# Supplementary material for: Comprehensive patient-level classification and quantification of driver events in TCGA PanCanAtlas cohorts
Source: PLoS Genet. 2022 Jan 14;18(1):e1009996. doi: 10.1371/journal.pgen.1009996 (PMC8759692; doi:10.1371/journal.pgen.1009996)
Supplement: S1 Files — (ZIP) [file pgen.1009996.s001.zip]

Archive with 16 entries (15 files):
- Benchmarking/
- __MACOSX/._Benchmarking
- Benchmarking/.DS_Store
- __MACOSX/Benchmarking/._.DS_Store
- Benchmarking/COHORTS graphs.xlsx
- __MACOSX/Benchmarking/._COHORTS graphs.xlsx
- Benchmarking/Overlap COHORTS.xlsx
- __MACOSX/Benchmarking/._Overlap COHORTS.xlsx
- Benchmarking/PANCAN graphs.xlsx
- __MACOSX/Benchmarking/._PANCAN graphs.xlsx
- Benchmarking/Overlap PANCAN.xlsx
- __MACOSX/Benchmarking/._Overlap PANCAN.xlsx
- Benchmarking/PANCAN match.xlsx
- __MACOSX/Benchmarking/._PANCAN match.xlsx
- Benchmarking/COHORTS match.xlsx
- __MACOSX/Benchmarking/._COHORTS match.xlsx
