# Supplementary material for: Comprehensive patient-level classification and quantification of driver events in TCGA PanCanAtlas cohorts
Source: PLoS Genet. 2022 Jan 14;18(1):e1009996. doi: 10.1371/journal.pgen.1009996 (PMC8759692; doi:10.1371/journal.pgen.1009996)
Supplement: S1 Files — (ZIP) [file pgen.1009996.s001.zip › Benchmarking/COHORTS graphs.xlsx]

## Sheet: Лист1
COHORTS sensitivity
Dataset	According to CGC	According to Overlap 2	According to Overlap 3
CGC	100	36.5957	39.9151
Bailey	22.8886	70.3546	92.3567
2020plus	18.7271	64.3972	77.2824
CHASMplus	20.9302	65.3901	78.5563
CompositeDriver	11.9951	28.3688	39.4904
dNdScv	18.3599	48.6525	66.6667
DriverNet	19.2166	37.1631	40.552
HotMAPS	12.4847	29.5035	39.2781
OncodriveCLUSTL	6.85435	15.6028	21.4437
OncodriveFML	11.8727	31.9149	45.6476
Overlap 2	31.5789	100	100
Overlap 3	23.011	66.8085	100
COHORTS specificity
Dataset	According to CGC	According to Overlap 2	According to Overlap 3
CGC	100	99.9102	99.899
Bailey	99.9438	99.9934	99.9836
2020plus	99.9343	99.9827	99.9682
CHASMplus	99.9459	99.9925	99.9778
CompositeDriver	99.9592	99.9756	99.9734
dNdScv	99.9598	99.9908	99.9862
DriverNet	99.7851	99.802	99.7907
HotMAPS	99.9656	99.9827	99.979
OncodriveCLUSTL	99.9859	99.9945	99.9931
OncodriveFML	99.9772	99.9978	99.9961
Overlap 2	99.9282	100	99.9624
Overlap 3	99.9545	100	100
Dataset	CGC gene-cohort pairs identified	Overlap 2 gene-cohort pairs identified	Overlap 3 gene-cohort pairs identified	Driver gene-cohort pairs predicted	Total gene-cohort pairs
CGC	817	258	188	817	623424
Bailey	187	496	435	537	623424
2020plus	153	454	364	562	623424
CHASMplus	171	461	370	508	623424
CompositeDriver	98	200	186	352	623424
dNdScv	150	343	314	400	623424
DriverNet	157	262	191	1495	623424
HotMAPS	102	208	185	316	623424
OncodriveCLUSTL	56	110	101	144	623424
OncodriveFML	97	225	215	239	623424
Overlap 2	258	705	471	705	623424
Overlap 3	188	471	471	471	623424
