# Supplementary material for: Comprehensive patient-level classification and quantification of driver events in TCGA PanCanAtlas cohorts
Source: PLoS Genet. 2022 Jan 14;18(1):e1009996. doi: 10.1371/journal.pgen.1009996 (PMC8759692; doi:10.1371/journal.pgen.1009996)
Supplement: S1 Files — (ZIP) [file pgen.1009996.s001.zip › Benchmarking/Overlap COHORTS.xlsx]

## Sheet: Лист1
BRAF	673	SKCM	10
BRAF	673	SKCM	10
BRAF	673	SKCM	10
BRAF	673	SKCM	10
BRAF	673	SKCM	10
BRAF	673	SKCM	10
BRAF	673	SKCM	10
BRAF	673	SKCM	10
BRAF	673	SKCM	10
BRAF	673	SKCM	10
CDKN2A	1029	HNSC	10
CDKN2A	1029	HNSC	10
CDKN2A	1029	HNSC	10
CDKN2A	1029	HNSC	10
CDKN2A	1029	HNSC	10
CDKN2A	1029	HNSC	10
CDKN2A	1029	HNSC	10
CDKN2A	1029	HNSC	10
CDKN2A	1029	HNSC	10
CDKN2A	1029	HNSC	10
CTNNB1	1499	LIHC	10
CTNNB1	1499	LIHC	10
CTNNB1	1499	LIHC	10
CTNNB1	1499	LIHC	10
CTNNB1	1499	LIHC	10
CTNNB1	1499	LIHC	10
CTNNB1	1499	LIHC	10
CTNNB1	1499	LIHC	10
CTNNB1	1499	LIHC	10
CTNNB1	1499	LIHC	10
EGFR	1956	LUAD	10
EGFR	1956	LUAD	10
EGFR	1956	LUAD	10
EGFR	1956	LUAD	10
EGFR	1956	LUAD	10
EGFR	1956	LUAD	10
EGFR	1956	LUAD	10
EGFR	1956	LUAD	10
EGFR	1956	LUAD	10
EGFR	1956	LUAD	10
PIK3CA	5290	BRCA	10
PIK3CA	5290	BRCA	10
PIK3CA	5290	BRCA	10
PIK3CA	5290	BRCA	10
PIK3CA	5290	BRCA	10
PIK3CA	5290	BRCA	10
PIK3CA	5290	BRCA	10
PIK3CA	5290	BRCA	10
PIK3CA	5290	BRCA	10
PIK3CA	5290	BRCA	10
TP53	7157	BLCA	10
TP53	7157	BLCA	10
TP53	7157	BLCA	10
TP53	7157	BLCA	10
TP53	7157	BLCA	10
TP53	7157	BLCA	10
TP53	7157	BLCA	10
TP53	7157	BLCA	10
TP53	7157	BLCA	10
TP53	7157	BLCA	10
TP53	7157	BRCA	10
TP53	7157	BRCA	10
TP53	7157	BRCA	10
TP53	7157	BRCA	10
TP53	7157	BRCA	10
TP53	7157	BRCA	10
TP53	7157	BRCA	10
TP53	7157	BRCA	10
TP53	7157	BRCA	10
TP53	7157	BRCA	10
TP53	7157	COAD	10
TP53	7157	COAD	10
TP53	7157	COAD	10
TP53	7157	COAD	10
TP53	7157	COAD	10
TP53	7157	COAD	10
TP53	7157	COAD	10
TP53	7157	COAD	10
TP53	7157	COAD	10
TP53	7157	COAD	10
TP53	7157	ESCA	10
TP53	7157	ESCA	10
TP53	7157	ESCA	10
TP53	7157	ESCA	10
TP53	7157	ESCA	10
TP53	7157	ESCA	10
TP53	7157	ESCA	10
TP53	7157	ESCA	10
TP53	7157	ESCA	10
TP53	7157	ESCA	10
TP53	7157	LGG	10
TP53	7157	LGG	10
TP53	7157	LGG	10
TP53	7157	LGG	10
TP53	7157	LGG	10
TP53	7157	LGG	10
TP53	7157	LGG	10
TP53	7157	LGG	10
TP53	7157	LGG	10
TP53	7157	LGG	10
TP53	7157	LUSC	10
TP53	7157	LUSC	10
TP53	7157	LUSC	10
TP53	7157	LUSC	10
TP53	7157	LUSC	10
TP53	7157	LUSC	10
TP53	7157	LUSC	10
TP53	7157	LUSC	10
TP53	7157	LUSC	10
TP53	7157	LUSC	10
TP53	7157	OV	10
TP53	7157	OV	10
TP53	7157	OV	10
TP53	7157	OV	10
TP53	7157	OV	10
TP53	7157	OV	10
TP53	7157	OV	10
TP53	7157	OV	10
TP53	7157	OV	10
TP53	7157	OV	10
TP53	7157	READ	10
TP53	7157	READ	10
TP53	7157	READ	10
TP53	7157	READ	10
TP53	7157	READ	10
TP53	7157	READ	10
TP53	7157	READ	10
TP53	7157	READ	10
TP53	7157	READ	10
TP53	7157	READ	10
BRAF	673	THCA	9
BRAF	673	THCA	9
BRAF	673	THCA	9
BRAF	673	THCA	9
BRAF	673	THCA	9
BRAF	673	THCA	9
BRAF	673	THCA	9
BRAF	673	THCA	9
BRAF	673	THCA	9
GNA11	2767	UVM	9
GNA11	2767	UVM	9
GNA11	2767	UVM	9
GNA11	2767	UVM	9
GNA11	2767	UVM	9
GNA11	2767	UVM	9
GNA11	2767	UVM	9
GNA11	2767	UVM	9
GNA11	2767	UVM	9
GNAQ	2776	UVM	9
GNAQ	2776	UVM	9
GNAQ	2776	UVM	9
GNAQ	2776	UVM	9
GNAQ	2776	UVM	9
GNAQ	2776	UVM	9
GNAQ	2776	UVM	9
GNAQ	2776	UVM	9
GNAQ	2776	UVM	9
KIT	3815	TGCT	9
KIT	3815	TGCT	9
KIT	3815	TGCT	9
KIT	3815	TGCT	9
KIT	3815	TGCT	9
KIT	3815	TGCT	9
KIT	3815	TGCT	9
KIT	3815	TGCT	9
KIT	3815	TGCT	9
APC	324	COAD	9
APC	324	COAD	9
APC	324	COAD	9
APC	324	COAD	9
APC	324	COAD	9
APC	324	COAD	9
APC	324	COAD	9
APC	324	COAD	9
APC	324	COAD	9
APC	324	READ	9
APC	324	READ	9
APC	324	READ	9
APC	324	READ	9
APC	324	READ	9
APC	324	READ	9
APC	324	READ	9
APC	324	READ	9
APC	324	READ	9
BRAF	673	LUAD	9
BRAF	673	LUAD	9
BRAF	673	LUAD	9
BRAF	673	LUAD	9
BRAF	673	LUAD	9
BRAF	673	LUAD	9
BRAF	673	LUAD	9
BRAF	673	LUAD	9
BRAF	673	LUAD	9
CASP8	841	HNSC	9
CASP8	841	HNSC	9
CASP8	841	HNSC	9
CASP8	841	HNSC	9
CASP8	841	HNSC	9
CASP8	841	HNSC	9
CASP8	841	HNSC	9
CASP8	841	HNSC	9
CASP8	841	HNSC	9
CDH1	999	BRCA	9
CDH1	999	BRCA	9
CDH1	999	BRCA	9
CDH1	999	BRCA	9
CDH1	999	BRCA	9
CDH1	999	BRCA	9
CDH1	999	BRCA	9
CDH1	999	BRCA	9
CDH1	999	BRCA	9
CDKN2A	1029	BLCA	9
CDKN2A	1029	BLCA	9
CDKN2A	1029	BLCA	9
CDKN2A	1029	BLCA	9
CDKN2A	1029	BLCA	9
CDKN2A	1029	BLCA	9
CDKN2A	1029	BLCA	9
CDKN2A	1029	BLCA	9
CDKN2A	1029	BLCA	9
CDKN2A	1029	LUSC	9
CDKN2A	1029	LUSC	9
CDKN2A	1029	LUSC	9
CDKN2A	1029	LUSC	9
CDKN2A	1029	LUSC	9
CDKN2A	1029	LUSC	9
CDKN2A	1029	LUSC	9
CDKN2A	1029	LUSC	9
CDKN2A	1029	LUSC	9
CDKN2A	1029	SKCM	9
CDKN2A	1029	SKCM	9
CDKN2A	1029	SKCM	9
CDKN2A	1029	SKCM	9
CDKN2A	1029	SKCM	9
CDKN2A	1029	SKCM	9
CDKN2A	1029	SKCM	9
CDKN2A	1029	SKCM	9
CDKN2A	1029	SKCM	9
EGFR	1956	LGG	9
EGFR	1956	LGG	9
EGFR	1956	LGG	9
EGFR	1956	LGG	9
EGFR	1956	LGG	9
EGFR	1956	LGG	9
EGFR	1956	LGG	9
EGFR	1956	LGG	9
EGFR	1956	LGG	9
FBXW7	55294	BLCA	9
FBXW7	55294	BLCA	9
FBXW7	55294	BLCA	9
FBXW7	55294	BLCA	9
FBXW7	55294	BLCA	9
FBXW7	55294	BLCA	9
FBXW7	55294	BLCA	9
FBXW7	55294	BLCA	9
FBXW7	55294	BLCA	9
FBXW7	55294	CESC	9
FBXW7	55294	CESC	9
FBXW7	55294	CESC	9
FBXW7	55294	CESC	9
FBXW7	55294	CESC	9
FBXW7	55294	CESC	9
FBXW7	55294	CESC	9
FBXW7	55294	CESC	9
FBXW7	55294	CESC	9
FBXW7	55294	COAD	9
FBXW7	55294	COAD	9
FBXW7	55294	COAD	9
FBXW7	55294	COAD	9
FBXW7	55294	COAD	9
FBXW7	55294	COAD	9
FBXW7	55294	COAD	9
FBXW7	55294	COAD	9
FBXW7	55294	COAD	9
FBXW7	55294	HNSC	9
FBXW7	55294	HNSC	9
FBXW7	55294	HNSC	9
FBXW7	55294	HNSC	9
FBXW7	55294	HNSC	9
FBXW7	55294	HNSC	9
FBXW7	55294	HNSC	9
FBXW7	55294	HNSC	9
FBXW7	55294	HNSC	9
FBXW7	55294	READ	9
FBXW7	55294	READ	9
FBXW7	55294	READ	9
FBXW7	55294	READ	9
FBXW7	55294	READ	9
FBXW7	55294	READ	9
FBXW7	55294	READ	9
FBXW7	55294	READ	9
FBXW7	55294	READ	9
FGFR3	2261	BLCA	9
FGFR3	2261	BLCA	9
FGFR3	2261	BLCA	9
FGFR3	2261	BLCA	9
FGFR3	2261	BLCA	9
FGFR3	2261	BLCA	9
FGFR3	2261	BLCA	9
FGFR3	2261	BLCA	9
FGFR3	2261	BLCA	9
IDH1	3417	GBM	9
IDH1	3417	GBM	9
IDH1	3417	GBM	9
IDH1	3417	GBM	9
IDH1	3417	GBM	9
IDH1	3417	GBM	9
IDH1	3417	GBM	9
IDH1	3417	GBM	9
IDH1	3417	GBM	9
IDH1	3417	LGG	9
IDH1	3417	LGG	9
IDH1	3417	LGG	9
IDH1	3417	LGG	9
IDH1	3417	LGG	9
IDH1	3417	LGG	9
IDH1	3417	LGG	9
IDH1	3417	LGG	9
IDH1	3417	LGG	9
IDH2	3418	LGG	9
IDH2	3418	LGG	9
IDH2	3418	LGG	9
IDH2	3418	LGG	9
IDH2	3418	LGG	9
IDH2	3418	LGG	9
IDH2	3418	LGG	9
IDH2	3418	LGG	9
IDH2	3418	LGG	9
KRAS	3845	COAD	9
KRAS	3845	COAD	9
KRAS	3845	COAD	9
KRAS	3845	COAD	9
KRAS	3845	COAD	9
KRAS	3845	COAD	9
KRAS	3845	COAD	9
KRAS	3845	COAD	9
KRAS	3845	COAD	9
KRAS	3845	LUAD	9
KRAS	3845	LUAD	9
KRAS	3845	LUAD	9
KRAS	3845	LUAD	9
KRAS	3845	LUAD	9
KRAS	3845	LUAD	9
KRAS	3845	LUAD	9
KRAS	3845	LUAD	9
KRAS	3845	LUAD	9
KRAS	3845	PAAD	9
KRAS	3845	PAAD	9
KRAS	3845	PAAD	9
KRAS	3845	PAAD	9
KRAS	3845	PAAD	9
KRAS	3845	PAAD	9
KRAS	3845	PAAD	9
KRAS	3845	PAAD	9
KRAS	3845	PAAD	9
KRAS	3845	READ	9
KRAS	3845	READ	9
KRAS	3845	READ	9
KRAS	3845	READ	9
KRAS	3845	READ	9
KRAS	3845	READ	9
KRAS	3845	READ	9
KRAS	3845	READ	9
KRAS	3845	READ	9
KRAS	3845	TGCT	9
KRAS	3845	TGCT	9
KRAS	3845	TGCT	9
KRAS	3845	TGCT	9
KRAS	3845	TGCT	9
KRAS	3845	TGCT	9
KRAS	3845	TGCT	9
KRAS	3845	TGCT	9
KRAS	3845	TGCT	9
MAP3K1	4214	BRCA	9
MAP3K1	4214	BRCA	9
MAP3K1	4214	BRCA	9
MAP3K1	4214	BRCA	9
MAP3K1	4214	BRCA	9
MAP3K1	4214	BRCA	9
MAP3K1	4214	BRCA	9
MAP3K1	4214	BRCA	9
MAP3K1	4214	BRCA	9
NOTCH1	4851	HNSC	9
NOTCH1	4851	HNSC	9
NOTCH1	4851	HNSC	9
NOTCH1	4851	HNSC	9
NOTCH1	4851	HNSC	9
NOTCH1	4851	HNSC	9
NOTCH1	4851	HNSC	9
NOTCH1	4851	HNSC	9
NOTCH1	4851	HNSC	9
NRAS	4893	THCA	9
NRAS	4893	THCA	9
NRAS	4893	THCA	9
NRAS	4893	THCA	9
NRAS	4893	THCA	9
NRAS	4893	THCA	9
NRAS	4893	THCA	9
NRAS	4893	THCA	9
NRAS	4893	THCA	9
PIK3CA	5290	COAD	9
PIK3CA	5290	COAD	9
PIK3CA	5290	COAD	9
PIK3CA	5290	COAD	9
PIK3CA	5290	COAD	9
PIK3CA	5290	COAD	9
PIK3CA	5290	COAD	9
PIK3CA	5290	COAD	9
PIK3CA	5290	COAD	9
PIK3CA	5290	READ	9
PIK3CA	5290	READ	9
PIK3CA	5290	READ	9
PIK3CA	5290	READ	9
PIK3CA	5290	READ	9
PIK3CA	5290	READ	9
PIK3CA	5290	READ	9
PIK3CA	5290	READ	9
PIK3CA	5290	READ	9
SMAD4	4089	COAD	9
SMAD4	4089	COAD	9
SMAD4	4089	COAD	9
SMAD4	4089	COAD	9
SMAD4	4089	COAD	9
SMAD4	4089	COAD	9
SMAD4	4089	COAD	9
SMAD4	4089	COAD	9
SMAD4	4089	COAD	9
SMAD4	4089	PAAD	9
SMAD4	4089	PAAD	9
SMAD4	4089	PAAD	9
SMAD4	4089	PAAD	9
SMAD4	4089	PAAD	9
SMAD4	4089	PAAD	9
SMAD4	4089	PAAD	9
SMAD4	4089	PAAD	9
SMAD4	4089	PAAD	9
SPOP	8405	PRAD	9
SPOP	8405	PRAD	9
SPOP	8405	PRAD	9
SPOP	8405	PRAD	9
SPOP	8405	PRAD	9
SPOP	8405	PRAD	9
SPOP	8405	PRAD	9
SPOP	8405	PRAD	9
SPOP	8405	PRAD	9
TP53	7157	GBM	9
TP53	7157	GBM	9
TP53	7157	GBM	9
TP53	7157	GBM	9
TP53	7157	GBM	9
TP53	7157	GBM	9
TP53	7157	GBM	9
TP53	7157	GBM	9
TP53	7157	GBM	9
TP53	7157	HNSC	9
TP53	7157	HNSC	9
TP53	7157	HNSC	9
TP53	7157	HNSC	9
TP53	7157	HNSC	9
TP53	7157	HNSC	9
TP53	7157	HNSC	9
TP53	7157	HNSC	9
TP53	7157	HNSC	9
TP53	7157	LIHC	9
TP53	7157	LIHC	9
TP53	7157	LIHC	9
TP53	7157	LIHC	9
TP53	7157	LIHC	9
TP53	7157	LIHC	9
TP53	7157	LIHC	9
TP53	7157	LIHC	9
TP53	7157	LIHC	9
TP53	7157	LUAD	9
TP53	7157	LUAD	9
TP53	7157	LUAD	9
TP53	7157	LUAD	9
TP53	7157	LUAD	9
TP53	7157	LUAD	9
TP53	7157	LUAD	9
TP53	7157	LUAD	9
TP53	7157	LUAD	9
TP53	7157	MESO	9
TP53	7157	MESO	9
TP53	7157	MESO	9
TP53	7157	MESO	9
TP53	7157	MESO	9
TP53	7157	MESO	9
TP53	7157	MESO	9
TP53	7157	MESO	9
TP53	7157	MESO	9
TP53	7157	PAAD	9
TP53	7157	PAAD	9
TP53	7157	PAAD	9
TP53	7157	PAAD	9
TP53	7157	PAAD	9
TP53	7157	PAAD	9
TP53	7157	PAAD	9
TP53	7157	PAAD	9
TP53	7157	PAAD	9
TP53	7157	PRAD	9
TP53	7157	PRAD	9
TP53	7157	PRAD	9
TP53	7157	PRAD	9
TP53	7157	PRAD	9
TP53	7157	PRAD	9
TP53	7157	PRAD	9
TP53	7157	PRAD	9
TP53	7157	PRAD	9
TP53	7157	SARC	9
TP53	7157	SARC	9
TP53	7157	SARC	9
TP53	7157	SARC	9
TP53	7157	SARC	9
TP53	7157	SARC	9
TP53	7157	SARC	9
TP53	7157	SARC	9
TP53	7157	SARC	9
TP53	7157	SKCM	9
TP53	7157	SKCM	9
TP53	7157	SKCM	9
TP53	7157	SKCM	9
TP53	7157	SKCM	9
TP53	7157	SKCM	9
TP53	7157	SKCM	9
TP53	7157	SKCM	9
TP53	7157	SKCM	9
VHL	7428	KIRC	9
VHL	7428	KIRC	9
VHL	7428	KIRC	9
VHL	7428	KIRC	9
VHL	7428	KIRC	9
VHL	7428	KIRC	9
VHL	7428	KIRC	9
VHL	7428	KIRC	9
VHL	7428	KIRC	9
CTNNB1	1499	UCEC	8
CTNNB1	1499	UCEC	8
CTNNB1	1499	UCEC	8
CTNNB1	1499	UCEC	8
CTNNB1	1499	UCEC	8
CTNNB1	1499	UCEC	8
CTNNB1	1499	UCEC	8
CTNNB1	1499	UCEC	8
GTF2I	2969	THYM	8
GTF2I	2969	THYM	8
GTF2I	2969	THYM	8
GTF2I	2969	THYM	8
GTF2I	2969	THYM	8
GTF2I	2969	THYM	8
GTF2I	2969	THYM	8
GTF2I	2969	THYM	8
PTEN	5728	UCEC	8
PTEN	5728	UCEC	8
PTEN	5728	UCEC	8
PTEN	5728	UCEC	8
PTEN	5728	UCEC	8
PTEN	5728	UCEC	8
PTEN	5728	UCEC	8
PTEN	5728	UCEC	8
TP53	7157	STAD	8
TP53	7157	STAD	8
TP53	7157	STAD	8
TP53	7157	STAD	8
TP53	7157	STAD	8
TP53	7157	STAD	8
TP53	7157	STAD	8
TP53	7157	STAD	8
TP53	7157	UCS	8
TP53	7157	UCS	8
TP53	7157	UCS	8
TP53	7157	UCS	8
TP53	7157	UCS	8
TP53	7157	UCS	8
TP53	7157	UCS	8
TP53	7157	UCS	8
AKT1	207	BRCA	8
AKT1	207	BRCA	8
AKT1	207	BRCA	8
AKT1	207	BRCA	8
AKT1	207	BRCA	8
AKT1	207	BRCA	8
AKT1	207	BRCA	8
AKT1	207	BRCA	8
CDKN2A	1029	PAAD	8
CDKN2A	1029	PAAD	8
CDKN2A	1029	PAAD	8
CDKN2A	1029	PAAD	8
CDKN2A	1029	PAAD	8
CDKN2A	1029	PAAD	8
CDKN2A	1029	PAAD	8
CDKN2A	1029	PAAD	8
CIC	23152	LGG	8
CIC	23152	LGG	8
CIC	23152	LGG	8
CIC	23152	LGG	8
CIC	23152	LGG	8
CIC	23152	LGG	8
CIC	23152	LGG	8
CIC	23152	LGG	8
EGFR	1956	GBM	8
EGFR	1956	GBM	8
EGFR	1956	GBM	8
EGFR	1956	GBM	8
EGFR	1956	GBM	8
EGFR	1956	GBM	8
EGFR	1956	GBM	8
EGFR	1956	GBM	8
HRAS	3265	PCPG	8
HRAS	3265	PCPG	8
HRAS	3265	PCPG	8
HRAS	3265	PCPG	8
HRAS	3265	PCPG	8
HRAS	3265	PCPG	8
HRAS	3265	PCPG	8
HRAS	3265	PCPG	8
HRAS	3265	THCA	8
HRAS	3265	THCA	8
HRAS	3265	THCA	8
HRAS	3265	THCA	8
HRAS	3265	THCA	8
HRAS	3265	THCA	8
HRAS	3265	THCA	8
HRAS	3265	THCA	8
KDM6A	7403	BLCA	8
KDM6A	7403	BLCA	8
KDM6A	7403	BLCA	8
KDM6A	7403	BLCA	8
KDM6A	7403	BLCA	8
KDM6A	7403	BLCA	8
KDM6A	7403	BLCA	8
KDM6A	7403	BLCA	8
KEAP1	9817	LUAD	8
KEAP1	9817	LUAD	8
KEAP1	9817	LUAD	8
KEAP1	9817	LUAD	8
KEAP1	9817	LUAD	8
KEAP1	9817	LUAD	8
KEAP1	9817	LUAD	8
KEAP1	9817	LUAD	8
KRAS	3845	UCEC	8
KRAS	3845	UCEC	8
KRAS	3845	UCEC	8
KRAS	3845	UCEC	8
KRAS	3845	UCEC	8
KRAS	3845	UCEC	8
KRAS	3845	UCEC	8
KRAS	3845	UCEC	8
MAPK1	5594	CESC	8
MAPK1	5594	CESC	8
MAPK1	5594	CESC	8
MAPK1	5594	CESC	8
MAPK1	5594	CESC	8
MAPK1	5594	CESC	8
MAPK1	5594	CESC	8
MAPK1	5594	CESC	8
NF1	4763	LGG	8
NF1	4763	LGG	8
NF1	4763	LGG	8
NF1	4763	LGG	8
NF1	4763	LGG	8
NF1	4763	LGG	8
NF1	4763	LGG	8
NF1	4763	LGG	8
NRAS	4893	SKCM	8
NRAS	4893	SKCM	8
NRAS	4893	SKCM	8
NRAS	4893	SKCM	8
NRAS	4893	SKCM	8
NRAS	4893	SKCM	8
NRAS	4893	SKCM	8
NRAS	4893	SKCM	8
PBRM1	55193	KIRC	8
PBRM1	55193	KIRC	8
PBRM1	55193	KIRC	8
PBRM1	55193	KIRC	8
PBRM1	55193	KIRC	8
PBRM1	55193	KIRC	8
PBRM1	55193	KIRC	8
PBRM1	55193	KIRC	8
PIK3CA	5290	BLCA	8
PIK3CA	5290	BLCA	8
PIK3CA	5290	BLCA	8
PIK3CA	5290	BLCA	8
PIK3CA	5290	BLCA	8
PIK3CA	5290	BLCA	8
PIK3CA	5290	BLCA	8
PIK3CA	5290	BLCA	8
PIK3CA	5290	CESC	8
PIK3CA	5290	CESC	8
PIK3CA	5290	CESC	8
PIK3CA	5290	CESC	8
PIK3CA	5290	CESC	8
PIK3CA	5290	CESC	8
PIK3CA	5290	CESC	8
PIK3CA	5290	CESC	8
PIK3CA	5290	HNSC	8
PIK3CA	5290	HNSC	8
PIK3CA	5290	HNSC	8
PIK3CA	5290	HNSC	8
PIK3CA	5290	HNSC	8
PIK3CA	5290	HNSC	8
PIK3CA	5290	HNSC	8
PIK3CA	5290	HNSC	8
PIK3CA	5290	STAD	8
PIK3CA	5290	STAD	8
PIK3CA	5290	STAD	8
PIK3CA	5290	STAD	8
PIK3CA	5290	STAD	8
PIK3CA	5290	STAD	8
PIK3CA	5290	STAD	8
PIK3CA	5290	STAD	8
PIK3R1	5295	GBM	8
PIK3R1	5295	GBM	8
PIK3R1	5295	GBM	8
PIK3R1	5295	GBM	8
PIK3R1	5295	GBM	8
PIK3R1	5295	GBM	8
PIK3R1	5295	GBM	8
PIK3R1	5295	GBM	8
PTEN	5728	BRCA	8
PTEN	5728	BRCA	8
PTEN	5728	BRCA	8
PTEN	5728	BRCA	8
PTEN	5728	BRCA	8
PTEN	5728	BRCA	8
PTEN	5728	BRCA	8
PTEN	5728	BRCA	8
PTEN	5728	GBM	8
PTEN	5728	GBM	8
PTEN	5728	GBM	8
PTEN	5728	GBM	8
PTEN	5728	GBM	8
PTEN	5728	GBM	8
PTEN	5728	GBM	8
PTEN	5728	GBM	8
PTEN	5728	LUSC	8
PTEN	5728	LUSC	8
PTEN	5728	LUSC	8
PTEN	5728	LUSC	8
PTEN	5728	LUSC	8
PTEN	5728	LUSC	8
PTEN	5728	LUSC	8
PTEN	5728	LUSC	8
RAC1	5879	SKCM	8
RAC1	5879	SKCM	8
RAC1	5879	SKCM	8
RAC1	5879	SKCM	8
RAC1	5879	SKCM	8
RAC1	5879	SKCM	8
RAC1	5879	SKCM	8
RAC1	5879	SKCM	8
RB1	5925	BRCA	8
RB1	5925	BRCA	8
RB1	5925	BRCA	8
RB1	5925	BRCA	8
RB1	5925	BRCA	8
RB1	5925	BRCA	8
RB1	5925	BRCA	8
RB1	5925	BRCA	8
RET	5979	PCPG	8
RET	5979	PCPG	8
RET	5979	PCPG	8
RET	5979	PCPG	8
RET	5979	PCPG	8
RET	5979	PCPG	8
RET	5979	PCPG	8
RET	5979	PCPG	8
STK11	6794	LUAD	8
STK11	6794	LUAD	8
STK11	6794	LUAD	8
STK11	6794	LUAD	8
STK11	6794	LUAD	8
STK11	6794	LUAD	8
STK11	6794	LUAD	8
STK11	6794	LUAD	8
TP53	7157	CESC	8
TP53	7157	CESC	8
TP53	7157	CESC	8
TP53	7157	CESC	8
TP53	7157	CESC	8
TP53	7157	CESC	8
TP53	7157	CESC	8
TP53	7157	CESC	8
TP53	7157	KICH	8
TP53	7157	KICH	8
TP53	7157	KICH	8
TP53	7157	KICH	8
TP53	7157	KICH	8
TP53	7157	KICH	8
TP53	7157	KICH	8
TP53	7157	KICH	8
FBXW7	55294	UCEC	7
FBXW7	55294	UCEC	7
FBXW7	55294	UCEC	7
FBXW7	55294	UCEC	7
FBXW7	55294	UCEC	7
FBXW7	55294	UCEC	7
FBXW7	55294	UCEC	7
FBXW7	55294	UCS	7
FBXW7	55294	UCS	7
FBXW7	55294	UCS	7
FBXW7	55294	UCS	7
FBXW7	55294	UCS	7
FBXW7	55294	UCS	7
FBXW7	55294	UCS	7
PIK3CA	5290	UCEC	7
PIK3CA	5290	UCEC	7
PIK3CA	5290	UCEC	7
PIK3CA	5290	UCEC	7
PIK3CA	5290	UCEC	7
PIK3CA	5290	UCEC	7
PIK3CA	5290	UCEC	7
SF3B1	23451	UVM	7
SF3B1	23451	UVM	7
SF3B1	23451	UVM	7
SF3B1	23451	UVM	7
SF3B1	23451	UVM	7
SF3B1	23451	UVM	7
SF3B1	23451	UVM	7
SMAD4	4089	STAD	7
SMAD4	4089	STAD	7
SMAD4	4089	STAD	7
SMAD4	4089	STAD	7
SMAD4	4089	STAD	7
SMAD4	4089	STAD	7
SMAD4	4089	STAD	7
APC	324	STAD	7
APC	324	STAD	7
APC	324	STAD	7
APC	324	STAD	7
APC	324	STAD	7
APC	324	STAD	7
APC	324	STAD	7
ATRX	546	LGG	7
ATRX	546	LGG	7
ATRX	546	LGG	7
ATRX	546	LGG	7
ATRX	546	LGG	7
ATRX	546	LGG	7
ATRX	546	LGG	7
AXIN1	8312	LIHC	7
AXIN1	8312	LIHC	7
AXIN1	8312	LIHC	7
AXIN1	8312	LIHC	7
AXIN1	8312	LIHC	7
AXIN1	8312	LIHC	7
AXIN1	8312	LIHC	7
BAP1	8314	KIRC	7
BAP1	8314	KIRC	7
BAP1	8314	KIRC	7
BAP1	8314	KIRC	7
BAP1	8314	KIRC	7
BAP1	8314	KIRC	7
BAP1	8314	KIRC	7
BRAF	673	COAD	7
BRAF	673	COAD	7
BRAF	673	COAD	7
BRAF	673	COAD	7
BRAF	673	COAD	7
BRAF	673	COAD	7
BRAF	673	COAD	7
CDH1	999	STAD	7
CDH1	999	STAD	7
CDH1	999	STAD	7
CDH1	999	STAD	7
CDH1	999	STAD	7
CDH1	999	STAD	7
CDH1	999	STAD	7
CDKN2A	1029	ESCA	7
CDKN2A	1029	ESCA	7
CDKN2A	1029	ESCA	7
CDKN2A	1029	ESCA	7
CDKN2A	1029	ESCA	7
CDKN2A	1029	ESCA	7
CDKN2A	1029	ESCA	7
CTNNB1	1499	ACC	7
CTNNB1	1499	ACC	7
CTNNB1	1499	ACC	7
CTNNB1	1499	ACC	7
CTNNB1	1499	ACC	7
CTNNB1	1499	ACC	7
CTNNB1	1499	ACC	7
EP300	2033	BLCA	7
EP300	2033	BLCA	7
EP300	2033	BLCA	7
EP300	2033	BLCA	7
EP300	2033	BLCA	7
EP300	2033	BLCA	7
EP300	2033	BLCA	7
EP300	2033	CESC	7
EP300	2033	CESC	7
EP300	2033	CESC	7
EP300	2033	CESC	7
EP300	2033	CESC	7
EP300	2033	CESC	7
EP300	2033	CESC	7
EPAS1	2034	PCPG	7
EPAS1	2034	PCPG	7
EPAS1	2034	PCPG	7
EPAS1	2034	PCPG	7
EPAS1	2034	PCPG	7
EPAS1	2034	PCPG	7
EPAS1	2034	PCPG	7
ERBB2	2064	BLCA	7
ERBB2	2064	BLCA	7
ERBB2	2064	BLCA	7
ERBB2	2064	BLCA	7
ERBB2	2064	BLCA	7
ERBB2	2064	BLCA	7
ERBB2	2064	BLCA	7
ERBB2	2064	CESC	7
ERBB2	2064	CESC	7
ERBB2	2064	CESC	7
ERBB2	2064	CESC	7
ERBB2	2064	CESC	7
ERBB2	2064	CESC	7
ERBB2	2064	CESC	7
FUBP1	8880	LGG	7
FUBP1	8880	LGG	7
FUBP1	8880	LGG	7
FUBP1	8880	LGG	7
FUBP1	8880	LGG	7
FUBP1	8880	LGG	7
FUBP1	8880	LGG	7
GATA3	2625	BRCA	7
GATA3	2625	BRCA	7
GATA3	2625	BRCA	7
GATA3	2625	BRCA	7
GATA3	2625	BRCA	7
GATA3	2625	BRCA	7
GATA3	2625	BRCA	7
GNAS	2778	PAAD	7
GNAS	2778	PAAD	7
GNAS	2778	PAAD	7
GNAS	2778	PAAD	7
GNAS	2778	PAAD	7
GNAS	2778	PAAD	7
GNAS	2778	PAAD	7
HRAS	3265	BLCA	7
HRAS	3265	BLCA	7
HRAS	3265	BLCA	7
HRAS	3265	BLCA	7
HRAS	3265	BLCA	7
HRAS	3265	BLCA	7
HRAS	3265	BLCA	7
HRAS	3265	HNSC	7
HRAS	3265	HNSC	7
HRAS	3265	HNSC	7
HRAS	3265	HNSC	7
HRAS	3265	HNSC	7
HRAS	3265	HNSC	7
HRAS	3265	HNSC	7
HRAS	3265	THYM	7
HRAS	3265	THYM	7
HRAS	3265	THYM	7
HRAS	3265	THYM	7
HRAS	3265	THYM	7
HRAS	3265	THYM	7
HRAS	3265	THYM	7
KDM5C	8242	KIRC	7
KDM5C	8242	KIRC	7
KDM5C	8242	KIRC	7
KDM5C	8242	KIRC	7
KDM5C	8242	KIRC	7
KDM5C	8242	KIRC	7
KDM5C	8242	KIRC	7
KRAS	3845	BLCA	7
KRAS	3845	BLCA	7
KRAS	3845	BLCA	7
KRAS	3845	BLCA	7
KRAS	3845	BLCA	7
KRAS	3845	BLCA	7
KRAS	3845	BLCA	7
KRAS	3845	CESC	7
KRAS	3845	CESC	7
KRAS	3845	CESC	7
KRAS	3845	CESC	7
KRAS	3845	CESC	7
KRAS	3845	CESC	7
KRAS	3845	CESC	7
KRAS	3845	KIRP	7
KRAS	3845	KIRP	7
KRAS	3845	KIRP	7
KRAS	3845	KIRP	7
KRAS	3845	KIRP	7
KRAS	3845	KIRP	7
KRAS	3845	KIRP	7
KRAS	3845	STAD	7
KRAS	3845	STAD	7
KRAS	3845	STAD	7
KRAS	3845	STAD	7
KRAS	3845	STAD	7
KRAS	3845	STAD	7
KRAS	3845	STAD	7
KRAS	3845	UCS	7
KRAS	3845	UCS	7
KRAS	3845	UCS	7
KRAS	3845	UCS	7
KRAS	3845	UCS	7
KRAS	3845	UCS	7
KRAS	3845	UCS	7
MAP2K1	5604	SKCM	7
MAP2K1	5604	SKCM	7
MAP2K1	5604	SKCM	7
MAP2K1	5604	SKCM	7
MAP2K1	5604	SKCM	7
MAP2K1	5604	SKCM	7
MAP2K1	5604	SKCM	7
MAP2K4	6416	BRCA	7
MAP2K4	6416	BRCA	7
MAP2K4	6416	BRCA	7
MAP2K4	6416	BRCA	7
MAP2K4	6416	BRCA	7
MAP2K4	6416	BRCA	7
MAP2K4	6416	BRCA	7
MET	4233	KIRP	7
MET	4233	KIRP	7
MET	4233	KIRP	7
MET	4233	KIRP	7
MET	4233	KIRP	7
MET	4233	KIRP	7
MET	4233	KIRP	7
MTOR	2475	KIRC	7
MTOR	2475	KIRC	7
MTOR	2475	KIRC	7
MTOR	2475	KIRC	7
MTOR	2475	KIRC	7
MTOR	2475	KIRC	7
MTOR	2475	KIRC	7
NCOR1	9611	BRCA	7
NCOR1	9611	BRCA	7
NCOR1	9611	BRCA	7
NCOR1	9611	BRCA	7
NCOR1	9611	BRCA	7
NCOR1	9611	BRCA	7
NCOR1	9611	BRCA	7
NF1	4763	GBM	7
NF1	4763	GBM	7
NF1	4763	GBM	7
NF1	4763	GBM	7
NF1	4763	GBM	7
NF1	4763	GBM	7
NF1	4763	GBM	7
NOTCH1	4851	LGG	7
NOTCH1	4851	LGG	7
NOTCH1	4851	LGG	7
NOTCH1	4851	LGG	7
NOTCH1	4851	LGG	7
NOTCH1	4851	LGG	7
NOTCH1	4851	LGG	7
NOTCH1	4851	LUSC	7
NOTCH1	4851	LUSC	7
NOTCH1	4851	LUSC	7
NOTCH1	4851	LUSC	7
NOTCH1	4851	LUSC	7
NOTCH1	4851	LUSC	7
NOTCH1	4851	LUSC	7
NRAS	4893	READ	7
NRAS	4893	READ	7
NRAS	4893	READ	7
NRAS	4893	READ	7
NRAS	4893	READ	7
NRAS	4893	READ	7
NRAS	4893	READ	7
NRAS	4893	TGCT	7
NRAS	4893	TGCT	7
NRAS	4893	TGCT	7
NRAS	4893	TGCT	7
NRAS	4893	TGCT	7
NRAS	4893	TGCT	7
NRAS	4893	TGCT	7
PIK3CA	5290	ESCA	7
PIK3CA	5290	ESCA	7
PIK3CA	5290	ESCA	7
PIK3CA	5290	ESCA	7
PIK3CA	5290	ESCA	7
PIK3CA	5290	ESCA	7
PIK3CA	5290	ESCA	7
PIK3CA	5290	GBM	7
PIK3CA	5290	GBM	7
PIK3CA	5290	GBM	7
PIK3CA	5290	GBM	7
PIK3CA	5290	GBM	7
PIK3CA	5290	GBM	7
PIK3CA	5290	GBM	7
PIK3CA	5290	LGG	7
PIK3CA	5290	LGG	7
PIK3CA	5290	LGG	7
PIK3CA	5290	LGG	7
PIK3CA	5290	LGG	7
PIK3CA	5290	LGG	7
PIK3CA	5290	LGG	7
PIK3CA	5290	LUSC	7
PIK3CA	5290	LUSC	7
PIK3CA	5290	LUSC	7
PIK3CA	5290	LUSC	7
PIK3CA	5290	LUSC	7
PIK3CA	5290	LUSC	7
PIK3CA	5290	LUSC	7
PIK3CA	5290	UCS	7
PIK3CA	5290	UCS	7
PIK3CA	5290	UCS	7
PIK3CA	5290	UCS	7
PIK3CA	5290	UCS	7
PIK3CA	5290	UCS	7
PIK3CA	5290	UCS	7
PTEN	5728	CESC	7
PTEN	5728	CESC	7
PTEN	5728	CESC	7
PTEN	5728	CESC	7
PTEN	5728	CESC	7
PTEN	5728	CESC	7
PTEN	5728	CESC	7
PTEN	5728	HNSC	7
PTEN	5728	HNSC	7
PTEN	5728	HNSC	7
PTEN	5728	HNSC	7
PTEN	5728	HNSC	7
PTEN	5728	HNSC	7
PTEN	5728	HNSC	7
PTEN	5728	LGG	7
PTEN	5728	LGG	7
PTEN	5728	LGG	7
PTEN	5728	LGG	7
PTEN	5728	LGG	7
PTEN	5728	LGG	7
PTEN	5728	LGG	7
PTEN	5728	PRAD	7
PTEN	5728	PRAD	7
PTEN	5728	PRAD	7
PTEN	5728	PRAD	7
PTEN	5728	PRAD	7
PTEN	5728	PRAD	7
PTEN	5728	PRAD	7
PTEN	5728	SKCM	7
PTEN	5728	SKCM	7
PTEN	5728	SKCM	7
PTEN	5728	SKCM	7
PTEN	5728	SKCM	7
PTEN	5728	SKCM	7
PTEN	5728	SKCM	7
RB1	5925	BLCA	7
RB1	5925	BLCA	7
RB1	5925	BLCA	7
RB1	5925	BLCA	7
RB1	5925	BLCA	7
RB1	5925	BLCA	7
RB1	5925	BLCA	7
RB1	5925	LUAD	7
RB1	5925	LUAD	7
RB1	5925	LUAD	7
RB1	5925	LUAD	7
RB1	5925	LUAD	7
RB1	5925	LUAD	7
RB1	5925	LUAD	7
RB1	5925	LUSC	7
RB1	5925	LUSC	7
RB1	5925	LUSC	7
RB1	5925	LUSC	7
RB1	5925	LUSC	7
RB1	5925	LUSC	7
RB1	5925	LUSC	7
RB1	5925	SARC	7
RB1	5925	SARC	7
RB1	5925	SARC	7
RB1	5925	SARC	7
RB1	5925	SARC	7
RB1	5925	SARC	7
RB1	5925	SARC	7
RHOA	387	STAD	7
RHOA	387	STAD	7
RHOA	387	STAD	7
RHOA	387	STAD	7
RHOA	387	STAD	7
RHOA	387	STAD	7
RHOA	387	STAD	7
RXRA	6256	BLCA	7
RXRA	6256	BLCA	7
RXRA	6256	BLCA	7
RXRA	6256	BLCA	7
RXRA	6256	BLCA	7
RXRA	6256	BLCA	7
RXRA	6256	BLCA	7
SETD2	29072	KIRC	7
SETD2	29072	KIRC	7
SETD2	29072	KIRC	7
SETD2	29072	KIRC	7
SETD2	29072	KIRC	7
SETD2	29072	KIRC	7
SETD2	29072	KIRC	7
SMAD4	4089	ESCA	7
SMAD4	4089	ESCA	7
SMAD4	4089	ESCA	7
SMAD4	4089	ESCA	7
SMAD4	4089	ESCA	7
SMAD4	4089	ESCA	7
SMAD4	4089	ESCA	7
STAG2	10735	BLCA	7
STAG2	10735	BLCA	7
STAG2	10735	BLCA	7
STAG2	10735	BLCA	7
STAG2	10735	BLCA	7
STAG2	10735	BLCA	7
STAG2	10735	BLCA	7
TGFBR2	7048	HNSC	7
TGFBR2	7048	HNSC	7
TGFBR2	7048	HNSC	7
TGFBR2	7048	HNSC	7
TGFBR2	7048	HNSC	7
TGFBR2	7048	HNSC	7
TGFBR2	7048	HNSC	7
TP53	7157	ACC	7
TP53	7157	ACC	7
TP53	7157	ACC	7
TP53	7157	ACC	7
TP53	7157	ACC	7
TP53	7157	ACC	7
TP53	7157	ACC	7
TSC1	7248	BLCA	7
TSC1	7248	BLCA	7
TSC1	7248	BLCA	7
TSC1	7248	BLCA	7
TSC1	7248	BLCA	7
TSC1	7248	BLCA	7
TSC1	7248	BLCA	7
CTCF	10664	UCEC	6
CTCF	10664	UCEC	6
CTCF	10664	UCEC	6
CTCF	10664	UCEC	6
CTCF	10664	UCEC	6
CTCF	10664	UCEC	6
FGFR2	2263	UCEC	6
FGFR2	2263	UCEC	6
FGFR2	2263	UCEC	6
FGFR2	2263	UCEC	6
FGFR2	2263	UCEC	6
FGFR2	2263	UCEC	6
PIK3R1	5295	UCEC	6
PIK3R1	5295	UCEC	6
PIK3R1	5295	UCEC	6
PIK3R1	5295	UCEC	6
PIK3R1	5295	UCEC	6
PIK3R1	5295	UCEC	6
PPP2R1A	5518	UCEC	6
PPP2R1A	5518	UCEC	6
PPP2R1A	5518	UCEC	6
PPP2R1A	5518	UCEC	6
PPP2R1A	5518	UCEC	6
PPP2R1A	5518	UCEC	6
TP53	7157	UCEC	6
TP53	7157	UCEC	6
TP53	7157	UCEC	6
TP53	7157	UCEC	6
TP53	7157	UCEC	6
TP53	7157	UCEC	6
AJUBA	84962	HNSC	6
AJUBA	84962	HNSC	6
AJUBA	84962	HNSC	6
AJUBA	84962	HNSC	6
AJUBA	84962	HNSC	6
AJUBA	84962	HNSC	6
ARID1A	8289	BLCA	6
ARID1A	8289	BLCA	6
ARID1A	8289	BLCA	6
ARID1A	8289	BLCA	6
ARID1A	8289	BLCA	6
ARID1A	8289	BLCA	6
ARID1A	8289	BRCA	6
ARID1A	8289	BRCA	6
ARID1A	8289	BRCA	6
ARID1A	8289	BRCA	6
ARID1A	8289	BRCA	6
ARID1A	8289	BRCA	6
ARID1A	8289	STAD	6
ARID1A	8289	STAD	6
ARID1A	8289	STAD	6
ARID1A	8289	STAD	6
ARID1A	8289	STAD	6
ARID1A	8289	STAD	6
ARID2	196528	SKCM	6
ARID2	196528	SKCM	6
ARID2	196528	SKCM	6
ARID2	196528	SKCM	6
ARID2	196528	SKCM	6
ARID2	196528	SKCM	6
ATM	472	LUAD	6
ATM	472	LUAD	6
ATM	472	LUAD	6
ATM	472	LUAD	6
ATM	472	LUAD	6
ATM	472	LUAD	6
ATRX	546	SARC	6
ATRX	546	SARC	6
ATRX	546	SARC	6
ATRX	546	SARC	6
ATRX	546	SARC	6
ATRX	546	SARC	6
BAP1	8314	MESO	6
BAP1	8314	MESO	6
BAP1	8314	MESO	6
BAP1	8314	MESO	6
BAP1	8314	MESO	6
BAP1	8314	MESO	6
BCOR	54880	STAD	6
BCOR	54880	STAD	6
BCOR	54880	STAD	6
BCOR	54880	STAD	6
BCOR	54880	STAD	6
BCOR	54880	STAD	6
CASP8	841	BRCA	6
CASP8	841	BRCA	6
CASP8	841	BRCA	6
CASP8	841	BRCA	6
CASP8	841	BRCA	6
CASP8	841	BRCA	6
CDKN2A	1029	LIHC	6
CDKN2A	1029	LIHC	6
CDKN2A	1029	LIHC	6
CDKN2A	1029	LIHC	6
CDKN2A	1029	LIHC	6
CDKN2A	1029	LIHC	6
CREBBP	1387	BLCA	6
CREBBP	1387	BLCA	6
CREBBP	1387	BLCA	6
CREBBP	1387	BLCA	6
CREBBP	1387	BLCA	6
CREBBP	1387	BLCA	6
CTNNB1	1499	PRAD	6
CTNNB1	1499	PRAD	6
CTNNB1	1499	PRAD	6
CTNNB1	1499	PRAD	6
CTNNB1	1499	PRAD	6
CTNNB1	1499	PRAD	6
EEF1A1	1915	LIHC	6
EEF1A1	1915	LIHC	6
EEF1A1	1915	LIHC	6
EEF1A1	1915	LIHC	6
EEF1A1	1915	LIHC	6
EEF1A1	1915	LIHC	6
EP300	2033	HNSC	6
EP300	2033	HNSC	6
EP300	2033	HNSC	6
EP300	2033	HNSC	6
EP300	2033	HNSC	6
EP300	2033	HNSC	6
ERBB2	2064	BRCA	6
ERBB2	2064	BRCA	6
ERBB2	2064	BRCA	6
ERBB2	2064	BRCA	6
ERBB2	2064	BRCA	6
ERBB2	2064	BRCA	6
ERBB3	2065	BLCA	6
ERBB3	2065	BLCA	6
ERBB3	2065	BLCA	6
ERBB3	2065	BLCA	6
ERBB3	2065	BLCA	6
ERBB3	2065	BLCA	6
ERCC2	2068	BLCA	6
ERCC2	2068	BLCA	6
ERCC2	2068	BLCA	6
ERCC2	2068	BLCA	6
ERCC2	2068	BLCA	6
ERCC2	2068	BLCA	6
FOXA1	3169	BRCA	6
FOXA1	3169	BRCA	6
FOXA1	3169	BRCA	6
FOXA1	3169	BRCA	6
FOXA1	3169	BRCA	6
FOXA1	3169	BRCA	6
FOXA1	3169	PRAD	6
FOXA1	3169	PRAD	6
FOXA1	3169	PRAD	6
FOXA1	3169	PRAD	6
FOXA1	3169	PRAD	6
FOXA1	3169	PRAD	6
IDH1	3417	SKCM	6
IDH1	3417	SKCM	6
IDH1	3417	SKCM	6
IDH1	3417	SKCM	6
IDH1	3417	SKCM	6
IDH1	3417	SKCM	6
KDM6A	7403	HNSC	6
KDM6A	7403	HNSC	6
KDM6A	7403	HNSC	6
KDM6A	7403	HNSC	6
KDM6A	7403	HNSC	6
KDM6A	7403	HNSC	6
KDM6A	7403	LUSC	6
KDM6A	7403	LUSC	6
KDM6A	7403	LUSC	6
KDM6A	7403	LUSC	6
KDM6A	7403	LUSC	6
KDM6A	7403	LUSC	6
KRAS	3845	OV	6
KRAS	3845	OV	6
KRAS	3845	OV	6
KRAS	3845	OV	6
KRAS	3845	OV	6
KRAS	3845	OV	6
KRAS	3845	THCA	6
KRAS	3845	THCA	6
KRAS	3845	THCA	6
KRAS	3845	THCA	6
KRAS	3845	THCA	6
KRAS	3845	THCA	6
LATS1	9113	CESC	6
LATS1	9113	CESC	6
LATS1	9113	CESC	6
LATS1	9113	CESC	6
LATS1	9113	CESC	6
LATS1	9113	CESC	6
LATS2	26524	MESO	6
LATS2	26524	MESO	6
LATS2	26524	MESO	6
LATS2	26524	MESO	6
LATS2	26524	MESO	6
LATS2	26524	MESO	6
NF1	4763	LUSC	6
NF1	4763	LUSC	6
NF1	4763	LUSC	6
NF1	4763	LUSC	6
NF1	4763	LUSC	6
NF1	4763	LUSC	6
NF1	4763	OV	6
NF1	4763	OV	6
NF1	4763	OV	6
NF1	4763	OV	6
NF1	4763	OV	6
NF1	4763	OV	6
NF1	4763	SKCM	6
NF1	4763	SKCM	6
NF1	4763	SKCM	6
NF1	4763	SKCM	6
NF1	4763	SKCM	6
NF1	4763	SKCM	6
NFE2L2	4780	HNSC	6
NFE2L2	4780	HNSC	6
NFE2L2	4780	HNSC	6
NFE2L2	4780	HNSC	6
NFE2L2	4780	HNSC	6
NFE2L2	4780	HNSC	6
NFE2L2	4780	LUSC	6
NFE2L2	4780	LUSC	6
NFE2L2	4780	LUSC	6
NFE2L2	4780	LUSC	6
NFE2L2	4780	LUSC	6
NFE2L2	4780	LUSC	6
NRAS	4893	COAD	6
NRAS	4893	COAD	6
NRAS	4893	COAD	6
NRAS	4893	COAD	6
NRAS	4893	COAD	6
NRAS	4893	COAD	6
NSD1	64324	HNSC	6
NSD1	64324	HNSC	6
NSD1	64324	HNSC	6
NSD1	64324	HNSC	6
NSD1	64324	HNSC	6
NSD1	64324	HNSC	6
PIK3CA	5290	LUAD	6
PIK3CA	5290	LUAD	6
PIK3CA	5290	LUAD	6
PIK3CA	5290	LUAD	6
PIK3CA	5290	LUAD	6
PIK3CA	5290	LUAD	6
PPP2R1A	5518	UCS	6
PPP2R1A	5518	UCS	6
PPP2R1A	5518	UCS	6
PPP2R1A	5518	UCS	6
PPP2R1A	5518	UCS	6
PPP2R1A	5518	UCS	6
PPP6C	5537	SKCM	6
PPP6C	5537	SKCM	6
PPP6C	5537	SKCM	6
PPP6C	5537	SKCM	6
PPP6C	5537	SKCM	6
PPP6C	5537	SKCM	6
PTEN	5728	COAD	6
PTEN	5728	COAD	6
PTEN	5728	COAD	6
PTEN	5728	COAD	6
PTEN	5728	COAD	6
PTEN	5728	COAD	6
PTEN	5728	KIRC	6
PTEN	5728	KIRC	6
PTEN	5728	KIRC	6
PTEN	5728	KIRC	6
PTEN	5728	KIRC	6
PTEN	5728	KIRC	6
RB1	5925	CESC	6
RB1	5925	CESC	6
RB1	5925	CESC	6
RB1	5925	CESC	6
RB1	5925	CESC	6
RB1	5925	CESC	6
RBM10	8241	LUAD	6
RBM10	8241	LUAD	6
RBM10	8241	LUAD	6
RBM10	8241	LUAD	6
RBM10	8241	LUAD	6
RBM10	8241	LUAD	6
RHOA	387	BLCA	6
RHOA	387	BLCA	6
RHOA	387	BLCA	6
RHOA	387	BLCA	6
RHOA	387	BLCA	6
RHOA	387	BLCA	6
RUNX1	861	BRCA	6
RUNX1	861	BRCA	6
RUNX1	861	BRCA	6
RUNX1	861	BRCA	6
RUNX1	861	BRCA	6
RUNX1	861	BRCA	6
SMAD2	4087	COAD	6
SMAD2	4087	COAD	6
SMAD2	4087	COAD	6
SMAD2	4087	COAD	6
SMAD2	4087	COAD	6
SMAD2	4087	COAD	6
SMARCA4	6597	LUAD	6
SMARCA4	6597	LUAD	6
SMARCA4	6597	LUAD	6
SMARCA4	6597	LUAD	6
SMARCA4	6597	LUAD	6
SMARCA4	6597	LUAD	6
STAG2	10735	GBM	6
STAG2	10735	GBM	6
STAG2	10735	GBM	6
STAG2	10735	GBM	6
STAG2	10735	GBM	6
STAG2	10735	GBM	6
TP53	7157	KIRC	6
TP53	7157	KIRC	6
TP53	7157	KIRC	6
TP53	7157	KIRC	6
TP53	7157	KIRC	6
TP53	7157	KIRC	6
BAP1	8314	UVM	5
BAP1	8314	UVM	5
BAP1	8314	UVM	5
BAP1	8314	UVM	5
BAP1	8314	UVM	5
CHD4	1108	UCEC	5
CHD4	1108	UCEC	5
CHD4	1108	UCEC	5
CHD4	1108	UCEC	5
CHD4	1108	UCEC	5
AKT1	207	CESC	5
AKT1	207	CESC	5
AKT1	207	CESC	5
AKT1	207	CESC	5
AKT1	207	CESC	5
ARID1A	8289	COAD	5
ARID1A	8289	COAD	5
ARID1A	8289	COAD	5
ARID1A	8289	COAD	5
ARID1A	8289	COAD	5
ARID1A	8289	LGG	5
ARID1A	8289	LGG	5
ARID1A	8289	LGG	5
ARID1A	8289	LGG	5
ARID1A	8289	LGG	5
ARID1A	8289	LUAD	5
ARID1A	8289	LUAD	5
ARID1A	8289	LUAD	5
ARID1A	8289	LUAD	5
ARID1A	8289	LUAD	5
ARID2	196528	LIHC	5
ARID2	196528	LIHC	5
ARID2	196528	LIHC	5
ARID2	196528	LIHC	5
ARID2	196528	LIHC	5
ATM	472	BLCA	5
ATM	472	BLCA	5
ATM	472	BLCA	5
ATM	472	BLCA	5
ATM	472	BLCA	5
ATM	472	KIRC	5
ATM	472	KIRC	5
ATM	472	KIRC	5
ATM	472	KIRC	5
ATM	472	KIRC	5
BAP1	8314	CHOL	5
BAP1	8314	CHOL	5
BAP1	8314	CHOL	5
BAP1	8314	CHOL	5
BAP1	8314	CHOL	5
BAP1	8314	LIHC	5
BAP1	8314	LIHC	5
BAP1	8314	LIHC	5
BAP1	8314	LIHC	5
BAP1	8314	LIHC	5
CASP8	841	CESC	5
CASP8	841	CESC	5
CASP8	841	CESC	5
CASP8	841	CESC	5
CASP8	841	CESC	5
CD79B	974	DLBC	5
CD79B	974	DLBC	5
CD79B	974	DLBC	5
CD79B	974	DLBC	5
CD79B	974	DLBC	5
CDKN1A	1026	BLCA	5
CDKN1A	1026	BLCA	5
CDKN1A	1026	BLCA	5
CDKN1A	1026	BLCA	5
CDKN1A	1026	BLCA	5
CDKN2A	1029	LUAD	5
CDKN2A	1029	LUAD	5
CDKN2A	1029	LUAD	5
CDKN2A	1029	LUAD	5
CDKN2A	1029	LUAD	5
CDKN2A	1029	STAD	5
CDKN2A	1029	STAD	5
CDKN2A	1029	STAD	5
CDKN2A	1029	STAD	5
CDKN2A	1029	STAD	5
CTNNB1	1499	BLCA	5
CTNNB1	1499	BLCA	5
CTNNB1	1499	BLCA	5
CTNNB1	1499	BLCA	5
CTNNB1	1499	BLCA	5
CTNNB1	1499	LUAD	5
CTNNB1	1499	LUAD	5
CTNNB1	1499	LUAD	5
CTNNB1	1499	LUAD	5
CTNNB1	1499	LUAD	5
CTNNB1	1499	SKCM	5
CTNNB1	1499	SKCM	5
CTNNB1	1499	SKCM	5
CTNNB1	1499	SKCM	5
CTNNB1	1499	SKCM	5
CTNNB1	1499	STAD	5
CTNNB1	1499	STAD	5
CTNNB1	1499	STAD	5
CTNNB1	1499	STAD	5
CTNNB1	1499	STAD	5
CUL3	8452	KIRP	5
CUL3	8452	KIRP	5
CUL3	8452	KIRP	5
CUL3	8452	KIRP	5
CUL3	8452	KIRP	5
EIF1AX	1964	THCA	5
EIF1AX	1964	THCA	5
EIF1AX	1964	THCA	5
EIF1AX	1964	THCA	5
EIF1AX	1964	THCA	5
EPHA2	1969	HNSC	5
EPHA2	1969	HNSC	5
EPHA2	1969	HNSC	5
EPHA2	1969	HNSC	5
EPHA2	1969	HNSC	5
FAT1	2195	BLCA	5
FAT1	2195	BLCA	5
FAT1	2195	BLCA	5
FAT1	2195	BLCA	5
FAT1	2195	BLCA	5
FAT1	2195	HNSC	5
FAT1	2195	HNSC	5
FAT1	2195	HNSC	5
FAT1	2195	HNSC	5
FAT1	2195	HNSC	5
FBXW7	55294	LUSC	5
FBXW7	55294	LUSC	5
FBXW7	55294	LUSC	5
FBXW7	55294	LUSC	5
FBXW7	55294	LUSC	5
FGFR3	2261	HNSC	5
FGFR3	2261	HNSC	5
FGFR3	2261	HNSC	5
FGFR3	2261	HNSC	5
FGFR3	2261	HNSC	5
GNAS	2778	LIHC	5
GNAS	2778	LIHC	5
GNAS	2778	LIHC	5
GNAS	2778	LIHC	5
GNAS	2778	LIHC	5
HLA-B	3106	HNSC	5
HLA-B	3106	HNSC	5
HLA-B	3106	HNSC	5
HLA-B	3106	HNSC	5
HLA-B	3106	HNSC	5
IDH1	3417	CHOL	5
IDH1	3417	CHOL	5
IDH1	3417	CHOL	5
IDH1	3417	CHOL	5
IDH1	3417	CHOL	5
IDH1	3417	PRAD	5
IDH1	3417	PRAD	5
IDH1	3417	PRAD	5
IDH1	3417	PRAD	5
IDH1	3417	PRAD	5
KDM6A	7403	KIRP	5
KDM6A	7403	KIRP	5
KDM6A	7403	KIRP	5
KDM6A	7403	KIRP	5
KDM6A	7403	KIRP	5
KIT	3815	SKCM	5
KIT	3815	SKCM	5
KIT	3815	SKCM	5
KIT	3815	SKCM	5
KIT	3815	SKCM	5
KMT2C	58508	BRCA	5
KMT2C	58508	BRCA	5
KMT2C	58508	BRCA	5
KMT2C	58508	BRCA	5
KMT2C	58508	BRCA	5
KMT2D	8085	BLCA	5
KMT2D	8085	BLCA	5
KMT2D	8085	BLCA	5
KMT2D	8085	BLCA	5
KMT2D	8085	BLCA	5
KMT2D	8085	HNSC	5
KMT2D	8085	HNSC	5
KMT2D	8085	HNSC	5
KMT2D	8085	HNSC	5
KMT2D	8085	HNSC	5
KMT2D	8085	LUSC	5
KMT2D	8085	LUSC	5
KMT2D	8085	LUSC	5
KMT2D	8085	LUSC	5
KMT2D	8085	LUSC	5
KRAS	3845	BRCA	5
KRAS	3845	BRCA	5
KRAS	3845	BRCA	5
KRAS	3845	BRCA	5
KRAS	3845	BRCA	5
KRAS	3845	LIHC	5
KRAS	3845	LIHC	5
KRAS	3845	LIHC	5
KRAS	3845	LIHC	5
KRAS	3845	LIHC	5
KRAS	3845	SKCM	5
KRAS	3845	SKCM	5
KRAS	3845	SKCM	5
KRAS	3845	SKCM	5
KRAS	3845	SKCM	5
MAPK1	5594	HNSC	5
MAPK1	5594	HNSC	5
MAPK1	5594	HNSC	5
MAPK1	5594	HNSC	5
MAPK1	5594	HNSC	5
MYD88	4615	DLBC	5
MYD88	4615	DLBC	5
MYD88	4615	DLBC	5
MYD88	4615	DLBC	5
MYD88	4615	DLBC	5
NF1	4763	BRCA	5
NF1	4763	BRCA	5
NF1	4763	BRCA	5
NF1	4763	BRCA	5
NF1	4763	BRCA	5
NF1	4763	LUAD	5
NF1	4763	LUAD	5
NF1	4763	LUAD	5
NF1	4763	LUAD	5
NF1	4763	LUAD	5
NF1	4763	PCPG	5
NF1	4763	PCPG	5
NF1	4763	PCPG	5
NF1	4763	PCPG	5
NF1	4763	PCPG	5
NF2	4771	MESO	5
NF2	4771	MESO	5
NF2	4771	MESO	5
NF2	4771	MESO	5
NF2	4771	MESO	5
NFE2L2	4780	BLCA	5
NFE2L2	4780	BLCA	5
NFE2L2	4780	BLCA	5
NFE2L2	4780	BLCA	5
NFE2L2	4780	BLCA	5
NFE2L2	4780	ESCA	5
NFE2L2	4780	ESCA	5
NFE2L2	4780	ESCA	5
NFE2L2	4780	ESCA	5
NFE2L2	4780	ESCA	5
PBRM1	55193	CHOL	5
PBRM1	55193	CHOL	5
PBRM1	55193	CHOL	5
PBRM1	55193	CHOL	5
PBRM1	55193	CHOL	5
PCBP1	5093	COAD	5
PCBP1	5093	COAD	5
PCBP1	5093	COAD	5
PCBP1	5093	COAD	5
PCBP1	5093	COAD	5
PIK3CA	5290	LIHC	5
PIK3CA	5290	LIHC	5
PIK3CA	5290	LIHC	5
PIK3CA	5290	LIHC	5
PIK3CA	5290	LIHC	5
PIK3CA	5290	PRAD	5
PIK3CA	5290	PRAD	5
PIK3CA	5290	PRAD	5
PIK3CA	5290	PRAD	5
PIK3CA	5290	PRAD	5
PTEN	5728	BLCA	5
PTEN	5728	BLCA	5
PTEN	5728	BLCA	5
PTEN	5728	BLCA	5
PTEN	5728	BLCA	5
PTEN	5728	STAD	5
PTEN	5728	STAD	5
PTEN	5728	STAD	5
PTEN	5728	STAD	5
PTEN	5728	STAD	5
PTEN	5728	UCS	5
PTEN	5728	UCS	5
PTEN	5728	UCS	5
PTEN	5728	UCS	5
PTEN	5728	UCS	5
RAC1	5879	HNSC	5
RAC1	5879	HNSC	5
RAC1	5879	HNSC	5
RAC1	5879	HNSC	5
RAC1	5879	HNSC	5
RASA1	5921	HNSC	5
RASA1	5921	HNSC	5
RASA1	5921	HNSC	5
RASA1	5921	HNSC	5
RASA1	5921	HNSC	5
RASA1	5921	LUSC	5
RASA1	5921	LUSC	5
RASA1	5921	LUSC	5
RASA1	5921	LUSC	5
RASA1	5921	LUSC	5
RB1	5925	GBM	5
RB1	5925	GBM	5
RB1	5925	GBM	5
RB1	5925	GBM	5
RB1	5925	GBM	5
RB1	5925	LIHC	5
RB1	5925	LIHC	5
RB1	5925	LIHC	5
RB1	5925	LIHC	5
RB1	5925	LIHC	5
RB1	5925	OV	5
RB1	5925	OV	5
RB1	5925	OV	5
RB1	5925	OV	5
RB1	5925	OV	5
RB1	5925	SKCM	5
RB1	5925	SKCM	5
RB1	5925	SKCM	5
RB1	5925	SKCM	5
RB1	5925	SKCM	5
RHOB	388	BLCA	5
RHOB	388	BLCA	5
RHOB	388	BLCA	5
RHOB	388	BLCA	5
RHOB	388	BLCA	5
RNF43	54894	PAAD	5
RNF43	54894	PAAD	5
RNF43	54894	PAAD	5
RNF43	54894	PAAD	5
RNF43	54894	PAAD	5
RPS6KA3	6197	LIHC	5
RPS6KA3	6197	LIHC	5
RPS6KA3	6197	LIHC	5
RPS6KA3	6197	LIHC	5
RPS6KA3	6197	LIHC	5
RQCD1	9125	SKCM	5
RQCD1	9125	SKCM	5
RQCD1	9125	SKCM	5
RQCD1	9125	SKCM	5
RQCD1	9125	SKCM	5
SETD2	29072	LUAD	5
SETD2	29072	LUAD	5
SETD2	29072	LUAD	5
SETD2	29072	LUAD	5
SETD2	29072	LUAD	5
SF3B1	23451	BRCA	5
SF3B1	23451	BRCA	5
SF3B1	23451	BRCA	5
SF3B1	23451	BRCA	5
SF3B1	23451	BRCA	5
SMAD4	4089	CESC	5
SMAD4	4089	CESC	5
SMAD4	4089	CESC	5
SMAD4	4089	CESC	5
SMAD4	4089	CESC	5
SMAD4	4089	READ	5
SMAD4	4089	READ	5
SMAD4	4089	READ	5
SMAD4	4089	READ	5
SMAD4	4089	READ	5
SOX9	6662	COAD	5
SOX9	6662	COAD	5
SOX9	6662	COAD	5
SOX9	6662	COAD	5
SOX9	6662	COAD	5
TCF7L2	6934	COAD	5
TCF7L2	6934	COAD	5
TCF7L2	6934	COAD	5
TCF7L2	6934	COAD	5
TCF7L2	6934	COAD	5
TCF7L2	6934	READ	5
TCF7L2	6934	READ	5
TCF7L2	6934	READ	5
TCF7L2	6934	READ	5
TCF7L2	6934	READ	5
TP53	7157	DLBC	5
TP53	7157	DLBC	5
TP53	7157	DLBC	5
TP53	7157	DLBC	5
TP53	7157	DLBC	5
ARID1A	8289	UCEC	4
ARID1A	8289	UCEC	4
ARID1A	8289	UCEC	4
ARID1A	8289	UCEC	4
KMT2B	9757	UCEC	4
KMT2B	9757	UCEC	4
KMT2B	9757	UCEC	4
KMT2B	9757	UCEC	4
AKT1	207	THCA	4
AKT1	207	THCA	4
AKT1	207	THCA	4
AKT1	207	THCA	4
AKT1	207	UCEC	4
AKT1	207	UCEC	4
AKT1	207	UCEC	4
AKT1	207	UCEC	4
AMER1	139285	COAD	4
AMER1	139285	COAD	4
AMER1	139285	COAD	4
AMER1	139285	COAD	4
AMER1	139285	READ	4
AMER1	139285	READ	4
AMER1	139285	READ	4
AMER1	139285	READ	4
APC	324	PRAD	4
APC	324	PRAD	4
APC	324	PRAD	4
APC	324	PRAD	4
ARID1A	8289	LIHC	4
ARID1A	8289	LIHC	4
ARID1A	8289	LIHC	4
ARID1A	8289	LIHC	4
ARID1A	8289	PAAD	4
ARID1A	8289	PAAD	4
ARID1A	8289	PAAD	4
ARID1A	8289	PAAD	4
ARID2	196528	HNSC	4
ARID2	196528	HNSC	4
ARID2	196528	HNSC	4
ARID2	196528	HNSC	4
ARID2	196528	STAD	4
ARID2	196528	STAD	4
ARID2	196528	STAD	4
ARID2	196528	STAD	4
BAP1	8314	CESC	4
BAP1	8314	CESC	4
BAP1	8314	CESC	4
BAP1	8314	CESC	4
BRAF	673	GBM	4
BRAF	673	GBM	4
BRAF	673	GBM	4
BRAF	673	GBM	4
BRCA1	672	OV	4
BRCA1	672	OV	4
BRCA1	672	OV	4
BRCA1	672	OV	4
BRD7	29117	SKCM	4
BRD7	29117	SKCM	4
BRD7	29117	SKCM	4
BRD7	29117	SKCM	4
CDK12	51755	OV	4
CDK12	51755	OV	4
CDK12	51755	OV	4
CDK12	51755	OV	4
CDK4	1019	SKCM	4
CDK4	1019	SKCM	4
CDK4	1019	SKCM	4
CDK4	1019	SKCM	4
CDKN1A	1026	LIHC	4
CDKN1A	1026	LIHC	4
CDKN1A	1026	LIHC	4
CDKN1A	1026	LIHC	4
CNBD1	168975	STAD	4
CNBD1	168975	STAD	4
CNBD1	168975	STAD	4
CNBD1	168975	STAD	4
CTNNB1	1499	COAD	4
CTNNB1	1499	COAD	4
CTNNB1	1499	COAD	4
CTNNB1	1499	COAD	4
CUL1	8454	BLCA	4
CUL1	8454	BLCA	4
CUL1	8454	BLCA	4
CUL1	8454	BLCA	4
EP300	2033	BRCA	4
EP300	2033	BRCA	4
EP300	2033	BRCA	4
EP300	2033	BRCA	4
EPHA2	1969	CHOL	4
EPHA2	1969	CHOL	4
EPHA2	1969	CHOL	4
EPHA2	1969	CHOL	4
ERBB2	2064	STAD	4
[truncated: 3,370 more rows]
