# Supplementary material for: Comprehensive patient-level classification and quantification of driver events in TCGA PanCanAtlas cohorts
Source: PLoS Genet. 2022 Jan 14;18(1):e1009996. doi: 10.1371/journal.pgen.1009996 (PMC8759692; doi:10.1371/journal.pgen.1009996)
Supplement: S1 Files — (ZIP) [file pgen.1009996.s001.zip › Benchmarking/PANCAN graphs.xlsx]

## Sheet: Лист1
PANCAN sensitivity
Dataset	According to CGC	According to Overlap 2	According to Overlap 3
CGC	100	46.3115	55.4054
Bailey	45.0549	64.7541	92.5676
2020plus	39.011	58.1967	81.0811
CHASMplus	42.3077	63.1148	85.1351
CompositeDriver	19.7802	27.0492	33.7838
HotMAPS	42.3077	56.5574	59.4595
OncodriveFML	31.8681	41.3934	62.8378
SNADRIF	19.2308	28.2787	35.8108
Overlap 2	62.0879	100	100
Overlap 3	45.0549	60.6557	100
PANCAN specificity
Dataset	According to CGC	According to Overlap 2	According to Overlap 3
CGC	100	99.6413	99.4828
Bailey	99.5751	99.9688	99.8603
2020plus	99.5233	99.8908	99.7776
CHASMplus	99.5544	99.9532	99.8086
CompositeDriver	99.5181	99.6725	99.5914
HotMAPS	95.9119	96.2158	95.976
OncodriveFML	99.7202	99.9428	99.9017
SNADRIF	97.8394	98.0091	97.9363
Overlap 2	99.3212	100	99.5035
Overlap 3	99.658	100	100
Dataset	CGC genes identified	Overlap 2 genes identified	Overlap 3 genes identified	Driver genes predicted	Total genes
CGC	182	113	82	182	19482
Bailey	82	158	137	164	19482
2020plus	71	142	120	163	19482
CHASMplus	77	154	126	163	19482
CompositeDriver	36	66	50	129	19482
HotMAPS	77	138	88	866	19482
OncodriveFML	58	101	93	112	19482
SNADRIF	35	69	53	452	19482
Overlap 2	113	244	148	244	19482
Overlap 3	82	148	148	148	19482
