# Supplementary material for: Comprehensive patient-level classification and quantification of driver events in TCGA PanCanAtlas cohorts
Source: PLoS Genet. 2022 Jan 14;18(1):e1009996. doi: 10.1371/journal.pgen.1009996 (PMC8759692; doi:10.1371/journal.pgen.1009996)
Supplement: S2 Files — (ZIP) [file pgen.1009996.s002.zip]

Archive with 306 entries (300 files):
- PANCAN/
- PANCAN/.DS_Store
- __MACOSX/PANCAN/._.DS_Store
- PANCAN/cumulative histograms/
- PANCAN/algorithms.txt
- PANCAN/data/
- PANCAN/patient distributions/
- PANCAN/cumulative histograms/2021_11_23_14_43_distribution_age_males.pdf
- PANCAN/cumulative histograms/legeng.png
- PANCAN/cumulative histograms/2021_11_23_14_43_distribution_stages_females.pdf
- PANCAN/cumulative histograms/Distribution_stages_cohorts/
- PANCAN/cumulative histograms/2021_11_23_14_43_distribution_stages.pdf
- PANCAN/cumulative histograms/2021_11_23_14_43_distribution_gender.pdf
- PANCAN/cumulative histograms/2021_11_23_14_43_distribution_cohorts_females.pdf
- PANCAN/cumulative histograms/2021_11_23_14_43_distribution_cohorts_males.pdf
- PANCAN/cumulative histograms/2021_11_23_14_43_distribution_events_detailed_females.pdf
- PANCAN/cumulative histograms/2021_11_23_14_43_distribution_age.pdf
- PANCAN/cumulative histograms/2021_11_23_14_43_distribution_stages_males.pdf
- PANCAN/cumulative histograms/2021_11_23_14_43_distribution_cohorts.pdf
- PANCAN/cumulative histograms/2021_11_23_14_43_distribution_events_detailed.pdf
- PANCAN/cumulative histograms/2021_11_23_14_43_distribution_events_detailed_males.pdf
- PANCAN/cumulative histograms/2021_11_23_14_43_distribution_age_females.pdf
- PANCAN/data/2021_11_23_14_43_distribution_stages_females.tsv
- PANCAN/data/2021_11_23_14_43_distribution_age_males.tsv
- PANCAN/data/2021_11_23_14_43_distribution_cohorts_females.tsv
- PANCAN/data/Distribution_stages_cohorts/
- PANCAN/data/2021_11_23_14_43_patients.tsv
- PANCAN/data/2021_11_23_14_43_distribution_stages.tsv
- PANCAN/data/2021_11_23_14_43_distribution_gender.tsv
- PANCAN/data/2021_11_23_14_43_distribution_events_detailed_females.tsv
- PANCAN/data/2021_11_23_14_43_distribution_cohorts_males.tsv
- PANCAN/data/2021_11_23_14_43_distribution_events_FEMALE.tsv
- PANCAN/data/2021_11_23_14_43_distribution_age_females.tsv
- PANCAN/data/2021_11_23_14_43_genes_level0.tsv
- PANCAN/data/2021_11_23_14_43_distribution_events_detailed_males.tsv
- PANCAN/data/2021_11_23_14_43_genes_level1.tsv
- PANCAN/data/2021_11_23_14_43_genes_level2.tsv
- PANCAN/data/2021_11_23_14_43_distribution_age.tsv
- PANCAN/data/2021_11_23_14_43_distribution_stages_males.tsv
- PANCAN/data/2021_11_23_14_43_distribution_events_MALE.tsv
- PANCAN/data/2021_11_23_14_43_distribution_events_detailed.tsv
- PANCAN/data/2021_11_23_14_43_distribution_cohorts.tsv
- PANCAN/data/2021_11_23_14_43_distribution_events.tsv
- PANCAN/patient distributions/2021_11_23_14_43_BLCA_FEMALE.pdf
- PANCAN/patient distributions/2021_11_23_14_43_PRAD_MALE.pdf
- PANCAN/patient distributions/2021_11_23_14_43_KIRP.pdf
- PANCAN/patient distributions/2021_11_23_14_43_COAD.pdf
- PANCAN/patient distributions/2021_11_23_14_43_LIHC_FEMALE.pdf
- PANCAN/patient distributions/2021_11_23_14_43_LUAD_MALE.pdf
- PANCAN/patient distributions/2021_11_23_14_43_LUSC_MALE.pdf
- PANCAN/patient distributions/2021_11_23_14_43_KIRC_FEMALE.pdf
- PANCAN/patient distributions/2021_11_23_14_43_LGG_MALE.pdf
- PANCAN/patient distributions/2021_11_23_14_43_CHOL_FEMALE.pdf
- PANCAN/patient distributions/2021_11_23_14_43_LIHC.pdf
- PANCAN/patient distributions/2021_11_23_14_43_KIRP_FEMALE.pdf
- PANCAN/patient distributions/2021_11_23_14_43_PAAD_MALE.pdf
- PANCAN/patient distributions/2021_11_23_14_43_SKCM_MALE.pdf
- PANCAN/patient distributions/2021_11_23_14_43_READ.pdf
- PANCAN/patient distributions/2021_11_23_14_43_DLBC_FEMALE.pdf
- PANCAN/patient distributions/2021_11_23_14_43_SARC_MALE.pdf
- PANCAN/patient distributions/2021_11_23_14_43_UVM_FEMALE.pdf
- PANCAN/patient distributions/2021_11_23_14_43_BLCA.pdf
- PANCAN/patient distributions/2021_11_23_14_43_KICH_FEMALE.pdf
- PANCAN/patient distributions/2021_11_23_14_43_GBM_MALE.pdf
- PANCAN/patient distributions/2021_11_23_14_43_PAAD.pdf
- PANCAN/patient distributions/2021_11_23_14_43_THCA.pdf
- PANCAN/patient distributions/2021_11_23_14_43_ESCA_FEMALE.pdf
- PANCAN/patient distributions/2021_11_23_14_43_THYM.pdf
- PANCAN/patient distributions/2021_11_23_14_43_MESO_MALE.pdf
- PANCAN/patient distributions/2021_11_23_14_43_TGCT_MALE.pdf
- PANCAN/patient distributions/2021_11_23_14_43_KIRC.pdf
- PANCAN/patient distributions/2021_11_23_14_43_BRCA_FEMALE.pdf
- PANCAN/patient distributions/2021_11_23_14_43_UVM.pdf
- PANCAN/patient distributions/2021_11_23_14_43_CESC_FEMALE.pdf
- PANCAN/patient distributions/2021_11_23_14_43_KICH_MALE.pdf
- PANCAN/patient distributions/2021_11_23_14_43_BRCA.pdf
- PANCAN/patient distributions/2021_11_23_14_43_THCA_MALE.pdf
- PANCAN/patient distributions/2021_11_23_14_43_OV.pdf
- PANCAN/patient distributions/2021_11_23_14_43_PCPG_MALE.pdf
- PANCAN/patient distributions/2021_11_23_14_43_PCPG_FEMALE.pdf
- PANCAN/patient distributions/2021_11_23_14_43_UCS_FEMALE.pdf
- PANCAN/patient distributions/2021_11_23_14_43_READ_MALE.pdf
- PANCAN/patient distributions/2021_11_23_14_43_MESO.pdf
- PANCAN/patient distributions/2021_11_23_14_43_DLBC.pdf
- PANCAN/patient distributions/2021_11_23_14_43_SKCM.pdf
- PANCAN/patient distributions/2021_11_23_14_43_LUSC_FEMALE.pdf
- PANCAN/patient distributions/2021_11_23_14_43_UCEC_FEMALE.pdf
- PANCAN/patient distributions/2021_11_23_14_43_STAD.pdf
- PANCAN/patient distributions/2021_11_23_14_43_LGG.pdf
- PANCAN/patient distributions/2021_11_23_14_43_CHOL.pdf
- PANCAN/patient distributions/2021_11_23_14_43_ACC.pdf
- PANCAN/patient distributions/2021_11_23_14_43_THYM_FEMALE.pdf
- PANCAN/patient distributions/2021_11_23_14_43_ACC_MALE.pdf
- PANCAN/patient distributions/2021_11_23_14_43_KICH.pdf
- PANCAN/patient distributions/2021_11_23_14_43_PANCAN.pdf
- PANCAN/patient distributions/2021_11_23_14_43_UCEC.pdf
- PANCAN/patient distributions/2021_11_23_14_43_DLBC_MALE.pdf
- PANCAN/patient distributions/2021_11_23_14_43_MESO_FEMALE.pdf
- PANCAN/patient distributions/2021_11_23_14_43_PANCAN_MALE.pdf
- PANCAN/patient distributions/2021_11_23_14_43_HNSC_FEMALE.pdf
- PANCAN/patient distributions/2021_11_23_14_43_OV_FEMALE.pdf
- PANCAN/patient distributions/2021_11_23_14_43_TGCT.pdf
- PANCAN/patient distributions/2021_11_23_14_43_CESC.pdf
- PANCAN/patient distributions/2021_11_23_14_43_GBM_FEMALE.pdf
- PANCAN/patient distributions/2021_11_23_14_43_LGG_FEMALE.pdf
- PANCAN/patient distributions/2021_11_23_14_43_ESCA_MALE.pdf
- PANCAN/patient distributions/2021_11_23_14_43_GBM.pdf
- PANCAN/patient distributions/2021_11_23_14_43_LIHC_MALE.pdf
- PANCAN/patient distributions/2021_11_23_14_43_SKCM_FEMALE.pdf
- PANCAN/patient distributions/2021_11_23_14_43_STAD_MALE.pdf
- PANCAN/patient distributions/2021_11_23_14_43_PAAD_FEMALE.pdf
- PANCAN/patient distributions/2021_11_23_14_43_THYM_MALE.pdf
- PANCAN/patient distributions/2021_11_23_14_43_KIRP_MALE.pdf
- PANCAN/patient distributions/2021_11_23_14_43_PCPG.pdf
- PANCAN/patient distributions/2021_11_23_14_43_LUSC.pdf
- PANCAN/patient distributions/2021_11_23_14_43_HNSC_MALE.pdf
- PANCAN/patient distributions/2021_11_23_14_43_READ_FEMALE.pdf
- PANCAN/patient distributions/2021_11_23_14_43_LUAD_FEMALE.pdf
- PANCAN/patient distributions/2021_11_23_14_43_BLCA_MALE.pdf
- PANCAN/patient distributions/2021_11_23_14_43_SARC_FEMALE.pdf
- PANCAN/patient distributions/2021_11_23_14_43_CHOL_MALE.pdf
- PANCAN/patient distributions/2021_11_23_14_43_COAD_MALE.pdf
- PANCAN/patient distributions/2021_11_23_14_43_ESCA.pdf
- PANCAN/patient distributions/2021_11_23_14_43_COAD_FEMALE.pdf
- PANCAN/patient distributions/2021_11_23_14_43_HNSC.pdf
- PANCAN/patient distributions/2021_11_23_14_43_UVM_MALE.pdf
- PANCAN/patient distributions/2021_11_23_14_43_THCA_FEMALE.pdf
- PANCAN/patient distributions/2021_11_23_14_43_PRAD.pdf
- PANCAN/patient distributions/2021_11_23_14_43_PANCAN_FEMALE.pdf
- PANCAN/patient distributions/2021_11_23_14_43_SARC.pdf
- PANCAN/patient distributions/2021_11_23_14_43_UCS.pdf
- PANCAN/patient distributions/2021_11_23_14_43_STAD_FEMALE.pdf
- PANCAN/patient distributions/2021_11_23_14_43_LUAD.pdf
- PANCAN/patient distributions/2021_11_23_14_43_ACC_FEMALE.pdf
- PANCAN/patient distributions/2021_11_23_14_43_KIRC_MALE.pdf
- PANCAN/cumulative histograms/Distribution_stages_cohorts/2021_11_23_14_43_distribution_stages_BRCA.pdf
- PANCAN/cumulative histograms/Distribution_stages_cohorts/2021_11_23_14_43_distribution_stages_females_DLBC.pdf
- PANCAN/cumulative histograms/Distribution_stages_cohorts/2021_11_23_14_43_distribution_stages_females_MESO.pdf
- PANCAN/cumulative histograms/Distribution_stages_cohorts/2021_11_23_14_43_distribution_stages_females_SKCM.pdf
- PANCAN/cumulative histograms/Distribution_stages_cohorts/2021_11_23_14_43_distribution_stages_MESO.pdf
- PANCAN/cumulative histograms/Distribution_stages_cohorts/2021_11_23_14_43_distribution_stages_DLBC.pdf
- PANCAN/cumulative histograms/Distribution_stages_cohorts/2021_11_23_14_43_distribution_stages_males_LUSC.pdf
- PANCAN/cumulative histograms/Distribution_stages_cohorts/2021_11_23_14_43_distribution_stages_SKCM.pdf
- PANCAN/cumulative histograms/Distribution_stages_cohorts/2021_11_23_14_43_distribution_stages_females_BRCA.pdf
- PANCAN/cumulative histograms/Distribution_stages_cohorts/2021_11_23_14_43_distribution_stages_females_OV.pdf
- PANCAN/cumulative histograms/Distribution_stages_cohorts/2021_11_23_14_43_distribution_stages_males_TGCT.pdf
- PANCAN/cumulative histograms/Distribution_stages_cohorts/2021_11_23_14_43_distribution_stages_STAD.pdf
- PANCAN/cumulative histograms/Distribution_stages_cohorts/2021_11_23_14_43_distribution_stages_CHOL.pdf
- PANCAN/cumulative histograms/Distribution_stages_cohorts/2021_11_23_14_43_distribution_stages_females_UCEC.pdf
- PANCAN/cumulative histograms/Distribution_stages_cohorts/2021_11_23_14_43_distribution_stages_females_KICH.pdf
- PANCAN/cumulative histograms/Distribution_stages_cohorts/2021_11_23_14_43_distribution_stages_KICH.pdf
- PANCAN/cumulative histograms/Distribution_stages_cohorts/2021_11_23_14_43_distribution_stages_UCEC.pdf
- PANCAN/cumulative histograms/Distribution_stages_cohorts/2021_11_23_14_43_distribution_stages_females_STAD.pdf
- PANCAN/cumulative histograms/Distribution_stages_cohorts/2021_11_23_14_43_distribution_stages_females_CHOL.pdf
- PANCAN/cumulative histograms/Distribution_stages_cohorts/2021_11_23_14_43_distribution_stages_UCS.pdf
- PANCAN/cumulative histograms/Distribution_stages_cohorts/2021_11_23_14_43_distribution_stages_COAD.pdf
- PANCAN/cumulative histograms/Distribution_stages_cohorts/2021_11_23_14_43_distribution_stages_KIRP.pdf
- PANCAN/cumulative histograms/Distribution_stages_cohorts/2021_11_23_14_43_distribution_stages_males_PRAD.pdf
- PANCAN/cumulative histograms/Distribution_stages_cohorts/2021_11_23_14_43_distribution_stages_females_LIHC.pdf
- PANCAN/cumulative histograms/Distribution_stages_cohorts/2021_11_23_14_43_distribution_stages_LIHC.pdf
- PANCAN/cumulative histograms/Distribution_stages_cohorts/2021_11_23_14_43_distribution_stages_females_KIRP.pdf
- PANCAN/cumulative histograms/Distribution_stages_cohorts/2021_11_23_14_43_distribution_stages_females_COAD.pdf
- PANCAN/cumulative histograms/Distribution_stages_cohorts/2021_11_23_14_43_distribution_stages_males_LUAD.pdf
- PANCAN/cumulative histograms/Distribution_stages_cohorts/2021_11_23_14_43_distribution_stages_READ.pdf
- PANCAN/cumulative histograms/Distribution_stages_cohorts/2021_11_23_14_43_distribution_stages_females_KIRC.pdf
- PANCAN/cumulative histograms/Distribution_stages_cohorts/2021_11_23_14_43_distribution_stages_BLCA.pdf
- PANCAN/cumulative histograms/Distribution_stages_cohorts/2021_11_23_14_43_distribution_stages_PAAD.pdf
- PANCAN/cumulative histograms/Distribution_stages_cohorts/2021_11_23_14_43_distribution_stages_THCA.pdf
- PANCAN/cumulative histograms/Distribution_stages_cohorts/2021_11_23_14_43_distribution_stages_females_BLCA.pdf
- PANCAN/cumulative histograms/Distribution_stages_cohorts/2021_11_23_14_43_distribution_stages_females_THCA.pdf
- PANCAN/cumulative histograms/Distribution_stages_cohorts/2021_11_23_14_43_distribution_stages_females_PAAD.pdf
- PANCAN/cumulative histograms/Distribution_stages_cohorts/2021_11_23_14_43_distribution_stages_males_ESCA.pdf
- PANCAN/cumulative histograms/Distribution_stages_cohorts/2021_11_23_14_43_distribution_stages_KIRC.pdf
- PANCAN/cumulative histograms/Distribution_stages_cohorts/2021_11_23_14_43_distribution_stages_females_READ.pdf
- PANCAN/cumulative histograms/Distribution_stages_cohorts/2021_11_23_14_43_distribution_stages_females_UCS.pdf
- PANCAN/cumulative histograms/Distribution_stages_cohorts/2021_11_23_14_43_distribution_stages_males_HNSC.pdf
- PANCAN/cumulative histograms/Distribution_stages_cohorts/2021_11_23_14_43_distribution_stages_females_HNSC.pdf
- PANCAN/cumulative histograms/Distribution_stages_cohorts/2021_11_23_14_43_distribution_stages_males_READ.pdf
- PANCAN/cumulative histograms/Distribution_stages_cohorts/2021_11_23_14_43_distribution_stages_UVM.pdf
- PANCAN/cumulative histograms/Distribution_stages_cohorts/2021_11_23_14_43_distribution_stages_males_THCA.pdf
- PANCAN/cumulative histograms/Distribution_stages_cohorts/2021_11_23_14_43_distribution_stages_males_UVM.pdf
- PANCAN/cumulative histograms/Distribution_stages_cohorts/2021_11_23_14_43_distribution_stages_males_PAAD.pdf
- PANCAN/cumulative histograms/Distribution_stages_cohorts/2021_11_23_14_43_distribution_stages_females_ESCA.pdf
- PANCAN/cumulative histograms/Distribution_stages_cohorts/2021_11_23_14_43_distribution_stages_males_BLCA.pdf
- PANCAN/cumulative histograms/Distribution_stages_cohorts/2021_11_23_14_43_distribution_stages_ESCA.pdf
- PANCAN/cumulative histograms/Distribution_stages_cohorts/2021_11_23_14_43_distribution_stages_HNSC.pdf
- PANCAN/cumulative histograms/Distribution_stages_cohorts/2021_11_23_14_43_distribution_stages_males_KIRC.pdf
- PANCAN/cumulative histograms/Distribution_stages_cohorts/2021_11_23_14_43_distribution_stages_males_COAD.pdf
- PANCAN/cumulative histograms/Distribution_stages_cohorts/2021_11_23_14_43_distribution_stages_males_KIRP.pdf
- PANCAN/cumulative histograms/Distribution_stages_cohorts/2021_11_23_14_43_distribution_stages_females_LUAD.pdf
- PANCAN/cumulative histograms/Distribution_stages_cohorts/2021_11_23_14_43_distribution_stages_PRAD.pdf
- PANCAN/cumulative histograms/Distribution_stages_cohorts/2021_11_23_14_43_distribution_stages_males_LIHC.pdf
- PANCAN/cumulative histograms/Distribution_stages_cohorts/2021_11_23_14_43_distribution_stages_females_UVM.pdf
- PANCAN/cumulative histograms/Distribution_stages_cohorts/2021_11_23_14_43_distribution_stages_LUAD.pdf
- PANCAN/cumulative histograms/Distribution_stages_cohorts/2021_11_23_14_43_distribution_stages_males_CHOL.pdf
- PANCAN/cumulative histograms/Distribution_stages_cohorts/2021_11_23_14_43_distribution_stages_males_STAD.pdf
- PANCAN/cumulative histograms/Distribution_stages_cohorts/2021_11_23_14_43_distribution_stages_TGCT.pdf
- PANCAN/cumulative histograms/Distribution_stages_cohorts/2021_11_23_14_43_distribution_stages_females_CESC.pdf
- PANCAN/cumulative histograms/Distribution_stages_cohorts/2021_11_23_14_43_distribution_stages_CESC.pdf
- PANCAN/cumulative histograms/Distribution_stages_cohorts/2021_11_23_14_43_distribution_stages_males_KICH.pdf
- PANCAN/cumulative histograms/Distribution_stages_cohorts/2021_11_23_14_43_distribution_stages_males_ACC.pdf
- PANCAN/cumulative histograms/Distribution_stages_cohorts/2021_11_23_14_43_distribution_stages_ACC.pdf
- PANCAN/cumulative histograms/Distribution_stages_cohorts/2021_11_23_14_43_distribution_stages_females_ACC.pdf
- PANCAN/cumulative histograms/Distribution_stages_cohorts/2021_11_23_14_43_distribution_stages_males_BRCA.pdf
- PANCAN/cumulative histograms/Distribution_stages_cohorts/2021_11_23_14_43_distribution_stages_females_LUSC.pdf
- PANCAN/cumulative histograms/Distribution_stages_cohorts/2021_11_23_14_43_distribution_stages_males_SKCM.pdf
- PANCAN/cumulative histograms/Distribution_stages_cohorts/2021_11_23_14_43_distribution_stages_LUSC.pdf
- PANCAN/cumulative histograms/Distribution_stages_cohorts/2021_11_23_14_43_distribution_stages_males_DLBC.pdf
- PANCAN/cumulative histograms/Distribution_stages_cohorts/2021_11_23_14_43_distribution_stages_males_MESO.pdf
- PANCAN/cumulative histograms/Distribution_stages_cohorts/2021_11_23_14_43_distribution_stages_OV.pdf
- PANCAN/data/Distribution_stages_cohorts/2021_11_23_14_43_distribution_stages_UCEC.tsv
- PANCAN/data/Distribution_stages_cohorts/2021_11_23_14_43_distribution_stages_males_CESC.tsv
- PANCAN/data/Distribution_stages_cohorts/2021_11_23_14_43_distribution_stages_KICH.tsv
- PANCAN/data/Distribution_stages_cohorts/2021_11_23_14_43_distribution_stages_females_STAD.tsv
- PANCAN/data/Distribution_stages_cohorts/2021_11_23_14_43_distribution_stages_females_CHOL.tsv
- PANCAN/data/Distribution_stages_cohorts/2021_11_23_14_43_distribution_stages_STAD.tsv
- PANCAN/data/Distribution_stages_cohorts/2021_11_23_14_43_distribution_stages_males_TGCT.tsv
- PANCAN/data/Distribution_stages_cohorts/2021_11_23_14_43_distribution_stages_CHOL.tsv
- PANCAN/data/Distribution_stages_cohorts/2021_11_23_14_43_distribution_stages_GBM.tsv
- PANCAN/data/Distribution_stages_cohorts/2021_11_23_14_43_distribution_stages_males_GBM.tsv
- PANCAN/data/Distribution_stages_cohorts/2021_11_23_14_43_distribution_stages_females_KICH.tsv
- PANCAN/data/Distribution_stages_cohorts/2021_11_23_14_43_distribution_stages_females_UCEC.tsv
- PANCAN/data/Distribution_stages_cohorts/2021_11_23_14_43_distribution_stages_DLBC.tsv
- PANCAN/data/Distribution_stages_cohorts/2021_11_23_14_43_distribution_stages_males_LUSC.tsv
- PANCAN/data/Distribution_stages_cohorts/2021_11_23_14_43_distribution_stages_MESO.tsv
- PANCAN/data/Distribution_stages_cohorts/2021_11_23_14_43_distribution_stages_females_GBM.tsv
- PANCAN/data/Distribution_stages_cohorts/2021_11_23_14_43_distribution_stages_males_PCPG.tsv
- PANCAN/data/Distribution_stages_cohorts/2021_11_23_14_43_distribution_stages_SKCM.tsv
- PANCAN/data/Distribution_stages_cohorts/2021_11_23_14_43_distribution_stages_females_BRCA.tsv
- PANCAN/data/Distribution_stages_cohorts/2021_11_23_14_43_distribution_stages_females_OV.tsv
- PANCAN/data/Distribution_stages_cohorts/2021_11_23_14_43_distribution_stages_BRCA.tsv
- PANCAN/data/Distribution_stages_cohorts/2021_11_23_14_43_distribution_stages_males_OV.tsv
- PANCAN/data/Distribution_stages_cohorts/2021_11_23_14_43_distribution_stages_females_MESO.tsv
- PANCAN/data/Distribution_stages_cohorts/2021_11_23_14_43_distribution_stages_females_DLBC.tsv
- PANCAN/data/Distribution_stages_cohorts/2021_11_23_14_43_distribution_stages_females_SKCM.tsv
- PANCAN/data/Distribution_stages_cohorts/2021_11_23_14_43_distribution_stages_THYM.tsv
- PANCAN/data/Distribution_stages_cohorts/2021_11_23_14_43_distribution_stages_females_BLCA.tsv
- PANCAN/data/Distribution_stages_cohorts/2021_11_23_14_43_distribution_stages_females_PAAD.tsv
- PANCAN/data/Distribution_stages_cohorts/2021_11_23_14_43_distribution_stages_males_ESCA.tsv
- PANCAN/data/Distribution_stages_cohorts/2021_11_23_14_43_distribution_stages_females_THCA.tsv
- PANCAN/data/Distribution_stages_cohorts/2021_11_23_14_43_distribution_stages_females_UCS.tsv
- PANCAN/data/Distribution_stages_cohorts/2021_11_23_14_43_distribution_stages_females_READ.tsv
- PANCAN/data/Distribution_stages_cohorts/2021_11_23_14_43_distribution_stages_KIRC.tsv
- PANCAN/data/Distribution_stages_cohorts/2021_11_23_14_43_distribution_stages_males_HNSC.tsv
- PANCAN/data/Distribution_stages_cohorts/2021_11_23_14_43_distribution_stages_females_KIRC.tsv
- PANCAN/data/Distribution_stages_cohorts/2021_11_23_14_43_distribution_stages_READ.tsv
- PANCAN/data/Distribution_stages_cohorts/2021_11_23_14_43_distribution_stages_BLCA.tsv
- PANCAN/data/Distribution_stages_cohorts/2021_11_23_14_43_distribution_stages_females_THYM.tsv
- PANCAN/data/Distribution_stages_cohorts/2021_11_23_14_43_distribution_stages_THCA.tsv
- PANCAN/data/Distribution_stages_cohorts/2021_11_23_14_43_distribution_stages_PAAD.tsv
- PANCAN/data/Distribution_stages_cohorts/2021_11_23_14_43_distribution_stages_LIHC.tsv
- PANCAN/data/Distribution_stages_cohorts/2021_11_23_14_43_distribution_stages_males_SARC.tsv
- PANCAN/data/Distribution_stages_cohorts/2021_11_23_14_43_distribution_stages_males_LUAD.tsv
- PANCAN/data/Distribution_stages_cohorts/2021_11_23_14_43_distribution_stages_females_COAD.tsv
- PANCAN/data/Distribution_stages_cohorts/2021_11_23_14_43_distribution_stages_females_KIRP.tsv
- PANCAN/data/Distribution_stages_cohorts/2021_11_23_14_43_distribution_stages_KIRP.tsv
- PANCAN/data/Distribution_stages_cohorts/2021_11_23_14_43_distribution_stages_COAD.tsv
- PANCAN/data/Distribution_stages_cohorts/2021_11_23_14_43_distribution_stages_males_UCS.tsv
- PANCAN/data/Distribution_stages_cohorts/2021_11_23_14_43_distribution_stages_UCS.tsv
- PANCAN/data/Distribution_stages_cohorts/2021_11_23_14_43_distribution_stages_females_LIHC.tsv
- PANCAN/data/Distribution_stages_cohorts/2021_11_23_14_43_distribution_stages_males_PRAD.tsv
- PANCAN/data/Distribution_stages_cohorts/2021_11_23_14_43_distribution_stages_males_LIHC.tsv
- PANCAN/data/Distribution_stages_cohorts/2021_11_23_14_43_distribution_stages_females_PRAD.tsv
- PANCAN/data/Distribution_stages_cohorts/2021_11_23_14_43_distribution_stages_SARC.tsv
- PANCAN/data/Distribution_stages_cohorts/2021_11_23_14_43_distribution_stages_females_UVM.tsv
- PANCAN/data/Distribution_stages_cohorts/2021_11_23_14_43_distribution_stages_LUAD.tsv
- PANCAN/data/Distribution_stages_cohorts/2021_11_23_14_43_distribution_stages_females_LUAD.tsv
- PANCAN/data/Distribution_stages_cohorts/2021_11_23_14_43_distribution_stages_males_KIRP.tsv
- PANCAN/data/Distribution_stages_cohorts/2021_11_23_14_43_distribution_stages_males_COAD.tsv
- PANCAN/data/Distribution_stages_cohorts/2021_11_23_14_43_distribution_stages_females_SARC.tsv
- PANCAN/data/Distribution_stages_cohorts/2021_11_23_14_43_distribution_stages_PRAD.tsv
- PANCAN/data/Distribution_stages_cohorts/2021_11_23_14_43_distribution_stages_ESCA.tsv
- PANCAN/data/Distribution_stages_cohorts/2021_11_23_14_43_distribution_stages_males_THYM.tsv
- PANCAN/data/Distribution_stages_cohorts/2021_11_23_14_43_distribution_stages_HNSC.tsv
- PANCAN/data/Distribution_stages_cohorts/2021_11_23_14_43_distribution_stages_males_KIRC.tsv
- PANCAN/data/Distribution_stages_cohorts/2021_11_23_14_43_distribution_stages_females_HNSC.tsv
- PANCAN/data/Distribution_stages_cohorts/2021_11_23_14_43_distribution_stages_males_READ.tsv
- PANCAN/data/Distribution_stages_cohorts/2021_11_23_14_43_distribution_stages_males_PAAD.tsv
- PANCAN/data/Distribution_stages_cohorts/2021_11_23_14_43_distribution_stages_females_ESCA.tsv
- PANCAN/data/Distribution_stages_cohorts/2021_11_23_14_43_distribution_stages_males_THCA.tsv
- PANCAN/data/Distribution_stages_cohorts/2021_11_23_14_43_distribution_stages_males_UVM.tsv
- PANCAN/data/Distribution_stages_cohorts/2021_11_23_14_43_distribution_stages_UVM.tsv
- PANCAN/data/Distribution_stages_cohorts/2021_11_23_14_43_distribution_stages_males_BLCA.tsv
- PANCAN/data/Distribution_stages_cohorts/2021_11_23_14_43_distribution_stages_males_SKCM.tsv
- PANCAN/data/Distribution_stages_cohorts/2021_11_23_14_43_distribution_stages_PCPG.tsv
- PANCAN/data/Distribution_stages_cohorts/2021_11_23_14_43_distribution_stages_males_MESO.tsv
- PANCAN/data/Distribution_stages_cohorts/2021_11_23_14_43_distribution_stages_LUSC.tsv
- PANCAN/data/Distribution_stages_cohorts/2021_11_23_14_43_distribution_stages_males_DLBC.tsv
- PANCAN/data/Distribution_stages_cohorts/2021_11_23_14_43_distribution_stages_OV.tsv
- PANCAN/data/Distribution_stages_cohorts/2021_11_23_14_43_distribution_stages_males_BRCA.tsv
- PANCAN/data/Distribution_stages_cohorts/2021_11_23_14_43_distribution_stages_females_ACC.tsv
- PANCAN/data/Distribution_stages_cohorts/2021_11_23_14_43_distribution_stages_females_LGG.tsv
- PANCAN/data/Distribution_stages_cohorts/2021_11_23_14_43_distribution_stages_females_PCPG.tsv
- PANCAN/data/Distribution_stages_cohorts/2021_11_23_14_43_distribution_stages_females_LUSC.tsv
- PANCAN/data/Distribution_stages_cohorts/2021_11_23_14_43_distribution_stages_males_KICH.tsv
- PANCAN/data/Distribution_stages_cohorts/2021_11_23_14_43_distribution_stages_males_UCEC.tsv
- PANCAN/data/Distribution_stages_cohorts/2021_11_23_14_43_distribution_stages_CESC.tsv
- PANCAN/data/Distribution_stages_cohorts/2021_11_23_14_43_distribution_stages_LGG.tsv
- PANCAN/data/Distribution_stages_cohorts/2021_11_23_14_43_distribution_stages_males_LGG.tsv
- PANCAN/data/Distribution_stages_cohorts/2021_11_23_14_43_distribution_stages_ACC.tsv
[truncated: 6 more entries]
