# Supplementary material for: Comprehensive patient-level classification and quantification of driver events in TCGA PanCanAtlas cohorts
Source: PLoS Genet. 2022 Jan 14;18(1):e1009996. doi: 10.1371/journal.pgen.1009996 (PMC8759692; doi:10.1371/journal.pgen.1009996)
Supplement: S2 Files — (ZIP) [file pgen.1009996.s002.zip › PANCAN/algorithms.txt]

overlap = 2
2020plus_FDR5_PANCAN_output.tsv
CHASMplus_FDR1_PANCAN_output.tsv
CompositeDriver_FDR5_PANCAN_output.tsv
HotMAPS_FDR5_PANCAN_output.tsv
OncodriveFML_FDR5_PANCAN_output.tsv
SNADRIF_FDR5_PANCAN_output.tsv
Bailey_official_PANCAN_output.tsv
COSMIC_TIER1_SOMATIC_PANCAN_output.tsv
