# Supplementary material for: Comprehensive patient-level classification and quantification of driver events in TCGA PanCanAtlas cohorts
Source: PLoS Genet. 2022 Jan 14;18(1):e1009996. doi: 10.1371/journal.pgen.1009996 (PMC8759692; doi:10.1371/journal.pgen.1009996)
Supplement: S2 Files — (ZIP) [file pgen.1009996.s002.zip › PANCAN/data/2021_11_23_14_43_genes_level0.tsv]

TCGA barcode	HUGO symbol	Entrez id	Number of hyperactivating SNAs	Number of inactivating SNAs	HISR	CNA status	Driver type	Count as driver events
TCGA-OR-A5J2	MTOR	2475
TCGA-OR-A5J4	MTOR	2475
TCGA-OR-A5J7	MTOR	2475
TCGA-OR-A5JB	MTOR	2475
TCGA-OR-A5JC	MTOR	2475
TCGA-OR-A5JD	MTOR	2475
TCGA-OR-A5JE	MTOR	2475
TCGA-OR-A5JI	MTOR	2475
TCGA-OR-A5JJ	MTOR	2475
TCGA-OR-A5JK	MTOR	2475
TCGA-OR-A5JL	MTOR	2475
TCGA-OR-A5JM	MTOR	2475
TCGA-OR-A5JP	MTOR	2475
TCGA-OR-A5JQ	MTOR	2475
TCGA-OR-A5JS	MTOR	2475
TCGA-OR-A5JV	MTOR	2475
TCGA-OR-A5JW	MTOR	2475
TCGA-OR-A5JX	MTOR	2475
TCGA-OR-A5JY	MTOR	2475
TCGA-OR-A5K5	MTOR	2475
TCGA-OR-A5K6	MTOR	2475
TCGA-OR-A5K9	MTOR	2475
TCGA-OR-A5KB	MTOR	2475
TCGA-OR-A5KX	MTOR	2475
TCGA-OR-A5KZ	MTOR	2475
TCGA-OR-A5L3	MTOR	2475
TCGA-OR-A5L6	MTOR	2475
TCGA-OR-A5LC	MTOR	2475
TCGA-OR-A5LF	MTOR	2475
TCGA-OR-A5LG	MTOR	2475
TCGA-OR-A5LI	MTOR	2475
TCGA-OR-A5LL	MTOR	2475
TCGA-OR-A5LM	MTOR	2475
TCGA-OR-A5LN	MTOR	2475
TCGA-OR-A5LS	MTOR	2475
TCGA-OR-A5LT	MTOR	2475
TCGA-OU-A5PI	MTOR	2475
TCGA-P6-A5OH	MTOR	2475
TCGA-PK-A5HA	MTOR	2475
TCGA-PK-A5HC	MTOR	2475
TCGA-2F-A9KP	MTOR	2475
TCGA-2F-A9KW	MTOR	2475
TCGA-4Z-AA7R	MTOR	2475
TCGA-4Z-AA80	MTOR	2475
TCGA-4Z-AA84	MTOR	2475
TCGA-4Z-AA87	MTOR	2475
TCGA-5N-A9KI	MTOR	2475
TCGA-BL-A13J	MTOR	2475
TCGA-BT-A0S7	MTOR	2475
TCGA-BT-A20R	MTOR	2475
TCGA-BT-A20T	MTOR	2475
TCGA-BT-A2LA	MTOR	2475
TCGA-BT-A3PH	MTOR	2475
TCGA-BT-A3PJ	MTOR	2475
TCGA-BT-A42B	MTOR	2475
TCGA-BT-A42E	MTOR	2475
TCGA-C4-A0EZ	MTOR	2475
TCGA-C4-A0F0	MTOR	2475
TCGA-CF-A1HR	MTOR	2475
TCGA-CF-A1HS	MTOR	2475
TCGA-CF-A3MI	MTOR	2475
TCGA-CF-A47X	MTOR	2475
TCGA-CF-A8HY	MTOR	2475
TCGA-CU-A0YN	MTOR	2475
TCGA-CU-A0YR	MTOR	2475
TCGA-CU-A3QU	MTOR	2475
TCGA-CU-A5W6	MTOR	2475
TCGA-DK-A1A3	MTOR	2475
TCGA-DK-A1A7	MTOR	2475
TCGA-DK-A1AC	MTOR	2475
TCGA-DK-A2I1	MTOR	2475
TCGA-DK-A2I6	MTOR	2475
TCGA-DK-A3IL	MTOR	2475
TCGA-DK-A3IM	MTOR	2475
TCGA-DK-A3IN	MTOR	2475
TCGA-DK-A3IT	MTOR	2475
TCGA-DK-A3X1	MTOR	2475
TCGA-DK-A3X2	MTOR	2475
TCGA-DK-A6AV	MTOR	2475
TCGA-DK-A6B6	MTOR	2475
TCGA-DK-AA6L	MTOR	2475
TCGA-DK-AA6Q	MTOR	2475
TCGA-DK-AA6R	MTOR	2475
TCGA-DK-AA6S	MTOR	2475
TCGA-DK-AA76	MTOR	2475
TCGA-E5-A2PC	MTOR	2475
TCGA-E5-A4TZ	MTOR	2475
TCGA-E5-A4U1	MTOR	2475
TCGA-E7-A5KE	MTOR	2475
TCGA-E7-A6MD	MTOR	2475
TCGA-E7-A6ME	MTOR	2475
TCGA-E7-A85H	MTOR	2475
TCGA-E7-A97Q	MTOR	2475
TCGA-FD-A3B5	MTOR	2475
TCGA-FD-A3B6	MTOR	2475
TCGA-FD-A3NA	MTOR	2475
TCGA-FD-A3SJ	MTOR	2475
TCGA-FD-A3SL	MTOR	2475
TCGA-FD-A3SO	MTOR	2475
TCGA-FD-A3SQ	MTOR	2475
TCGA-FD-A3SR	MTOR	2475
TCGA-FD-A3SS	MTOR	2475
TCGA-FD-A43N	MTOR	2475
TCGA-FD-A43P	MTOR	2475
TCGA-FD-A5C0	MTOR	2475
TCGA-FD-A6TC	MTOR	2475
TCGA-FD-A6TE	MTOR	2475
TCGA-FD-A6TI	MTOR	2475
TCGA-FJ-A3ZE	MTOR	2475
TCGA-FJ-A3ZF	MTOR	2475
TCGA-FT-A3EE	MTOR	2475
TCGA-G2-A2EK	MTOR	2475
TCGA-G2-A2EL	MTOR	2475
TCGA-G2-A2ES	MTOR	2475
TCGA-G2-A3IE	MTOR	2475
TCGA-G2-A3VY	MTOR	2475
TCGA-G2-AA3F	MTOR	2475
TCGA-GC-A3RD	MTOR	2475
TCGA-GC-A3YS	MTOR	2475
TCGA-GC-A4ZW	MTOR	2475
TCGA-GD-A2C5	MTOR	2475
TCGA-GD-A3OS	MTOR	2475
TCGA-GU-A42P	MTOR	2475
TCGA-GU-AATP	MTOR	2475
TCGA-GV-A3JV	MTOR	2475
TCGA-GV-A3JW	MTOR	2475
TCGA-GV-A3JZ	MTOR	2475
TCGA-GV-A3QI	MTOR	2475
TCGA-GV-A40G	MTOR	2475
TCGA-GV-A6ZA	MTOR	2475
TCGA-HQ-A2OE	MTOR	2475
TCGA-K4-A3WS	MTOR	2475
TCGA-K4-A3WV	MTOR	2475
TCGA-K4-A5RH	MTOR	2475
TCGA-K4-A5RI	MTOR	2475
TCGA-K4-A6MB	MTOR	2475
TCGA-KQ-A41P	MTOR	2475
TCGA-KQ-A41Q	MTOR	2475
TCGA-KQ-A41R	MTOR	2475
TCGA-LC-A66R	MTOR	2475
TCGA-LT-A5Z6	MTOR	2475
TCGA-PQ-A6FI	MTOR	2475
TCGA-S5-A6DX	MTOR	2475
TCGA-UY-A78N	MTOR	2475
TCGA-UY-A8OB	MTOR	2475
TCGA-UY-A8OC	MTOR	2475
TCGA-UY-A8OD	MTOR	2475
TCGA-UY-A9PD	MTOR	2475
TCGA-UY-A9PE	MTOR	2475
TCGA-UY-A9PF	MTOR	2475
TCGA-XF-A8HD	MTOR	2475
TCGA-XF-A8HF	MTOR	2475
TCGA-XF-A8HG	MTOR	2475
TCGA-XF-A9SK	MTOR	2475
TCGA-XF-A9SX	MTOR	2475
TCGA-XF-AAMF	MTOR	2475
TCGA-XF-AAMG	MTOR	2475
TCGA-XF-AAMT	MTOR	2475
TCGA-XF-AAMX	MTOR	2475
TCGA-XF-AAMY	MTOR	2475
TCGA-XF-AAN1	MTOR	2475
TCGA-XF-AAN2	MTOR	2475
TCGA-XF-AAN5	MTOR	2475
TCGA-XF-AAN7	MTOR	2475
TCGA-YF-AA3M	MTOR	2475
TCGA-ZF-A9R3	MTOR	2475
TCGA-ZF-A9R4	MTOR	2475
TCGA-ZF-A9RE	MTOR	2475
TCGA-ZF-A9RL	MTOR	2475
TCGA-ZF-A9RM	MTOR	2475
TCGA-ZF-A9RN	MTOR	2475
TCGA-ZF-AA4T	MTOR	2475
TCGA-ZF-AA4X	MTOR	2475
TCGA-ZF-AA51	MTOR	2475
TCGA-ZF-AA52	MTOR	2475
TCGA-ZF-AA54	MTOR	2475
TCGA-ZF-AA5H	MTOR	2475
TCGA-3C-AALI	MTOR	2475
TCGA-3C-AALJ	MTOR	2475
TCGA-5T-A9QA	MTOR	2475
TCGA-A1-A0SD	MTOR	2475
TCGA-A1-A0SM	MTOR	2475
TCGA-A1-A0SN	MTOR	2475
TCGA-A1-A0SP	MTOR	2475
TCGA-A2-A04R	MTOR	2475
TCGA-A2-A04U	MTOR	2475
TCGA-A2-A0CS	MTOR	2475
TCGA-A2-A0CW	MTOR	2475
TCGA-A2-A0SX	MTOR	2475
TCGA-A2-A0T0	MTOR	2475
TCGA-A2-A0YG	MTOR	2475
TCGA-A2-A0YH	MTOR	2475
TCGA-A2-A0YJ	MTOR	2475
TCGA-A2-A1FW	MTOR	2475
TCGA-A2-A1FX	MTOR	2475
TCGA-A2-A1G0	MTOR	2475
TCGA-A2-A25C	MTOR	2475
TCGA-A2-A3XU	MTOR	2475
TCGA-A2-A3Y0	MTOR	2475
TCGA-A2-A4S2	MTOR	2475
TCGA-A2-A4S3	MTOR	2475
TCGA-A7-A0DA	MTOR	2475
TCGA-A7-A13D	MTOR	2475
TCGA-A7-A13F	MTOR	2475
TCGA-A7-A26E	MTOR	2475
TCGA-A7-A26J	MTOR	2475
TCGA-A7-A2KD	MTOR	2475
TCGA-A7-A4SD	MTOR	2475
TCGA-A7-A4SE	MTOR	2475
TCGA-A7-A56D	MTOR	2475
TCGA-A7-A5ZV	MTOR	2475
TCGA-A7-A6VV	MTOR	2475
TCGA-A7-A6VW	MTOR	2475
TCGA-A7-A6VX	MTOR	2475
TCGA-A8-A075	MTOR	2475
TCGA-AC-A23E	MTOR	2475
TCGA-AC-A2BK	MTOR	2475
TCGA-AC-A2BM	MTOR	2475
TCGA-AC-A3QQ	MTOR	2475
TCGA-AC-A4ZE	MTOR	2475
TCGA-AC-A5EH	MTOR	2475
TCGA-AC-A62V	MTOR	2475
TCGA-AC-A62X	MTOR	2475
TCGA-AC-A62Y	MTOR	2475
TCGA-AC-A8OP	MTOR	2475
TCGA-AN-A0XP	MTOR	2475
TCGA-AN-A0XS	MTOR	2475
TCGA-AN-A0XT	MTOR	2475
TCGA-AN-A0XU	MTOR	2475
TCGA-AO-A03N	MTOR	2475
TCGA-AO-A0JG	MTOR	2475
TCGA-AO-A124	MTOR	2475
TCGA-AO-A129	MTOR	2475
TCGA-AO-A12A	MTOR	2475
TCGA-AO-A12F	MTOR	2475
TCGA-AO-A1KT	MTOR	2475
TCGA-AQ-A0Y5	MTOR	2475
TCGA-AQ-A1H2	MTOR	2475
TCGA-AQ-A54O	MTOR	2475
TCGA-AR-A0TQ	MTOR	2475
TCGA-AR-A0TW	MTOR	2475
TCGA-AR-A0TZ	MTOR	2475
TCGA-AR-A0U2	MTOR	2475
TCGA-AR-A0U3	MTOR	2475
TCGA-AR-A1AH	MTOR	2475
TCGA-AR-A1AI	MTOR	2475
TCGA-AR-A1AP	MTOR	2475
TCGA-AR-A1AY	MTOR	2475
TCGA-AR-A24H	MTOR	2475
TCGA-AR-A24K	MTOR	2475
TCGA-AR-A24L	MTOR	2475
TCGA-AR-A24Q	MTOR	2475
TCGA-AR-A24R	MTOR	2475
TCGA-AR-A24S	MTOR	2475
TCGA-AR-A24Z	MTOR	2475
TCGA-AR-A251	MTOR	2475
TCGA-AR-A254	MTOR	2475
TCGA-AR-A255	MTOR	2475
TCGA-AR-A256	MTOR	2475
TCGA-AR-A2LK	MTOR	2475
TCGA-AR-A5QN	MTOR	2475
TCGA-B6-A0I1	MTOR	2475
TCGA-B6-A0RL	MTOR	2475
TCGA-B6-A0RP	MTOR	2475
TCGA-B6-A0WW	MTOR	2475
TCGA-B6-A0X1	MTOR	2475
TCGA-B6-A1KN	MTOR	2475
TCGA-B6-A409	MTOR	2475
TCGA-B6-A40B	MTOR	2475
TCGA-BH-A0AU	MTOR	2475
TCGA-BH-A0AV	MTOR	2475
TCGA-BH-A0B3	MTOR	2475
TCGA-BH-A0BA	MTOR	2475
TCGA-BH-A0BP	MTOR	2475
TCGA-BH-A0BT	MTOR	2475
TCGA-BH-A0BV	MTOR	2475
TCGA-BH-A0BZ	MTOR	2475
TCGA-BH-A0C1	MTOR	2475
TCGA-BH-A0C7	MTOR	2475
TCGA-BH-A0DD	MTOR	2475
TCGA-BH-A0DE	MTOR	2475
TCGA-BH-A0DH	MTOR	2475
TCGA-BH-A0DK	MTOR	2475
TCGA-BH-A0DZ	MTOR	2475
TCGA-BH-A0E0	MTOR	2475
TCGA-BH-A0EA	MTOR	2475
TCGA-BH-A0H7	MTOR	2475
TCGA-BH-A0W3	MTOR	2475
TCGA-BH-A0W7	MTOR	2475
TCGA-BH-A18K	MTOR	2475
TCGA-BH-A18L	MTOR	2475
TCGA-BH-A18P	MTOR	2475
TCGA-BH-A18Q	MTOR	2475
TCGA-BH-A18R	MTOR	2475
TCGA-BH-A18T	MTOR	2475
TCGA-BH-A18U	MTOR	2475
TCGA-BH-A18V	MTOR	2475
TCGA-BH-A1EV	MTOR	2475
TCGA-BH-A1F2	MTOR	2475
TCGA-BH-A1F8	MTOR	2475
TCGA-BH-A1FC	MTOR	2475
TCGA-BH-A1FM	MTOR	2475
TCGA-BH-A1FN	MTOR	2475
TCGA-BH-A204	MTOR	2475
TCGA-BH-A5IZ	MTOR	2475
TCGA-BH-A5J0	MTOR	2475
TCGA-BH-AB28	MTOR	2475
TCGA-C8-A12L	MTOR	2475
TCGA-C8-A12O	MTOR	2475
TCGA-C8-A12P	MTOR	2475
TCGA-C8-A12W	MTOR	2475
TCGA-C8-A12Z	MTOR	2475
TCGA-C8-A134	MTOR	2475
TCGA-C8-A138	MTOR	2475
TCGA-C8-A1HE	MTOR	2475
TCGA-C8-A1HI	MTOR	2475
TCGA-C8-A1HJ	MTOR	2475
TCGA-C8-A1HK	MTOR	2475
TCGA-C8-A1HL	MTOR	2475
TCGA-C8-A1HM	MTOR	2475
TCGA-C8-A26W	MTOR	2475
TCGA-C8-A274	MTOR	2475
TCGA-C8-A27A	MTOR	2475
TCGA-C8-A27B	MTOR	2475
TCGA-C8-A8HQ	MTOR	2475
TCGA-C8-A9FZ	MTOR	2475
TCGA-D8-A13Y	MTOR	2475
TCGA-D8-A13Z	MTOR	2475
TCGA-D8-A140	MTOR	2475
TCGA-D8-A143	MTOR	2475
TCGA-D8-A1J8	MTOR	2475
TCGA-D8-A1JC	MTOR	2475
TCGA-D8-A1JD	MTOR	2475
TCGA-D8-A1JE	MTOR	2475
TCGA-D8-A1JF	MTOR	2475
TCGA-D8-A1JI	MTOR	2475
TCGA-D8-A1JJ	MTOR	2475
TCGA-D8-A1JM	MTOR	2475
TCGA-D8-A1JP	MTOR	2475
TCGA-D8-A1X5	MTOR	2475
TCGA-D8-A1XA	MTOR	2475
TCGA-D8-A1XF	MTOR	2475
TCGA-D8-A1XG	MTOR	2475
TCGA-D8-A1XK	MTOR	2475
TCGA-D8-A1XL	MTOR	2475
TCGA-D8-A1XQ	MTOR	2475
TCGA-D8-A1XR	MTOR	2475
TCGA-D8-A1XS	MTOR	2475
TCGA-D8-A1XT	MTOR	2475
TCGA-D8-A1XU	MTOR	2475
TCGA-D8-A1XV	MTOR	2475
TCGA-D8-A1XW	MTOR	2475
TCGA-D8-A1XY	MTOR	2475
TCGA-D8-A1Y0	MTOR	2475
TCGA-D8-A1Y1	MTOR	2475
TCGA-D8-A1Y3	MTOR	2475
TCGA-D8-A27F	MTOR	2475
TCGA-D8-A27R	MTOR	2475
TCGA-D8-A27T	MTOR	2475
TCGA-D8-A73W	MTOR	2475
TCGA-E2-A107	MTOR	2475
TCGA-E2-A109	MTOR	2475
TCGA-E2-A10A	MTOR	2475
TCGA-E2-A10C	MTOR	2475
TCGA-E2-A10F	MTOR	2475
TCGA-E2-A14O	MTOR	2475
TCGA-E2-A14P	MTOR	2475
TCGA-E2-A14R	MTOR	2475
TCGA-E2-A14V	MTOR	2475
TCGA-E2-A14W	MTOR	2475
TCGA-E2-A14X	MTOR	2475
TCGA-E2-A14Z	MTOR	2475
TCGA-E2-A150	MTOR	2475
TCGA-E2-A152	MTOR	2475
TCGA-E2-A153	MTOR	2475
TCGA-E2-A158	MTOR	2475
TCGA-E2-A15A	MTOR	2475
TCGA-E2-A15F	MTOR	2475
TCGA-E2-A15H	MTOR	2475
TCGA-E2-A15O	MTOR	2475
TCGA-E2-A15R	MTOR	2475
TCGA-E2-A15S	MTOR	2475
TCGA-E2-A1AZ	MTOR	2475
TCGA-E2-A1B0	MTOR	2475
TCGA-E2-A1IH	MTOR	2475
TCGA-E2-A1L7	MTOR	2475
TCGA-E2-A1L8	MTOR	2475
TCGA-E2-A1LA	MTOR	2475
TCGA-E2-A1LB	MTOR	2475
TCGA-E2-A1LG	MTOR	2475
TCGA-E2-A1LI	MTOR	2475
TCGA-E2-A2P6	MTOR	2475
TCGA-E2-A576	MTOR	2475
TCGA-E2-A9RU	MTOR	2475
TCGA-E9-A1N9	MTOR	2475
TCGA-E9-A1NA	MTOR	2475
TCGA-E9-A1NF	MTOR	2475
TCGA-E9-A1NH	MTOR	2475
TCGA-E9-A1R3	MTOR	2475
TCGA-E9-A1R4	MTOR	2475
TCGA-E9-A1R5	MTOR	2475
TCGA-E9-A1R6	MTOR	2475
TCGA-E9-A1R7	MTOR	2475
TCGA-E9-A1RB	MTOR	2475
TCGA-E9-A1RC	MTOR	2475
TCGA-E9-A1RE	MTOR	2475
TCGA-E9-A1RG	MTOR	2475
TCGA-E9-A226	MTOR	2475
TCGA-E9-A228	MTOR	2475
TCGA-E9-A22B	MTOR	2475
TCGA-E9-A22G	MTOR	2475
TCGA-E9-A244	MTOR	2475
TCGA-E9-A247	MTOR	2475
TCGA-E9-A249	MTOR	2475
TCGA-E9-A295	MTOR	2475
TCGA-E9-A2JS	MTOR	2475
TCGA-E9-A3HO	MTOR	2475
TCGA-E9-A54Y	MTOR	2475
TCGA-EW-A1IW	MTOR	2475
TCGA-EW-A1J5	MTOR	2475
TCGA-EW-A1J6	MTOR	2475
TCGA-EW-A1OZ	MTOR	2475
TCGA-EW-A1P3	MTOR	2475
TCGA-EW-A1P4	MTOR	2475
TCGA-EW-A1P5	MTOR	2475
TCGA-EW-A1P8	MTOR	2475
TCGA-EW-A1PE	MTOR	2475
TCGA-EW-A1PH	MTOR	2475
TCGA-EW-A2FS	MTOR	2475
TCGA-EW-A2FV	MTOR	2475
TCGA-EW-A2FW	MTOR	2475
TCGA-EW-A423	MTOR	2475
TCGA-EW-A6SA	MTOR	2475
TCGA-EW-A6SD	MTOR	2475
TCGA-GI-A2C8	MTOR	2475
TCGA-GM-A3NW	MTOR	2475
TCGA-GM-A3XL	MTOR	2475
TCGA-HN-A2NL	MTOR	2475
TCGA-JL-A3YX	MTOR	2475
TCGA-LL-A5YL	MTOR	2475
TCGA-LL-A5YM	MTOR	2475
TCGA-LL-A5YP	MTOR	2475
TCGA-LL-A6FP	MTOR	2475
TCGA-LL-A6FR	MTOR	2475
TCGA-LL-A8F5	MTOR	2475
TCGA-LL-A9Q3	MTOR	2475
TCGA-OL-A5RW	MTOR	2475
TCGA-OL-A5RZ	MTOR	2475
TCGA-OL-A5S0	MTOR	2475
TCGA-OL-A66J	MTOR	2475
TCGA-OL-A66K	MTOR	2475
TCGA-OL-A66N	MTOR	2475
TCGA-OL-A6VO	MTOR	2475
TCGA-OL-A97C	MTOR	2475
TCGA-PE-A5DD	MTOR	2475
TCGA-PL-A8LV	MTOR	2475
TCGA-PL-A8LX	MTOR	2475
TCGA-S3-A6ZF	MTOR	2475
TCGA-S3-A6ZG	MTOR	2475
TCGA-S3-A6ZH	MTOR	2475
TCGA-S3-AA14	MTOR	2475
TCGA-S3-AA17	MTOR	2475
TCGA-UU-A93S	MTOR	2475
TCGA-WT-AB41	MTOR	2475
TCGA-WT-AB44	MTOR	2475
TCGA-BI-A0VS	MTOR	2475
TCGA-C5-A0TN	MTOR	2475
TCGA-C5-A1BM	MTOR	2475
TCGA-C5-A1M6	MTOR	2475
TCGA-C5-A1ME	MTOR	2475
TCGA-C5-A1MF	MTOR	2475
TCGA-C5-A1MI	MTOR	2475
TCGA-C5-A1MJ	MTOR	2475
TCGA-C5-A1ML	MTOR	2475
TCGA-C5-A2LT	MTOR	2475
TCGA-C5-A2LX	MTOR	2475
TCGA-C5-A7CH	MTOR	2475
TCGA-C5-A7CM	MTOR	2475
TCGA-C5-A7UH	MTOR	2475
TCGA-C5-A7X5	MTOR	2475
TCGA-C5-A7X8	MTOR	2475
TCGA-C5-A7XC	MTOR	2475
TCGA-C5-A8YQ	MTOR	2475
TCGA-C5-A8YR	MTOR	2475
TCGA-DG-A2KJ	MTOR	2475
TCGA-DG-A2KL	MTOR	2475
TCGA-DS-A0VM	MTOR	2475
TCGA-DS-A0VN	MTOR	2475
TCGA-EA-A3HQ	MTOR	2475
TCGA-EA-A3HR	MTOR	2475
TCGA-EA-A3HT	MTOR	2475
TCGA-EA-A3QD	MTOR	2475
TCGA-EA-A411	MTOR	2475
TCGA-EA-A439	MTOR	2475
TCGA-EA-A43B	MTOR	2475
TCGA-EA-A5O9	MTOR	2475
TCGA-EA-A5ZF	MTOR	2475
TCGA-EA-A97N	MTOR	2475
TCGA-EK-A2PG	MTOR	2475
TCGA-EK-A2PI	MTOR	2475
TCGA-EK-A2PM	MTOR	2475
TCGA-EK-A2R7	MTOR	2475
TCGA-EK-A2RA	MTOR	2475
TCGA-EK-A2RJ	MTOR	2475
TCGA-EK-A2RM	MTOR	2475
TCGA-EK-A2RN	MTOR	2475
TCGA-EK-A2RO	MTOR	2475
TCGA-EK-A3GM	MTOR	2475
TCGA-EK-A3GN	MTOR	2475
TCGA-EX-A69L	MTOR	2475
TCGA-FU-A3EO	MTOR	2475
TCGA-FU-A3TQ	MTOR	2475
TCGA-FU-A3TX	MTOR	2475
TCGA-FU-A40J	MTOR	2475
TCGA-HM-A3JK	MTOR	2475
TCGA-IR-A3LC	MTOR	2475
TCGA-IR-A3LL	MTOR	2475
TCGA-JW-A5VK	MTOR	2475
TCGA-JW-AAVH	MTOR	2475
TCGA-JX-A3Q0	MTOR	2475
TCGA-JX-A5QV	MTOR	2475
TCGA-LP-A4AV	MTOR	2475
TCGA-LP-A5U2	MTOR	2475
TCGA-MA-AA3X	MTOR	2475
TCGA-MA-AA43	MTOR	2475
TCGA-MY-A913	MTOR	2475
TCGA-PN-A8MA	MTOR	2475
TCGA-Q1-A6DT	MTOR	2475
TCGA-Q1-A6DW	MTOR	2475
TCGA-Q1-A73O	MTOR	2475
TCGA-UC-A7PD	MTOR	2475
TCGA-UC-A7PF	MTOR	2475
TCGA-UC-A7PG	MTOR	2475
TCGA-VS-A8EC	MTOR	2475
TCGA-VS-A8EG	MTOR	2475
TCGA-VS-A8EJ	MTOR	2475
TCGA-VS-A8Q9	MTOR	2475
TCGA-VS-A8QC	MTOR	2475
TCGA-VS-A8QH	MTOR	2475
TCGA-VS-A950	MTOR	2475
TCGA-VS-A953	MTOR	2475
TCGA-VS-A954	MTOR	2475
TCGA-VS-A957	MTOR	2475
TCGA-VS-A9U5	MTOR	2475
TCGA-VS-A9UA	MTOR	2475
TCGA-VS-A9UD	MTOR	2475
TCGA-VS-A9UI	MTOR	2475
TCGA-VS-A9UL	MTOR	2475
TCGA-VS-A9UM	MTOR	2475
TCGA-VS-A9UO	MTOR	2475
TCGA-VS-A9UP	MTOR	2475
TCGA-VS-A9UY	MTOR	2475
TCGA-VS-A9V0	MTOR	2475
TCGA-VS-A9V3	MTOR	2475
TCGA-ZJ-AAXA	MTOR	2475
TCGA-ZJ-AAXB	MTOR	2475
TCGA-ZJ-AAXD	MTOR	2475
TCGA-ZJ-AAXI	MTOR	2475
TCGA-ZJ-AAXN	MTOR	2475
TCGA-ZJ-AB0H	MTOR	2475
TCGA-ZJ-AB0I	MTOR	2475
TCGA-3X-AAVA	MTOR	2475
TCGA-3X-AAVC	MTOR	2475
TCGA-4G-AAZO	MTOR	2475
TCGA-4G-AAZT	MTOR	2475
TCGA-W5-AA2I	MTOR	2475
TCGA-W5-AA2O	MTOR	2475
TCGA-W5-AA2Q	MTOR	2475
TCGA-W5-AA2R	MTOR	2475
TCGA-W5-AA2T	MTOR	2475
TCGA-W5-AA2U	MTOR	2475
TCGA-W5-AA2W	MTOR	2475
TCGA-W5-AA2X	MTOR	2475
TCGA-W5-AA30	MTOR	2475
TCGA-W5-AA31	MTOR	2475
TCGA-W5-AA34	MTOR	2475
TCGA-W5-AA36	MTOR	2475
TCGA-W5-AA38	MTOR	2475
TCGA-W5-AA39	MTOR	2475
TCGA-W6-AA0S	MTOR	2475
TCGA-YR-A95A	MTOR	2475
TCGA-ZD-A8I3	MTOR	2475
TCGA-ZH-A8Y1	MTOR	2475
TCGA-ZH-A8Y2	MTOR	2475
TCGA-ZH-A8Y4	MTOR	2475
TCGA-ZH-A8Y5	MTOR	2475
TCGA-4N-A93T	MTOR	2475
TCGA-A6-2671	MTOR	2475
TCGA-A6-2677	MTOR	2475
TCGA-A6-3810	MTOR	2475
TCGA-A6-4105	MTOR	2475
TCGA-A6-5660	MTOR	2475
TCGA-A6-5662	MTOR	2475
TCGA-A6-5666	MTOR	2475
TCGA-A6-5667	MTOR	2475
TCGA-A6-6138	MTOR	2475
TCGA-A6-6648	MTOR	2475
TCGA-A6-A567	MTOR	2475
TCGA-A6-A56B	MTOR	2475
TCGA-AA-3511	MTOR	2475
TCGA-AA-3712	MTOR	2475
TCGA-AD-6890	MTOR	2475
TCGA-AD-6901	MTOR	2475
TCGA-AD-6965	MTOR	2475
TCGA-AD-A5EK	MTOR	2475
TCGA-AM-5820	MTOR	2475
TCGA-AU-3779	MTOR	2475
TCGA-AY-5543	MTOR	2475
TCGA-AY-A69D	MTOR	2475
TCGA-AZ-4616	MTOR	2475
TCGA-AZ-4682	MTOR	2475
TCGA-AZ-6600	MTOR	2475
TCGA-AZ-6603	MTOR	2475
TCGA-AZ-6607	MTOR	2475
TCGA-CA-5254	MTOR	2475
TCGA-CA-5256	MTOR	2475
TCGA-CA-5797	MTOR	2475
TCGA-CA-6716	MTOR	2475
TCGA-CA-6719	MTOR	2475
TCGA-CK-5912	MTOR	2475
TCGA-CK-5914	MTOR	2475
TCGA-CK-5915	MTOR	2475
TCGA-CK-6748	MTOR	2475
TCGA-CM-4747	MTOR	2475
TCGA-CM-4750	MTOR	2475
TCGA-CM-4751	MTOR	2475
TCGA-CM-4752	MTOR	2475
TCGA-CM-5341	MTOR	2475
TCGA-CM-5344	MTOR	2475
TCGA-CM-5349	MTOR	2475
TCGA-CM-5862	MTOR	2475
TCGA-CM-6163	MTOR	2475
TCGA-CM-6164	MTOR	2475
TCGA-CM-6169	MTOR	2475
TCGA-CM-6170	MTOR	2475
TCGA-CM-6678	MTOR	2475
TCGA-CM-6679	MTOR	2475
TCGA-CM-6680	MTOR	2475
TCGA-D5-5537	MTOR	2475
TCGA-D5-5540	MTOR	2475
TCGA-D5-6531	MTOR	2475
TCGA-D5-6533	MTOR	2475
TCGA-D5-6535	MTOR	2475
TCGA-D5-6536	MTOR	2475
TCGA-D5-6898	MTOR	2475
TCGA-D5-6922	MTOR	2475
TCGA-D5-6924	MTOR	2475
TCGA-D5-6929	MTOR	2475
TCGA-D5-6932	MTOR	2475
TCGA-DM-A1D0	MTOR	2475
TCGA-DM-A1D4	MTOR	2475
TCGA-DM-A1D6	MTOR	2475
TCGA-DM-A1DB	MTOR	2475
TCGA-DM-A282	MTOR	2475
TCGA-DM-A28A	MTOR	2475
TCGA-DM-A28H	MTOR	2475
TCGA-DM-A28M	MTOR	2475
TCGA-F4-6460	MTOR	2475
TCGA-F4-6806	MTOR	2475
TCGA-F4-6855	MTOR	2475
TCGA-G4-6295	MTOR	2475
TCGA-G4-6298	MTOR	2475
TCGA-G4-6303	MTOR	2475
TCGA-G4-6315	MTOR	2475
TCGA-G4-6317	MTOR	2475
TCGA-G4-6322	MTOR	2475
TCGA-G4-6626	MTOR	2475
TCGA-NH-A50T	MTOR	2475
TCGA-NH-A50U	MTOR	2475
TCGA-NH-A50V	MTOR	2475
TCGA-NH-A6GA	MTOR	2475
TCGA-NH-A8F8	MTOR	2475
TCGA-QG-A5YV	MTOR	2475
TCGA-RU-A8FL	MTOR	2475
TCGA-SS-A7HO	MTOR	2475
TCGA-T9-A92H	MTOR	2475
TCGA-FA-A6HO	MTOR	2475
TCGA-FA-A82F	MTOR	2475
TCGA-GS-A9TQ	MTOR	2475
TCGA-RQ-A68N	MTOR	2475
TCGA-2H-A9GI	MTOR	2475
TCGA-2H-A9GJ	MTOR	2475
TCGA-2H-A9GL	MTOR	2475
TCGA-IG-A3I8	MTOR	2475
TCGA-IG-A4QS	MTOR	2475
TCGA-IG-A50L	MTOR	2475
TCGA-IG-A51D	MTOR	2475
TCGA-IG-A5B8	MTOR	2475
TCGA-IG-A625	MTOR	2475
TCGA-JY-A6F8	MTOR	2475
TCGA-JY-A6FB	MTOR	2475
TCGA-JY-A93C	MTOR	2475
TCGA-JY-A93E	MTOR	2475
TCGA-L5-A43H	MTOR	2475
TCGA-L5-A43J	MTOR	2475
TCGA-L5-A4OE	MTOR	2475
TCGA-L5-A4OG	MTOR	2475
TCGA-L5-A4OM	MTOR	2475
TCGA-L5-A4OR	MTOR	2475
TCGA-L5-A4OT	MTOR	2475
TCGA-L5-A4OX	MTOR	2475
TCGA-L5-A88V	MTOR	2475
TCGA-L5-A88Z	MTOR	2475
TCGA-L5-A891	MTOR	2475
TCGA-L5-A8NE	MTOR	2475
TCGA-L5-A8NF	MTOR	2475
TCGA-L5-A8NI	MTOR	2475
TCGA-L5-A8NJ	MTOR	2475
TCGA-L5-A8NT	MTOR	2475
TCGA-L5-A8NW	MTOR	2475
TCGA-L7-A56G	MTOR	2475
TCGA-LN-A49K	MTOR	2475
TCGA-LN-A49L	MTOR	2475
TCGA-LN-A49R	MTOR	2475
TCGA-LN-A49V	MTOR	2475
TCGA-LN-A4A2	MTOR	2475
TCGA-LN-A5U6	MTOR	2475
TCGA-LN-A5U7	MTOR	2475
TCGA-LN-A7HW	MTOR	2475
TCGA-LN-A7HY	MTOR	2475
TCGA-LN-A7HZ	MTOR	2475
TCGA-LN-A8I1	MTOR	2475
TCGA-LN-A9FO	MTOR	2475
TCGA-LN-A9FQ	MTOR	2475
TCGA-R6-A6DN	MTOR	2475
TCGA-R6-A6KZ	MTOR	2475
TCGA-R6-A6L4	MTOR	2475
TCGA-R6-A6XG	MTOR	2475
TCGA-R6-A6Y2	MTOR	2475
TCGA-R6-A8W8	MTOR	2475
TCGA-R6-A8WC	MTOR	2475
TCGA-R6-A8WG	MTOR	2475
TCGA-S8-A6BV	MTOR	2475
TCGA-S8-A6BW	MTOR	2475
TCGA-V5-A7RC	MTOR	2475
TCGA-V5-A7RE	MTOR	2475
TCGA-V5-AASW	MTOR	2475
TCGA-VR-A8EP	MTOR	2475
TCGA-VR-A8ER	MTOR	2475
TCGA-VR-A8EW	MTOR	2475
TCGA-VR-A8EY	MTOR	2475
TCGA-VR-A8Q7	MTOR	2475
TCGA-VR-AA7B	MTOR	2475
TCGA-XP-A8T6	MTOR	2475
TCGA-XP-A8T8	MTOR	2475
TCGA-Z6-A8JE	MTOR	2475
TCGA-02-2483	MTOR	2475
TCGA-06-0152	MTOR	2475
TCGA-06-0166	MTOR	2475
TCGA-06-0168	MTOR	2475
TCGA-06-0169	MTOR	2475
TCGA-06-0171	MTOR	2475
TCGA-06-0187	MTOR	2475
TCGA-06-0192	MTOR	2475
TCGA-06-0195	MTOR	2475
TCGA-06-0213	MTOR	2475
TCGA-06-0216	MTOR	2475
TCGA-06-0237	MTOR	2475
TCGA-06-0644	MTOR	2475
TCGA-06-0645	MTOR	2475
TCGA-06-0649	MTOR	2475
TCGA-06-0743	MTOR	2475
TCGA-06-0745	MTOR	2475
TCGA-06-0747	MTOR	2475
TCGA-06-2557	MTOR	2475
TCGA-06-2561	MTOR	2475
TCGA-06-2565	MTOR	2475
TCGA-06-5411	MTOR	2475
TCGA-06-5415	MTOR	2475
TCGA-06-5418	MTOR	2475
TCGA-06-5856	MTOR	2475
TCGA-06-5859	MTOR	2475
TCGA-06-6693	MTOR	2475
TCGA-06-6698	MTOR	2475
TCGA-08-0386	MTOR	2475
TCGA-12-3649	MTOR	2475
TCGA-12-3652	MTOR	2475
TCGA-12-3653	MTOR	2475
TCGA-12-5295	MTOR	2475
TCGA-14-0813	MTOR	2475
TCGA-14-0862	MTOR	2475
TCGA-14-0871	MTOR	2475
TCGA-14-1034	MTOR	2475
TCGA-14-1823	MTOR	2475
TCGA-16-0861	MTOR	2475
TCGA-19-1390	MTOR	2475
TCGA-19-1787	MTOR	2475
TCGA-19-2619	MTOR	2475
TCGA-19-2620	MTOR	2475
TCGA-19-2623	MTOR	2475
TCGA-19-2629	MTOR	2475
TCGA-19-4065	MTOR	2475
TCGA-19-5947	MTOR	2475
TCGA-19-5959	MTOR	2475
TCGA-26-1439	MTOR	2475
TCGA-26-5132	MTOR	2475
TCGA-26-5136	MTOR	2475
TCGA-26-6173	MTOR	2475
TCGA-27-1832	MTOR	2475
TCGA-27-2519	MTOR	2475
TCGA-27-2521	MTOR	2475
TCGA-27-2524	MTOR	2475
TCGA-28-2502	MTOR	2475
TCGA-28-5207	MTOR	2475
TCGA-28-6450	MTOR	2475
TCGA-32-1970	MTOR	2475
TCGA-32-1977	MTOR	2475
TCGA-32-2494	MTOR	2475
TCGA-32-2615	MTOR	2475
TCGA-32-2616	MTOR	2475
TCGA-32-2634	MTOR	2475
TCGA-32-4210	MTOR	2475
TCGA-41-2575	MTOR	2475
TCGA-41-4097	MTOR	2475
TCGA-74-6575	MTOR	2475
TCGA-74-6584	MTOR	2475
TCGA-76-4931	MTOR	2475
TCGA-76-4934	MTOR	2475
TCGA-76-6191	MTOR	2475
TCGA-76-6283	MTOR	2475
TCGA-76-6660	MTOR	2475
TCGA-76-6661	MTOR	2475
TCGA-81-5910	MTOR	2475
TCGA-87-5896	MTOR	2475
TCGA-OX-A56R	MTOR	2475
TCGA-BA-4074	MTOR	2475
TCGA-BA-4078	MTOR	2475
TCGA-BA-5149	MTOR	2475
TCGA-BA-6868	MTOR	2475
TCGA-BA-6871	MTOR	2475
TCGA-BA-6872	MTOR	2475
TCGA-BA-6873	MTOR	2475
TCGA-BA-7269	MTOR	2475
TCGA-BA-A6D8	MTOR	2475
TCGA-BA-A6DE	MTOR	2475
TCGA-BB-4225	MTOR	2475
TCGA-BB-4228	MTOR	2475
TCGA-BB-8601	MTOR	2475
TCGA-BB-A5HY	MTOR	2475
TCGA-BB-A5HZ	MTOR	2475
TCGA-C9-A47Z	MTOR	2475
TCGA-CN-4727	MTOR	2475
TCGA-CN-4737	MTOR	2475
TCGA-CN-5356	MTOR	2475
TCGA-CN-6010	MTOR	2475
TCGA-CN-6011	MTOR	2475
TCGA-CN-6012	MTOR	2475
TCGA-CN-6021	MTOR	2475
TCGA-CN-6024	MTOR	2475
TCGA-CN-6992	MTOR	2475
TCGA-CN-6994	MTOR	2475
TCGA-CN-6995	MTOR	2475
TCGA-CN-6997	MTOR	2475
TCGA-CN-A499	MTOR	2475
TCGA-CN-A49A	MTOR	2475
TCGA-CN-A63T	MTOR	2475
TCGA-CN-A63U	MTOR	2475
TCGA-CN-A6V6	MTOR	2475
TCGA-CQ-5332	MTOR	2475
TCGA-CQ-6223	MTOR	2475
TCGA-CQ-6225	MTOR	2475
TCGA-CQ-6228	MTOR	2475
TCGA-CQ-A4C9	MTOR	2475
TCGA-CQ-A4CI	MTOR	2475
TCGA-CR-5243	MTOR	2475
TCGA-CR-6472	MTOR	2475
TCGA-CR-7365	MTOR	2475
TCGA-CR-7368	MTOR	2475
TCGA-CR-7370	MTOR	2475
TCGA-CR-7373	MTOR	2475
TCGA-CR-7374	MTOR	2475
TCGA-CR-7380	MTOR	2475
TCGA-CV-5432	MTOR	2475
TCGA-CV-5434	MTOR	2475
TCGA-CV-5435	MTOR	2475
TCGA-CV-5439	MTOR	2475
TCGA-CV-5440	MTOR	2475
TCGA-CV-5442	MTOR	2475
TCGA-CV-5970	MTOR	2475
TCGA-CV-5973	MTOR	2475
TCGA-CV-5977	MTOR	2475
TCGA-CV-6003	MTOR	2475
TCGA-CV-6441	MTOR	2475
TCGA-CV-6933	MTOR	2475
TCGA-CV-6935	MTOR	2475
TCGA-CV-6940	MTOR	2475
TCGA-CV-6948	MTOR	2475
TCGA-CV-6954	MTOR	2475
TCGA-CV-6962	MTOR	2475
TCGA-CV-7091	MTOR	2475
TCGA-CV-7095	MTOR	2475
TCGA-CV-7097	MTOR	2475
TCGA-CV-7101	MTOR	2475
TCGA-CV-7102	MTOR	2475
TCGA-CV-7177	MTOR	2475
TCGA-CV-7235	MTOR	2475
TCGA-CV-7255	MTOR	2475
TCGA-CV-7261	MTOR	2475
TCGA-CV-7263	MTOR	2475
TCGA-CV-7406	MTOR	2475
TCGA-CV-7415	MTOR	2475
TCGA-CV-7416	MTOR	2475
TCGA-CV-7418	MTOR	2475
TCGA-CV-7421	MTOR	2475
TCGA-CV-7423	MTOR	2475
TCGA-CV-7424	MTOR	2475
TCGA-CV-7430	MTOR	2475
TCGA-CV-7435	MTOR	2475
TCGA-CV-7438	MTOR	2475
TCGA-CV-7440	MTOR	2475
TCGA-CV-A45R	MTOR	2475
TCGA-CV-A6JE	MTOR	2475
TCGA-CX-7219	MTOR	2475
TCGA-D6-6516	MTOR	2475
TCGA-D6-A6EP	MTOR	2475
TCGA-D6-A6ES	MTOR	2475
TCGA-D6-A74Q	MTOR	2475
TCGA-DQ-5625	MTOR	2475
TCGA-DQ-5629	MTOR	2475
TCGA-DQ-7588	MTOR	2475
TCGA-DQ-7591	MTOR	2475
TCGA-DQ-7592	MTOR	2475
TCGA-F7-8298	MTOR	2475
TCGA-F7-A623	MTOR	2475
TCGA-H7-A6C5	MTOR	2475
TCGA-HD-8224	MTOR	2475
TCGA-HD-8314	MTOR	2475
TCGA-HD-8635	MTOR	2475
TCGA-IQ-A61G	MTOR	2475
TCGA-IQ-A61K	MTOR	2475
TCGA-IQ-A61L	MTOR	2475
TCGA-IQ-A6SG	MTOR	2475
TCGA-IQ-A6SH	MTOR	2475
TCGA-KU-A66T	MTOR	2475
TCGA-P3-A5Q6	MTOR	2475
TCGA-P3-A6SX	MTOR	2475
TCGA-P3-A6T3	MTOR	2475
TCGA-P3-A6T5	MTOR	2475
TCGA-QK-A8Z7	MTOR	2475
TCGA-QK-A8Z9	MTOR	2475
TCGA-RS-A6TO	MTOR	2475
TCGA-T2-A6WZ	MTOR	2475
TCGA-T2-A6X0	MTOR	2475
TCGA-UF-A71A	MTOR	2475
TCGA-UF-A71D	MTOR	2475
TCGA-UF-A71E	MTOR	2475
TCGA-UF-A7JD	MTOR	2475
TCGA-WA-A7GZ	MTOR	2475
TCGA-KL-8323	MTOR	2475
TCGA-KL-8324	MTOR	2475
TCGA-KL-8325	MTOR	2475
TCGA-KL-8326	MTOR	2475
TCGA-KL-8328	MTOR	2475
TCGA-KL-8329	MTOR	2475
TCGA-KL-8331	MTOR	2475
TCGA-KL-8332	MTOR	2475
TCGA-KL-8334	MTOR	2475
TCGA-KL-8335	MTOR	2475
TCGA-KL-8336	MTOR	2475
TCGA-KL-8338	MTOR	2475
TCGA-KL-8339	MTOR	2475
TCGA-KL-8340	MTOR	2475
TCGA-KL-8341	MTOR	2475
TCGA-KL-8343	MTOR	2475
TCGA-KL-8344	MTOR	2475
TCGA-KL-8345	MTOR	2475
TCGA-KL-8346	MTOR	2475
TCGA-KM-8438	MTOR	2475
TCGA-KM-8440	MTOR	2475
TCGA-KM-8442	MTOR	2475
TCGA-KM-8443	MTOR	2475
TCGA-KM-8476	MTOR	2475
TCGA-KN-8418	MTOR	2475
TCGA-KN-8422	MTOR	2475
TCGA-KN-8424	MTOR	2475
TCGA-KN-8425	MTOR	2475
TCGA-KN-8427	MTOR	2475
TCGA-KN-8428	MTOR	2475
TCGA-KN-8429	MTOR	2475
TCGA-KN-8431	MTOR	2475
TCGA-KN-8432	MTOR	2475
TCGA-KN-8433	MTOR	2475
TCGA-KN-8434	MTOR	2475
TCGA-KN-8435	MTOR	2475
TCGA-KN-8436	MTOR	2475
TCGA-KO-8403	MTOR	2475
TCGA-KO-8404	MTOR	2475
TCGA-KO-8405	MTOR	2475
TCGA-KO-8406	MTOR	2475
TCGA-KO-8407	MTOR	2475
TCGA-KO-8408	MTOR	2475
TCGA-KO-8409	MTOR	2475
TCGA-KO-8411	MTOR	2475
TCGA-KO-8414	MTOR	2475
TCGA-KO-8415	MTOR	2475
TCGA-KO-8416	MTOR	2475
TCGA-KO-8417	MTOR	2475
TCGA-A3-3313	MTOR	2475
TCGA-A3-3373	MTOR	2475
TCGA-A3-3380	MTOR	2475
TCGA-AK-3430	MTOR	2475
TCGA-AK-3436	MTOR	2475
TCGA-AK-3440	MTOR	2475
TCGA-AK-3465	MTOR	2475
TCGA-AS-3777	MTOR	2475
TCGA-B0-4700	MTOR	2475
TCGA-B0-4712	MTOR	2475
TCGA-B0-4821	MTOR	2475
TCGA-B0-4852	MTOR	2475
TCGA-B0-5084	MTOR	2475
TCGA-B0-5098	MTOR	2475
TCGA-B0-5102	MTOR	2475
TCGA-B0-5113	MTOR	2475
TCGA-B0-5117	MTOR	2475
TCGA-B0-5701	MTOR	2475
TCGA-B0-5703	MTOR	2475
TCGA-B2-3923	MTOR	2475
TCGA-B2-4098	MTOR	2475
TCGA-B4-5835	MTOR	2475
TCGA-B4-5838	MTOR	2475
TCGA-B8-4143	MTOR	2475
TCGA-B8-4619	MTOR	2475
TCGA-B8-5549	MTOR	2475
TCGA-B8-A54H	MTOR	2475
TCGA-BP-4965	MTOR	2475
TCGA-BP-4968	MTOR	2475
TCGA-BP-4985	MTOR	2475
TCGA-BP-4989	MTOR	2475
TCGA-BP-4994	MTOR	2475
TCGA-BP-5004	MTOR	2475
TCGA-BP-5173	MTOR	2475
TCGA-BP-5175	MTOR	2475
TCGA-BP-5185	MTOR	2475
TCGA-BP-5201	MTOR	2475
TCGA-CJ-4903	MTOR	2475
TCGA-CJ-4907	MTOR	2475
TCGA-CJ-5678	MTOR	2475
TCGA-CJ-5679	MTOR	2475
TCGA-CJ-6027	MTOR	2475
TCGA-CJ-6033	MTOR	2475
TCGA-CW-5580	MTOR	2475
TCGA-CW-6090	MTOR	2475
TCGA-CW-6097	MTOR	2475
TCGA-CZ-4864	MTOR	2475
TCGA-CZ-4866	MTOR	2475
TCGA-CZ-5457	MTOR	2475
TCGA-CZ-5460	MTOR	2475
TCGA-CZ-5469	MTOR	2475
TCGA-G6-A8L8	MTOR	2475
TCGA-GK-A6C7	MTOR	2475
TCGA-MM-A564	MTOR	2475
TCGA-T7-A92I	MTOR	2475
TCGA-2Z-A9J8	MTOR	2475
TCGA-2Z-A9JG	MTOR	2475
TCGA-4A-A93X	MTOR	2475
TCGA-5P-A9JY	MTOR	2475
TCGA-5P-A9K3	MTOR	2475
TCGA-5P-A9K8	MTOR	2475
TCGA-5P-A9KH	MTOR	2475
TCGA-A4-7286	MTOR	2475
TCGA-A4-7583	MTOR	2475
TCGA-A4-8098	MTOR	2475
TCGA-A4-A5XZ	MTOR	2475
TCGA-A4-A5Y1	MTOR	2475
TCGA-AL-3466	MTOR	2475
TCGA-B1-7332	MTOR	2475
TCGA-B9-A44B	MTOR	2475
TCGA-B9-A5W8	MTOR	2475
TCGA-B9-A69E	MTOR	2475
TCGA-BQ-5875	MTOR	2475
TCGA-BQ-5877	MTOR	2475
TCGA-BQ-5879	MTOR	2475
TCGA-BQ-5882	MTOR	2475
TCGA-BQ-5885	MTOR	2475
TCGA-BQ-5892	MTOR	2475
TCGA-BQ-7044	MTOR	2475
TCGA-BQ-7055	MTOR	2475
TCGA-F9-A4JJ	MTOR	2475
TCGA-F9-A7Q0	MTOR	2475
TCGA-G7-6789	MTOR	2475
TCGA-G7-6793	MTOR	2475
TCGA-G7-6797	MTOR	2475
TCGA-G7-7501	MTOR	2475
TCGA-G7-7502	MTOR	2475
TCGA-G7-A8LC	MTOR	2475
TCGA-G7-A8LD	MTOR	2475
TCGA-GL-7966	MTOR	2475
TCGA-GL-8500	MTOR	2475
TCGA-HE-7130	MTOR	2475
TCGA-HE-A5NK	MTOR	2475
TCGA-IA-A40Y	MTOR	2475
TCGA-Q2-A5QZ	MTOR	2475
TCGA-UN-AAZ9	MTOR	2475
TCGA-UZ-A9PN	MTOR	2475
TCGA-UZ-A9PP	MTOR	2475
TCGA-Y8-A8RZ	MTOR	2475
TCGA-CS-4941	MTOR	2475
TCGA-CS-5390	MTOR	2475
TCGA-CS-5394	MTOR	2475
TCGA-CS-5396	MTOR	2475
TCGA-CS-6665	MTOR	2475
TCGA-CS-6668	MTOR	2475
TCGA-CS-6670	MTOR	2475
TCGA-DB-5274	MTOR	2475
TCGA-DB-5275	MTOR	2475
TCGA-DB-5278	MTOR	2475
TCGA-DB-A4XA	MTOR	2475
TCGA-DB-A4XG	MTOR	2475
TCGA-DB-A4XH	MTOR	2475
TCGA-DB-A64L	MTOR	2475
TCGA-DB-A64O	MTOR	2475
TCGA-DB-A64P	MTOR	2475
TCGA-DB-A64Q	MTOR	2475
TCGA-DB-A64R	MTOR	2475
TCGA-DB-A64U	MTOR	2475
TCGA-DB-A64V	MTOR	2475
TCGA-DB-A64W	MTOR	2475
TCGA-DB-A75K	MTOR	2475
TCGA-DH-5144	MTOR	2475
TCGA-DH-A669	MTOR	2475
TCGA-DH-A66F	MTOR	2475
TCGA-DH-A7UR	MTOR	2475
TCGA-DH-A7US	MTOR	2475
TCGA-DU-5849	MTOR	2475
TCGA-DU-5871	MTOR	2475
TCGA-DU-5872	MTOR	2475
TCGA-DU-6393	MTOR	2475
TCGA-DU-6394	MTOR	2475
TCGA-DU-6397	MTOR	2475
TCGA-DU-6400	MTOR	2475
TCGA-DU-6402	MTOR	2475
TCGA-DU-6405	MTOR	2475
TCGA-DU-6410	MTOR	2475
TCGA-DU-7006	MTOR	2475
TCGA-DU-7009	MTOR	2475
TCGA-DU-7010	MTOR	2475
TCGA-DU-7018	MTOR	2475
TCGA-DU-7294	MTOR	2475
TCGA-DU-7300	MTOR	2475
TCGA-DU-7302	MTOR	2475
TCGA-DU-8158	MTOR	2475
TCGA-DU-8161	MTOR	2475
TCGA-DU-8164	MTOR	2475
TCGA-DU-8165	MTOR	2475
TCGA-DU-8167	MTOR	2475
TCGA-DU-8168	MTOR	2475
TCGA-DU-A5TT	MTOR	2475
TCGA-DU-A6S2	MTOR	2475
TCGA-DU-A6S3	MTOR	2475
TCGA-DU-A6S6	MTOR	2475
TCGA-DU-A76K	MTOR	2475
TCGA-DU-A76R	MTOR	2475
TCGA-DU-A7T6	MTOR	2475
TCGA-DU-A7TG	MTOR	2475
TCGA-E1-5304	MTOR	2475
TCGA-E1-5311	MTOR	2475
TCGA-E1-5318	MTOR	2475
TCGA-E1-5319	MTOR	2475
TCGA-E1-5322	MTOR	2475
TCGA-E1-A7YD	MTOR	2475
TCGA-E1-A7YO	MTOR	2475
TCGA-E1-A7YQ	MTOR	2475
TCGA-E1-A7YS	MTOR	2475
TCGA-E1-A7Z2	MTOR	2475
TCGA-EZ-7264	MTOR	2475
TCGA-F6-A8O3	MTOR	2475
TCGA-FG-5962	MTOR	2475
TCGA-FG-5964	MTOR	2475
TCGA-FG-7634	MTOR	2475
TCGA-FG-7638	MTOR	2475
TCGA-FG-7641	MTOR	2475
TCGA-FG-8185	MTOR	2475
TCGA-FG-8186	MTOR	2475
TCGA-FG-8187	MTOR	2475
TCGA-FG-A60K	MTOR	2475
TCGA-FG-A6IZ	MTOR	2475
TCGA-FG-A6J1	MTOR	2475
TCGA-FG-A710	MTOR	2475
TCGA-FG-A87Q	MTOR	2475
TCGA-HT-7468	MTOR	2475
TCGA-HT-7471	MTOR	2475
TCGA-HT-7474	MTOR	2475
TCGA-HT-7480	MTOR	2475
TCGA-HT-7481	MTOR	2475
TCGA-HT-7605	MTOR	2475
TCGA-HT-7616	MTOR	2475
TCGA-HT-7677	MTOR	2475
TCGA-HT-7681	MTOR	2475
TCGA-HT-7686	MTOR	2475
TCGA-HT-7692	MTOR	2475
TCGA-HT-7695	MTOR	2475
TCGA-HT-7856	MTOR	2475
TCGA-HT-7857	MTOR	2475
TCGA-HT-7875	MTOR	2475
TCGA-HT-7877	MTOR	2475
TCGA-HT-8010	MTOR	2475
TCGA-HT-8012	MTOR	2475
TCGA-HT-8105	MTOR	2475
TCGA-HT-8109	MTOR	2475
TCGA-HT-A4DS	MTOR	2475
TCGA-HT-A5R9	MTOR	2475
TCGA-HT-A5RA	MTOR	2475
TCGA-HT-A615	MTOR	2475
TCGA-HT-A61C	MTOR	2475
TCGA-HT-A74K	MTOR	2475
TCGA-HT-A74L	MTOR	2475
TCGA-HW-7486	MTOR	2475
TCGA-HW-7487	MTOR	2475
TCGA-HW-7491	MTOR	2475
TCGA-HW-7495	MTOR	2475
TCGA-HW-8322	MTOR	2475
TCGA-HW-A5KJ	MTOR	2475
TCGA-IK-8125	MTOR	2475
TCGA-KT-A74X	MTOR	2475
TCGA-P5-A5ET	MTOR	2475
TCGA-P5-A5EX	MTOR	2475
TCGA-P5-A5F0	MTOR	2475
TCGA-P5-A5F4	MTOR	2475
TCGA-P5-A72Z	MTOR	2475
TCGA-P5-A730	MTOR	2475
TCGA-P5-A731	MTOR	2475
TCGA-P5-A737	MTOR	2475
TCGA-P5-A77W	MTOR	2475
TCGA-P5-A77X	MTOR	2475
TCGA-P5-A781	MTOR	2475
TCGA-QH-A65R	MTOR	2475
TCGA-QH-A65V	MTOR	2475
TCGA-QH-A65X	MTOR	2475
TCGA-QH-A65Z	MTOR	2475
TCGA-QH-A6CU	MTOR	2475
TCGA-QH-A6CV	MTOR	2475
TCGA-QH-A6CY	MTOR	2475
TCGA-QH-A6CZ	MTOR	2475
TCGA-QH-A6X4	MTOR	2475
TCGA-QH-A6X5	MTOR	2475
TCGA-QH-A6X8	MTOR	2475
TCGA-QH-A86X	MTOR	2475
TCGA-R8-A6MK	MTOR	2475
TCGA-R8-A6ML	MTOR	2475
TCGA-R8-A6MO	MTOR	2475
TCGA-RY-A83X	MTOR	2475
TCGA-RY-A83Y	MTOR	2475
TCGA-RY-A840	MTOR	2475
TCGA-RY-A847	MTOR	2475
TCGA-S9-A6TS	MTOR	2475
TCGA-S9-A6TW	MTOR	2475
TCGA-S9-A6TX	MTOR	2475
TCGA-S9-A6TY	MTOR	2475
TCGA-S9-A6U2	MTOR	2475
TCGA-S9-A6U5	MTOR	2475
TCGA-S9-A6UA	MTOR	2475
TCGA-S9-A6UB	MTOR	2475
TCGA-S9-A6WE	MTOR	2475
TCGA-S9-A6WH	MTOR	2475
TCGA-S9-A6WL	MTOR	2475
TCGA-S9-A6WM	MTOR	2475
TCGA-S9-A6WP	MTOR	2475
TCGA-S9-A6WQ	MTOR	2475
TCGA-S9-A7IQ	MTOR	2475
TCGA-S9-A7IX	MTOR	2475
TCGA-S9-A7IY	MTOR	2475
TCGA-S9-A7J1	MTOR	2475
TCGA-S9-A7J2	MTOR	2475
TCGA-S9-A7J3	MTOR	2475
TCGA-S9-A7QY	MTOR	2475
TCGA-S9-A7QZ	MTOR	2475
TCGA-S9-A7R1	MTOR	2475
TCGA-TM-A7C5	MTOR	2475
TCGA-TM-A84G	MTOR	2475
TCGA-TM-A84I	MTOR	2475
TCGA-TM-A84M	MTOR	2475
TCGA-TM-A84O	MTOR	2475
TCGA-TM-A84S	MTOR	2475
TCGA-TQ-A7RG	MTOR	2475
TCGA-TQ-A7RI	MTOR	2475
TCGA-TQ-A7RN	MTOR	2475
TCGA-TQ-A7RO	MTOR	2475
TCGA-TQ-A7RQ	MTOR	2475
TCGA-TQ-A7RS	MTOR	2475
TCGA-TQ-A7RU	MTOR	2475
TCGA-VM-A8CA	MTOR	2475
TCGA-VM-A8CB	MTOR	2475
TCGA-VM-A8CE	MTOR	2475
TCGA-VV-A829	MTOR	2475
TCGA-VW-A7QS	MTOR	2475
TCGA-W9-A837	MTOR	2475
TCGA-2Y-A9GS	MTOR	2475
TCGA-2Y-A9GY	MTOR	2475
TCGA-2Y-A9GZ	MTOR	2475
TCGA-2Y-A9H2	MTOR	2475
TCGA-2Y-A9H3	MTOR	2475
TCGA-2Y-A9H5	MTOR	2475
TCGA-2Y-A9H6	MTOR	2475
TCGA-2Y-A9H7	MTOR	2475
TCGA-2Y-A9HA	MTOR	2475
TCGA-3K-AAZ8	MTOR	2475
TCGA-5C-A9VG	MTOR	2475
TCGA-5C-A9VH	MTOR	2475
TCGA-5C-AAPD	MTOR	2475
TCGA-BC-A10Q	MTOR	2475
TCGA-BC-A10T	MTOR	2475
TCGA-BC-A10U	MTOR	2475
TCGA-BC-A10W	MTOR	2475
TCGA-BC-A216	MTOR	2475
TCGA-BC-A69H	MTOR	2475
TCGA-BW-A5NQ	MTOR	2475
TCGA-CC-5258	MTOR	2475
TCGA-CC-5260	MTOR	2475
TCGA-CC-A3MA	MTOR	2475
TCGA-CC-A3MB	MTOR	2475
TCGA-CC-A3MC	MTOR	2475
TCGA-CC-A5UD	MTOR	2475
TCGA-CC-A7IE	MTOR	2475
TCGA-CC-A7IF	MTOR	2475
TCGA-CC-A7IG	MTOR	2475
TCGA-CC-A7IJ	MTOR	2475
TCGA-CC-A7IK	MTOR	2475
TCGA-CC-A7IL	MTOR	2475
TCGA-CC-A8HU	MTOR	2475
TCGA-CC-A8HV	MTOR	2475
TCGA-CC-A9FS	MTOR	2475
TCGA-CC-A9FU	MTOR	2475
TCGA-CC-A9FW	MTOR	2475
TCGA-DD-A113	MTOR	2475
TCGA-DD-A116	MTOR	2475
TCGA-DD-A118	MTOR	2475
TCGA-DD-A11A	MTOR	2475
TCGA-DD-A11B	MTOR	2475
TCGA-DD-A11D	MTOR	2475
TCGA-DD-A1E9	MTOR	2475
TCGA-DD-A1EB	MTOR	2475
TCGA-DD-A1EF	MTOR	2475
TCGA-DD-A1EH	MTOR	2475
TCGA-DD-A39V	MTOR	2475
TCGA-DD-A3A9	MTOR	2475
TCGA-DD-A4NA	MTOR	2475
TCGA-DD-A4NI	MTOR	2475
TCGA-DD-A4NN	MTOR	2475
TCGA-DD-A4NO	MTOR	2475
TCGA-DD-A73A	MTOR	2475
TCGA-DD-A73B	MTOR	2475
TCGA-DD-A73F	MTOR	2475
TCGA-DD-A73G	MTOR	2475
TCGA-DD-AA3A	MTOR	2475
TCGA-DD-AAC8	MTOR	2475
TCGA-DD-AACA	MTOR	2475
TCGA-DD-AACB	MTOR	2475
TCGA-DD-AACJ	MTOR	2475
TCGA-DD-AACK	MTOR	2475
TCGA-DD-AACN	MTOR	2475
TCGA-DD-AACO	MTOR	2475
TCGA-DD-AACP	MTOR	2475
TCGA-DD-AACT	MTOR	2475
TCGA-DD-AACW	MTOR	2475
TCGA-DD-AAD0	MTOR	2475
TCGA-DD-AAD5	MTOR	2475
TCGA-DD-AAD6	MTOR	2475
TCGA-DD-AADA	MTOR	2475
TCGA-DD-AADB	MTOR	2475
TCGA-DD-AADC	MTOR	2475
TCGA-DD-AADD	MTOR	2475
TCGA-DD-AADF	MTOR	2475
TCGA-DD-AADI	MTOR	2475
TCGA-DD-AADJ	MTOR	2475
TCGA-DD-AADL	MTOR	2475
TCGA-DD-AADM	MTOR	2475
TCGA-DD-AADN	MTOR	2475
TCGA-DD-AADO	MTOR	2475
TCGA-DD-AADP	MTOR	2475
TCGA-DD-AADW	MTOR	2475
TCGA-DD-AADY	MTOR	2475
TCGA-DD-AAE0	MTOR	2475
TCGA-DD-AAE1	MTOR	2475
TCGA-DD-AAE2	MTOR	2475
TCGA-DD-AAE3	MTOR	2475
TCGA-DD-AAEK	MTOR	2475
TCGA-DD-AAVQ	MTOR	2475
TCGA-DD-AAVS	MTOR	2475
TCGA-DD-AAVW	MTOR	2475
TCGA-DD-AAVZ	MTOR	2475
TCGA-DD-AAW1	MTOR	2475
TCGA-ED-A459	MTOR	2475
TCGA-ED-A66X	MTOR	2475
TCGA-ED-A66Y	MTOR	2475
TCGA-ED-A7PX	MTOR	2475
TCGA-ED-A7PY	MTOR	2475
TCGA-ED-A7XP	MTOR	2475
TCGA-ED-A82E	MTOR	2475
TCGA-ED-A8O5	MTOR	2475
TCGA-ED-A8O6	MTOR	2475
TCGA-ED-A97K	MTOR	2475
TCGA-EP-A2KA	MTOR	2475
TCGA-EP-A2KB	MTOR	2475
TCGA-EP-A2KC	MTOR	2475
TCGA-ES-A2HS	MTOR	2475
TCGA-FV-A23B	MTOR	2475
TCGA-FV-A2QQ	MTOR	2475
TCGA-FV-A2QR	MTOR	2475
TCGA-FV-A3I0	MTOR	2475
TCGA-FV-A4ZP	MTOR	2475
TCGA-G3-A25S	MTOR	2475
TCGA-G3-A25Y	MTOR	2475
TCGA-G3-A3CH	MTOR	2475
TCGA-G3-A5SI	MTOR	2475
TCGA-G3-A5SL	MTOR	2475
TCGA-G3-A5SM	MTOR	2475
TCGA-G3-A7M5	MTOR	2475
TCGA-G3-A7M6	MTOR	2475
TCGA-G3-A7M9	MTOR	2475
TCGA-G3-AAV1	MTOR	2475
TCGA-G3-AAV6	MTOR	2475
TCGA-GJ-A6C0	MTOR	2475
TCGA-KR-A7K2	MTOR	2475
TCGA-KR-A7K7	MTOR	2475
TCGA-KR-A7K8	MTOR	2475
TCGA-LG-A9QC	MTOR	2475
TCGA-MI-A75G	MTOR	2475
TCGA-MI-A75H	MTOR	2475
TCGA-O8-A75V	MTOR	2475
TCGA-PD-A5DF	MTOR	2475
TCGA-RC-A6M3	MTOR	2475
TCGA-RC-A6M6	MTOR	2475
TCGA-RC-A7S9	MTOR	2475
TCGA-RC-A7SH	MTOR	2475
TCGA-RC-A7SK	MTOR	2475
TCGA-UB-A7MA	MTOR	2475
TCGA-UB-A7MB	MTOR	2475
TCGA-UB-A7MC	MTOR	2475
TCGA-UB-A7MD	MTOR	2475
TCGA-UB-A7ME	MTOR	2475
TCGA-UB-A7MF	MTOR	2475
TCGA-UB-AA0U	MTOR	2475
TCGA-WQ-A9G7	MTOR	2475
TCGA-WQ-AB4B	MTOR	2475
TCGA-XR-A8TF	MTOR	2475
TCGA-YA-A8S7	MTOR	2475
TCGA-ZP-A9CZ	MTOR	2475
TCGA-ZP-A9D1	MTOR	2475
TCGA-05-4249	MTOR	2475
TCGA-05-4250	MTOR	2475
TCGA-05-4389	MTOR	2475
TCGA-05-4390	MTOR	2475
TCGA-05-4396	MTOR	2475
TCGA-05-4398	MTOR	2475
TCGA-05-4405	MTOR	2475
TCGA-05-4415	MTOR	2475
TCGA-05-4417	MTOR	2475
TCGA-05-4420	MTOR	2475
TCGA-05-4422	MTOR	2475
TCGA-05-4425	MTOR	2475
TCGA-05-5423	MTOR	2475
TCGA-05-5428	MTOR	2475
TCGA-05-5429	MTOR	2475
TCGA-35-3615	MTOR	2475
TCGA-38-4628	MTOR	2475
TCGA-44-2659	MTOR	2475
TCGA-44-3919	MTOR	2475
TCGA-44-5643	MTOR	2475
TCGA-44-5644	MTOR	2475
TCGA-44-5645	MTOR	2475
TCGA-44-6779	MTOR	2475
TCGA-44-7660	MTOR	2475
TCGA-44-8119	MTOR	2475
TCGA-44-A47F	MTOR	2475
TCGA-49-4501	MTOR	2475
TCGA-49-4510	MTOR	2475
TCGA-49-4512	MTOR	2475
TCGA-49-6742	MTOR	2475
TCGA-49-6767	MTOR	2475
TCGA-49-AARE	MTOR	2475
TCGA-49-AARQ	MTOR	2475
TCGA-50-5051	MTOR	2475
TCGA-50-5931	MTOR	2475
TCGA-50-5932	MTOR	2475
TCGA-50-5935	MTOR	2475
TCGA-50-5936	MTOR	2475
TCGA-50-5944	MTOR	2475
TCGA-50-5946	MTOR	2475
TCGA-50-6594	MTOR	2475
TCGA-50-7109	MTOR	2475
TCGA-53-7813	MTOR	2475
TCGA-55-1592	MTOR	2475
TCGA-55-1594	MTOR	2475
TCGA-55-1596	MTOR	2475
TCGA-55-5899	MTOR	2475
TCGA-55-7281	MTOR	2475
TCGA-55-7283	MTOR	2475
TCGA-55-7576	MTOR	2475
TCGA-55-7907	MTOR	2475
TCGA-55-7910	MTOR	2475
TCGA-55-7914	MTOR	2475
TCGA-55-7995	MTOR	2475
TCGA-55-8090	MTOR	2475
TCGA-55-8091	MTOR	2475
TCGA-55-8092	MTOR	2475
TCGA-55-8203	MTOR	2475
TCGA-55-8206	MTOR	2475
TCGA-55-8507	MTOR	2475
TCGA-55-8514	MTOR	2475
TCGA-55-8615	MTOR	2475
TCGA-55-A48Z	MTOR	2475
TCGA-55-A492	MTOR	2475
TCGA-55-A494	MTOR	2475
TCGA-55-A4DF	MTOR	2475
TCGA-55-A4DG	MTOR	2475
TCGA-62-8399	MTOR	2475
TCGA-62-8402	MTOR	2475
TCGA-62-A46O	MTOR	2475
TCGA-62-A46R	MTOR	2475
TCGA-62-A46S	MTOR	2475
TCGA-62-A472	MTOR	2475
TCGA-64-1681	MTOR	2475
TCGA-64-5774	MTOR	2475
TCGA-64-5778	MTOR	2475
TCGA-64-5779	MTOR	2475
TCGA-67-3770	MTOR	2475
TCGA-67-3771	MTOR	2475
TCGA-67-6217	MTOR	2475
TCGA-69-7973	MTOR	2475
TCGA-69-7980	MTOR	2475
TCGA-71-6725	MTOR	2475
TCGA-73-4666	MTOR	2475
TCGA-73-4668	MTOR	2475
TCGA-73-4670	MTOR	2475
TCGA-73-4675	MTOR	2475
TCGA-73-4677	MTOR	2475
TCGA-73-7498	MTOR	2475
TCGA-73-A9RS	MTOR	2475
TCGA-75-6207	MTOR	2475
TCGA-75-7027	MTOR	2475
TCGA-75-7031	MTOR	2475
TCGA-78-7145	MTOR	2475
TCGA-78-7146	MTOR	2475
TCGA-78-7147	MTOR	2475
TCGA-78-7148	MTOR	2475
TCGA-78-7149	MTOR	2475
TCGA-78-7153	MTOR	2475
TCGA-78-7154	MTOR	2475
TCGA-78-7155	MTOR	2475
TCGA-78-7161	MTOR	2475
TCGA-78-7163	MTOR	2475
TCGA-78-7167	MTOR	2475
TCGA-78-7220	MTOR	2475
TCGA-78-7535	MTOR	2475
TCGA-78-7536	MTOR	2475
TCGA-78-7539	MTOR	2475
TCGA-78-7542	MTOR	2475
TCGA-78-8655	MTOR	2475
TCGA-78-8662	MTOR	2475
TCGA-80-5608	MTOR	2475
TCGA-86-6562	MTOR	2475
TCGA-86-7701	MTOR	2475
TCGA-86-7713	MTOR	2475
TCGA-86-8054	MTOR	2475
TCGA-86-8074	MTOR	2475
TCGA-86-8278	MTOR	2475
TCGA-86-8279	MTOR	2475
TCGA-86-8359	MTOR	2475
TCGA-86-8668	MTOR	2475
TCGA-91-6828	MTOR	2475
TCGA-91-6831	MTOR	2475
TCGA-91-6840	MTOR	2475
TCGA-91-7771	MTOR	2475
TCGA-91-8496	MTOR	2475
TCGA-91-8499	MTOR	2475
TCGA-93-8067	MTOR	2475
TCGA-95-7039	MTOR	2475
TCGA-95-7043	MTOR	2475
TCGA-95-7562	MTOR	2475
TCGA-95-7567	MTOR	2475
TCGA-97-7554	MTOR	2475
TCGA-97-8176	MTOR	2475
TCGA-J2-A4AD	MTOR	2475
TCGA-J2-A4AE	MTOR	2475
TCGA-L9-A443	MTOR	2475
TCGA-MP-A4T8	MTOR	2475
TCGA-MP-A4TE	MTOR	2475
TCGA-MP-A5C7	MTOR	2475
TCGA-NJ-A4YI	MTOR	2475
TCGA-NJ-A7XG	MTOR	2475
TCGA-O1-A52J	MTOR	2475
TCGA-18-3408	MTOR	2475
TCGA-18-3411	MTOR	2475
TCGA-18-3414	MTOR	2475
TCGA-18-3415	MTOR	2475
TCGA-18-3421	MTOR	2475
TCGA-18-4083	MTOR	2475
TCGA-18-5592	MTOR	2475
TCGA-21-1081	MTOR	2475
TCGA-21-5786	MTOR	2475
TCGA-22-0944	MTOR	2475
TCGA-22-4593	MTOR	2475
TCGA-22-4599	MTOR	2475
TCGA-22-4604	MTOR	2475
TCGA-22-4607	MTOR	2475
TCGA-22-5471	MTOR	2475
TCGA-22-5472	MTOR	2475
TCGA-22-5473	MTOR	2475
TCGA-22-5474	MTOR	2475
TCGA-22-5477	MTOR	2475
TCGA-22-5480	MTOR	2475
TCGA-22-5481	MTOR	2475
TCGA-22-5482	MTOR	2475
TCGA-22-5483	MTOR	2475
TCGA-22-5485	MTOR	2475
TCGA-22-5491	MTOR	2475
TCGA-33-4533	MTOR	2475
TCGA-33-4538	MTOR	2475
TCGA-33-4566	MTOR	2475
TCGA-33-4582	MTOR	2475
TCGA-33-4583	MTOR	2475
TCGA-33-4586	MTOR	2475
TCGA-33-4587	MTOR	2475
TCGA-33-6738	MTOR	2475
TCGA-33-A5GW	MTOR	2475
TCGA-33-AAS8	MTOR	2475
TCGA-33-AASB	MTOR	2475
TCGA-34-2596	MTOR	2475
TCGA-34-2600	MTOR	2475
TCGA-34-5231	MTOR	2475
TCGA-34-5239	MTOR	2475
TCGA-34-5240	MTOR	2475
TCGA-34-5928	MTOR	2475
TCGA-34-7107	MTOR	2475
TCGA-34-8455	MTOR	2475
TCGA-34-8456	MTOR	2475
TCGA-37-4130	MTOR	2475
TCGA-37-4132	MTOR	2475
TCGA-37-4133	MTOR	2475
TCGA-37-4141	MTOR	2475
TCGA-37-5819	MTOR	2475
TCGA-37-A5EL	MTOR	2475
TCGA-39-5016	MTOR	2475
TCGA-39-5031	MTOR	2475
TCGA-39-5040	MTOR	2475
TCGA-43-3394	MTOR	2475
TCGA-43-5670	MTOR	2475
TCGA-43-6770	MTOR	2475
TCGA-43-7657	MTOR	2475
TCGA-43-7658	MTOR	2475
TCGA-43-A474	MTOR	2475
TCGA-43-A56V	MTOR	2475
TCGA-46-3765	MTOR	2475
TCGA-46-3768	MTOR	2475
TCGA-46-3769	MTOR	2475
TCGA-46-6025	MTOR	2475
TCGA-46-6026	MTOR	2475
TCGA-51-4079	MTOR	2475
TCGA-51-4080	MTOR	2475
TCGA-52-7809	MTOR	2475
TCGA-52-7810	MTOR	2475
TCGA-52-7812	MTOR	2475
TCGA-56-1622	MTOR	2475
TCGA-56-7221	MTOR	2475
TCGA-56-7223	MTOR	2475
TCGA-56-7580	MTOR	2475
TCGA-56-7582	MTOR	2475
TCGA-56-7730	MTOR	2475
TCGA-56-7823	MTOR	2475
TCGA-56-8305	MTOR	2475
TCGA-56-8308	MTOR	2475
TCGA-56-8504	MTOR	2475
TCGA-56-A49D	MTOR	2475
TCGA-56-A4BW	MTOR	2475
TCGA-56-A62T	MTOR	2475
TCGA-58-8391	MTOR	2475
TCGA-58-A46L	MTOR	2475
TCGA-58-A46M	MTOR	2475
TCGA-60-2695	MTOR	2475
TCGA-60-2708	MTOR	2475
TCGA-60-2711	MTOR	2475
TCGA-60-2713	MTOR	2475
TCGA-60-2714	MTOR	2475
TCGA-60-2719	MTOR	2475
TCGA-60-2722	MTOR	2475
TCGA-60-2726	MTOR	2475
TCGA-63-5128	MTOR	2475
TCGA-63-7023	MTOR	2475
TCGA-63-A5M9	MTOR	2475
TCGA-63-A5MB	MTOR	2475
TCGA-63-A5MH	MTOR	2475
TCGA-63-A5MJ	MTOR	2475
TCGA-66-2742	MTOR	2475
TCGA-66-2758	MTOR	2475
TCGA-66-2763	MTOR	2475
TCGA-66-2766	MTOR	2475
TCGA-66-2773	MTOR	2475
TCGA-66-2781	MTOR	2475
TCGA-66-2785	MTOR	2475
TCGA-66-2789	MTOR	2475
TCGA-66-2792	MTOR	2475
TCGA-66-2793	MTOR	2475
TCGA-66-2794	MTOR	2475
TCGA-66-2795	MTOR	2475
TCGA-68-7755	MTOR	2475
TCGA-68-8250	MTOR	2475
TCGA-68-A59J	MTOR	2475
TCGA-70-6723	MTOR	2475
TCGA-77-6843	MTOR	2475
TCGA-77-6844	MTOR	2475
TCGA-77-6845	MTOR	2475
TCGA-77-7139	MTOR	2475
TCGA-77-7142	MTOR	2475
TCGA-77-7337	MTOR	2475
TCGA-77-7338	MTOR	2475
TCGA-77-7463	MTOR	2475
TCGA-77-7465	MTOR	2475
TCGA-77-8009	MTOR	2475
TCGA-77-8128	MTOR	2475
TCGA-77-8133	MTOR	2475
TCGA-77-8140	MTOR	2475
TCGA-77-8144	MTOR	2475
TCGA-77-8150	MTOR	2475
TCGA-77-8153	MTOR	2475
TCGA-77-A5G3	MTOR	2475
TCGA-77-A5G8	MTOR	2475
TCGA-77-A5GF	MTOR	2475
TCGA-79-5596	MTOR	2475
TCGA-85-6560	MTOR	2475
TCGA-85-7696	MTOR	2475
TCGA-85-7698	MTOR	2475
TCGA-85-7843	MTOR	2475
TCGA-85-7950	MTOR	2475
TCGA-85-8070	MTOR	2475
TCGA-85-8071	MTOR	2475
TCGA-85-8072	MTOR	2475
TCGA-85-8277	MTOR	2475
TCGA-85-8351	MTOR	2475
TCGA-85-8352	MTOR	2475
TCGA-85-8354	MTOR	2475
TCGA-85-8479	MTOR	2475
TCGA-85-A4CL	MTOR	2475
TCGA-85-A4JC	MTOR	2475
TCGA-85-A4QQ	MTOR	2475
TCGA-85-A4QR	MTOR	2475
TCGA-85-A512	MTOR	2475
TCGA-85-A5B5	MTOR	2475
TCGA-90-7769	MTOR	2475
TCGA-90-7964	MTOR	2475
TCGA-90-A4ED	MTOR	2475
TCGA-94-7557	MTOR	2475
TCGA-94-7943	MTOR	2475
TCGA-94-8490	MTOR	2475
TCGA-94-8491	MTOR	2475
TCGA-94-A4VJ	MTOR	2475
TCGA-94-A5I4	MTOR	2475
TCGA-98-8021	MTOR	2475
TCGA-98-A538	MTOR	2475
TCGA-98-A53A	MTOR	2475
TCGA-98-A53I	MTOR	2475
TCGA-98-A53J	MTOR	2475
TCGA-L3-A524	MTOR	2475
TCGA-LA-A446	MTOR	2475
TCGA-LA-A7SW	MTOR	2475
TCGA-MF-A522	MTOR	2475
TCGA-NC-A5HD	MTOR	2475
TCGA-NC-A5HG	MTOR	2475
TCGA-NC-A5HH	MTOR	2475
TCGA-NC-A5HI	MTOR	2475
TCGA-NC-A5HK	MTOR	2475
TCGA-NC-A5HL	MTOR	2475
TCGA-NC-A5HN	MTOR	2475
TCGA-NC-A5HO	MTOR	2475
TCGA-NC-A5HP	MTOR	2475
TCGA-NC-A5HQ	MTOR	2475
TCGA-NC-A5HR	MTOR	2475
TCGA-NK-A5CR	MTOR	2475
TCGA-O2-A52N	MTOR	2475
TCGA-O2-A52Q	MTOR	2475
TCGA-O2-A52S	MTOR	2475
TCGA-O2-A5IB	MTOR	2475
TCGA-3H-AB3M	MTOR	2475
TCGA-3H-AB3X	MTOR	2475
TCGA-3U-A98F	MTOR	2475
TCGA-LK-A4NY	MTOR	2475
TCGA-LK-A4O5	MTOR	2475
TCGA-LK-A4O7	MTOR	2475
TCGA-MQ-A4LI	MTOR	2475
TCGA-MQ-A6BS	MTOR	2475
TCGA-NQ-A57I	MTOR	2475
TCGA-NQ-A638	MTOR	2475
TCGA-SC-A6LN	MTOR	2475
TCGA-SH-A7BH	MTOR	2475
TCGA-SH-A9CU	MTOR	2475
TCGA-TS-A7P0	MTOR	2475
TCGA-TS-A7P6	MTOR	2475
TCGA-TS-A8AI	MTOR	2475
TCGA-TS-A8AY	MTOR	2475
TCGA-UD-AAC4	MTOR	2475
TCGA-UD-AAC5	MTOR	2475
TCGA-UD-AAC6	MTOR	2475
TCGA-UD-AAC7	MTOR	2475
TCGA-UT-A88E	MTOR	2475
TCGA-YS-A95B	MTOR	2475
TCGA-YS-A95C	MTOR	2475
TCGA-ZN-A9VP	MTOR	2475
TCGA-ZN-A9VW	MTOR	2475
TCGA-04-1353	MTOR	2475
TCGA-04-1516	MTOR	2475
TCGA-04-1644	MTOR	2475
TCGA-09-2044	MTOR	2475
TCGA-13-0751	MTOR	2475
TCGA-13-0757	MTOR	2475
TCGA-13-1477	MTOR	2475
TCGA-13-2057	MTOR	2475
TCGA-13-2059	MTOR	2475
TCGA-13-2065	MTOR	2475
TCGA-13-2071	MTOR	2475
TCGA-13-A5FT	MTOR	2475
TCGA-20-0991	MTOR	2475
TCGA-23-1110	MTOR	2475
TCGA-23-2643	MTOR	2475
TCGA-24-1431	MTOR	2475
TCGA-25-1319	MTOR	2475
TCGA-25-2398	MTOR	2475
TCGA-29-2431	MTOR	2475
TCGA-29-2432	MTOR	2475
TCGA-29-2436	MTOR	2475
TCGA-29-A5NZ	MTOR	2475
TCGA-36-2530	MTOR	2475
TCGA-36-2533	MTOR	2475
TCGA-36-2534	MTOR	2475
TCGA-36-2537	MTOR	2475
TCGA-36-2538	MTOR	2475
TCGA-36-2540	MTOR	2475
TCGA-36-2542	MTOR	2475
TCGA-36-2543	MTOR	2475
TCGA-36-2547	MTOR	2475
TCGA-36-2551	MTOR	2475
TCGA-36-2552	MTOR	2475
TCGA-42-2588	MTOR	2475
TCGA-42-2589	MTOR	2475
TCGA-42-2590	MTOR	2475
TCGA-42-2593	MTOR	2475
TCGA-59-2372	MTOR	2475
TCGA-59-A5PD	MTOR	2475
TCGA-5X-AA5U	MTOR	2475
TCGA-OY-A56P	MTOR	2475
TCGA-VG-A8LO	MTOR	2475
TCGA-2J-AAB6	MTOR	2475
TCGA-2J-AABI	MTOR	2475
TCGA-2J-AABP	MTOR	2475
TCGA-2L-AAQA	MTOR	2475
TCGA-2L-AAQE	MTOR	2475
TCGA-FB-A78T	MTOR	2475
TCGA-FB-AAPU	MTOR	2475
TCGA-FB-AAQ0	MTOR	2475
TCGA-FB-AAQ6	MTOR	2475
TCGA-HV-A5A3	MTOR	2475
TCGA-HV-A7OP	MTOR	2475
TCGA-HZ-7289	MTOR	2475
TCGA-HZ-A8P1	MTOR	2475
TCGA-HZ-A9TJ	MTOR	2475
TCGA-IB-7644	MTOR	2475
TCGA-IB-7886	MTOR	2475
TCGA-IB-A5SP	MTOR	2475
TCGA-IB-AAUM	MTOR	2475
TCGA-IB-AAUN	MTOR	2475
TCGA-LB-A7SX	MTOR	2475
TCGA-OE-A75W	MTOR	2475
TCGA-Q3-AA2A	MTOR	2475
TCGA-S4-A8RM	MTOR	2475
TCGA-S4-A8RO	MTOR	2475
TCGA-S4-A8RP	MTOR	2475
TCGA-US-A776	MTOR	2475
TCGA-YY-A8LH	MTOR	2475
TCGA-P7-A5NY	MTOR	2475
TCGA-PR-A5PF	MTOR	2475
TCGA-PR-A5PG	MTOR	2475
TCGA-PR-A5PH	MTOR	2475
TCGA-QR-A6GO	MTOR	2475
TCGA-QT-A5XK	MTOR	2475
TCGA-QT-A5XM	MTOR	2475
TCGA-QT-A5XN	MTOR	2475
TCGA-QT-A5XO	MTOR	2475
TCGA-QT-A69Q	MTOR	2475
TCGA-RM-A68T	MTOR	2475
TCGA-RW-A686	MTOR	2475
TCGA-RW-A8AZ	MTOR	2475
TCGA-S7-A7WM	MTOR	2475
TCGA-S7-A7WN	MTOR	2475
TCGA-S7-A7WQ	MTOR	2475
TCGA-S7-A7WX	MTOR	2475
TCGA-SQ-A6I6	MTOR	2475
TCGA-SR-A6MQ	MTOR	2475
TCGA-SR-A6MU	MTOR	2475
TCGA-SR-A6MV	MTOR	2475
TCGA-SR-A6MX	MTOR	2475
TCGA-TT-A6YN	MTOR	2475
TCGA-WB-A80P	MTOR	2475
TCGA-WB-A819	MTOR	2475
TCGA-WB-A81E	MTOR	2475
TCGA-WB-A81Q	MTOR	2475
TCGA-WB-A821	MTOR	2475
TCGA-WB-A822	MTOR	2475
TCGA-CH-5766	MTOR	2475
TCGA-CH-5791	MTOR	2475
TCGA-EJ-7784	MTOR	2475
TCGA-EJ-7788	MTOR	2475
TCGA-EJ-8472	MTOR	2475
TCGA-FC-A4JI	MTOR	2475
TCGA-G9-6361	MTOR	2475
TCGA-HC-7078	MTOR	2475
TCGA-HC-7080	MTOR	2475
TCGA-HC-7213	MTOR	2475
TCGA-HC-7232	MTOR	2475
TCGA-HC-7821	MTOR	2475
TCGA-HC-A4ZV	MTOR	2475
TCGA-HI-7168	MTOR	2475
TCGA-J4-A83J	MTOR	2475
TCGA-J9-A52B	MTOR	2475
TCGA-J9-A8CL	MTOR	2475
TCGA-KK-A59X	MTOR	2475
TCGA-KK-A59Z	MTOR	2475
TCGA-KK-A6E0	MTOR	2475
TCGA-KK-A6E4	MTOR	2475
TCGA-KK-A6E6	MTOR	2475
TCGA-KK-A7AP	MTOR	2475
TCGA-KK-A7AY	MTOR	2475
TCGA-KK-A8IA	MTOR	2475
TCGA-KK-A8IG	MTOR	2475
TCGA-KK-A8IH	MTOR	2475
TCGA-KK-A8IK	MTOR	2475
TCGA-M7-A725	MTOR	2475
TCGA-TP-A8TV	MTOR	2475
TCGA-V1-A8WV	MTOR	2475
TCGA-V1-A8WW	MTOR	2475
TCGA-V1-A9O5	MTOR	2475
TCGA-V1-A9OA	MTOR	2475
TCGA-V1-A9Z7	MTOR	2475
TCGA-V1-A9ZR	MTOR	2475
TCGA-VN-A88P	MTOR	2475
TCGA-VP-A875	MTOR	2475
TCGA-VP-A876	MTOR	2475
TCGA-VP-AA1N	MTOR	2475
TCGA-XJ-A9DX	MTOR	2475
TCGA-XQ-A8TA	MTOR	2475
TCGA-YL-A8HM	MTOR	2475
TCGA-YL-A8HO	MTOR	2475
TCGA-YL-A8SJ	MTOR	2475
TCGA-YL-A8SQ	MTOR	2475
TCGA-YL-A9WH	MTOR	2475
TCGA-YL-A9WL	MTOR	2475
TCGA-ZG-A9KY	MTOR	2475
TCGA-ZG-A9L5	MTOR	2475
TCGA-ZG-A9L9	MTOR	2475
TCGA-ZG-A9LM	MTOR	2475
TCGA-ZG-A9M4	MTOR	2475
TCGA-ZG-A9N3	MTOR	2475
TCGA-ZG-A9ND	MTOR	2475
TCGA-ZG-A9NI	MTOR	2475
TCGA-AF-2693	MTOR	2475
TCGA-AF-4110	MTOR	2475
TCGA-AF-6136	MTOR	2475
TCGA-AF-A56L	MTOR	2475
TCGA-AF-A56N	MTOR	2475
TCGA-AG-3591	MTOR	2475
TCGA-AH-6544	MTOR	2475
TCGA-AH-6643	MTOR	2475
TCGA-AH-6644	MTOR	2475
TCGA-CI-6621	MTOR	2475
TCGA-CI-6622	MTOR	2475
TCGA-DC-4749	MTOR	2475
TCGA-DC-5337	MTOR	2475
TCGA-DC-5869	MTOR	2475
TCGA-DC-6155	MTOR	2475
TCGA-DC-6157	MTOR	2475
TCGA-DC-6160	MTOR	2475
TCGA-DC-6681	MTOR	2475
TCGA-DC-6683	MTOR	2475
TCGA-DY-A0XA	MTOR	2475
TCGA-DY-A1DF	MTOR	2475
TCGA-DY-A1H8	MTOR	2475
TCGA-EI-6511	MTOR	2475
TCGA-EI-6881	MTOR	2475
TCGA-EI-7002	MTOR	2475
TCGA-F5-6811	MTOR	2475
TCGA-F5-6812	MTOR	2475
TCGA-F5-6813	MTOR	2475
TCGA-F5-6864	MTOR	2475
TCGA-3B-A9HI	MTOR	2475
TCGA-3B-A9HL	MTOR	2475
TCGA-3B-A9HR	MTOR	2475
TCGA-3B-A9HS	MTOR	2475
TCGA-3B-A9HU	MTOR	2475
TCGA-3B-A9HZ	MTOR	2475
TCGA-3B-A9I1	MTOR	2475
TCGA-3R-A8YX	MTOR	2475
TCGA-DX-A1KX	MTOR	2475
TCGA-DX-A23Y	MTOR	2475
TCGA-DX-A2J0	MTOR	2475
TCGA-DX-A3LW	MTOR	2475
TCGA-DX-A3U5	MTOR	2475
TCGA-DX-A3U7	MTOR	2475
TCGA-DX-A3U9	MTOR	2475
TCGA-DX-A3UA	MTOR	2475
TCGA-DX-A3UC	MTOR	2475
TCGA-DX-A3UF	MTOR	2475
TCGA-DX-A48J	MTOR	2475
[truncated: 586,439 more rows]
