# Supplementary material for: Comprehensive patient-level classification and quantification of driver events in TCGA PanCanAtlas cohorts
Source: PLoS Genet. 2022 Jan 14;18(1):e1009996. doi: 10.1371/journal.pgen.1009996 (PMC8759692; doi:10.1371/journal.pgen.1009996)
Supplement: S2 Files — (ZIP) [file pgen.1009996.s002.zip › PANCAN/data/2021_11_23_14_43_distribution_stages_males.tsv]

Tumor stage	Average number of SNA-based oncogenic events per patient	Average number of CNA-based oncogenic events per patient	Average number of Mixed oncogenic events per patient	Average number of SNA-based tumor suppressor events per patient	Average number of CNA-based tumor suppressor events per patient	Average number of Mixed tumor suppressor events per patient	Average number of Driver chromosome losses per patient	Average number of Driver chromosome gains per patient	Average number of Driver arm losses per patient	Average number of Driver arm gains per patient	Average number of driver events of all classes per patient
1	0.9581958195819582	8.353135313531354	0.1716171617161716	1.7425742574257426	12.216721672167218	0.44554455445544555	1.507150715071507	1.2013201320132014	1.77997799779978	1.1287128712871286	29.504950495049506
2	1.2665726375176305	9.867418899858956	0.32722143864598024	2.631875881523272	15.35966149506347	0.6502115655853314	1.7165021156558533	0.9929478138222849	2.451339915373766	1.7122708039492243	36.976022566995766
3	0.7782299084435402	10.528992878942015	0.25635808748728384	1.8901322482197356	16.91556459816887	0.49847405900305186	1.6144455747711088	1.0386571719226856	1.8179043743641912	1.3814852492370295	36.72024415055951
4	1.0906801007556675	12.473551637279597	0.3677581863979849	2.4987405541561714	16.365239294710328	0.7128463476070529	1.6246851385390428	1.1914357682619647	2.8916876574307304	2.1838790931989926	41.40050377833753
