# Supplementary material for: Comprehensive patient-level classification and quantification of driver events in TCGA PanCanAtlas cohorts
Source: PLoS Genet. 2022 Jan 14;18(1):e1009996. doi: 10.1371/journal.pgen.1009996 (PMC8759692; doi:10.1371/journal.pgen.1009996)
Supplement: S3 Files — (ZIP) [file pgen.1009996.s003.zip › COHORTS/algorithms.txt]

overlap = 2
2020plus_FDR5_COHORTS_output.tsv
CHASMplus_FDR1_COHORTS_output.tsv
CompositeDriver_FDR5_COHORTS_output.tsv
dNdScv_TCGA_intogen_FDR5_COHORTS_output.tsv
DriverNet_FDR5_COHORTS_output.tsv
HotMAPS_FDR5_COHORTS_output.tsv
OncodriveCLUSTL_TCGA_intogen_FDR5_COHORTS_output.tsv
OncodriveFML_TCGA_intogen_FDR5_COHORTS_output.tsv
Bailey_official_COHORTS_output.tsv
COSMIC_TIER1_SOMATIC_COHORTS_output.tsv
