# Supplementary material for: Comprehensive patient-level classification and quantification of driver events in TCGA PanCanAtlas cohorts
Source: PLoS Genet. 2022 Jan 14;18(1):e1009996. doi: 10.1371/journal.pgen.1009996 (PMC8759692; doi:10.1371/journal.pgen.1009996)
Supplement: S3 Files — (ZIP) [file pgen.1009996.s003.zip › COHORTS/data/2021_11_23_14_20_distribution_events.tsv]

Cancer type	Number of patients with 0 driver events	Number of patients with 1 driver events	Number of patients with 2 driver events	Number of patients with 3 driver events	Number of patients with 4 driver events	Number of patients with 5 driver events	Number of patients with 6 driver events	Number of patients with 7 driver events	Number of patients with 8 driver events	Number of patients with 9 driver events	Number of patients with 10 driver events	Number of patients with 11 driver events	Number of patients with 12 driver events	Number of patients with 13 driver events	Number of patients with 14 driver events	Number of patients with 15 driver events	Number of patients with 16 driver events	Number of patients with 17 driver events	Number of patients with 18 driver events	Number of patients with 19 driver events	Number of patients with 20 driver events	Number of patients with 21 driver events	Number of patients with 22 driver events	Number of patients with 23 driver events	Number of patients with 24 driver events	Number of patients with 25 driver events	Number of patients with 26 driver events	Number of patients with 27 driver events	Number of patients with 28 driver events	Number of patients with 29 driver events	Number of patients with 30 driver events	Number of patients with 31 driver events	Number of patients with 32 driver events	Number of patients with 33 driver events	Number of patients with 34 driver events	Number of patients with 35 driver events	Number of patients with 36 driver events	Number of patients with 37 driver events	Number of patients with 38 driver events	Number of patients with 39 driver events	Number of patients with 40 driver events	Number of patients with 41 driver events	Number of patients with 42 driver events	Number of patients with 43 driver events	Number of patients with 44 driver events	Number of patients with 45 driver events	Number of patients with 46 driver events	Number of patients with 47 driver events	Number of patients with 48 driver events
ACC	5	0	1	3	2	4	4	7	3	9	6	9	3	3	5	3	4	5	1	1	3	0	0	0	0	0	0	0	0	0	0	0	0	0	0	0	0	0	0	0	0	0	0	0	0	0	0	0	0
BLCA	2	1	0	4	4	4	4	4	8	5	4	3	6	4	7	4	7	8	6	4	9	4	10	7	11	12	14	11	14	18	16	13	11	6	11	8	5	3	3	2	5	2	2	3	1	0	0	1	0
BRCA	8	0	7	7	10	18	23	37	22	32	33	19	29	14	28	33	32	34	31	18	25	24	15	16	11	15	5	6	3	6	0	0	1	0	0	0	0	0	0	0	0	0	0	0	0	0	0	0	0
CESC	1	0	2	4	9	10	19	18	11	19	19	12	13	11	9	14	5	11	8	4	4	8	4	4	1	1	0	0	3	2	0	0	0	0	0	0	0	0	0	0	0	0	0	0	0	0	0	0	0
CHOL	2	0	0	0	0	4	1	5	3	2	2	3	1	0	0	2	0	0	1	1	0	0	1	0	0	0	0	0	0	0	0	0	0	0	0	0	0	0	0	0	0	0	0	0	0	0	0	0	0
COAD	0	0	1	2	6	11	9	7	13	6	9	9	10	9	16	9	14	13	12	15	10	11	9	6	4	4	3	1	1	0	0	0	0	0	0	0	0	0	0	0	0	0	0	0	0	0	0	0	0
DLBC	0	1	0	4	0	2	6	1	1	2	2	2	1	0	2	0	2	2	0	0	0	0	0	0	0	0	0	0	0	0	0	0	0	0	0	0	0	0	0	0	0	0	0	0	0	0	0	0	0
GBM	0	0	0	3	3	9	17	31	36	43	35	16	14	15	5	6	5	4	5	3	0	0	1	0	2	1	0	0	0	0	0	0	0	0	0	0	0	0	0	0	0	0	0	0	0	0	0	0	0
HNSC	0	2	3	3	2	8	6	6	12	8	11	10	14	10	11	12	10	19	14	9	16	12	16	9	12	16	9	8	9	5	6	2	4	1	1	1	0	0	0	0	0	0	0	0	0	0	0	0	0
KICH	9	0	0	0	0	1	3	2	13	16	3	2	2	1	0	0	0	4	1	1	0	0	0	0	0	0	0	0	0	0	0	0	0	0	0	0	0	0	0	0	0	0	0	0	0	0	0	0	0
KIRC	4	3	6	11	21	32	19	20	31	13	12	6	6	4	4	10	5	3	2	2	5	1	0	1	0	0	0	0	0	0	0	0	0	0	0	0	0	0	0	0	0	0	0	0	0	0	0	0	0
KIRP	13	7	12	19	31	33	34	32	16	13	7	1	4	2	3	2	1	0	1	1	0	0	0	0	0	0	0	0	0	0	0	0	0	0	0	0	0	0	0	0	0	0	0	0	0	0	0	0	0
LGG	2	2	11	39	51	58	69	74	56	32	17	8	7	5	2	3	2	1	1	1	0	0	0	0	0	0	0	0	0	0	0	0	0	0	0	0	0	0	0	0	0	0	0	0	0	0	0	0	0
LIHC	4	4	1	7	2	10	14	18	19	19	21	16	21	18	14	15	12	9	5	14	15	7	11	5	5	7	2	3	1	0	2	0	0	1	0	0	0	0	0	0	0	0	0	0	0	0	0	0	0
LUAD	4	0	1	3	2	6	5	7	8	6	9	8	8	9	12	7	12	13	12	11	17	19	13	15	11	8	8	3	8	1	0	1	0	0	0	0	0	0	0	0	0	0	0	0	0	0	0	0	0
LUSC	1	0	0	0	0	0	0	0	0	0	1	2	2	6	7	6	11	9	7	13	13	19	20	19	19	21	15	15	14	12	8	10	5	3	2	0	1	1	0	0	0	0	0	0	0	0	0	0	0
MESO	1	1	0	3	6	5	5	9	4	8	4	3	6	0	1	1	0	0	0	0	0	0	0	0	0	0	0	0	0	0	0	0	0	0	0	0	0	0	0	0	0	0	0	0	0	0	0	0	0
OV	0	0	1	3	0	0	0	0	1	0	6	3	4	2	3	3	5	2	3	0	1	4	1	1	5	1	0	2	0	1	0	0	0	0	0	0	0	0	0	0	0	0	0	0	0	0	0	0	0
PAAD	6	4	3	3	0	1	1	2	4	2	10	4	6	3	1	1	3	1	1	2	0	0	0	0	0	0	0	0	0	0	0	0	0	0	0	0	0	0	0	0	0	0	0	0	0	0	0	0	0
PCPG	4	2	4	7	5	4	4	6	3	1	0	2	0	1	0	0	0	0	0	0	0	0	0	0	0	0	0	0	0	0	0	0	0	0	0	0	0	0	0	0	0	0	0	0	0	0	0	0	0
PRAD	52	47	45	44	36	19	10	15	11	9	6	7	3	5	0	1	2	0	1	2	0	0	0	0	0	0	0	0	0	0	0	0	0	0	0	0	0	0	0	0	0	0	0	0	0	0	0	0	0
READ	0	0	0	0	0	0	1	3	2	1	2	2	3	5	5	9	6	6	5	5	6	6	3	2	0	0	0	0	1	0	0	0	0	0	0	0	0	0	0	0	0	0	0	0	0	0	0	0	0
SARC	5	5	10	9	14	10	8	11	18	6	10	19	8	17	8	11	7	6	5	1	0	1	0	0	0	0	0	0	0	0	0	0	0	0	0	0	0	0	0	0	0	0	0	0	0	0	0	0	0
SKCM	0	1	0	1	0	1	2	3	5	4	5	6	6	9	5	4	3	3	4	2	2	5	3	1	2	2	1	1	0	5	1	0	0	0	0	0	0	0	0	0	0	0	0	0	0	0	0	0	0
STAD	3	3	3	3	4	4	8	13	14	14	17	16	5	7	14	11	8	13	18	12	7	6	9	6	9	4	2	1	2	0	1	0	0	0	0	0	0	0	0	0	0	0	0	0	0	0	0	0	0
TGCT	0	0	0	0	1	0	0	2	1	1	4	9	5	18	12	10	13	7	5	1	0	0	0	0	0	0	0	0	0	0	0	0	0	0	0	0	0	0	0	0	0	0	0	0	0	0	0	0	0
THCA	79	228	65	9	3	2	1	2	3	0	0	0	0	0	0	0	0	0	0	0	0	0	0	0	0	0	0	0	0	0	0	0	0	0	0	0	0	0	0	0	0	0	0	0	0	0	0	0	0
THYM	3	10	9	2	2	4	1	3	2	0	0	0	0	0	1	0	0	0	0	0	0	0	0	0	0	0	0	0	0	0	0	0	0	0	0	0	0	0	0	0	0	0	0	0	0	0	0	0	0
UCEC	1	0	1	6	10	12	22	14	20	15	13	10	25	17	22	17	13	15	9	8	11	8	9	7	8	11	8	12	13	5	4	7	7	5	2	3	1	0	0	0	0	0	0	1	0	0	0	0	0
UCS	0	0	0	0	0	1	0	1	0	1	0	4	2	2	5	4	3	8	7	5	2	1	1	0	1	0	0	0	0	0	0	0	0	0	0	0	0	0	0	0	0	0	0	0	0	0	0	0	0
UVM	0	1	7	10	12	13	11	6	6	2	3	0	4	0	1	2	0	0	0	0	0	0	0	0	0	0	0	0	0	0	0	0	0	0	0	0	0	0	0	0	0	0	0	0	0	0	0	0	0
PANCAN	209	322	193	209	236	286	307	359	346	289	271	211	218	197	203	200	185	196	165	136	146	136	126	99	101	103	67	63	69	55	38	33	28	16	16	12	7	4	3	2	5	2	2	4	1	0	0	1	0
[truncated: 52 more columns]
