# Supplementary material for: Comprehensive patient-level classification and quantification of driver events in TCGA PanCanAtlas cohorts
Source: PLoS Genet. 2022 Jan 14;18(1):e1009996. doi: 10.1371/journal.pgen.1009996 (PMC8759692; doi:10.1371/journal.pgen.1009996)
Supplement: S3 Files — (ZIP) [file pgen.1009996.s003.zip › COHORTS/data/2021_11_23_14_20_genes_level0.tsv]

TCGA barcode	HUGO symbol	Entrez id	Number of hyperactivating SNAs	Number of inactivating SNAs	HISR	CNA status	Driver type	Count as driver events
TCGA-A3-3313	MTOR	2475
TCGA-A3-3373	MTOR	2475
TCGA-A3-3380	MTOR	2475
TCGA-AK-3430	MTOR	2475
TCGA-AK-3436	MTOR	2475
TCGA-AK-3440	MTOR	2475
TCGA-AK-3465	MTOR	2475
TCGA-AS-3777	MTOR	2475
TCGA-B0-4700	MTOR	2475
TCGA-B0-4712	MTOR	2475
TCGA-B0-4821	MTOR	2475
TCGA-B0-4852	MTOR	2475
TCGA-B0-5084	MTOR	2475
TCGA-B0-5098	MTOR	2475
TCGA-B0-5102	MTOR	2475
TCGA-B0-5113	MTOR	2475
TCGA-B0-5117	MTOR	2475
TCGA-B0-5701	MTOR	2475
TCGA-B0-5703	MTOR	2475
TCGA-B2-3923	MTOR	2475
TCGA-B2-4098	MTOR	2475
TCGA-B4-5835	MTOR	2475
TCGA-B4-5838	MTOR	2475
TCGA-B8-4143	MTOR	2475
TCGA-B8-4619	MTOR	2475
TCGA-B8-5549	MTOR	2475
TCGA-B8-A54H	MTOR	2475
TCGA-BP-4965	MTOR	2475
TCGA-BP-4968	MTOR	2475
TCGA-BP-4985	MTOR	2475
TCGA-BP-4989	MTOR	2475
TCGA-BP-4994	MTOR	2475
TCGA-BP-5004	MTOR	2475
TCGA-BP-5173	MTOR	2475
TCGA-BP-5175	MTOR	2475
TCGA-BP-5185	MTOR	2475
TCGA-BP-5201	MTOR	2475
TCGA-CJ-4903	MTOR	2475
TCGA-CJ-4907	MTOR	2475
TCGA-CJ-5678	MTOR	2475
TCGA-CJ-5679	MTOR	2475
TCGA-CJ-6027	MTOR	2475
TCGA-CJ-6033	MTOR	2475
TCGA-CW-5580	MTOR	2475
TCGA-CW-6090	MTOR	2475
TCGA-CW-6097	MTOR	2475
TCGA-CZ-4864	MTOR	2475
TCGA-CZ-4866	MTOR	2475
TCGA-CZ-5457	MTOR	2475
TCGA-CZ-5460	MTOR	2475
TCGA-CZ-5469	MTOR	2475
TCGA-G6-A8L8	MTOR	2475
TCGA-GK-A6C7	MTOR	2475
TCGA-MM-A564	MTOR	2475
TCGA-T7-A92I	MTOR	2475
TCGA-2F-A9KP	EPHA2	1969
TCGA-2F-A9KW	EPHA2	1969
TCGA-4Z-AA7R	EPHA2	1969
TCGA-4Z-AA80	EPHA2	1969
TCGA-4Z-AA82	EPHA2	1969
TCGA-4Z-AA84	EPHA2	1969
TCGA-4Z-AA87	EPHA2	1969
TCGA-5N-A9KI	EPHA2	1969
TCGA-BL-A13J	EPHA2	1969
TCGA-BT-A0S7	EPHA2	1969
TCGA-BT-A20J	EPHA2	1969
TCGA-BT-A20R	EPHA2	1969
TCGA-BT-A20T	EPHA2	1969
TCGA-BT-A2LA	EPHA2	1969
TCGA-BT-A3PH	EPHA2	1969
TCGA-BT-A3PJ	EPHA2	1969
TCGA-BT-A42B	EPHA2	1969
TCGA-BT-A42E	EPHA2	1969
TCGA-C4-A0EZ	EPHA2	1969
TCGA-C4-A0F0	EPHA2	1969
TCGA-CF-A1HR	EPHA2	1969
TCGA-CF-A1HS	EPHA2	1969
TCGA-CF-A3MI	EPHA2	1969
TCGA-CF-A47X	EPHA2	1969
TCGA-CF-A8HY	EPHA2	1969
TCGA-CU-A0YN	EPHA2	1969
TCGA-CU-A0YR	EPHA2	1969
TCGA-CU-A3QU	EPHA2	1969
TCGA-CU-A5W6	EPHA2	1969
TCGA-DK-A1A3	EPHA2	1969
TCGA-DK-A1A7	EPHA2	1969
TCGA-DK-A1AC	EPHA2	1969
TCGA-DK-A2I1	EPHA2	1969
TCGA-DK-A2I6	EPHA2	1969
TCGA-DK-A3IL	EPHA2	1969
TCGA-DK-A3IM	EPHA2	1969
TCGA-DK-A3IN	EPHA2	1969
TCGA-DK-A3IT	EPHA2	1969
TCGA-DK-A3X1	EPHA2	1969
TCGA-DK-A3X2	EPHA2	1969
TCGA-DK-A6AV	EPHA2	1969
TCGA-DK-A6B6	EPHA2	1969
TCGA-DK-AA6L	EPHA2	1969
TCGA-DK-AA6Q	EPHA2	1969
TCGA-DK-AA6R	EPHA2	1969
TCGA-DK-AA6S	EPHA2	1969
TCGA-DK-AA76	EPHA2	1969
TCGA-E5-A2PC	EPHA2	1969
TCGA-E5-A4TZ	EPHA2	1969
TCGA-E7-A3X6	EPHA2	1969
TCGA-E7-A5KE	EPHA2	1969
TCGA-E7-A6MD	EPHA2	1969
TCGA-E7-A6ME	EPHA2	1969
TCGA-E7-A85H	EPHA2	1969
TCGA-E7-A97Q	EPHA2	1969
TCGA-FD-A3B5	EPHA2	1969
TCGA-FD-A3B6	EPHA2	1969
TCGA-FD-A3NA	EPHA2	1969
TCGA-FD-A3SJ	EPHA2	1969
TCGA-FD-A3SL	EPHA2	1969
TCGA-FD-A3SO	EPHA2	1969
TCGA-FD-A3SQ	EPHA2	1969
TCGA-FD-A3SR	EPHA2	1969
TCGA-FD-A3SS	EPHA2	1969
TCGA-FD-A43N	EPHA2	1969
TCGA-FD-A43P	EPHA2	1969
TCGA-FD-A5C0	EPHA2	1969
TCGA-FD-A6TC	EPHA2	1969
TCGA-FD-A6TE	EPHA2	1969
TCGA-FD-A6TI	EPHA2	1969
TCGA-FJ-A3ZE	EPHA2	1969
TCGA-FJ-A3ZF	EPHA2	1969
TCGA-FT-A3EE	EPHA2	1969
TCGA-G2-A2EL	EPHA2	1969
TCGA-G2-A2ES	EPHA2	1969
TCGA-G2-A3IE	EPHA2	1969
TCGA-G2-A3VY	EPHA2	1969
TCGA-G2-AA3F	EPHA2	1969
TCGA-GC-A3RD	EPHA2	1969
TCGA-GC-A3YS	EPHA2	1969
TCGA-GC-A4ZW	EPHA2	1969
TCGA-GD-A2C5	EPHA2	1969
TCGA-GD-A3OS	EPHA2	1969
TCGA-GU-A42P	EPHA2	1969
TCGA-GU-AATP	EPHA2	1969
TCGA-GV-A3JV	EPHA2	1969
TCGA-GV-A3JW	EPHA2	1969
TCGA-GV-A3JZ	EPHA2	1969
TCGA-GV-A3QI	EPHA2	1969
TCGA-GV-A40G	EPHA2	1969
TCGA-GV-A6ZA	EPHA2	1969
TCGA-HQ-A2OE	EPHA2	1969
TCGA-K4-A3WS	EPHA2	1969
TCGA-K4-A3WV	EPHA2	1969
TCGA-K4-A5RH	EPHA2	1969
TCGA-K4-A5RI	EPHA2	1969
TCGA-K4-A6MB	EPHA2	1969
TCGA-KQ-A41P	EPHA2	1969
TCGA-KQ-A41Q	EPHA2	1969
TCGA-KQ-A41R	EPHA2	1969
TCGA-LC-A66R	EPHA2	1969
TCGA-LT-A5Z6	EPHA2	1969
TCGA-PQ-A6FI	EPHA2	1969
TCGA-UY-A78N	EPHA2	1969
TCGA-UY-A8OB	EPHA2	1969
TCGA-UY-A8OC	EPHA2	1969
TCGA-UY-A8OD	EPHA2	1969
TCGA-UY-A9PD	EPHA2	1969
TCGA-UY-A9PE	EPHA2	1969
TCGA-UY-A9PF	EPHA2	1969
TCGA-XF-A8HD	EPHA2	1969
TCGA-XF-A8HF	EPHA2	1969
TCGA-XF-A8HG	EPHA2	1969
TCGA-XF-A9SK	EPHA2	1969
TCGA-XF-A9SX	EPHA2	1969
TCGA-XF-AAMF	EPHA2	1969
TCGA-XF-AAMG	EPHA2	1969
TCGA-XF-AAMT	EPHA2	1969
TCGA-XF-AAMX	EPHA2	1969
TCGA-XF-AAMY	EPHA2	1969
TCGA-XF-AAMZ	EPHA2	1969
TCGA-XF-AAN1	EPHA2	1969
TCGA-XF-AAN2	EPHA2	1969
TCGA-XF-AAN5	EPHA2	1969
TCGA-XF-AAN7	EPHA2	1969
TCGA-YF-AA3M	EPHA2	1969
TCGA-ZF-A9R3	EPHA2	1969
TCGA-ZF-A9R4	EPHA2	1969
TCGA-ZF-A9RE	EPHA2	1969
TCGA-ZF-A9RL	EPHA2	1969
TCGA-ZF-A9RM	EPHA2	1969
TCGA-ZF-A9RN	EPHA2	1969
TCGA-ZF-AA4T	EPHA2	1969
TCGA-ZF-AA4X	EPHA2	1969
TCGA-ZF-AA51	EPHA2	1969
TCGA-ZF-AA52	EPHA2	1969
TCGA-ZF-AA54	EPHA2	1969
TCGA-ZF-AA5H	EPHA2	1969
TCGA-3X-AAVA	EPHA2	1969
TCGA-3X-AAVC	EPHA2	1969
TCGA-4G-AAZO	EPHA2	1969
TCGA-4G-AAZT	EPHA2	1969
TCGA-W5-AA2I	EPHA2	1969
TCGA-W5-AA2O	EPHA2	1969
TCGA-W5-AA2Q	EPHA2	1969
TCGA-W5-AA2R	EPHA2	1969
TCGA-W5-AA2T	EPHA2	1969
TCGA-W5-AA2U	EPHA2	1969
TCGA-W5-AA2W	EPHA2	1969
TCGA-W5-AA2X	EPHA2	1969
TCGA-W5-AA2Z	EPHA2	1969
TCGA-W5-AA30	EPHA2	1969
TCGA-W5-AA31	EPHA2	1969
TCGA-W5-AA34	EPHA2	1969
TCGA-W5-AA36	EPHA2	1969
TCGA-W5-AA38	EPHA2	1969
TCGA-W6-AA0S	EPHA2	1969
TCGA-YR-A95A	EPHA2	1969
TCGA-ZD-A8I3	EPHA2	1969
TCGA-ZH-A8Y1	EPHA2	1969
TCGA-ZH-A8Y2	EPHA2	1969
TCGA-ZH-A8Y4	EPHA2	1969
TCGA-ZH-A8Y5	EPHA2	1969
TCGA-BA-4074	EPHA2	1969
TCGA-BA-4078	EPHA2	1969
TCGA-BA-5149	EPHA2	1969
TCGA-BA-6868	EPHA2	1969
TCGA-BA-6871	EPHA2	1969
TCGA-BA-6872	EPHA2	1969
TCGA-BA-6873	EPHA2	1969
TCGA-BA-7269	EPHA2	1969
TCGA-BA-A6D8	EPHA2	1969
TCGA-BA-A6DE	EPHA2	1969
TCGA-BB-4225	EPHA2	1969
TCGA-BB-4228	EPHA2	1969
TCGA-BB-8601	EPHA2	1969
TCGA-BB-A5HY	EPHA2	1969
TCGA-BB-A5HZ	EPHA2	1969
TCGA-C9-A47Z	EPHA2	1969
TCGA-CN-4727	EPHA2	1969
TCGA-CN-4737	EPHA2	1969
TCGA-CN-5356	EPHA2	1969
TCGA-CN-6010	EPHA2	1969
TCGA-CN-6011	EPHA2	1969
TCGA-CN-6012	EPHA2	1969
TCGA-CN-6021	EPHA2	1969
TCGA-CN-6024	EPHA2	1969
TCGA-CN-6992	EPHA2	1969
TCGA-CN-6994	EPHA2	1969
TCGA-CN-6995	EPHA2	1969
TCGA-CN-6997	EPHA2	1969
TCGA-CN-A499	EPHA2	1969
TCGA-CN-A49A	EPHA2	1969
TCGA-CN-A63T	EPHA2	1969
TCGA-CN-A63U	EPHA2	1969
TCGA-CN-A6V6	EPHA2	1969
TCGA-CQ-5332	EPHA2	1969
TCGA-CQ-6223	EPHA2	1969
TCGA-CQ-6225	EPHA2	1969
TCGA-CQ-6228	EPHA2	1969
TCGA-CQ-A4C9	EPHA2	1969
TCGA-CQ-A4CI	EPHA2	1969
TCGA-CR-5243	EPHA2	1969
TCGA-CR-6472	EPHA2	1969
TCGA-CR-7365	EPHA2	1969
TCGA-CR-7368	EPHA2	1969
TCGA-CR-7370	EPHA2	1969
TCGA-CR-7373	EPHA2	1969
TCGA-CR-7374	EPHA2	1969
TCGA-CR-7380	EPHA2	1969
TCGA-CV-5432	EPHA2	1969
TCGA-CV-5434	EPHA2	1969
TCGA-CV-5435	EPHA2	1969
TCGA-CV-5439	EPHA2	1969
TCGA-CV-5440	EPHA2	1969
TCGA-CV-5442	EPHA2	1969
TCGA-CV-5970	EPHA2	1969
TCGA-CV-5973	EPHA2	1969
TCGA-CV-5977	EPHA2	1969
TCGA-CV-6003	EPHA2	1969
TCGA-CV-6933	EPHA2	1969
TCGA-CV-6935	EPHA2	1969
TCGA-CV-6940	EPHA2	1969
TCGA-CV-6948	EPHA2	1969
TCGA-CV-6954	EPHA2	1969
TCGA-CV-6962	EPHA2	1969
TCGA-CV-7091	EPHA2	1969
TCGA-CV-7095	EPHA2	1969
TCGA-CV-7097	EPHA2	1969
TCGA-CV-7101	EPHA2	1969
TCGA-CV-7102	EPHA2	1969
TCGA-CV-7177	EPHA2	1969
TCGA-CV-7235	EPHA2	1969
TCGA-CV-7255	EPHA2	1969
TCGA-CV-7261	EPHA2	1969
TCGA-CV-7263	EPHA2	1969
TCGA-CV-7406	EPHA2	1969
TCGA-CV-7415	EPHA2	1969
TCGA-CV-7416	EPHA2	1969
TCGA-CV-7418	EPHA2	1969
TCGA-CV-7421	EPHA2	1969
TCGA-CV-7423	EPHA2	1969
TCGA-CV-7424	EPHA2	1969
TCGA-CV-7430	EPHA2	1969
TCGA-CV-7435	EPHA2	1969
TCGA-CV-7440	EPHA2	1969
TCGA-CV-A45R	EPHA2	1969
TCGA-CV-A6JE	EPHA2	1969
TCGA-CV-A6K1	EPHA2	1969
TCGA-CX-7219	EPHA2	1969
TCGA-D6-6516	EPHA2	1969
TCGA-D6-A6EP	EPHA2	1969
TCGA-D6-A6ES	EPHA2	1969
TCGA-D6-A74Q	EPHA2	1969
TCGA-DQ-5625	EPHA2	1969
TCGA-DQ-5629	EPHA2	1969
TCGA-DQ-7588	EPHA2	1969
TCGA-DQ-7591	EPHA2	1969
TCGA-DQ-7592	EPHA2	1969
TCGA-F7-8298	EPHA2	1969
TCGA-H7-A6C5	EPHA2	1969
TCGA-HD-8224	EPHA2	1969
TCGA-HD-8314	EPHA2	1969
TCGA-HD-8635	EPHA2	1969
TCGA-IQ-A61G	EPHA2	1969
TCGA-IQ-A61K	EPHA2	1969
TCGA-IQ-A61L	EPHA2	1969
TCGA-IQ-A6SG	EPHA2	1969
TCGA-IQ-A6SH	EPHA2	1969
TCGA-KU-A66T	EPHA2	1969
TCGA-P3-A5Q6	EPHA2	1969
TCGA-P3-A6SX	EPHA2	1969
TCGA-P3-A6T3	EPHA2	1969
TCGA-P3-A6T5	EPHA2	1969
TCGA-QK-A8Z7	EPHA2	1969
TCGA-QK-A8Z9	EPHA2	1969
TCGA-QK-A8ZA	EPHA2	1969
TCGA-RS-A6TO	EPHA2	1969
TCGA-T2-A6WZ	EPHA2	1969
TCGA-T2-A6X0	EPHA2	1969
TCGA-UF-A71A	EPHA2	1969
TCGA-UF-A71D	EPHA2	1969
TCGA-UF-A71E	EPHA2	1969
TCGA-UF-A7JD	EPHA2	1969
TCGA-WA-A7GZ	EPHA2	1969
TCGA-2F-A9KP	ARID1A	8289
TCGA-2F-A9KR	ARID1A	8289
TCGA-2F-A9KW	ARID1A	8289
TCGA-4Z-AA7R	ARID1A	8289
TCGA-4Z-AA7S	ARID1A	8289
TCGA-4Z-AA80	ARID1A	8289
TCGA-4Z-AA82	ARID1A	8289
TCGA-4Z-AA84	ARID1A	8289
TCGA-4Z-AA87	ARID1A	8289
TCGA-5N-A9KI	ARID1A	8289
TCGA-BL-A13J	ARID1A	8289
TCGA-BT-A0S7	ARID1A	8289
TCGA-BT-A20J	ARID1A	8289
TCGA-BT-A20R	ARID1A	8289
TCGA-BT-A20T	ARID1A	8289
TCGA-BT-A2LA	ARID1A	8289
TCGA-BT-A3PJ	ARID1A	8289
TCGA-BT-A42B	ARID1A	8289
TCGA-BT-A42E	ARID1A	8289
TCGA-C4-A0EZ	ARID1A	8289
TCGA-C4-A0F0	ARID1A	8289
TCGA-CF-A1HR	ARID1A	8289
TCGA-CF-A1HS	ARID1A	8289
TCGA-CF-A3MI	ARID1A	8289
TCGA-CF-A47X	ARID1A	8289
TCGA-CU-A0YN	ARID1A	8289
TCGA-CU-A0YR	ARID1A	8289
TCGA-CU-A3KJ	ARID1A	8289
TCGA-CU-A3QU	ARID1A	8289
TCGA-CU-A5W6	ARID1A	8289
TCGA-DK-A1A3	ARID1A	8289
TCGA-DK-A1A7	ARID1A	8289
TCGA-DK-A1AE	ARID1A	8289
TCGA-DK-A2I1	ARID1A	8289
TCGA-DK-A2I6	ARID1A	8289
TCGA-DK-A3IL	ARID1A	8289
TCGA-DK-A3IM	ARID1A	8289
TCGA-DK-A3IN	ARID1A	8289
TCGA-DK-A3IT	ARID1A	8289
TCGA-DK-A3X1	ARID1A	8289
TCGA-DK-A3X2	ARID1A	8289
TCGA-DK-A6AV	ARID1A	8289
TCGA-DK-A6B6	ARID1A	8289
TCGA-DK-AA6L	ARID1A	8289
TCGA-DK-AA6Q	ARID1A	8289
TCGA-DK-AA6R	ARID1A	8289
TCGA-DK-AA6S	ARID1A	8289
TCGA-DK-AA76	ARID1A	8289
TCGA-E5-A2PC	ARID1A	8289
TCGA-E7-A5KE	ARID1A	8289
TCGA-E7-A97Q	ARID1A	8289
TCGA-FD-A3B5	ARID1A	8289
TCGA-FD-A3B6	ARID1A	8289
TCGA-FD-A3NA	ARID1A	8289
TCGA-FD-A3SJ	ARID1A	8289
TCGA-FD-A3SL	ARID1A	8289
TCGA-FD-A3SO	ARID1A	8289
TCGA-FD-A3SQ	ARID1A	8289
TCGA-FD-A3SR	ARID1A	8289
TCGA-FD-A3SS	ARID1A	8289
TCGA-FD-A43N	ARID1A	8289
TCGA-FD-A43P	ARID1A	8289
TCGA-FD-A5C0	ARID1A	8289
TCGA-FD-A6TC	ARID1A	8289
TCGA-FD-A6TE	ARID1A	8289
TCGA-FD-A6TI	ARID1A	8289
TCGA-FJ-A3Z7	ARID1A	8289
TCGA-FJ-A3ZE	ARID1A	8289
TCGA-FJ-A3ZF	ARID1A	8289
TCGA-FT-A3EE	ARID1A	8289
TCGA-G2-A2EL	ARID1A	8289
TCGA-G2-A2ES	ARID1A	8289
TCGA-G2-A3IE	ARID1A	8289
TCGA-G2-A3VY	ARID1A	8289
TCGA-G2-AA3F	ARID1A	8289
TCGA-GC-A3RD	ARID1A	8289
TCGA-GC-A3YS	ARID1A	8289
TCGA-GC-A4ZW	ARID1A	8289
TCGA-GD-A2C5	ARID1A	8289
TCGA-GD-A3OS	ARID1A	8289
TCGA-GU-A42P	ARID1A	8289
TCGA-GU-A763	ARID1A	8289
TCGA-GU-AATP	ARID1A	8289
TCGA-GV-A3JV	ARID1A	8289
TCGA-GV-A3JW	ARID1A	8289
TCGA-GV-A3QI	ARID1A	8289
TCGA-GV-A40G	ARID1A	8289
TCGA-GV-A6ZA	ARID1A	8289
TCGA-H4-A2HO	ARID1A	8289
TCGA-HQ-A2OE	ARID1A	8289
TCGA-K4-A3WS	ARID1A	8289
TCGA-K4-A3WV	ARID1A	8289
TCGA-K4-A5RH	ARID1A	8289
TCGA-K4-A5RI	ARID1A	8289
TCGA-K4-A6MB	ARID1A	8289
TCGA-KQ-A41P	ARID1A	8289
TCGA-KQ-A41Q	ARID1A	8289
TCGA-KQ-A41R	ARID1A	8289
TCGA-LC-A66R	ARID1A	8289
TCGA-LT-A5Z6	ARID1A	8289
TCGA-PQ-A6FI	ARID1A	8289
TCGA-UY-A78N	ARID1A	8289
TCGA-UY-A8OB	ARID1A	8289
TCGA-UY-A8OC	ARID1A	8289
TCGA-UY-A8OD	ARID1A	8289
TCGA-UY-A9PD	ARID1A	8289
TCGA-UY-A9PE	ARID1A	8289
TCGA-UY-A9PF	ARID1A	8289
TCGA-XF-A8HD	ARID1A	8289
TCGA-XF-A8HF	ARID1A	8289
TCGA-XF-A8HG	ARID1A	8289
TCGA-XF-A9SK	ARID1A	8289
TCGA-XF-A9ST	ARID1A	8289
TCGA-XF-A9SV	ARID1A	8289
TCGA-XF-A9SX	ARID1A	8289
TCGA-XF-AAMG	ARID1A	8289
TCGA-XF-AAMT	ARID1A	8289
TCGA-XF-AAMX	ARID1A	8289
TCGA-XF-AAMY	ARID1A	8289
TCGA-XF-AAMZ	ARID1A	8289
TCGA-XF-AAN1	ARID1A	8289
TCGA-XF-AAN2	ARID1A	8289
TCGA-XF-AAN5	ARID1A	8289
TCGA-XF-AAN7	ARID1A	8289
TCGA-YF-AA3M	ARID1A	8289
TCGA-ZF-A9R3	ARID1A	8289
TCGA-ZF-A9R4	ARID1A	8289
TCGA-ZF-A9RE	ARID1A	8289
TCGA-ZF-A9RL	ARID1A	8289
TCGA-ZF-A9RM	ARID1A	8289
TCGA-ZF-A9RN	ARID1A	8289
TCGA-ZF-AA4T	ARID1A	8289
TCGA-ZF-AA4X	ARID1A	8289
TCGA-ZF-AA51	ARID1A	8289
TCGA-ZF-AA52	ARID1A	8289
TCGA-ZF-AA54	ARID1A	8289
TCGA-ZF-AA5H	ARID1A	8289
TCGA-3C-AALI	ARID1A	8289
TCGA-3C-AALJ	ARID1A	8289
TCGA-5T-A9QA	ARID1A	8289
TCGA-A1-A0SD	ARID1A	8289
TCGA-A1-A0SF	ARID1A	8289
TCGA-A1-A0SM	ARID1A	8289
TCGA-A1-A0SN	ARID1A	8289
TCGA-A1-A0SP	ARID1A	8289
TCGA-A2-A04R	ARID1A	8289
TCGA-A2-A04U	ARID1A	8289
TCGA-A2-A0CS	ARID1A	8289
TCGA-A2-A0CW	ARID1A	8289
TCGA-A2-A0SX	ARID1A	8289
TCGA-A2-A0T0	ARID1A	8289
TCGA-A2-A0YE	ARID1A	8289
TCGA-A2-A0YG	ARID1A	8289
TCGA-A2-A0YH	ARID1A	8289
TCGA-A2-A0YJ	ARID1A	8289
TCGA-A2-A0YT	ARID1A	8289
TCGA-A2-A1FW	ARID1A	8289
TCGA-A2-A1FX	ARID1A	8289
TCGA-A2-A1G0	ARID1A	8289
TCGA-A2-A25C	ARID1A	8289
TCGA-A2-A3XU	ARID1A	8289
TCGA-A2-A3Y0	ARID1A	8289
TCGA-A2-A4S2	ARID1A	8289
TCGA-A2-A4S3	ARID1A	8289
TCGA-A7-A0DA	ARID1A	8289
TCGA-A7-A13D	ARID1A	8289
TCGA-A7-A13F	ARID1A	8289
TCGA-A7-A26E	ARID1A	8289
TCGA-A7-A26J	ARID1A	8289
TCGA-A7-A2KD	ARID1A	8289
TCGA-A7-A4SD	ARID1A	8289
TCGA-A7-A4SE	ARID1A	8289
TCGA-A7-A56D	ARID1A	8289
TCGA-A7-A5ZV	ARID1A	8289
TCGA-A7-A6VV	ARID1A	8289
TCGA-A7-A6VW	ARID1A	8289
TCGA-A7-A6VX	ARID1A	8289
TCGA-A7-A6VY	ARID1A	8289
TCGA-A8-A075	ARID1A	8289
TCGA-AC-A23E	ARID1A	8289
TCGA-AC-A2BK	ARID1A	8289
TCGA-AC-A2BM	ARID1A	8289
TCGA-AC-A3QQ	ARID1A	8289
TCGA-AC-A3W5	ARID1A	8289
TCGA-AC-A4ZE	ARID1A	8289
TCGA-AC-A5EH	ARID1A	8289
TCGA-AC-A5EI	ARID1A	8289
TCGA-AC-A62X	ARID1A	8289
TCGA-AC-A62Y	ARID1A	8289
TCGA-AC-A8OP	ARID1A	8289
TCGA-AN-A0XN	ARID1A	8289
TCGA-AN-A0XP	ARID1A	8289
TCGA-AN-A0XS	ARID1A	8289
TCGA-AN-A0XT	ARID1A	8289
TCGA-AN-A0XU	ARID1A	8289
TCGA-AO-A03N	ARID1A	8289
TCGA-AO-A126	ARID1A	8289
TCGA-AO-A129	ARID1A	8289
TCGA-AO-A12A	ARID1A	8289
TCGA-AO-A12F	ARID1A	8289
TCGA-AO-A1KT	ARID1A	8289
TCGA-AQ-A0Y5	ARID1A	8289
TCGA-AQ-A1H2	ARID1A	8289
TCGA-AQ-A54O	ARID1A	8289
TCGA-AR-A0TQ	ARID1A	8289
TCGA-AR-A0TZ	ARID1A	8289
TCGA-AR-A0U2	ARID1A	8289
TCGA-AR-A0U3	ARID1A	8289
TCGA-AR-A1AH	ARID1A	8289
TCGA-AR-A1AI	ARID1A	8289
TCGA-AR-A1AP	ARID1A	8289
TCGA-AR-A24H	ARID1A	8289
TCGA-AR-A24K	ARID1A	8289
TCGA-AR-A24L	ARID1A	8289
TCGA-AR-A24Q	ARID1A	8289
TCGA-AR-A24R	ARID1A	8289
TCGA-AR-A24S	ARID1A	8289
TCGA-AR-A24Z	ARID1A	8289
TCGA-AR-A254	ARID1A	8289
TCGA-AR-A255	ARID1A	8289
TCGA-AR-A256	ARID1A	8289
TCGA-AR-A2LK	ARID1A	8289
TCGA-AR-A5QN	ARID1A	8289
TCGA-B6-A0I1	ARID1A	8289
TCGA-B6-A0RL	ARID1A	8289
TCGA-B6-A0RO	ARID1A	8289
TCGA-B6-A0RP	ARID1A	8289
TCGA-B6-A0WW	ARID1A	8289
TCGA-B6-A0X1	ARID1A	8289
TCGA-B6-A1KN	ARID1A	8289
TCGA-B6-A409	ARID1A	8289
TCGA-B6-A40B	ARID1A	8289
TCGA-B6-A40C	ARID1A	8289
TCGA-BH-A0B3	ARID1A	8289
TCGA-BH-A0BA	ARID1A	8289
TCGA-BH-A0BL	ARID1A	8289
TCGA-BH-A0BP	ARID1A	8289
TCGA-BH-A0BT	ARID1A	8289
TCGA-BH-A0BV	ARID1A	8289
TCGA-BH-A0BZ	ARID1A	8289
TCGA-BH-A0C1	ARID1A	8289
TCGA-BH-A0C7	ARID1A	8289
TCGA-BH-A0DD	ARID1A	8289
TCGA-BH-A0DE	ARID1A	8289
TCGA-BH-A0DH	ARID1A	8289
TCGA-BH-A0DK	ARID1A	8289
TCGA-BH-A0DZ	ARID1A	8289
TCGA-BH-A0E0	ARID1A	8289
TCGA-BH-A0EA	ARID1A	8289
TCGA-BH-A0H7	ARID1A	8289
TCGA-BH-A0W3	ARID1A	8289
TCGA-BH-A0W7	ARID1A	8289
TCGA-BH-A18K	ARID1A	8289
TCGA-BH-A18L	ARID1A	8289
TCGA-BH-A18P	ARID1A	8289
TCGA-BH-A18R	ARID1A	8289
TCGA-BH-A18T	ARID1A	8289
TCGA-BH-A18U	ARID1A	8289
TCGA-BH-A18V	ARID1A	8289
TCGA-BH-A1EV	ARID1A	8289
TCGA-BH-A1F2	ARID1A	8289
TCGA-BH-A1F8	ARID1A	8289
TCGA-BH-A1FC	ARID1A	8289
TCGA-BH-A1FM	ARID1A	8289
TCGA-BH-A1FN	ARID1A	8289
TCGA-BH-A203	ARID1A	8289
TCGA-BH-A204	ARID1A	8289
TCGA-BH-A5IZ	ARID1A	8289
TCGA-BH-A5J0	ARID1A	8289
TCGA-BH-AB28	ARID1A	8289
TCGA-C8-A12L	ARID1A	8289
TCGA-C8-A12P	ARID1A	8289
TCGA-C8-A12W	ARID1A	8289
TCGA-C8-A12Z	ARID1A	8289
TCGA-C8-A134	ARID1A	8289
TCGA-C8-A138	ARID1A	8289
TCGA-C8-A1HE	ARID1A	8289
TCGA-C8-A1HI	ARID1A	8289
TCGA-C8-A1HJ	ARID1A	8289
TCGA-C8-A1HK	ARID1A	8289
TCGA-C8-A1HL	ARID1A	8289
TCGA-C8-A1HM	ARID1A	8289
TCGA-C8-A26W	ARID1A	8289
TCGA-C8-A274	ARID1A	8289
TCGA-C8-A27A	ARID1A	8289
TCGA-C8-A27B	ARID1A	8289
TCGA-C8-A3M8	ARID1A	8289
TCGA-C8-A8HQ	ARID1A	8289
TCGA-C8-A9FZ	ARID1A	8289
TCGA-D8-A13Y	ARID1A	8289
TCGA-D8-A13Z	ARID1A	8289
TCGA-D8-A140	ARID1A	8289
TCGA-D8-A143	ARID1A	8289
TCGA-D8-A1J8	ARID1A	8289
TCGA-D8-A1JC	ARID1A	8289
TCGA-D8-A1JD	ARID1A	8289
TCGA-D8-A1JE	ARID1A	8289
TCGA-D8-A1JF	ARID1A	8289
TCGA-D8-A1JI	ARID1A	8289
TCGA-D8-A1JJ	ARID1A	8289
TCGA-D8-A1JM	ARID1A	8289
TCGA-D8-A1X5	ARID1A	8289
TCGA-D8-A1X9	ARID1A	8289
TCGA-D8-A1XA	ARID1A	8289
TCGA-D8-A1XF	ARID1A	8289
TCGA-D8-A1XG	ARID1A	8289
TCGA-D8-A1XK	ARID1A	8289
TCGA-D8-A1XL	ARID1A	8289
TCGA-D8-A1XO	ARID1A	8289
TCGA-D8-A1XQ	ARID1A	8289
TCGA-D8-A1XR	ARID1A	8289
TCGA-D8-A1XS	ARID1A	8289
TCGA-D8-A1XT	ARID1A	8289
TCGA-D8-A1XU	ARID1A	8289
TCGA-D8-A1XV	ARID1A	8289
TCGA-D8-A1XY	ARID1A	8289
TCGA-D8-A1XZ	ARID1A	8289
TCGA-D8-A1Y1	ARID1A	8289
TCGA-D8-A1Y3	ARID1A	8289
TCGA-D8-A27F	ARID1A	8289
TCGA-D8-A27R	ARID1A	8289
TCGA-D8-A27T	ARID1A	8289
TCGA-D8-A73W	ARID1A	8289
TCGA-E2-A107	ARID1A	8289
TCGA-E2-A109	ARID1A	8289
TCGA-E2-A10A	ARID1A	8289
TCGA-E2-A10C	ARID1A	8289
TCGA-E2-A10F	ARID1A	8289
TCGA-E2-A14O	ARID1A	8289
TCGA-E2-A14P	ARID1A	8289
TCGA-E2-A14Q	ARID1A	8289
TCGA-E2-A14R	ARID1A	8289
TCGA-E2-A14T	ARID1A	8289
TCGA-E2-A14V	ARID1A	8289
TCGA-E2-A14X	ARID1A	8289
TCGA-E2-A14Z	ARID1A	8289
TCGA-E2-A150	ARID1A	8289
TCGA-E2-A152	ARID1A	8289
TCGA-E2-A153	ARID1A	8289
TCGA-E2-A158	ARID1A	8289
TCGA-E2-A15A	ARID1A	8289
TCGA-E2-A15F	ARID1A	8289
TCGA-E2-A15H	ARID1A	8289
TCGA-E2-A15O	ARID1A	8289
TCGA-E2-A15R	ARID1A	8289
TCGA-E2-A15S	ARID1A	8289
TCGA-E2-A1AZ	ARID1A	8289
TCGA-E2-A1B0	ARID1A	8289
TCGA-E2-A1IH	ARID1A	8289
TCGA-E2-A1L7	ARID1A	8289
TCGA-E2-A1L8	ARID1A	8289
TCGA-E2-A1LA	ARID1A	8289
TCGA-E2-A1LG	ARID1A	8289
TCGA-E2-A1LI	ARID1A	8289
TCGA-E2-A1LL	ARID1A	8289
TCGA-E2-A2P6	ARID1A	8289
TCGA-E2-A576	ARID1A	8289
TCGA-E9-A1N8	ARID1A	8289
TCGA-E9-A1NA	ARID1A	8289
TCGA-E9-A1NF	ARID1A	8289
TCGA-E9-A1NH	ARID1A	8289
TCGA-E9-A1R3	ARID1A	8289
TCGA-E9-A1R4	ARID1A	8289
TCGA-E9-A1R5	ARID1A	8289
TCGA-E9-A1R6	ARID1A	8289
TCGA-E9-A1R7	ARID1A	8289
TCGA-E9-A1RB	ARID1A	8289
TCGA-E9-A1RC	ARID1A	8289
TCGA-E9-A1RE	ARID1A	8289
TCGA-E9-A1RF	ARID1A	8289
TCGA-E9-A1RG	ARID1A	8289
TCGA-E9-A226	ARID1A	8289
TCGA-E9-A228	ARID1A	8289
TCGA-E9-A22B	ARID1A	8289
TCGA-E9-A22E	ARID1A	8289
TCGA-E9-A244	ARID1A	8289
TCGA-E9-A247	ARID1A	8289
TCGA-E9-A249	ARID1A	8289
TCGA-E9-A295	ARID1A	8289
TCGA-E9-A2JS	ARID1A	8289
TCGA-E9-A3HO	ARID1A	8289
TCGA-E9-A54Y	ARID1A	8289
TCGA-EW-A1IW	ARID1A	8289
TCGA-EW-A1J6	ARID1A	8289
TCGA-EW-A1OX	ARID1A	8289
TCGA-EW-A1OZ	ARID1A	8289
TCGA-EW-A1P3	ARID1A	8289
TCGA-EW-A1P4	ARID1A	8289
TCGA-EW-A1P5	ARID1A	8289
TCGA-EW-A1P8	ARID1A	8289
TCGA-EW-A1PD	ARID1A	8289
TCGA-EW-A1PE	ARID1A	8289
TCGA-EW-A1PH	ARID1A	8289
TCGA-EW-A2FS	ARID1A	8289
TCGA-EW-A2FV	ARID1A	8289
TCGA-EW-A2FW	ARID1A	8289
TCGA-EW-A423	ARID1A	8289
TCGA-EW-A6SA	ARID1A	8289
TCGA-EW-A6SD	ARID1A	8289
TCGA-GI-A2C8	ARID1A	8289
TCGA-GM-A3NW	ARID1A	8289
TCGA-HN-A2NL	ARID1A	8289
TCGA-JL-A3YX	ARID1A	8289
TCGA-LL-A5YL	ARID1A	8289
TCGA-LL-A5YM	ARID1A	8289
TCGA-LL-A5YP	ARID1A	8289
TCGA-LL-A6FP	ARID1A	8289
TCGA-LL-A6FR	ARID1A	8289
TCGA-LL-A7T0	ARID1A	8289
TCGA-LL-A8F5	ARID1A	8289
TCGA-LL-A9Q3	ARID1A	8289
TCGA-OL-A5RW	ARID1A	8289
TCGA-OL-A5RZ	ARID1A	8289
TCGA-OL-A5S0	ARID1A	8289
TCGA-OL-A66J	ARID1A	8289
TCGA-OL-A66K	ARID1A	8289
TCGA-OL-A66N	ARID1A	8289
TCGA-OL-A6VO	ARID1A	8289
TCGA-PE-A5DD	ARID1A	8289
TCGA-PL-A8LV	ARID1A	8289
TCGA-PL-A8LX	ARID1A	8289
TCGA-S3-A6ZF	ARID1A	8289
TCGA-S3-A6ZG	ARID1A	8289
TCGA-S3-A6ZH	ARID1A	8289
TCGA-S3-AA14	ARID1A	8289
TCGA-S3-AA17	ARID1A	8289
TCGA-UL-AAZ6	ARID1A	8289
TCGA-UU-A93S	ARID1A	8289
TCGA-WT-AB41	ARID1A	8289
TCGA-WT-AB44	ARID1A	8289
TCGA-BI-A0VS	ARID1A	8289
TCGA-C5-A1BM	ARID1A	8289
TCGA-C5-A1M6	ARID1A	8289
TCGA-C5-A1MI	ARID1A	8289
TCGA-C5-A1MJ	ARID1A	8289
TCGA-C5-A1ML	ARID1A	8289
TCGA-C5-A2LT	ARID1A	8289
TCGA-C5-A7CH	ARID1A	8289
TCGA-C5-A7UH	ARID1A	8289
TCGA-C5-A7X5	ARID1A	8289
TCGA-C5-A7X8	ARID1A	8289
TCGA-C5-A7XC	ARID1A	8289
TCGA-C5-A8YQ	ARID1A	8289
TCGA-C5-A8YR	ARID1A	8289
TCGA-DG-A2KJ	ARID1A	8289
TCGA-DG-A2KL	ARID1A	8289
TCGA-DS-A0VL	ARID1A	8289
TCGA-DS-A0VN	ARID1A	8289
TCGA-EA-A3HQ	ARID1A	8289
TCGA-EA-A3HR	ARID1A	8289
TCGA-EA-A3HT	ARID1A	8289
TCGA-EA-A3QD	ARID1A	8289
TCGA-EA-A411	ARID1A	8289
TCGA-EA-A439	ARID1A	8289
TCGA-EA-A43B	ARID1A	8289
TCGA-EA-A5O9	ARID1A	8289
TCGA-EA-A5ZF	ARID1A	8289
TCGA-EA-A97N	ARID1A	8289
TCGA-EK-A2H0	ARID1A	8289
TCGA-EK-A2PG	ARID1A	8289
TCGA-EK-A2PI	ARID1A	8289
TCGA-EK-A2PM	ARID1A	8289
TCGA-EK-A2R7	ARID1A	8289
TCGA-EK-A2RA	ARID1A	8289
TCGA-EK-A2RJ	ARID1A	8289
TCGA-EK-A2RM	ARID1A	8289
TCGA-EK-A2RN	ARID1A	8289
TCGA-EK-A2RO	ARID1A	8289
TCGA-EK-A3GM	ARID1A	8289
TCGA-EK-A3GN	ARID1A	8289
TCGA-EX-A69L	ARID1A	8289
TCGA-FU-A3EO	ARID1A	8289
TCGA-FU-A3TQ	ARID1A	8289
TCGA-FU-A3TX	ARID1A	8289
TCGA-FU-A40J	ARID1A	8289
TCGA-HM-A3JK	ARID1A	8289
TCGA-IR-A3LC	ARID1A	8289
TCGA-IR-A3LL	ARID1A	8289
TCGA-JW-A5VK	ARID1A	8289
TCGA-JW-AAVH	ARID1A	8289
TCGA-JX-A3Q0	ARID1A	8289
TCGA-JX-A3Q8	ARID1A	8289
TCGA-JX-A5QV	ARID1A	8289
TCGA-LP-A4AV	ARID1A	8289
TCGA-LP-A5U2	ARID1A	8289
TCGA-MA-AA3X	ARID1A	8289
TCGA-MA-AA43	ARID1A	8289
TCGA-MY-A913	ARID1A	8289
TCGA-PN-A8MA	ARID1A	8289
TCGA-Q1-A6DT	ARID1A	8289
TCGA-Q1-A6DW	ARID1A	8289
TCGA-Q1-A73O	ARID1A	8289
TCGA-UC-A7PD	ARID1A	8289
TCGA-UC-A7PF	ARID1A	8289
TCGA-UC-A7PG	ARID1A	8289
TCGA-VS-A8EB	ARID1A	8289
TCGA-VS-A8EC	ARID1A	8289
TCGA-VS-A8EG	ARID1A	8289
TCGA-VS-A8EJ	ARID1A	8289
TCGA-VS-A8Q9	ARID1A	8289
TCGA-VS-A8QC	ARID1A	8289
TCGA-VS-A8QH	ARID1A	8289
TCGA-VS-A950	ARID1A	8289
TCGA-VS-A953	ARID1A	8289
TCGA-VS-A954	ARID1A	8289
TCGA-VS-A957	ARID1A	8289
TCGA-VS-A9U5	ARID1A	8289
TCGA-VS-A9UA	ARID1A	8289
TCGA-VS-A9UD	ARID1A	8289
TCGA-VS-A9UI	ARID1A	8289
TCGA-VS-A9UL	ARID1A	8289
TCGA-VS-A9UM	ARID1A	8289
TCGA-VS-A9UO	ARID1A	8289
TCGA-VS-A9UP	ARID1A	8289
TCGA-VS-A9UY	ARID1A	8289
TCGA-VS-A9V0	ARID1A	8289
TCGA-VS-A9V3	ARID1A	8289
TCGA-VS-A9V5	ARID1A	8289
TCGA-ZJ-AAXA	ARID1A	8289
TCGA-ZJ-AAXD	ARID1A	8289
TCGA-ZJ-AAXI	ARID1A	8289
TCGA-ZJ-AAXN	ARID1A	8289
TCGA-ZJ-AB0H	ARID1A	8289
TCGA-4N-A93T	ARID1A	8289
TCGA-A6-2671	ARID1A	8289
TCGA-A6-2677	ARID1A	8289
TCGA-A6-3810	ARID1A	8289
TCGA-A6-4105	ARID1A	8289
TCGA-A6-5660	ARID1A	8289
TCGA-A6-5662	ARID1A	8289
TCGA-A6-5666	ARID1A	8289
TCGA-A6-5667	ARID1A	8289
TCGA-A6-6138	ARID1A	8289
TCGA-A6-6648	ARID1A	8289
TCGA-A6-A56B	ARID1A	8289
TCGA-AA-3511	ARID1A	8289
TCGA-AA-3712	ARID1A	8289
TCGA-AD-6890	ARID1A	8289
TCGA-AD-6901	ARID1A	8289
TCGA-AD-6965	ARID1A	8289
TCGA-AD-A5EK	ARID1A	8289
TCGA-AM-5820	ARID1A	8289
TCGA-AU-3779	ARID1A	8289
TCGA-AY-5543	ARID1A	8289
TCGA-AY-A69D	ARID1A	8289
TCGA-AZ-4614	ARID1A	8289
TCGA-AZ-4616	ARID1A	8289
TCGA-AZ-4682	ARID1A	8289
TCGA-AZ-6600	ARID1A	8289
TCGA-AZ-6603	ARID1A	8289
TCGA-AZ-6607	ARID1A	8289
TCGA-CA-5254	ARID1A	8289
TCGA-CA-5256	ARID1A	8289
TCGA-CA-5797	ARID1A	8289
TCGA-CA-6715	ARID1A	8289
TCGA-CA-6716	ARID1A	8289
TCGA-CA-6719	ARID1A	8289
TCGA-CK-5912	ARID1A	8289
TCGA-CK-5914	ARID1A	8289
TCGA-CK-5915	ARID1A	8289
TCGA-CK-6748	ARID1A	8289
TCGA-CM-4747	ARID1A	8289
TCGA-CM-4750	ARID1A	8289
TCGA-CM-4751	ARID1A	8289
TCGA-CM-4752	ARID1A	8289
TCGA-CM-5341	ARID1A	8289
TCGA-CM-5344	ARID1A	8289
TCGA-CM-5349	ARID1A	8289
TCGA-CM-5862	ARID1A	8289
TCGA-CM-6163	ARID1A	8289
TCGA-CM-6164	ARID1A	8289
TCGA-CM-6169	ARID1A	8289
TCGA-CM-6170	ARID1A	8289
TCGA-CM-6172	ARID1A	8289
TCGA-CM-6678	ARID1A	8289
TCGA-CM-6679	ARID1A	8289
TCGA-CM-6680	ARID1A	8289
TCGA-D5-5537	ARID1A	8289
TCGA-D5-5540	ARID1A	8289
TCGA-D5-6531	ARID1A	8289
TCGA-D5-6533	ARID1A	8289
TCGA-D5-6535	ARID1A	8289
TCGA-D5-6536	ARID1A	8289
TCGA-D5-6541	ARID1A	8289
TCGA-D5-6898	ARID1A	8289
TCGA-D5-6922	ARID1A	8289
TCGA-D5-6924	ARID1A	8289
TCGA-D5-6929	ARID1A	8289
TCGA-D5-6932	ARID1A	8289
TCGA-DM-A1D0	ARID1A	8289
TCGA-DM-A1D4	ARID1A	8289
TCGA-DM-A1D6	ARID1A	8289
TCGA-DM-A1DB	ARID1A	8289
TCGA-DM-A282	ARID1A	8289
TCGA-DM-A28A	ARID1A	8289
TCGA-DM-A28H	ARID1A	8289
TCGA-DM-A28M	ARID1A	8289
TCGA-F4-6460	ARID1A	8289
TCGA-F4-6461	ARID1A	8289
TCGA-F4-6806	ARID1A	8289
TCGA-F4-6809	ARID1A	8289
TCGA-F4-6855	ARID1A	8289
TCGA-G4-6295	ARID1A	8289
TCGA-G4-6298	ARID1A	8289
TCGA-G4-6303	ARID1A	8289
TCGA-G4-6315	ARID1A	8289
TCGA-G4-6317	ARID1A	8289
TCGA-G4-6626	ARID1A	8289
TCGA-NH-A50T	ARID1A	8289
TCGA-NH-A50U	ARID1A	8289
TCGA-NH-A6GA	ARID1A	8289
TCGA-NH-A8F8	ARID1A	8289
TCGA-QG-A5YV	ARID1A	8289
TCGA-RU-A8FL	ARID1A	8289
TCGA-SS-A7HO	ARID1A	8289
TCGA-T9-A92H	ARID1A	8289
TCGA-FA-A6HO	ARID1A	8289
TCGA-FA-A82F	ARID1A	8289
TCGA-FF-8047	ARID1A	8289
TCGA-GS-A9TQ	ARID1A	8289
TCGA-RQ-A68N	ARID1A	8289
TCGA-2H-A9GI	ARID1A	8289
TCGA-2H-A9GJ	ARID1A	8289
TCGA-2H-A9GN	ARID1A	8289
TCGA-IG-A3I8	ARID1A	8289
TCGA-IG-A4QS	ARID1A	8289
TCGA-IG-A50L	ARID1A	8289
TCGA-IG-A51D	ARID1A	8289
TCGA-IG-A5B8	ARID1A	8289
TCGA-IG-A625	ARID1A	8289
TCGA-IG-A8O2	ARID1A	8289
TCGA-JY-A6F8	ARID1A	8289
TCGA-JY-A6FB	ARID1A	8289
TCGA-JY-A6FH	ARID1A	8289
TCGA-JY-A93C	ARID1A	8289
TCGA-JY-A93E	ARID1A	8289
TCGA-L5-A43H	ARID1A	8289
TCGA-L5-A43J	ARID1A	8289
TCGA-L5-A4OE	ARID1A	8289
TCGA-L5-A4OG	ARID1A	8289
TCGA-L5-A4OM	ARID1A	8289
TCGA-L5-A4OR	ARID1A	8289
TCGA-L5-A4OT	ARID1A	8289
TCGA-L5-A4OX	ARID1A	8289
TCGA-L5-A88V	ARID1A	8289
TCGA-L5-A88Z	ARID1A	8289
TCGA-L5-A891	ARID1A	8289
TCGA-L5-A8NE	ARID1A	8289
TCGA-L5-A8NF	ARID1A	8289
TCGA-L5-A8NI	ARID1A	8289
TCGA-L5-A8NJ	ARID1A	8289
TCGA-L5-A8NT	ARID1A	8289
TCGA-L5-A8NW	ARID1A	8289
TCGA-L7-A56G	ARID1A	8289
TCGA-LN-A49K	ARID1A	8289
TCGA-LN-A49L	ARID1A	8289
TCGA-LN-A49R	ARID1A	8289
TCGA-LN-A4A2	ARID1A	8289
TCGA-LN-A5U6	ARID1A	8289
TCGA-LN-A5U7	ARID1A	8289
TCGA-LN-A7HW	ARID1A	8289
TCGA-LN-A7HY	ARID1A	8289
TCGA-LN-A7HZ	ARID1A	8289
TCGA-LN-A8I1	ARID1A	8289
TCGA-LN-A9FO	ARID1A	8289
TCGA-LN-A9FQ	ARID1A	8289
TCGA-R6-A6DN	ARID1A	8289
TCGA-R6-A6KZ	ARID1A	8289
TCGA-R6-A6XG	ARID1A	8289
TCGA-R6-A8W8	ARID1A	8289
TCGA-R6-A8WC	ARID1A	8289
TCGA-R6-A8WG	ARID1A	8289
TCGA-S8-A6BW	ARID1A	8289
TCGA-V5-A7RC	ARID1A	8289
TCGA-V5-A7RE	ARID1A	8289
TCGA-V5-AASW	ARID1A	8289
TCGA-VR-A8EP	ARID1A	8289
TCGA-VR-A8ER	ARID1A	8289
TCGA-VR-A8EW	ARID1A	8289
TCGA-VR-A8EY	ARID1A	8289
TCGA-VR-A8Q7	ARID1A	8289
TCGA-VR-AA7B	ARID1A	8289
TCGA-XP-A8T6	ARID1A	8289
TCGA-XP-A8T8	ARID1A	8289
TCGA-Z6-A8JE	ARID1A	8289
TCGA-CS-4941	ARID1A	8289
TCGA-CS-5390	ARID1A	8289
TCGA-CS-5394	ARID1A	8289
TCGA-CS-5396	ARID1A	8289
TCGA-CS-6186	ARID1A	8289
TCGA-CS-6188	ARID1A	8289
TCGA-CS-6665	ARID1A	8289
TCGA-CS-6668	ARID1A	8289
TCGA-CS-6670	ARID1A	8289
TCGA-DB-5274	ARID1A	8289
TCGA-DB-5275	ARID1A	8289
TCGA-DB-5278	ARID1A	8289
TCGA-DB-A4XA	ARID1A	8289
TCGA-DB-A4XG	ARID1A	8289
TCGA-DB-A4XH	ARID1A	8289
TCGA-DB-A64L	ARID1A	8289
TCGA-DB-A64P	ARID1A	8289
TCGA-DB-A64Q	ARID1A	8289
TCGA-DB-A64R	ARID1A	8289
TCGA-DB-A64U	ARID1A	8289
TCGA-DB-A64V	ARID1A	8289
TCGA-DB-A64W	ARID1A	8289
TCGA-DB-A75K	ARID1A	8289
TCGA-DH-5144	ARID1A	8289
TCGA-DH-A669	ARID1A	8289
TCGA-DH-A66F	ARID1A	8289
TCGA-DH-A7UR	ARID1A	8289
TCGA-DH-A7US	ARID1A	8289
TCGA-DU-5849	ARID1A	8289
TCGA-DU-5871	ARID1A	8289
TCGA-DU-5872	ARID1A	8289
TCGA-DU-6393	ARID1A	8289
TCGA-DU-6394	ARID1A	8289
TCGA-DU-6397	ARID1A	8289
TCGA-DU-6400	ARID1A	8289
TCGA-DU-6402	ARID1A	8289
TCGA-DU-6410	ARID1A	8289
TCGA-DU-7006	ARID1A	8289
TCGA-DU-7009	ARID1A	8289
TCGA-DU-7010	ARID1A	8289
TCGA-DU-7018	ARID1A	8289
TCGA-DU-7294	ARID1A	8289
TCGA-DU-7300	ARID1A	8289
TCGA-DU-7302	ARID1A	8289
TCGA-DU-8158	ARID1A	8289
TCGA-DU-8164	ARID1A	8289
TCGA-DU-8165	ARID1A	8289
TCGA-DU-8167	ARID1A	8289
TCGA-DU-8168	ARID1A	8289
TCGA-DU-A5TT	ARID1A	8289
TCGA-DU-A6S2	ARID1A	8289
TCGA-DU-A6S3	ARID1A	8289
TCGA-DU-A6S6	ARID1A	8289
TCGA-DU-A76K	ARID1A	8289
TCGA-DU-A76R	ARID1A	8289
TCGA-DU-A7T6	ARID1A	8289
TCGA-DU-A7TG	ARID1A	8289
TCGA-E1-5304	ARID1A	8289
TCGA-E1-5311	ARID1A	8289
TCGA-E1-5318	ARID1A	8289
TCGA-E1-5319	ARID1A	8289
TCGA-E1-5322	ARID1A	8289
TCGA-E1-A7YD	ARID1A	8289
TCGA-E1-A7YO	ARID1A	8289
TCGA-E1-A7YQ	ARID1A	8289
TCGA-E1-A7YS	ARID1A	8289
TCGA-EZ-7264	ARID1A	8289
TCGA-F6-A8O3	ARID1A	8289
TCGA-FG-5962	ARID1A	8289
TCGA-FG-5964	ARID1A	8289
TCGA-FG-7634	ARID1A	8289
TCGA-FG-7638	ARID1A	8289
TCGA-FG-7641	ARID1A	8289
TCGA-FG-8185	ARID1A	8289
TCGA-FG-8186	ARID1A	8289
TCGA-FG-8187	ARID1A	8289
TCGA-FG-A60K	ARID1A	8289
TCGA-FG-A6IZ	ARID1A	8289
TCGA-FG-A6J1	ARID1A	8289
TCGA-FG-A710	ARID1A	8289
TCGA-FG-A87Q	ARID1A	8289
TCGA-HT-7468	ARID1A	8289
TCGA-HT-7471	ARID1A	8289
TCGA-HT-7474	ARID1A	8289
TCGA-HT-7480	ARID1A	8289
TCGA-HT-7481	ARID1A	8289
TCGA-HT-7605	ARID1A	8289
TCGA-HT-7616	ARID1A	8289
TCGA-HT-7677	ARID1A	8289
TCGA-HT-7681	ARID1A	8289
TCGA-HT-7686	ARID1A	8289
TCGA-HT-7692	ARID1A	8289
TCGA-HT-7695	ARID1A	8289
TCGA-HT-7856	ARID1A	8289
TCGA-HT-7857	ARID1A	8289
TCGA-HT-7875	ARID1A	8289
TCGA-HT-7877	ARID1A	8289
TCGA-HT-8010	ARID1A	8289
TCGA-HT-8012	ARID1A	8289
TCGA-HT-8105	ARID1A	8289
TCGA-HT-8109	ARID1A	8289
TCGA-HT-A4DS	ARID1A	8289
TCGA-HT-A5R9	ARID1A	8289
TCGA-HT-A615	ARID1A	8289
TCGA-HT-A617	ARID1A	8289
TCGA-HT-A61C	ARID1A	8289
TCGA-HT-A74K	ARID1A	8289
TCGA-HT-A74L	ARID1A	8289
TCGA-HW-7486	ARID1A	8289
TCGA-HW-7487	ARID1A	8289
TCGA-HW-7491	ARID1A	8289
TCGA-HW-7495	ARID1A	8289
TCGA-HW-8322	ARID1A	8289
TCGA-HW-A5KJ	ARID1A	8289
TCGA-IK-8125	ARID1A	8289
TCGA-KT-A74X	ARID1A	8289
TCGA-P5-A5ET	ARID1A	8289
TCGA-P5-A5EX	ARID1A	8289
TCGA-P5-A5F0	ARID1A	8289
TCGA-P5-A5F4	ARID1A	8289
TCGA-P5-A72Z	ARID1A	8289
TCGA-P5-A730	ARID1A	8289
TCGA-P5-A737	ARID1A	8289
TCGA-P5-A77W	ARID1A	8289
TCGA-P5-A77X	ARID1A	8289
TCGA-P5-A781	ARID1A	8289
TCGA-QH-A65R	ARID1A	8289
TCGA-QH-A65V	ARID1A	8289
TCGA-QH-A65X	ARID1A	8289
TCGA-QH-A65Z	ARID1A	8289
TCGA-QH-A6CU	ARID1A	8289
TCGA-QH-A6CV	ARID1A	8289
TCGA-QH-A6CY	ARID1A	8289
TCGA-QH-A6CZ	ARID1A	8289
TCGA-QH-A6X4	ARID1A	8289
TCGA-QH-A6X5	ARID1A	8289
TCGA-QH-A6X8	ARID1A	8289
TCGA-QH-A86X	ARID1A	8289
TCGA-R8-A6MK	ARID1A	8289
TCGA-R8-A6ML	ARID1A	8289
TCGA-R8-A6MO	ARID1A	8289
TCGA-RY-A83X	ARID1A	8289
TCGA-RY-A83Y	ARID1A	8289
TCGA-RY-A840	ARID1A	8289
TCGA-RY-A847	ARID1A	8289
TCGA-S9-A6TW	ARID1A	8289
TCGA-S9-A6TX	ARID1A	8289
TCGA-S9-A6TY	ARID1A	8289
TCGA-S9-A6U2	ARID1A	8289
TCGA-S9-A6U5	ARID1A	8289
TCGA-S9-A6UA	ARID1A	8289
TCGA-S9-A6UB	ARID1A	8289
TCGA-S9-A6WE	ARID1A	8289
TCGA-S9-A6WH	ARID1A	8289
TCGA-S9-A6WL	ARID1A	8289
TCGA-S9-A6WM	ARID1A	8289
TCGA-S9-A6WP	ARID1A	8289
TCGA-S9-A6WQ	ARID1A	8289
TCGA-S9-A7IQ	ARID1A	8289
TCGA-S9-A7IY	ARID1A	8289
TCGA-S9-A7J1	ARID1A	8289
TCGA-S9-A7J2	ARID1A	8289
TCGA-S9-A7J3	ARID1A	8289
TCGA-S9-A7QY	ARID1A	8289
TCGA-S9-A7QZ	ARID1A	8289
TCGA-S9-A7R1	ARID1A	8289
TCGA-TM-A7C5	ARID1A	8289
TCGA-TM-A84G	ARID1A	8289
TCGA-TM-A84I	ARID1A	8289
TCGA-TM-A84M	ARID1A	8289
TCGA-TM-A84O	ARID1A	8289
TCGA-TM-A84S	ARID1A	8289
TCGA-TQ-A7RG	ARID1A	8289
TCGA-TQ-A7RI	ARID1A	8289
TCGA-TQ-A7RN	ARID1A	8289
TCGA-TQ-A7RO	ARID1A	8289
TCGA-TQ-A7RQ	ARID1A	8289
TCGA-TQ-A7RS	ARID1A	8289
TCGA-TQ-A7RU	ARID1A	8289
TCGA-VM-A8CA	ARID1A	8289
TCGA-VM-A8CB	ARID1A	8289
TCGA-VM-A8CE	ARID1A	8289
TCGA-VV-A829	ARID1A	8289
TCGA-VW-A7QS	ARID1A	8289
TCGA-W9-A837	ARID1A	8289
TCGA-2Y-A9GS	ARID1A	8289
TCGA-2Y-A9GY	ARID1A	8289
TCGA-2Y-A9GZ	ARID1A	8289
TCGA-2Y-A9H2	ARID1A	8289
TCGA-2Y-A9H3	ARID1A	8289
TCGA-2Y-A9H5	ARID1A	8289
TCGA-2Y-A9H6	ARID1A	8289
TCGA-2Y-A9H7	ARID1A	8289
TCGA-2Y-A9HA	ARID1A	8289
TCGA-3K-AAZ8	ARID1A	8289
TCGA-5C-A9VG	ARID1A	8289
TCGA-5C-A9VH	ARID1A	8289
TCGA-BC-A10Q	ARID1A	8289
TCGA-BC-A10T	ARID1A	8289
TCGA-BC-A10U	ARID1A	8289
TCGA-BC-A10W	ARID1A	8289
TCGA-BC-A69H	ARID1A	8289
TCGA-BW-A5NQ	ARID1A	8289
TCGA-CC-5258	ARID1A	8289
TCGA-CC-5260	ARID1A	8289
TCGA-CC-A3MA	ARID1A	8289
TCGA-CC-A3MB	ARID1A	8289
TCGA-CC-A3MC	ARID1A	8289
TCGA-CC-A5UD	ARID1A	8289
TCGA-CC-A7IE	ARID1A	8289
TCGA-CC-A7IF	ARID1A	8289
TCGA-CC-A7IG	ARID1A	8289
TCGA-CC-A7IJ	ARID1A	8289
TCGA-CC-A7IK	ARID1A	8289
TCGA-CC-A7IL	ARID1A	8289
TCGA-CC-A8HU	ARID1A	8289
TCGA-CC-A8HV	ARID1A	8289
TCGA-CC-A9FS	ARID1A	8289
TCGA-CC-A9FU	ARID1A	8289
TCGA-CC-A9FW	ARID1A	8289
TCGA-DD-A113	ARID1A	8289
TCGA-DD-A116	ARID1A	8289
TCGA-DD-A118	ARID1A	8289
TCGA-DD-A11A	ARID1A	8289
TCGA-DD-A11B	ARID1A	8289
TCGA-DD-A11C	ARID1A	8289
TCGA-DD-A11D	ARID1A	8289
TCGA-DD-A1E9	ARID1A	8289
TCGA-DD-A1EH	ARID1A	8289
TCGA-DD-A39V	ARID1A	8289
TCGA-DD-A3A9	ARID1A	8289
TCGA-DD-A4NA	ARID1A	8289
TCGA-DD-A4NI	ARID1A	8289
TCGA-DD-A4NN	ARID1A	8289
TCGA-DD-A4NO	ARID1A	8289
TCGA-DD-A73B	ARID1A	8289
TCGA-DD-A73F	ARID1A	8289
TCGA-DD-A73G	ARID1A	8289
TCGA-DD-AAC8	ARID1A	8289
TCGA-DD-AACA	ARID1A	8289
TCGA-DD-AACB	ARID1A	8289
TCGA-DD-AACJ	ARID1A	8289
TCGA-DD-AACK	ARID1A	8289
TCGA-DD-AACN	ARID1A	8289
TCGA-DD-AACO	ARID1A	8289
TCGA-DD-AACP	ARID1A	8289
TCGA-DD-AACT	ARID1A	8289
TCGA-DD-AACW	ARID1A	8289
TCGA-DD-AAD0	ARID1A	8289
TCGA-DD-AAD5	ARID1A	8289
TCGA-DD-AAD6	ARID1A	8289
TCGA-DD-AADA	ARID1A	8289
TCGA-DD-AADB	ARID1A	8289
TCGA-DD-AADC	ARID1A	8289
TCGA-DD-AADD	ARID1A	8289
TCGA-DD-AADI	ARID1A	8289
TCGA-DD-AADJ	ARID1A	8289
TCGA-DD-AADL	ARID1A	8289
TCGA-DD-AADM	ARID1A	8289
TCGA-DD-AADO	ARID1A	8289
TCGA-DD-AADP	ARID1A	8289
TCGA-DD-AADW	ARID1A	8289
TCGA-DD-AADY	ARID1A	8289
TCGA-DD-AAE0	ARID1A	8289
TCGA-DD-AAE1	ARID1A	8289
TCGA-DD-AAE3	ARID1A	8289
TCGA-DD-AAEE	ARID1A	8289
TCGA-DD-AAEK	ARID1A	8289
TCGA-DD-AAVQ	ARID1A	8289
TCGA-DD-AAVS	ARID1A	8289
TCGA-DD-AAVU	ARID1A	8289
TCGA-DD-AAVW	ARID1A	8289
TCGA-DD-AAVZ	ARID1A	8289
TCGA-DD-AAW1	ARID1A	8289
TCGA-ED-A459	ARID1A	8289
TCGA-ED-A66X	ARID1A	8289
TCGA-ED-A66Y	ARID1A	8289
TCGA-ED-A7PY	ARID1A	8289
TCGA-ED-A7XP	ARID1A	8289
TCGA-ED-A82E	ARID1A	8289
TCGA-ED-A8O5	ARID1A	8289
TCGA-ED-A8O6	ARID1A	8289
TCGA-ED-A97K	ARID1A	8289
TCGA-EP-A2KA	ARID1A	8289
TCGA-EP-A2KB	ARID1A	8289
TCGA-EP-A2KC	ARID1A	8289
TCGA-ES-A2HS	ARID1A	8289
TCGA-FV-A23B	ARID1A	8289
TCGA-FV-A2QQ	ARID1A	8289
TCGA-FV-A3I0	ARID1A	8289
TCGA-FV-A3R3	ARID1A	8289
TCGA-FV-A496	ARID1A	8289
TCGA-FV-A4ZP	ARID1A	8289
TCGA-G3-A25S	ARID1A	8289
TCGA-G3-A25Y	ARID1A	8289
TCGA-G3-A3CH	ARID1A	8289
TCGA-G3-A5SI	ARID1A	8289
TCGA-G3-A5SJ	ARID1A	8289
TCGA-G3-A5SL	ARID1A	8289
TCGA-G3-A5SM	ARID1A	8289
TCGA-G3-A7M5	ARID1A	8289
TCGA-G3-A7M6	ARID1A	8289
TCGA-G3-A7M9	ARID1A	8289
TCGA-G3-AAV1	ARID1A	8289
TCGA-G3-AAV6	ARID1A	8289
TCGA-KR-A7K2	ARID1A	8289
TCGA-KR-A7K7	ARID1A	8289
TCGA-KR-A7K8	ARID1A	8289
TCGA-LG-A6GG	ARID1A	8289
TCGA-LG-A9QC	ARID1A	8289
TCGA-MI-A75G	ARID1A	8289
TCGA-RC-A6M3	ARID1A	8289
TCGA-RC-A6M4	ARID1A	8289
TCGA-RC-A6M6	ARID1A	8289
TCGA-RC-A7SH	ARID1A	8289
TCGA-RC-A7SK	ARID1A	8289
TCGA-UB-A7MA	ARID1A	8289
TCGA-UB-A7MB	ARID1A	8289
TCGA-UB-A7MC	ARID1A	8289
TCGA-UB-A7MF	ARID1A	8289
TCGA-UB-AA0U	ARID1A	8289
TCGA-WQ-A9G7	ARID1A	8289
TCGA-WQ-AB4B	ARID1A	8289
TCGA-XR-A8TF	ARID1A	8289
TCGA-YA-A8S7	ARID1A	8289
TCGA-ZP-A9CZ	ARID1A	8289
TCGA-ZP-A9D0	ARID1A	8289
TCGA-ZP-A9D1	ARID1A	8289
TCGA-05-4249	ARID1A	8289
TCGA-05-4250	ARID1A	8289
TCGA-05-4389	ARID1A	8289
TCGA-05-4390	ARID1A	8289
TCGA-05-4396	ARID1A	8289
TCGA-05-4398	ARID1A	8289
TCGA-05-4405	ARID1A	8289
TCGA-05-4415	ARID1A	8289
TCGA-05-4417	ARID1A	8289
TCGA-05-4420	ARID1A	8289
TCGA-05-4422	ARID1A	8289
TCGA-05-4425	ARID1A	8289
TCGA-05-5423	ARID1A	8289
TCGA-05-5428	ARID1A	8289
TCGA-05-5429	ARID1A	8289
TCGA-38-4628	ARID1A	8289
TCGA-44-2659	ARID1A	8289
TCGA-44-2666	ARID1A	8289
TCGA-44-3919	ARID1A	8289
TCGA-44-5643	ARID1A	8289
TCGA-44-5644	ARID1A	8289
TCGA-44-5645	ARID1A	8289
TCGA-44-6779	ARID1A	8289
TCGA-44-7660	ARID1A	8289
TCGA-44-7667	ARID1A	8289
TCGA-44-7669	ARID1A	8289
TCGA-44-8119	ARID1A	8289
TCGA-44-A47F	ARID1A	8289
TCGA-49-4501	ARID1A	8289
TCGA-49-4510	ARID1A	8289
TCGA-49-4512	ARID1A	8289
TCGA-49-6742	ARID1A	8289
TCGA-49-6767	ARID1A	8289
TCGA-49-AARE	ARID1A	8289
TCGA-49-AARQ	ARID1A	8289
TCGA-50-5051	ARID1A	8289
TCGA-50-5931	ARID1A	8289
TCGA-50-5932	ARID1A	8289
TCGA-50-5935	ARID1A	8289
TCGA-50-5936	ARID1A	8289
TCGA-50-5944	ARID1A	8289
TCGA-50-5946	ARID1A	8289
TCGA-50-6594	ARID1A	8289
TCGA-50-7109	ARID1A	8289
TCGA-53-7624	ARID1A	8289
TCGA-53-7813	ARID1A	8289
TCGA-55-1592	ARID1A	8289
TCGA-55-1596	ARID1A	8289
TCGA-55-5899	ARID1A	8289
TCGA-55-7281	ARID1A	8289
TCGA-55-7283	ARID1A	8289
TCGA-55-7576	ARID1A	8289
TCGA-55-7907	ARID1A	8289
TCGA-55-7914	ARID1A	8289
TCGA-55-7995	ARID1A	8289
TCGA-55-8090	ARID1A	8289
TCGA-55-8091	ARID1A	8289
TCGA-55-8092	ARID1A	8289
TCGA-55-8203	ARID1A	8289
TCGA-55-8206	ARID1A	8289
TCGA-55-8507	ARID1A	8289
TCGA-55-8514	ARID1A	8289
TCGA-55-8615	ARID1A	8289
TCGA-55-A48Z	ARID1A	8289
TCGA-55-A492	ARID1A	8289
TCGA-55-A494	ARID1A	8289
TCGA-55-A4DF	ARID1A	8289
TCGA-55-A4DG	ARID1A	8289
TCGA-62-8399	ARID1A	8289
TCGA-62-8402	ARID1A	8289
TCGA-62-A46O	ARID1A	8289
TCGA-62-A46R	ARID1A	8289
TCGA-62-A46S	ARID1A	8289
TCGA-62-A46V	ARID1A	8289
TCGA-62-A472	ARID1A	8289
TCGA-64-1681	ARID1A	8289
TCGA-64-5774	ARID1A	8289
TCGA-64-5778	ARID1A	8289
TCGA-64-5779	ARID1A	8289
TCGA-67-3770	ARID1A	8289
TCGA-67-6217	ARID1A	8289
TCGA-69-7760	ARID1A	8289
TCGA-69-7973	ARID1A	8289
TCGA-69-7980	ARID1A	8289
TCGA-71-6725	ARID1A	8289
TCGA-73-4666	ARID1A	8289
TCGA-73-4670	ARID1A	8289
TCGA-73-4675	ARID1A	8289
TCGA-73-4677	ARID1A	8289
TCGA-73-7498	ARID1A	8289
TCGA-73-A9RS	ARID1A	8289
TCGA-75-5147	ARID1A	8289
TCGA-75-6207	ARID1A	8289
TCGA-75-7027	ARID1A	8289
TCGA-75-7031	ARID1A	8289
TCGA-78-7145	ARID1A	8289
TCGA-78-7146	ARID1A	8289
TCGA-78-7147	ARID1A	8289
TCGA-78-7148	ARID1A	8289
TCGA-78-7149	ARID1A	8289
TCGA-78-7153	ARID1A	8289
TCGA-78-7154	ARID1A	8289
TCGA-78-7155	ARID1A	8289
TCGA-78-7161	ARID1A	8289
TCGA-78-7163	ARID1A	8289
TCGA-78-7167	ARID1A	8289
TCGA-78-7220	ARID1A	8289
TCGA-78-7535	ARID1A	8289
TCGA-78-7536	ARID1A	8289
TCGA-78-7542	ARID1A	8289
TCGA-78-8655	ARID1A	8289
TCGA-78-8662	ARID1A	8289
TCGA-80-5608	ARID1A	8289
TCGA-80-5611	ARID1A	8289
TCGA-86-6562	ARID1A	8289
TCGA-86-7701	ARID1A	8289
TCGA-86-7713	ARID1A	8289
TCGA-86-8054	ARID1A	8289
TCGA-86-8074	ARID1A	8289
TCGA-86-8278	ARID1A	8289
TCGA-86-8279	ARID1A	8289
TCGA-86-8668	ARID1A	8289
TCGA-91-6828	ARID1A	8289
TCGA-91-6831	ARID1A	8289
TCGA-91-6840	ARID1A	8289
TCGA-91-7771	ARID1A	8289
TCGA-91-8496	ARID1A	8289
TCGA-91-8499	ARID1A	8289
TCGA-93-8067	ARID1A	8289
TCGA-95-7039	ARID1A	8289
TCGA-95-7043	ARID1A	8289
TCGA-95-7562	ARID1A	8289
TCGA-95-7567	ARID1A	8289
TCGA-97-7554	ARID1A	8289
TCGA-97-8176	ARID1A	8289
TCGA-J2-A4AD	ARID1A	8289
TCGA-J2-A4AE	ARID1A	8289
TCGA-L9-A443	ARID1A	8289
TCGA-L9-A7SV	ARID1A	8289
TCGA-MP-A4T8	ARID1A	8289
TCGA-MP-A4TE	ARID1A	8289
TCGA-NJ-A7XG	ARID1A	8289
TCGA-O1-A52J	ARID1A	8289
TCGA-18-3408	ARID1A	8289
TCGA-18-3411	ARID1A	8289
TCGA-18-3414	ARID1A	8289
TCGA-18-3415	ARID1A	8289
TCGA-18-4083	ARID1A	8289
TCGA-18-5592	ARID1A	8289
TCGA-21-1081	ARID1A	8289
TCGA-21-1082	ARID1A	8289
TCGA-21-5786	ARID1A	8289
TCGA-21-5787	ARID1A	8289
TCGA-22-0944	ARID1A	8289
TCGA-22-4593	ARID1A	8289
TCGA-22-4599	ARID1A	8289
TCGA-22-4601	ARID1A	8289
TCGA-22-4604	ARID1A	8289
TCGA-22-4607	ARID1A	8289
TCGA-22-5471	ARID1A	8289
TCGA-22-5473	ARID1A	8289
TCGA-22-5474	ARID1A	8289
TCGA-22-5477	ARID1A	8289
TCGA-22-5480	ARID1A	8289
TCGA-22-5481	ARID1A	8289
TCGA-22-5482	ARID1A	8289
TCGA-22-5483	ARID1A	8289
TCGA-22-5485	ARID1A	8289
TCGA-22-5491	ARID1A	8289
TCGA-33-4533	ARID1A	8289
TCGA-33-4538	ARID1A	8289
TCGA-33-4566	ARID1A	8289
TCGA-33-4582	ARID1A	8289
TCGA-33-4583	ARID1A	8289
TCGA-33-4586	ARID1A	8289
TCGA-33-4587	ARID1A	8289
TCGA-33-6738	ARID1A	8289
TCGA-33-A5GW	ARID1A	8289
TCGA-33-AAS8	ARID1A	8289
TCGA-33-AASB	ARID1A	8289
TCGA-34-2596	ARID1A	8289
TCGA-34-2600	ARID1A	8289
TCGA-34-5231	ARID1A	8289
TCGA-34-5239	ARID1A	8289
TCGA-34-5240	ARID1A	8289
TCGA-34-7107	ARID1A	8289
TCGA-34-8455	ARID1A	8289
TCGA-34-8456	ARID1A	8289
TCGA-37-4130	ARID1A	8289
TCGA-37-4132	ARID1A	8289
TCGA-37-4133	ARID1A	8289
TCGA-37-4141	ARID1A	8289
TCGA-37-5819	ARID1A	8289
TCGA-37-A5EL	ARID1A	8289
TCGA-39-5016	ARID1A	8289
TCGA-39-5031	ARID1A	8289
TCGA-39-5040	ARID1A	8289
TCGA-43-3394	ARID1A	8289
TCGA-43-6770	ARID1A	8289
TCGA-43-7657	ARID1A	8289
TCGA-43-7658	ARID1A	8289
TCGA-43-A474	ARID1A	8289
TCGA-43-A56V	ARID1A	8289
TCGA-46-3765	ARID1A	8289
TCGA-46-3768	ARID1A	8289
TCGA-46-3769	ARID1A	8289
TCGA-46-6025	ARID1A	8289
TCGA-46-6026	ARID1A	8289
TCGA-51-4079	ARID1A	8289
TCGA-51-4080	ARID1A	8289
TCGA-52-7809	ARID1A	8289
TCGA-52-7810	ARID1A	8289
TCGA-52-7812	ARID1A	8289
TCGA-56-1622	ARID1A	8289
TCGA-56-7221	ARID1A	8289
TCGA-56-7223	ARID1A	8289
TCGA-56-7580	ARID1A	8289
TCGA-56-7582	ARID1A	8289
TCGA-56-7730	ARID1A	8289
TCGA-56-7823	ARID1A	8289
TCGA-56-8305	ARID1A	8289
TCGA-56-8308	ARID1A	8289
TCGA-56-8504	ARID1A	8289
TCGA-56-A49D	ARID1A	8289
TCGA-56-A62T	ARID1A	8289
TCGA-58-8391	ARID1A	8289
TCGA-58-A46L	ARID1A	8289
TCGA-58-A46M	ARID1A	8289
TCGA-60-2695	ARID1A	8289
TCGA-60-2708	ARID1A	8289
TCGA-60-2711	ARID1A	8289
TCGA-60-2713	ARID1A	8289
TCGA-60-2714	ARID1A	8289
TCGA-60-2719	ARID1A	8289
TCGA-60-2721	ARID1A	8289
TCGA-60-2722	ARID1A	8289
TCGA-60-2726	ARID1A	8289
TCGA-63-5128	ARID1A	8289
TCGA-63-7023	ARID1A	8289
TCGA-63-A5M9	ARID1A	8289
TCGA-63-A5MB	ARID1A	8289
TCGA-63-A5MH	ARID1A	8289
TCGA-63-A5MJ	ARID1A	8289
TCGA-63-A5MW	ARID1A	8289
TCGA-66-2727	ARID1A	8289
TCGA-66-2742	ARID1A	8289
TCGA-66-2758	ARID1A	8289
TCGA-66-2766	ARID1A	8289
TCGA-66-2773	ARID1A	8289
TCGA-66-2781	ARID1A	8289
TCGA-66-2785	ARID1A	8289
TCGA-66-2789	ARID1A	8289
TCGA-66-2792	ARID1A	8289
TCGA-66-2793	ARID1A	8289
TCGA-66-2794	ARID1A	8289
TCGA-66-2795	ARID1A	8289
TCGA-68-7755	ARID1A	8289
TCGA-68-8250	ARID1A	8289
TCGA-68-A59J	ARID1A	8289
TCGA-70-6723	ARID1A	8289
TCGA-77-6843	ARID1A	8289
TCGA-77-6845	ARID1A	8289
TCGA-77-7139	ARID1A	8289
TCGA-77-7142	ARID1A	8289
TCGA-77-7337	ARID1A	8289
TCGA-77-7338	ARID1A	8289
TCGA-77-7463	ARID1A	8289
TCGA-77-7465	ARID1A	8289
TCGA-77-8009	ARID1A	8289
TCGA-77-8128	ARID1A	8289
TCGA-77-8133	ARID1A	8289
TCGA-77-8144	ARID1A	8289
TCGA-77-8150	ARID1A	8289
TCGA-77-8153	ARID1A	8289
TCGA-77-A5G3	ARID1A	8289
TCGA-77-A5G8	ARID1A	8289
TCGA-77-A5GF	ARID1A	8289
TCGA-79-5596	ARID1A	8289
TCGA-85-6560	ARID1A	8289
TCGA-85-7696	ARID1A	8289
TCGA-85-7698	ARID1A	8289
TCGA-85-7699	ARID1A	8289
TCGA-85-7843	ARID1A	8289
TCGA-85-7950	ARID1A	8289
TCGA-85-8070	ARID1A	8289
TCGA-85-8071	ARID1A	8289
TCGA-85-8072	ARID1A	8289
TCGA-85-8277	ARID1A	8289
TCGA-85-8351	ARID1A	8289
TCGA-85-8352	ARID1A	8289
TCGA-85-8354	ARID1A	8289
TCGA-85-8479	ARID1A	8289
TCGA-85-A4CL	ARID1A	8289
TCGA-85-A4JC	ARID1A	8289
TCGA-85-A4QQ	ARID1A	8289
TCGA-85-A4QR	ARID1A	8289
TCGA-85-A512	ARID1A	8289
TCGA-85-A5B5	ARID1A	8289
TCGA-90-7769	ARID1A	8289
TCGA-90-7964	ARID1A	8289
TCGA-90-A4ED	ARID1A	8289
TCGA-94-7557	ARID1A	8289
TCGA-94-7943	ARID1A	8289
TCGA-94-8490	ARID1A	8289
TCGA-94-8491	ARID1A	8289
TCGA-94-A4VJ	ARID1A	8289
TCGA-94-A5I4	ARID1A	8289
TCGA-98-8021	ARID1A	8289
TCGA-98-A538	ARID1A	8289
TCGA-98-A53I	ARID1A	8289
TCGA-98-A53J	ARID1A	8289
TCGA-L3-A524	ARID1A	8289
TCGA-LA-A446	ARID1A	8289
TCGA-LA-A7SW	ARID1A	8289
TCGA-MF-A522	ARID1A	8289
TCGA-NC-A5HD	ARID1A	8289
TCGA-NC-A5HF	ARID1A	8289
TCGA-NC-A5HG	ARID1A	8289
TCGA-NC-A5HI	ARID1A	8289
TCGA-NC-A5HK	ARID1A	8289
TCGA-NC-A5HL	ARID1A	8289
TCGA-NC-A5HN	ARID1A	8289
TCGA-NC-A5HO	ARID1A	8289
TCGA-NC-A5HP	ARID1A	8289
TCGA-NC-A5HQ	ARID1A	8289
TCGA-NC-A5HR	ARID1A	8289
TCGA-NK-A5CR	ARID1A	8289
TCGA-O2-A52N	ARID1A	8289
TCGA-O2-A52Q	ARID1A	8289
TCGA-O2-A52S	ARID1A	8289
TCGA-O2-A5IB	ARID1A	8289
TCGA-2J-AAB6	ARID1A	8289
TCGA-2J-AABI	ARID1A	8289
TCGA-2J-AABP	ARID1A	8289
TCGA-2L-AAQA	ARID1A	8289
TCGA-2L-AAQE	ARID1A	8289
TCGA-3A-A9IH	ARID1A	8289
TCGA-FB-A78T	ARID1A	8289
TCGA-FB-AAPU	ARID1A	8289
TCGA-FB-AAQ0	ARID1A	8289
TCGA-FB-AAQ6	ARID1A	8289
TCGA-HV-A5A4	ARID1A	8289
TCGA-HV-A7OP	ARID1A	8289
TCGA-HZ-7289	ARID1A	8289
TCGA-HZ-A8P1	ARID1A	8289
TCGA-HZ-A9TJ	ARID1A	8289
TCGA-IB-7886	ARID1A	8289
TCGA-IB-A5SP	ARID1A	8289
TCGA-IB-A6UF	ARID1A	8289
TCGA-IB-AAUM	ARID1A	8289
TCGA-IB-AAUN	ARID1A	8289
TCGA-LB-A7SX	ARID1A	8289
TCGA-OE-A75W	ARID1A	8289
TCGA-Q3-AA2A	ARID1A	8289
TCGA-S4-A8RM	ARID1A	8289
TCGA-S4-A8RO	ARID1A	8289
TCGA-S4-A8RP	ARID1A	8289
TCGA-US-A776	ARID1A	8289
TCGA-YY-A8LH	ARID1A	8289
TCGA-B7-A5TJ	ARID1A	8289
TCGA-B7-A5TN	ARID1A	8289
TCGA-BR-4184	ARID1A	8289
TCGA-BR-4191	ARID1A	8289
TCGA-BR-4257	ARID1A	8289
TCGA-BR-4267	ARID1A	8289
TCGA-BR-4294	ARID1A	8289
TCGA-BR-4366	ARID1A	8289
TCGA-BR-4369	ARID1A	8289
TCGA-BR-6458	ARID1A	8289
TCGA-BR-6565	ARID1A	8289
TCGA-BR-7197	ARID1A	8289
TCGA-BR-7704	ARID1A	8289
TCGA-BR-7717	ARID1A	8289
TCGA-BR-8060	ARID1A	8289
TCGA-BR-8286	ARID1A	8289
TCGA-BR-8289	ARID1A	8289
TCGA-BR-8295	ARID1A	8289
TCGA-BR-8373	ARID1A	8289
TCGA-BR-8483	ARID1A	8289
TCGA-BR-8485	ARID1A	8289
TCGA-BR-8678	ARID1A	8289
TCGA-BR-8679	ARID1A	8289
TCGA-BR-8680	ARID1A	8289
TCGA-BR-8683	ARID1A	8289
TCGA-BR-A4CQ	ARID1A	8289
TCGA-BR-A4CR	ARID1A	8289
TCGA-BR-A4J1	ARID1A	8289
TCGA-BR-A4J7	ARID1A	8289
TCGA-BR-A4PD	ARID1A	8289
TCGA-BR-A4PE	ARID1A	8289
TCGA-BR-A4PF	ARID1A	8289
TCGA-BR-A4QI	ARID1A	8289
TCGA-CD-5799	ARID1A	8289
TCGA-CD-8527	ARID1A	8289
TCGA-CD-8533	ARID1A	8289
TCGA-CD-8535	ARID1A	8289
TCGA-CD-A486	ARID1A	8289
TCGA-CD-A48C	ARID1A	8289
TCGA-CD-A4MH	ARID1A	8289
TCGA-CG-4437	ARID1A	8289
TCGA-CG-4438	ARID1A	8289
TCGA-CG-4441	ARID1A	8289
TCGA-CG-4443	ARID1A	8289
TCGA-CG-4444	ARID1A	8289
TCGA-CG-4449	ARID1A	8289
TCGA-CG-4469	ARID1A	8289
TCGA-CG-5718	ARID1A	8289
TCGA-CG-5724	ARID1A	8289
TCGA-CG-5725	ARID1A	8289
TCGA-CG-5730	ARID1A	8289
TCGA-D7-6519	ARID1A	8289
TCGA-D7-6526	ARID1A	8289
TCGA-D7-6527	ARID1A	8289
TCGA-D7-6528	ARID1A	8289
TCGA-D7-6817	ARID1A	8289
TCGA-D7-6822	ARID1A	8289
TCGA-D7-8573	ARID1A	8289
TCGA-D7-8575	ARID1A	8289
TCGA-D7-8576	ARID1A	8289
TCGA-D7-A4YY	ARID1A	8289
TCGA-D7-A6EV	ARID1A	8289
TCGA-D7-A6EX	ARID1A	8289
TCGA-D7-A6F0	ARID1A	8289
TCGA-D7-A6F2	ARID1A	8289
TCGA-D7-A74A	ARID1A	8289
TCGA-EQ-5647	ARID1A	8289
TCGA-EQ-8122	ARID1A	8289
TCGA-EQ-A4SO	ARID1A	8289
TCGA-FP-7829	ARID1A	8289
TCGA-FP-8099	ARID1A	8289
TCGA-FP-8211	ARID1A	8289
TCGA-HF-7133	ARID1A	8289
TCGA-HF-7136	ARID1A	8289
TCGA-HF-A5NB	ARID1A	8289
TCGA-HJ-7597	ARID1A	8289
TCGA-HU-8238	ARID1A	8289
TCGA-HU-8243	ARID1A	8289
TCGA-HU-8245	ARID1A	8289
TCGA-HU-8249	ARID1A	8289
TCGA-HU-A4GD	ARID1A	8289
TCGA-HU-A4GF	ARID1A	8289
TCGA-HU-A4GH	ARID1A	8289
TCGA-HU-A4GP	ARID1A	8289
TCGA-HU-A4GU	ARID1A	8289
TCGA-HU-A4H2	ARID1A	8289
TCGA-HU-A4H5	ARID1A	8289
TCGA-HU-A4HD	ARID1A	8289
TCGA-IN-A6RI	ARID1A	8289
TCGA-IN-A6RO	ARID1A	8289
TCGA-IN-A7NU	ARID1A	8289
TCGA-KB-A93H	ARID1A	8289
TCGA-KB-A93J	ARID1A	8289
TCGA-R5-A7ZR	ARID1A	8289
TCGA-RD-A7BT	ARID1A	8289
TCGA-VQ-A8DU	ARID1A	8289
TCGA-VQ-A8DV	ARID1A	8289
TCGA-VQ-A8E0	ARID1A	8289
TCGA-VQ-A8E2	ARID1A	8289
TCGA-VQ-A8P5	ARID1A	8289
TCGA-VQ-A8PE	ARID1A	8289
TCGA-VQ-A8PH	ARID1A	8289
TCGA-VQ-A8PJ	ARID1A	8289
TCGA-VQ-A8PK	ARID1A	8289
TCGA-VQ-A8PS	ARID1A	8289
TCGA-VQ-A8PU	ARID1A	8289
TCGA-VQ-A91Q	ARID1A	8289
TCGA-VQ-A91Z	ARID1A	8289
TCGA-VQ-A922	ARID1A	8289
TCGA-VQ-A925	ARID1A	8289
TCGA-VQ-A92D	ARID1A	8289
TCGA-VQ-A94O	ARID1A	8289
TCGA-VQ-A94T	ARID1A	8289
TCGA-VQ-AA64	ARID1A	8289
TCGA-VQ-AA68	ARID1A	8289
TCGA-VQ-AA6A	ARID1A	8289
TCGA-VQ-AA6B	ARID1A	8289
TCGA-VQ-AA6D	ARID1A	8289
TCGA-VQ-AA6K	ARID1A	8289
TCGA-2E-A9G8	ARID1A	8289
TCGA-A5-A1OG	ARID1A	8289
TCGA-A5-A2K2	ARID1A	8289
TCGA-A5-A3LP	ARID1A	8289
TCGA-AJ-A23M	ARID1A	8289
TCGA-AJ-A23O	ARID1A	8289
TCGA-AJ-A2QK	ARID1A	8289
TCGA-AJ-A2QM	ARID1A	8289
TCGA-AJ-A3EJ	ARID1A	8289
TCGA-AJ-A3IA	ARID1A	8289
TCGA-AJ-A3QS	ARID1A	8289
TCGA-AJ-A3TW	ARID1A	8289
TCGA-AP-A5FX	ARID1A	8289
TCGA-AW-A1PO	ARID1A	8289
TCGA-AX-A0IU	ARID1A	8289
TCGA-AX-A1C7	ARID1A	8289
TCGA-AX-A1C8	ARID1A	8289
TCGA-AX-A1CF	ARID1A	8289
TCGA-AX-A2H2	ARID1A	8289
TCGA-AX-A2H4	ARID1A	8289
TCGA-AX-A2H5	ARID1A	8289
TCGA-AX-A2HG	ARID1A	8289
TCGA-AX-A3FV	ARID1A	8289
TCGA-AX-A3FX	ARID1A	8289
TCGA-AX-A3G1	ARID1A	8289
TCGA-AX-A3G4	ARID1A	8289
TCGA-AX-A3G6	ARID1A	8289
TCGA-AX-A3G7	ARID1A	8289
TCGA-B5-A0JN	ARID1A	8289
TCGA-B5-A11I	ARID1A	8289
TCGA-B5-A11P	ARID1A	8289
TCGA-B5-A1MY	ARID1A	8289
TCGA-B5-A1N2	ARID1A	8289
TCGA-B5-A5OD	ARID1A	8289
TCGA-BG-A0YV	ARID1A	8289
TCGA-BG-A18C	ARID1A	8289
TCGA-BG-A2AE	ARID1A	8289
TCGA-BK-A139	ARID1A	8289
TCGA-BK-A4ZD	ARID1A	8289
TCGA-BS-A0TI	ARID1A	8289
TCGA-BS-A0U9	ARID1A	8289
TCGA-BS-A0V8	ARID1A	8289
TCGA-D1-A0ZQ	ARID1A	8289
TCGA-D1-A0ZZ	ARID1A	8289
TCGA-D1-A15W	ARID1A	8289
TCGA-D1-A169	ARID1A	8289
TCGA-D1-A16I	ARID1A	8289
TCGA-D1-A16N	ARID1A	8289
TCGA-D1-A16S	ARID1A	8289
TCGA-D1-A16V	ARID1A	8289
TCGA-D1-A17K	ARID1A	8289
TCGA-D1-A1NU	ARID1A	8289
TCGA-D1-A1O0	ARID1A	8289
TCGA-D1-A2G7	ARID1A	8289
TCGA-D1-A3DG	ARID1A	8289
TCGA-D1-A3JQ	ARID1A	8289
TCGA-DF-A2KR	ARID1A	8289
TCGA-DF-A2KS	ARID1A	8289
TCGA-DF-A2L0	ARID1A	8289
TCGA-DI-A1NN	ARID1A	8289
TCGA-DI-A1NO	ARID1A	8289
TCGA-DI-A2QT	ARID1A	8289
TCGA-EO-A1Y7	ARID1A	8289
TCGA-EO-A1Y8	ARID1A	8289
TCGA-EO-A2CH	ARID1A	8289
TCGA-EO-A3AS	ARID1A	8289
TCGA-EO-A3KW	ARID1A	8289
TCGA-EY-A1GJ	ARID1A	8289
TCGA-EY-A1GM	ARID1A	8289
TCGA-EY-A1GO	ARID1A	8289
TCGA-EY-A1GP	ARID1A	8289
TCGA-EY-A1GW	ARID1A	8289
TCGA-EY-A210	ARID1A	8289
TCGA-EY-A212	ARID1A	8289
TCGA-EY-A2ON	ARID1A	8289
TCGA-EY-A2OQ	ARID1A	8289
TCGA-EY-A3L3	ARID1A	8289
TCGA-EY-A3QX	ARID1A	8289
TCGA-FI-A2CY	ARID1A	8289
TCGA-FI-A2D2	ARID1A	8289
TCGA-FI-A2EU	ARID1A	8289
TCGA-FI-A2EW	ARID1A	8289
TCGA-FI-A2EY	ARID1A	8289
TCGA-FI-A2F8	ARID1A	8289
TCGA-FI-A2F9	ARID1A	8289
TCGA-FI-A3PV	ARID1A	8289
TCGA-FI-A3PX	ARID1A	8289
TCGA-H5-A2HR	ARID1A	8289
TCGA-JU-AAVI	ARID1A	8289
TCGA-K6-A3WQ	ARID1A	8289
TCGA-KP-A3VZ	ARID1A	8289
TCGA-KP-A3W0	ARID1A	8289
TCGA-KP-A3W1	ARID1A	8289
TCGA-KP-A3W3	ARID1A	8289
TCGA-KP-A3W4	ARID1A	8289
TCGA-PG-A7D5	ARID1A	8289
TCGA-SL-A6J9	ARID1A	8289
TCGA-N5-A4RD	ARID1A	8289
TCGA-N5-A4RF	ARID1A	8289
TCGA-N5-A4RS	ARID1A	8289
TCGA-N6-A4V9	ARID1A	8289
TCGA-N6-A4VC	ARID1A	8289
TCGA-N6-A4VD	ARID1A	8289
TCGA-N6-A4VE	ARID1A	8289
TCGA-N7-A4Y5	ARID1A	8289
TCGA-N7-A4Y8	ARID1A	8289
TCGA-N7-A59B	ARID1A	8289
TCGA-N8-A4PM	ARID1A	8289
TCGA-N8-A4PO	ARID1A	8289
TCGA-N8-A4PP	ARID1A	8289
TCGA-N8-A4PQ	ARID1A	8289
TCGA-N8-A56S	ARID1A	8289
TCGA-N9-A4PZ	ARID1A	8289
TCGA-N9-A4Q1	ARID1A	8289
TCGA-N9-A4Q3	ARID1A	8289
TCGA-N9-A4Q4	ARID1A	8289
TCGA-NA-A4QY	ARID1A	8289
TCGA-NA-A5I1	ARID1A	8289
TCGA-ND-A4W6	ARID1A	8289
TCGA-NF-A4WX	ARID1A	8289
TCGA-NF-A4X2	ARID1A	8289
TCGA-QM-A5NM	ARID1A	8289
TCGA-QN-A5NN	ARID1A	8289
TCGA-2F-A9KP	THRAP3	9967
TCGA-2F-A9KR	THRAP3	9967
TCGA-2F-A9KW	THRAP3	9967
TCGA-4Z-AA7R	THRAP3	9967
TCGA-4Z-AA80	THRAP3	9967
TCGA-4Z-AA82	THRAP3	9967
TCGA-4Z-AA84	THRAP3	9967
TCGA-4Z-AA87	THRAP3	9967
TCGA-5N-A9KI	THRAP3	9967
TCGA-BL-A13J	THRAP3	9967
TCGA-BT-A20J	THRAP3	9967
TCGA-BT-A20R	THRAP3	9967
TCGA-BT-A20T	THRAP3	9967
TCGA-BT-A2LA	THRAP3	9967
TCGA-BT-A3PJ	THRAP3	9967
TCGA-BT-A42B	THRAP3	9967
TCGA-BT-A42E	THRAP3	9967
TCGA-C4-A0EZ	THRAP3	9967
TCGA-C4-A0F0	THRAP3	9967
TCGA-CF-A1HR	THRAP3	9967
TCGA-CF-A1HS	THRAP3	9967
TCGA-CF-A3MI	THRAP3	9967
TCGA-CF-A47X	THRAP3	9967
TCGA-CU-A0YN	THRAP3	9967
TCGA-CU-A0YR	THRAP3	9967
TCGA-CU-A3QU	THRAP3	9967
TCGA-CU-A5W6	THRAP3	9967
TCGA-DK-A1A3	THRAP3	9967
TCGA-DK-A1A7	THRAP3	9967
TCGA-DK-A2I1	THRAP3	9967
TCGA-DK-A3IL	THRAP3	9967
TCGA-DK-A3IM	THRAP3	9967
TCGA-DK-A3IN	THRAP3	9967
TCGA-DK-A3IT	THRAP3	9967
TCGA-DK-A3X1	THRAP3	9967
TCGA-DK-A3X2	THRAP3	9967
TCGA-DK-A6AV	THRAP3	9967
TCGA-DK-A6B6	THRAP3	9967
TCGA-DK-AA6L	THRAP3	9967
TCGA-DK-AA6Q	THRAP3	9967
TCGA-DK-AA6R	THRAP3	9967
TCGA-DK-AA6S	THRAP3	9967
TCGA-DK-AA76	THRAP3	9967
TCGA-E5-A2PC	THRAP3	9967
TCGA-E5-A4TZ	THRAP3	9967
[truncated: 80,130 more rows]
