# Supplementary material for: Comprehensive patient-level classification and quantification of driver events in TCGA PanCanAtlas cohorts
Source: PLoS Genet. 2022 Jan 14;18(1):e1009996. doi: 10.1371/journal.pgen.1009996 (PMC8759692; doi:10.1371/journal.pgen.1009996)
Supplement: S3 Files — (ZIP) [file pgen.1009996.s003.zip › COHORTS/data/2021_11_23_14_20_distribution_gender.tsv]

Gender	Average number of SNA-based oncogenic events per patient	Average number of CNA-based oncogenic events per patient	Average number of Mixed oncogenic events per patient	Average number of SNA-based tumor suppressor events per patient	Average number of CNA-based tumor suppressor events per patient	Average number of Mixed tumor suppressor events per patient	Average number of Driver chromosome losses per patient	Average number of Driver chromosome gains per patient	Average number of Driver arm losses per patient	Average number of Driver arm gains per patient	Average number of driver events of all classes per patient
FEMALE	0.7398863256435975	1.3751253761283853	0.1354062186559679	1.381477766633233	2.103309929789368	0.2982280173854898	1.47576061517887	0.8518890003343363	1.9956536275493146	1.5295887662988967	11.877298562353728
MALE	0.5270180120080054	1.6147431621080721	0.13942628418945963	0.919613075383589	2.1884589726484323	0.3682454969979987	1.6074049366244163	1.0973982655103403	2.098398932621748	1.4893262174783188	12.03435623749166
