# Supplementary material for: Comprehensive patient-level classification and quantification of driver events in TCGA PanCanAtlas cohorts
Source: PLoS Genet. 2022 Jan 14;18(1):e1009996. doi: 10.1371/journal.pgen.1009996 (PMC8759692; doi:10.1371/journal.pgen.1009996)
Supplement: S4 Files — (ZIP) [file pgen.1009996.s004.zip]

Archive with 621 entries (608 files):
- Aneuploidy/
- Aneuploidy/Arm_drivers_ANDRIF_cohorts.xlsx
- __MACOSX/Aneuploidy/._Arm_drivers_ANDRIF_cohorts.xlsx
- Aneuploidy/.DS_Store
- __MACOSX/Aneuploidy/._.DS_Store
- Aneuploidy/PANCAN GISTIC2/
- Aneuploidy/Arm_drivers_GISTIC2_cohorts.xlsx
- __MACOSX/Aneuploidy/._Arm_drivers_GISTIC2_cohorts.xlsx
- Aneuploidy/COHORTS GISTIC2/
- Aneuploidy/Arm_drivers_ANDRIF_vs_GISTIC2_cohorts.xlsx
- __MACOSX/Aneuploidy/._Arm_drivers_ANDRIF_vs_GISTIC2_cohorts.xlsx
- Aneuploidy/PANCAN GISTIC2/.DS_Store
- __MACOSX/Aneuploidy/PANCAN GISTIC2/._.DS_Store
- Aneuploidy/PANCAN GISTIC2/cumulative histograms/
- Aneuploidy/PANCAN GISTIC2/algorithms.txt
- Aneuploidy/PANCAN GISTIC2/data/
- Aneuploidy/PANCAN GISTIC2/patient distributions/
- Aneuploidy/COHORTS GISTIC2/.DS_Store
- __MACOSX/Aneuploidy/COHORTS GISTIC2/._.DS_Store
- Aneuploidy/COHORTS GISTIC2/cumulative histograms/
- Aneuploidy/COHORTS GISTIC2/algorithms.txt
- Aneuploidy/COHORTS GISTIC2/data/
- Aneuploidy/COHORTS GISTIC2/patient distributions/
- Aneuploidy/PANCAN GISTIC2/cumulative histograms/legeng.png
- Aneuploidy/PANCAN GISTIC2/cumulative histograms/2021_11_23_15_3_distribution_age_females.pdf
- Aneuploidy/PANCAN GISTIC2/cumulative histograms/2021_11_23_15_3_distribution_stages_males.pdf
- Aneuploidy/PANCAN GISTIC2/cumulative histograms/Distribution_stages_cohorts/
- Aneuploidy/PANCAN GISTIC2/cumulative histograms/2021_11_23_15_3_distribution_age_males.pdf
- Aneuploidy/PANCAN GISTIC2/cumulative histograms/2021_11_23_15_3_distribution_events_detailed.pdf
- Aneuploidy/PANCAN GISTIC2/cumulative histograms/2021_11_23_15_3_distribution_cohorts_males.pdf
- Aneuploidy/PANCAN GISTIC2/cumulative histograms/2021_11_23_15_3_distribution_events_detailed_females.pdf
- Aneuploidy/PANCAN GISTIC2/cumulative histograms/2021_11_23_15_3_distribution_stages_females.pdf
- Aneuploidy/PANCAN GISTIC2/cumulative histograms/2021_11_23_15_3_distribution_cohorts.pdf
- Aneuploidy/PANCAN GISTIC2/cumulative histograms/2021_11_23_15_3_distribution_cohorts_females.pdf
- Aneuploidy/PANCAN GISTIC2/cumulative histograms/2021_11_23_15_3_distribution_events_detailed_males.pdf
- Aneuploidy/PANCAN GISTIC2/cumulative histograms/2021_11_23_15_3_distribution_gender.pdf
- Aneuploidy/PANCAN GISTIC2/cumulative histograms/2021_11_23_15_3_distribution_stages.pdf
- Aneuploidy/PANCAN GISTIC2/cumulative histograms/2021_11_23_15_3_distribution_age.pdf
- Aneuploidy/PANCAN GISTIC2/data/2021_11_23_15_3_patients.tsv
- Aneuploidy/PANCAN GISTIC2/data/2021_11_23_15_3_distribution_stages_females.tsv
- Aneuploidy/PANCAN GISTIC2/data/2021_11_23_15_3_distribution_events.tsv
- Aneuploidy/PANCAN GISTIC2/data/2021_11_23_15_3_distribution_cohorts_males.tsv
- Aneuploidy/PANCAN GISTIC2/data/Distribution_stages_cohorts/
- Aneuploidy/PANCAN GISTIC2/data/2021_11_23_15_3_distribution_age_males.tsv
- Aneuploidy/PANCAN GISTIC2/data/2021_11_23_15_3_distribution_events_detailed.tsv
- Aneuploidy/PANCAN GISTIC2/data/2021_11_23_15_3_distribution_events_detailed_females.tsv
- Aneuploidy/PANCAN GISTIC2/data/2021_11_23_15_3_distribution_events_MALE.tsv
- Aneuploidy/PANCAN GISTIC2/data/2021_11_23_15_3_distribution_events_FEMALE.tsv
- Aneuploidy/PANCAN GISTIC2/data/2021_11_23_15_3_distribution_age_females.tsv
- Aneuploidy/PANCAN GISTIC2/data/2021_11_23_15_3_distribution_stages_males.tsv
- Aneuploidy/PANCAN GISTIC2/data/2021_11_23_15_3_genes_level2.tsv
- Aneuploidy/PANCAN GISTIC2/data/2021_11_23_15_3_genes_level1.tsv
- Aneuploidy/PANCAN GISTIC2/data/2021_11_23_15_3_distribution_cohorts.tsv
- Aneuploidy/PANCAN GISTIC2/data/2021_11_23_15_3_genes_level0.tsv
- Aneuploidy/PANCAN GISTIC2/data/2021_11_23_15_3_distribution_age.tsv
- Aneuploidy/PANCAN GISTIC2/data/2021_11_23_15_3_distribution_events_detailed_males.tsv
- Aneuploidy/PANCAN GISTIC2/data/2021_11_23_15_3_distribution_gender.tsv
- Aneuploidy/PANCAN GISTIC2/data/2021_11_23_15_3_distribution_stages.tsv
- Aneuploidy/PANCAN GISTIC2/data/2021_11_23_15_3_distribution_cohorts_females.tsv
- Aneuploidy/PANCAN GISTIC2/patient distributions/2021_11_23_15_3_DLBC.pdf
- Aneuploidy/PANCAN GISTIC2/patient distributions/2021_11_23_15_3_MESO.pdf
- Aneuploidy/PANCAN GISTIC2/patient distributions/2021_11_23_15_3_SKCM_MALE.pdf
- Aneuploidy/PANCAN GISTIC2/patient distributions/2021_11_23_15_3_UCS_FEMALE.pdf
- Aneuploidy/PANCAN GISTIC2/patient distributions/2021_11_23_15_3_SARC_MALE.pdf
- Aneuploidy/PANCAN GISTIC2/patient distributions/2021_11_23_15_3_SKCM.pdf
- Aneuploidy/PANCAN GISTIC2/patient distributions/2021_11_23_15_3_MESO_FEMALE.pdf
- Aneuploidy/PANCAN GISTIC2/patient distributions/2021_11_23_15_3_BRCA.pdf
- Aneuploidy/PANCAN GISTIC2/patient distributions/2021_11_23_15_3_PANCAN_MALE.pdf
- Aneuploidy/PANCAN GISTIC2/patient distributions/2021_11_23_15_3_HNSC_FEMALE.pdf
- Aneuploidy/PANCAN GISTIC2/patient distributions/2021_11_23_15_3_MESO_MALE.pdf
- Aneuploidy/PANCAN GISTIC2/patient distributions/2021_11_23_15_3_TGCT_MALE.pdf
- Aneuploidy/PANCAN GISTIC2/patient distributions/2021_11_23_15_3_PRAD_MALE.pdf
- Aneuploidy/PANCAN GISTIC2/patient distributions/2021_11_23_15_3_UCEC.pdf
- Aneuploidy/PANCAN GISTIC2/patient distributions/2021_11_23_15_3_KICH.pdf
- Aneuploidy/PANCAN GISTIC2/patient distributions/2021_11_23_15_3_GBM.pdf
- Aneuploidy/PANCAN GISTIC2/patient distributions/2021_11_23_15_3_ACC_MALE.pdf
- Aneuploidy/PANCAN GISTIC2/patient distributions/2021_11_23_15_3_LUAD_MALE.pdf
- Aneuploidy/PANCAN GISTIC2/patient distributions/2021_11_23_15_3_READ_FEMALE.pdf
- Aneuploidy/PANCAN GISTIC2/patient distributions/2021_11_23_15_3_LUAD_FEMALE.pdf
- Aneuploidy/PANCAN GISTIC2/patient distributions/2021_11_23_15_3_LUSC_MALE.pdf
- Aneuploidy/PANCAN GISTIC2/patient distributions/2021_11_23_15_3_SKCM_FEMALE.pdf
- Aneuploidy/PANCAN GISTIC2/patient distributions/2021_11_23_15_3_STAD.pdf
- Aneuploidy/PANCAN GISTIC2/patient distributions/2021_11_23_15_3_CHOL.pdf
- Aneuploidy/PANCAN GISTIC2/patient distributions/2021_11_23_15_3_PAAD_FEMALE.pdf
- Aneuploidy/PANCAN GISTIC2/patient distributions/2021_11_23_15_3_PAAD_MALE.pdf
- Aneuploidy/PANCAN GISTIC2/patient distributions/2021_11_23_15_3_COAD_FEMALE.pdf
- Aneuploidy/PANCAN GISTIC2/patient distributions/2021_11_23_15_3_UCS.pdf
- Aneuploidy/PANCAN GISTIC2/patient distributions/2021_11_23_15_3_LIHC.pdf
- Aneuploidy/PANCAN GISTIC2/patient distributions/2021_11_23_15_3_LGG_MALE.pdf
- Aneuploidy/PANCAN GISTIC2/patient distributions/2021_11_23_15_3_COAD.pdf
- Aneuploidy/PANCAN GISTIC2/patient distributions/2021_11_23_15_3_KIRP.pdf
- Aneuploidy/PANCAN GISTIC2/patient distributions/2021_11_23_15_3_SARC_FEMALE.pdf
- Aneuploidy/PANCAN GISTIC2/patient distributions/2021_11_23_15_3_DLBC_MALE.pdf
- Aneuploidy/PANCAN GISTIC2/patient distributions/2021_11_23_15_3_THYM.pdf
- Aneuploidy/PANCAN GISTIC2/patient distributions/2021_11_23_15_3_KICH_MALE.pdf
- Aneuploidy/PANCAN GISTIC2/patient distributions/2021_11_23_15_3_STAD_FEMALE.pdf
- Aneuploidy/PANCAN GISTIC2/patient distributions/2021_11_23_15_3_PANCAN_FEMALE.pdf
- Aneuploidy/PANCAN GISTIC2/patient distributions/2021_11_23_15_3_PCPG_MALE.pdf
- Aneuploidy/PANCAN GISTIC2/patient distributions/2021_11_23_15_3_KIRC.pdf
- Aneuploidy/PANCAN GISTIC2/patient distributions/2021_11_23_15_3_THCA_MALE.pdf
- Aneuploidy/PANCAN GISTIC2/patient distributions/2021_11_23_15_3_READ_MALE.pdf
- Aneuploidy/PANCAN GISTIC2/patient distributions/2021_11_23_15_3_UVM_FEMALE.pdf
- Aneuploidy/PANCAN GISTIC2/patient distributions/2021_11_23_15_3_GBM_MALE.pdf
- Aneuploidy/PANCAN GISTIC2/patient distributions/2021_11_23_15_3_READ.pdf
- Aneuploidy/PANCAN GISTIC2/patient distributions/2021_11_23_15_3_THCA_FEMALE.pdf
- Aneuploidy/PANCAN GISTIC2/patient distributions/2021_11_23_15_3_BLCA.pdf
- Aneuploidy/PANCAN GISTIC2/patient distributions/2021_11_23_15_3_THCA.pdf
- Aneuploidy/PANCAN GISTIC2/patient distributions/2021_11_23_15_3_PAAD.pdf
- Aneuploidy/PANCAN GISTIC2/patient distributions/2021_11_23_15_3_CHOL_FEMALE.pdf
- Aneuploidy/PANCAN GISTIC2/patient distributions/2021_11_23_15_3_UVM_MALE.pdf
- Aneuploidy/PANCAN GISTIC2/patient distributions/2021_11_23_15_3_ESCA.pdf
- Aneuploidy/PANCAN GISTIC2/patient distributions/2021_11_23_15_3_STAD_MALE.pdf
- Aneuploidy/PANCAN GISTIC2/patient distributions/2021_11_23_15_3_KIRP_FEMALE.pdf
- Aneuploidy/PANCAN GISTIC2/patient distributions/2021_11_23_15_3_HNSC.pdf
- Aneuploidy/PANCAN GISTIC2/patient distributions/2021_11_23_15_3_UVM.pdf
- Aneuploidy/PANCAN GISTIC2/patient distributions/2021_11_23_15_3_THYM_MALE.pdf
- Aneuploidy/PANCAN GISTIC2/patient distributions/2021_11_23_15_3_KIRP_MALE.pdf
- Aneuploidy/PANCAN GISTIC2/patient distributions/2021_11_23_15_3_BLCA_FEMALE.pdf
- Aneuploidy/PANCAN GISTIC2/patient distributions/2021_11_23_15_3_HNSC_MALE.pdf
- Aneuploidy/PANCAN GISTIC2/patient distributions/2021_11_23_15_3_LIHC_FEMALE.pdf
- Aneuploidy/PANCAN GISTIC2/patient distributions/2021_11_23_15_3_KIRC_FEMALE.pdf
- Aneuploidy/PANCAN GISTIC2/patient distributions/2021_11_23_15_3_SARC.pdf
- Aneuploidy/PANCAN GISTIC2/patient distributions/2021_11_23_15_3_OV_FEMALE.pdf
- Aneuploidy/PANCAN GISTIC2/patient distributions/2021_11_23_15_3_LUAD.pdf
- Aneuploidy/PANCAN GISTIC2/patient distributions/2021_11_23_15_3_BRCA_FEMALE.pdf
- Aneuploidy/PANCAN GISTIC2/patient distributions/2021_11_23_15_3_ACC_FEMALE.pdf
- Aneuploidy/PANCAN GISTIC2/patient distributions/2021_11_23_15_3_DLBC_FEMALE.pdf
- Aneuploidy/PANCAN GISTIC2/patient distributions/2021_11_23_15_3_ESCA_MALE.pdf
- Aneuploidy/PANCAN GISTIC2/patient distributions/2021_11_23_15_3_KICH_FEMALE.pdf
- Aneuploidy/PANCAN GISTIC2/patient distributions/2021_11_23_15_3_PRAD.pdf
- Aneuploidy/PANCAN GISTIC2/patient distributions/2021_11_23_15_3_LIHC_MALE.pdf
- Aneuploidy/PANCAN GISTIC2/patient distributions/2021_11_23_15_3_ESCA_FEMALE.pdf
- Aneuploidy/PANCAN GISTIC2/patient distributions/2021_11_23_15_3_CESC.pdf
- Aneuploidy/PANCAN GISTIC2/patient distributions/2021_11_23_15_3_LUSC_FEMALE.pdf
- Aneuploidy/PANCAN GISTIC2/patient distributions/2021_11_23_15_3_UCEC_FEMALE.pdf
- Aneuploidy/PANCAN GISTIC2/patient distributions/2021_11_23_15_3_OV.pdf
- Aneuploidy/PANCAN GISTIC2/patient distributions/2021_11_23_15_3_LGG_FEMALE.pdf
- Aneuploidy/PANCAN GISTIC2/patient distributions/2021_11_23_15_3_CESC_FEMALE.pdf
- Aneuploidy/PANCAN GISTIC2/patient distributions/2021_11_23_15_3_LGG.pdf
- Aneuploidy/PANCAN GISTIC2/patient distributions/2021_11_23_15_3_TGCT.pdf
- Aneuploidy/PANCAN GISTIC2/patient distributions/2021_11_23_15_3_PCPG_FEMALE.pdf
- Aneuploidy/PANCAN GISTIC2/patient distributions/2021_11_23_15_3_GBM_FEMALE.pdf
- Aneuploidy/PANCAN GISTIC2/patient distributions/2021_11_23_15_3_ACC.pdf
- Aneuploidy/PANCAN GISTIC2/patient distributions/2021_11_23_15_3_KIRC_MALE.pdf
- Aneuploidy/PANCAN GISTIC2/patient distributions/2021_11_23_15_3_PCPG.pdf
- Aneuploidy/PANCAN GISTIC2/patient distributions/2021_11_23_15_3_BLCA_MALE.pdf
- Aneuploidy/PANCAN GISTIC2/patient distributions/2021_11_23_15_3_LUSC.pdf
- Aneuploidy/PANCAN GISTIC2/patient distributions/2021_11_23_15_3_CHOL_MALE.pdf
- Aneuploidy/PANCAN GISTIC2/patient distributions/2021_11_23_15_3_COAD_MALE.pdf
- Aneuploidy/PANCAN GISTIC2/patient distributions/2021_11_23_15_3_PANCAN.pdf
- Aneuploidy/PANCAN GISTIC2/patient distributions/2021_11_23_15_3_THYM_FEMALE.pdf
- Aneuploidy/COHORTS GISTIC2/cumulative histograms/2021_11_23_15_0_distribution_events_detailed.pdf
- Aneuploidy/COHORTS GISTIC2/cumulative histograms/2021_11_23_15_0_distribution_age.pdf
- Aneuploidy/COHORTS GISTIC2/cumulative histograms/2021_11_23_15_0_distribution_events_detailed_females.pdf
- Aneuploidy/COHORTS GISTIC2/cumulative histograms/2021_11_23_15_0_distribution_stages_females.pdf
- Aneuploidy/COHORTS GISTIC2/cumulative histograms/legeng.png
- Aneuploidy/COHORTS GISTIC2/cumulative histograms/2021_11_23_15_0_distribution_cohorts.pdf
- Aneuploidy/COHORTS GISTIC2/cumulative histograms/Distribution_stages_cohorts/
- Aneuploidy/COHORTS GISTIC2/cumulative histograms/2021_11_23_15_0_distribution_age_females.pdf
- Aneuploidy/COHORTS GISTIC2/cumulative histograms/2021_11_23_15_0_distribution_gender.pdf
- Aneuploidy/COHORTS GISTIC2/cumulative histograms/2021_11_23_15_0_distribution_stages.pdf
- Aneuploidy/COHORTS GISTIC2/cumulative histograms/2021_11_23_15_0_distribution_stages_males.pdf
- Aneuploidy/COHORTS GISTIC2/cumulative histograms/2021_11_23_15_0_distribution_cohorts_females.pdf
- Aneuploidy/COHORTS GISTIC2/cumulative histograms/2021_11_23_15_0_distribution_cohorts_males.pdf
- Aneuploidy/COHORTS GISTIC2/cumulative histograms/2021_11_23_15_0_distribution_age_males.pdf
- Aneuploidy/COHORTS GISTIC2/cumulative histograms/2021_11_23_15_0_distribution_events_detailed_males.pdf
- Aneuploidy/COHORTS GISTIC2/data/2021_11_23_15_0_distribution_cohorts.tsv
- Aneuploidy/COHORTS GISTIC2/data/2021_11_23_15_0_distribution_stages_females.tsv
- Aneuploidy/COHORTS GISTIC2/data/2021_11_23_15_0_distribution_events_detailed.tsv
- Aneuploidy/COHORTS GISTIC2/data/2021_11_23_15_0_distribution_events_detailed_females.tsv
- Aneuploidy/COHORTS GISTIC2/data/2021_11_23_15_0_distribution_age.tsv
- Aneuploidy/COHORTS GISTIC2/data/2021_11_23_15_0_distribution_events.tsv
- Aneuploidy/COHORTS GISTIC2/data/2021_11_23_15_0_distribution_age_females.tsv
- Aneuploidy/COHORTS GISTIC2/data/Distribution_stages_cohorts/
- Aneuploidy/COHORTS GISTIC2/data/2021_11_23_15_0_genes_level1.tsv
- Aneuploidy/COHORTS GISTIC2/data/2021_11_23_15_0_distribution_events_MALE.tsv
- Aneuploidy/COHORTS GISTIC2/data/2021_11_23_15_0_genes_level0.tsv
- Aneuploidy/COHORTS GISTIC2/data/2021_11_23_15_0_genes_level2.tsv
- Aneuploidy/COHORTS GISTIC2/data/2021_11_23_15_0_distribution_cohorts_males.tsv
- Aneuploidy/COHORTS GISTIC2/data/2021_11_23_15_0_distribution_stages_males.tsv
- Aneuploidy/COHORTS GISTIC2/data/2021_11_23_15_0_distribution_cohorts_females.tsv
- Aneuploidy/COHORTS GISTIC2/data/2021_11_23_15_0_distribution_gender.tsv
- Aneuploidy/COHORTS GISTIC2/data/2021_11_23_15_0_distribution_stages.tsv
- Aneuploidy/COHORTS GISTIC2/data/2021_11_23_15_0_distribution_events_FEMALE.tsv
- Aneuploidy/COHORTS GISTIC2/data/2021_11_23_15_0_distribution_events_detailed_males.tsv
- Aneuploidy/COHORTS GISTIC2/data/2021_11_23_15_0_patients.tsv
- Aneuploidy/COHORTS GISTIC2/data/2021_11_23_15_0_distribution_age_males.tsv
- Aneuploidy/COHORTS GISTIC2/patient distributions/2021_11_23_15_0_BRCA_FEMALE.pdf
- Aneuploidy/COHORTS GISTIC2/patient distributions/2021_11_23_15_0_PANCAN_FEMALE.pdf
- Aneuploidy/COHORTS GISTIC2/patient distributions/2021_11_23_15_0_PAAD_MALE.pdf
- Aneuploidy/COHORTS GISTIC2/patient distributions/2021_11_23_15_0_PRAD.pdf
- Aneuploidy/COHORTS GISTIC2/patient distributions/2021_11_23_15_0_ESCA_FEMALE.pdf
- Aneuploidy/COHORTS GISTIC2/patient distributions/2021_11_23_15_0_SARC.pdf
- Aneuploidy/COHORTS GISTIC2/patient distributions/2021_11_23_15_0_UCS.pdf
- Aneuploidy/COHORTS GISTIC2/patient distributions/2021_11_23_15_0_PRAD_MALE.pdf
- Aneuploidy/COHORTS GISTIC2/patient distributions/2021_11_23_15_0_KICH_FEMALE.pdf
- Aneuploidy/COHORTS GISTIC2/patient distributions/2021_11_23_15_0_PANCAN.pdf
- Aneuploidy/COHORTS GISTIC2/patient distributions/2021_11_23_15_0_LUAD_MALE.pdf
- Aneuploidy/COHORTS GISTIC2/patient distributions/2021_11_23_15_0_DLBC_FEMALE.pdf
- Aneuploidy/COHORTS GISTIC2/patient distributions/2021_11_23_15_0_LUAD.pdf
- Aneuploidy/COHORTS GISTIC2/patient distributions/2021_11_23_15_0_LUSC_MALE.pdf
- Aneuploidy/COHORTS GISTIC2/patient distributions/2021_11_23_15_0_UVM_FEMALE.pdf
- Aneuploidy/COHORTS GISTIC2/patient distributions/2021_11_23_15_0_MESO_MALE.pdf
- Aneuploidy/COHORTS GISTIC2/patient distributions/2021_11_23_15_0_TGCT_MALE.pdf
- Aneuploidy/COHORTS GISTIC2/patient distributions/2021_11_23_15_0_KIRP_FEMALE.pdf
- Aneuploidy/COHORTS GISTIC2/patient distributions/2021_11_23_15_0_CHOL_FEMALE.pdf
- Aneuploidy/COHORTS GISTIC2/patient distributions/2021_11_23_15_0_SKCM_MALE.pdf
- Aneuploidy/COHORTS GISTIC2/patient distributions/2021_11_23_15_0_KIRC_FEMALE.pdf
- Aneuploidy/COHORTS GISTIC2/patient distributions/2021_11_23_15_0_ESCA.pdf
- Aneuploidy/COHORTS GISTIC2/patient distributions/2021_11_23_15_0_LIHC_FEMALE.pdf
- Aneuploidy/COHORTS GISTIC2/patient distributions/2021_11_23_15_0_SARC_MALE.pdf
- Aneuploidy/COHORTS GISTIC2/patient distributions/2021_11_23_15_0_HNSC.pdf
- Aneuploidy/COHORTS GISTIC2/patient distributions/2021_11_23_15_0_BLCA_FEMALE.pdf
- Aneuploidy/COHORTS GISTIC2/patient distributions/2021_11_23_15_0_UCS_FEMALE.pdf
- Aneuploidy/COHORTS GISTIC2/patient distributions/2021_11_23_15_0_UVM_MALE.pdf
- Aneuploidy/COHORTS GISTIC2/patient distributions/2021_11_23_15_0_PCPG.pdf
- Aneuploidy/COHORTS GISTIC2/patient distributions/2021_11_23_15_0_KICH_MALE.pdf
- Aneuploidy/COHORTS GISTIC2/patient distributions/2021_11_23_15_0_THYM_FEMALE.pdf
- Aneuploidy/COHORTS GISTIC2/patient distributions/2021_11_23_15_0_LUSC.pdf
- Aneuploidy/COHORTS GISTIC2/patient distributions/2021_11_23_15_0_THCA_MALE.pdf
- Aneuploidy/COHORTS GISTIC2/patient distributions/2021_11_23_15_0_PCPG_MALE.pdf
- Aneuploidy/COHORTS GISTIC2/patient distributions/2021_11_23_15_0_READ_MALE.pdf
- Aneuploidy/COHORTS GISTIC2/patient distributions/2021_11_23_15_0_OV.pdf
- Aneuploidy/COHORTS GISTIC2/patient distributions/2021_11_23_15_0_TGCT.pdf
- Aneuploidy/COHORTS GISTIC2/patient distributions/2021_11_23_15_0_UCEC_FEMALE.pdf
- Aneuploidy/COHORTS GISTIC2/patient distributions/2021_11_23_15_0_LUSC_FEMALE.pdf
- Aneuploidy/COHORTS GISTIC2/patient distributions/2021_11_23_15_0_DLBC_MALE.pdf
- Aneuploidy/COHORTS GISTIC2/patient distributions/2021_11_23_15_0_CESC.pdf
- Aneuploidy/COHORTS GISTIC2/patient distributions/2021_11_23_15_0_PCPG_FEMALE.pdf
- Aneuploidy/COHORTS GISTIC2/patient distributions/2021_11_23_15_0_CESC_FEMALE.pdf
- Aneuploidy/COHORTS GISTIC2/patient distributions/2021_11_23_15_0_GBM.pdf
- Aneuploidy/COHORTS GISTIC2/patient distributions/2021_11_23_15_0_STAD.pdf
- Aneuploidy/COHORTS GISTIC2/patient distributions/2021_11_23_15_0_LGG_MALE.pdf
- Aneuploidy/COHORTS GISTIC2/patient distributions/2021_11_23_15_0_LUAD_FEMALE.pdf
- Aneuploidy/COHORTS GISTIC2/patient distributions/2021_11_23_15_0_LGG.pdf
- Aneuploidy/COHORTS GISTIC2/patient distributions/2021_11_23_15_0_CHOL.pdf
- Aneuploidy/COHORTS GISTIC2/patient distributions/2021_11_23_15_0_READ_FEMALE.pdf
- Aneuploidy/COHORTS GISTIC2/patient distributions/2021_11_23_15_0_ACC.pdf
- Aneuploidy/COHORTS GISTIC2/patient distributions/2021_11_23_15_0_ESCA_MALE.pdf
- Aneuploidy/COHORTS GISTIC2/patient distributions/2021_11_23_15_0_LIHC_MALE.pdf
- Aneuploidy/COHORTS GISTIC2/patient distributions/2021_11_23_15_0_GBM_FEMALE.pdf
- Aneuploidy/COHORTS GISTIC2/patient distributions/2021_11_23_15_0_UCEC.pdf
- Aneuploidy/COHORTS GISTIC2/patient distributions/2021_11_23_15_0_PAAD_FEMALE.pdf
- Aneuploidy/COHORTS GISTIC2/patient distributions/2021_11_23_15_0_OV_FEMALE.pdf
- Aneuploidy/COHORTS GISTIC2/patient distributions/2021_11_23_15_0_KICH.pdf
- Aneuploidy/COHORTS GISTIC2/patient distributions/2021_11_23_15_0_LGG_FEMALE.pdf
- Aneuploidy/COHORTS GISTIC2/patient distributions/2021_11_23_15_0_SKCM_FEMALE.pdf
- Aneuploidy/COHORTS GISTIC2/patient distributions/2021_11_23_15_0_KIRP_MALE.pdf
- Aneuploidy/COHORTS GISTIC2/patient distributions/2021_11_23_15_0_BRCA.pdf
- Aneuploidy/COHORTS GISTIC2/patient distributions/2021_11_23_15_0_HNSC_MALE.pdf
- Aneuploidy/COHORTS GISTIC2/patient distributions/2021_11_23_15_0_DLBC.pdf
- Aneuploidy/COHORTS GISTIC2/patient distributions/2021_11_23_15_0_MESO.pdf
- Aneuploidy/COHORTS GISTIC2/patient distributions/2021_11_23_15_0_SKCM.pdf
- Aneuploidy/COHORTS GISTIC2/patient distributions/2021_11_23_15_0_STAD_MALE.pdf
- Aneuploidy/COHORTS GISTIC2/patient distributions/2021_11_23_15_0_HNSC_FEMALE.pdf
- Aneuploidy/COHORTS GISTIC2/patient distributions/2021_11_23_15_0_PANCAN_MALE.pdf
- Aneuploidy/COHORTS GISTIC2/patient distributions/2021_11_23_15_0_MESO_FEMALE.pdf
- Aneuploidy/COHORTS GISTIC2/patient distributions/2021_11_23_15_0_GBM_MALE.pdf
- Aneuploidy/COHORTS GISTIC2/patient distributions/2021_11_23_15_0_THYM_MALE.pdf
- Aneuploidy/COHORTS GISTIC2/patient distributions/2021_11_23_15_0_READ.pdf
- Aneuploidy/COHORTS GISTIC2/patient distributions/2021_11_23_15_0_BLCA.pdf
- Aneuploidy/COHORTS GISTIC2/patient distributions/2021_11_23_15_0_STAD_FEMALE.pdf
- Aneuploidy/COHORTS GISTIC2/patient distributions/2021_11_23_15_0_THCA.pdf
- Aneuploidy/COHORTS GISTIC2/patient distributions/2021_11_23_15_0_PAAD.pdf
- Aneuploidy/COHORTS GISTIC2/patient distributions/2021_11_23_15_0_THYM.pdf
- Aneuploidy/COHORTS GISTIC2/patient distributions/2021_11_23_15_0_BLCA_MALE.pdf
- Aneuploidy/COHORTS GISTIC2/patient distributions/2021_11_23_15_0_CHOL_MALE.pdf
- Aneuploidy/COHORTS GISTIC2/patient distributions/2021_11_23_15_0_THCA_FEMALE.pdf
- Aneuploidy/COHORTS GISTIC2/patient distributions/2021_11_23_15_0_KIRC.pdf
- Aneuploidy/COHORTS GISTIC2/patient distributions/2021_11_23_15_0_COAD_MALE.pdf
- Aneuploidy/COHORTS GISTIC2/patient distributions/2021_11_23_15_0_UVM.pdf
- Aneuploidy/COHORTS GISTIC2/patient distributions/2021_11_23_15_0_KIRP.pdf
- Aneuploidy/COHORTS GISTIC2/patient distributions/2021_11_23_15_0_ACC_MALE.pdf
- Aneuploidy/COHORTS GISTIC2/patient distributions/2021_11_23_15_0_COAD.pdf
- Aneuploidy/COHORTS GISTIC2/patient distributions/2021_11_23_15_0_KIRC_MALE.pdf
- Aneuploidy/COHORTS GISTIC2/patient distributions/2021_11_23_15_0_COAD_FEMALE.pdf
- Aneuploidy/COHORTS GISTIC2/patient distributions/2021_11_23_15_0_LIHC.pdf
- Aneuploidy/COHORTS GISTIC2/patient distributions/2021_11_23_15_0_SARC_FEMALE.pdf
- Aneuploidy/COHORTS GISTIC2/patient distributions/2021_11_23_15_0_ACC_FEMALE.pdf
- Aneuploidy/PANCAN GISTIC2/cumulative histograms/Distribution_stages_cohorts/2021_11_23_15_3_distribution_stages_females_HNSC.pdf
- Aneuploidy/PANCAN GISTIC2/cumulative histograms/Distribution_stages_cohorts/2021_11_23_15_3_distribution_stages_females_ESCA.pdf
- Aneuploidy/PANCAN GISTIC2/cumulative histograms/Distribution_stages_cohorts/2021_11_23_15_3_distribution_stages_LUAD.pdf
- Aneuploidy/PANCAN GISTIC2/cumulative histograms/Distribution_stages_cohorts/2021_11_23_15_3_distribution_stages_females_ACC.pdf
- Aneuploidy/PANCAN GISTIC2/cumulative histograms/Distribution_stages_cohorts/2021_11_23_15_3_distribution_stages_PRAD.pdf
- Aneuploidy/PANCAN GISTIC2/cumulative histograms/Distribution_stages_cohorts/2021_11_23_15_3_distribution_stages_males_TGCT.pdf
- Aneuploidy/PANCAN GISTIC2/cumulative histograms/Distribution_stages_cohorts/2021_11_23_15_3_distribution_stages_males_UVM.pdf
- Aneuploidy/PANCAN GISTIC2/cumulative histograms/Distribution_stages_cohorts/2021_11_23_15_3_distribution_stages_females_OV.pdf
- Aneuploidy/PANCAN GISTIC2/cumulative histograms/Distribution_stages_cohorts/2021_11_23_15_3_distribution_stages_females_LUAD.pdf
- Aneuploidy/PANCAN GISTIC2/cumulative histograms/Distribution_stages_cohorts/2021_11_23_15_3_distribution_stages_ESCA.pdf
- Aneuploidy/PANCAN GISTIC2/cumulative histograms/Distribution_stages_cohorts/2021_11_23_15_3_distribution_stages_males_LUSC.pdf
- Aneuploidy/PANCAN GISTIC2/cumulative histograms/Distribution_stages_cohorts/2021_11_23_15_3_distribution_stages_HNSC.pdf
- Aneuploidy/PANCAN GISTIC2/cumulative histograms/Distribution_stages_cohorts/2021_11_23_15_3_distribution_stages_ACC.pdf
- Aneuploidy/PANCAN GISTIC2/cumulative histograms/Distribution_stages_cohorts/2021_11_23_15_3_distribution_stages_males_HNSC.pdf
- Aneuploidy/PANCAN GISTIC2/cumulative histograms/Distribution_stages_cohorts/2021_11_23_15_3_distribution_stages_LUSC.pdf
- Aneuploidy/PANCAN GISTIC2/cumulative histograms/Distribution_stages_cohorts/2021_11_23_15_3_distribution_stages_males_ESCA.pdf
- Aneuploidy/PANCAN GISTIC2/cumulative histograms/Distribution_stages_cohorts/2021_11_23_15_3_distribution_stages_females_UVM.pdf
- Aneuploidy/PANCAN GISTIC2/cumulative histograms/Distribution_stages_cohorts/2021_11_23_15_3_distribution_stages_females_CESC.pdf
- Aneuploidy/PANCAN GISTIC2/cumulative histograms/Distribution_stages_cohorts/2021_11_23_15_3_distribution_stages_males_LUAD.pdf
- Aneuploidy/PANCAN GISTIC2/cumulative histograms/Distribution_stages_cohorts/2021_11_23_15_3_distribution_stages_UVM.pdf
- Aneuploidy/PANCAN GISTIC2/cumulative histograms/Distribution_stages_cohorts/2021_11_23_15_3_distribution_stages_CESC.pdf
[truncated: 321 more entries]
