# Supplementary material for: Comprehensive patient-level classification and quantification of driver events in TCGA PanCanAtlas cohorts
Source: PLoS Genet. 2022 Jan 14;18(1):e1009996. doi: 10.1371/journal.pgen.1009996 (PMC8759692; doi:10.1371/journal.pgen.1009996)
Supplement: S4 Files — (ZIP) [file pgen.1009996.s004.zip › Aneuploidy/Arm_drivers_ANDRIF_cohorts.xlsx]

## Sheet: Arm_drivers_FDR5_cohorts
Cancer_type	1p	1q	2p	2q	3p	3q	4p	4q	5p	5q	6p	6q	7p	7q	8p	8q	9p	9q	10p	10q	11p	11q	12p	12q	13q	14q	15q	16p	16q	17p	17q	18p	18q	19p	19q	20p	20q	21q	22q		Cancer_type	DAGs	DALs
ACC	DAL	DAL	DAL	DAL	DAL	DAL	DAG	DAG	DAG	DAG	DAL	DAL	DAG	DAG	DAG	DAG	DAL	DAG	DAG		DAL	DAL	DAG	DAG	DAL		DAL	DAG	DAG	DAL	DAL	DAL	DAL	DAG	DAG	DAG	DAG	DAG	DAL		ACC	19	18
BLCA		DAG	DAG	DAL	DAG	DAG	DAL	DAL	DAG	DAL	DAG	DAL	DAG	DAG	DAL	DAG	DAL	DAL	DAG	DAL	DAL	DAL	DAG			DAL	DAL	DAL	DAL	DAL	DAG	DAG	DAL	DAL	DAG	DAG	DAG	DAG	DAL		BLCA	17	19
BRCA	DAL	DAG	DAL	DAL	DAL	DAG	DAL	DAL	DAG	DAL	DAG	DAL	DAG	DAG	DAL	DAG	DAL	DAL	DAG	DAL	DAL	DAL	DAG		DAL	DAL	DAL	DAG	DAL	DAL	DAG	DAL	DAL	DAL	DAG	DAG	DAG		DAL		BRCA	14	23
CESC	DAG	DAG	DAG	DAL	DAL	DAG	DAL	DAL	DAG	DAL	DAG	DAL	DAL		DAL	DAG			DAL	DAL	DAL	DAL		DAG	DAL	DAL		DAG	DAL	DAL	DAG		DAL	DAL	DAG	DAG	DAG	DAL	DAL		CESC	13	20
CHOL	DAL	DAG	DAG	DAG	DAL			DAL	DAG		DAG	DAL	DAG	DAG	DAL	DAG	DAL	DAL		DAL	DAL	DAL	DAG	DAG	DAL	DAL	DAG	DAG			DAG	DAG			DAG		DAG	DAL			CHOL	16	13
COAD	DAL	DAG	DAG	DAG	DAL	DAG	DAL	DAL	DAG	DAL	DAG		DAG	DAG	DAL	DAG	DAG		DAL	DAL		DAL	DAG	DAG	DAG	DAL	DAL	DAG	DAG	DAL	DAL	DAL	DAL	DAL	DAG	DAG	DAG	DAL	DAL		COAD	18	18
DLBC	DAL	DAG	DAG		DAG	DAG		DAL	DAG	DAG	DAG	DAL	DAG	DAG	DAL		DAG	DAG			DAG	DAG		DAG				DAG	DAG	DAL	DAG	DAG	DAG			DAG		DAG			DLBC	21	5
ESCA	DAL	DAG	DAG	DAG	DAL	DAG	DAL	DAL	DAG	DAL	DAL	DAL	DAG	DAG	DAL	DAG	DAL		DAL	DAL	DAL	DAL	DAG		DAL	DAL	DAL	DAL	DAL	DAL	DAG	DAL	DAL	DAL	DAG	DAG	DAG	DAL	DAL		ESCA	13	24
GBM	DAG	DAG	DAG	DAG	DAG	DAG			DAG	DAG		DAL	DAG	DAG		DAG	DAL		DAL	DAL			DAG	DAG	DAL	DAL	DAL				DAG		DAL	DAG	DAG	DAG	DAG	DAG	DAL		GBM	19	9
HNSC	DAL	DAG	DAG		DAL	DAG	DAL	DAL	DAG	DAL		DAL	DAG	DAG	DAL	DAG	DAL	DAG	DAL	DAL	DAL	DAL	DAG	DAG	DAL	DAG	DAL	DAG		DAL	DAG	DAG	DAL	DAL		DAG	DAG	DAL	DAG		HNSC	17	18
KICH	DAL	DAL	DAL	DAL		DAL	DAG	DAG			DAL	DAL	DAG	DAG	DAG	DAG			DAL	DAL			DAG	DAG	DAL	DAG	DAG	DAG	DAG	DAL	DAL	DAG	DAG	DAG	DAG	DAG	DAG	DAL	DAG		KICH	19	13
KIRC	DAL	DAL	DAG	DAG	DAL		DAL	DAL	DAG	DAG	DAL	DAL	DAG	DAG	DAL		DAL	DAL	DAL	DAL	DAG	DAG	DAG	DAG		DAL		DAG	DAG		DAG	DAL	DAL	DAG	DAG	DAG	DAG	DAG	DAL		KIRC	18	16
KIRP	DAL		DAG	DAG	DAG	DAG			DAG	DAG		DAL	DAG	DAG		DAG	DAL	DAL					DAG	DAG	DAG	DAL	DAL	DAG	DAG	DAG	DAG	DAL	DAL			DAG	DAG		DAL		KIRP	18	9
LAML			DAG	DAG			DAG	DAG			DAG	DAG	DAL	DAL	DAG	DAG	DAG		DAG	DAG	DAG	DAG			DAG					DAL	DAG			DAG	DAG			DAG	DAG		LAML	19	3
LGG	DAL	DAG		DAG				DAL				DAL	DAG	DAG	DAG	DAG	DAL	DAG		DAL	DAL	DAG	DAG		DAL	DAL				DAG	DAG			DAG	DAL	DAG	DAG				LGG	14	9
LIHC	DAL	DAG	DAG			DAL	DAL	DAL	DAG	DAG	DAG	DAL	DAG	DAG	DAL	DAG	DAL	DAL	DAG	DAL		DAL		DAG	DAL	DAL	DAL	DAG	DAL	DAL	DAG	DAL	DAL		DAG	DAG	DAG	DAL			LIHC	15	18
LUAD	DAL	DAG	DAG	DAG	DAL	DAL	DAL	DAL	DAG	DAL	DAG	DAL	DAG	DAG	DAL	DAG	DAL	DAL	DAL	DAL	DAL	DAG			DAL		DAL	DAG	DAL	DAL	DAG	DAL	DAL	DAL	DAL	DAG	DAG	DAL	DAL		LUAD	13	23
LUSC	DAL	DAG	DAG	DAG	DAL	DAG	DAL	DAL	DAG	DAL	DAL	DAL	DAG	DAG	DAL	DAG	DAL	DAL	DAL	DAL	DAL	DAL	DAG	DAG	DAL	DAL	DAL	DAL	DAL	DAL	DAG	DAG	DAL	DAL	DAG	DAG	DAG	DAL	DAG		LUSC	16	23
MESO	DAL	DAG					DAL	DAL	DAG	DAG		DAL	DAG	DAG		DAG	DAL	DAL	DAL	DAL	DAG	DAG	DAG	DAG	DAL	DAL	DAG	DAG		DAL	DAG			DAG		DAL	DAG		DAL		MESO	15	13
OV		DAG	DAG	DAG	DAL	DAG	DAL	DAL	DAG	DAL	DAG	DAL	DAG	DAG	DAL	DAG	DAL	DAL	DAG	DAL	DAL	DAG	DAG	DAG	DAL	DAL	DAL	DAL	DAL	DAL	DAL	DAL	DAL	DAL	DAL	DAG	DAG	DAL	DAL		OV	15	23
PAAD	DAL	DAG		DAG	DAL		DAG		DAG		DAL	DAL	DAG	DAG	DAL	DAG	DAL		DAL	DAL	DAL		DAG		DAG	DAG				DAL			DAL		DAG	DAG	DAG	DAL	DAL		PAAD	13	13
PCPG	DAL	DAG	DAL		DAL	DAL			DAG	DAG	DAG		DAG	DAG		DAG			DAG	DAG	DAL	DAL	DAG	DAG	DAG	DAL	DAG		DAL	DAL			DAG	DAG	DAG	DAG	DAG	DAL	DAL		PCPG	18	11
PRAD		DAG	DAG		DAG	DAG		DAG	DAG		DAG		DAG	DAG	DAL	DAG	DAG	DAG			DAG	DAG		DAG	DAL	DAG		DAG	DAL	DAL		DAL	DAL				DAG	DAG			PRAD	19	6
READ	DAL	DAG	DAG	DAG		DAG	DAL	DAL		DAL	DAG		DAG	DAG	DAL	DAG	DAG		DAL	DAL		DAL	DAG		DAG	DAL	DAL	DAG	DAG	DAL		DAL	DAL		DAG	DAG	DAG	DAL	DAL		READ	16	15
SARC	DAL		DAL	DAL	DAG	DAL	DAG	DAL	DAG	DAG	DAL	DAL	DAG	DAG	DAL	DAG	DAL	DAG	DAL	DAL	DAL	DAL	DAL	DAL	DAL	DAL	DAG	DAG	DAL	DAG			DAL	DAG	DAG		DAG	DAG			SARC	15	19
SKCM	DAL	DAG						DAL	DAG	DAL	DAG	DAL	DAG	DAG	DAL	DAG	DAL	DAL	DAL	DAL	DAL	DAL	DAG		DAG	DAL	DAG	DAG	DAL	DAL		DAG	DAG			DAG	DAG	DAG	DAG		SKCM	16	14
STAD	DAL	DAG	DAG	DAG	DAL	DAG	DAL	DAL	DAG	DAL	DAG	DAL	DAG	DAG	DAG	DAG	DAL		DAG	DAL					DAG	DAL	DAL	DAL	DAL	DAL			DAL	DAL		DAG	DAG	DAL	DAL		STAD	14	17
TGCT	DAL	DAG	DAG		DAL	DAL	DAL	DAL	DAL	DAL		DAL	DAG	DAG	DAG	DAG	DAL	DAL	DAL	DAL	DAL	DAL	DAG	DAG	DAL	DAG		DAL	DAL	DAL	DAG	DAL	DAL	DAL	DAL	DAL	DAG	DAG	DAL		TGCT	12	24
THCA		DAG					DAL	DAL	DAG	DAG			DAG	DAG									DAG	DAG		DAG		DAG	DAG	DAG	DAG			DAG	DAG	DAG	DAG		DAL		THCA	16	3
THYM		DAG			DAL	DAG			DAG	DAG	DAL	DAL		DAG	DAG	DAG									DAL	DAG			DAL	DAL	DAG					DAG	DAG				THYM	11	6
UCEC		DAG	DAG	DAG		DAG	DAL	DAL	DAG	DAL	DAG	DAG	DAG	DAG		DAG		DAL	DAG	DAG	DAL		DAG		DAL		DAL	DAL	DAL	DAL	DAL	DAG			DAG	DAG	DAG		DAL		UCEC	17	12
UCS		DAG	DAG	DAG	DAL	DAG	DAL	DAL	DAG	DAL	DAG	DAG	DAG		DAL	DAG	DAL	DAL	DAG	DAG	DAL	DAL	DAG		DAL	DAL	DAL	DAL	DAL	DAL	DAG		DAL	DAL	DAG	DAG	DAG		DAL		UCS	16	18
UVM	DAL	DAG	DAG	DAG	DAL	DAL	DAG				DAG	DAL	DAG	DAG	DAG	DAG					DAG	DAG		DAG	DAG	DAG		DAG	DAL	DAG	DAG					DAG	DAG	DAG	DAG		UVM	21	5
Arm	1p	1q	2p	2q	3p	3q	4p	4q	5p	5q	6p	6q	7p	7q	8p	8q	9p	9q	10p	10q	11p	11q	12p	12q	13q	14q	15q	16p	16q	17p	17q	18p	18q	19p	19q	20p	20q	21q	22q
DAGs	2	27	22	17	6	17	6	4	27	11	18	3	30	30	8	30	5	6	10	4	6	9	23	19	9	8	6	19	8	5	21	8	4	10	20	27	31	11	6
DALs	23	3	5	6	18	8	18	23	1	15	8	25	2	1	19	0	21	14	15	22	18	16	1	1	20	20	16	8	18	25	5	12	21	12	4	2	0	14	20
