# Supplementary material for: Comprehensive patient-level classification and quantification of driver events in TCGA PanCanAtlas cohorts
Source: PLoS Genet. 2022 Jan 14;18(1):e1009996. doi: 10.1371/journal.pgen.1009996 (PMC8759692; doi:10.1371/journal.pgen.1009996)
Supplement: S4 Files — (ZIP) [file pgen.1009996.s004.zip › Aneuploidy/Arm_drivers_GISTIC2_cohorts.xlsx]

## Sheet: Arm_drivers_FDR5_cohorts
Cancer_type	1p	1q	2p	2q	3p	3q	4p	4q	5p	5q	6p	6q	7p	7q	8p	8q	9p	9q	10p	10q	11p	11q	12p	12q	13q	14q	15q	16p	16q	17p	17q	18p	18q	19p	19q	20p	20q	21q	22q		Cancer_type	DAGs	DALs
ACC	DAL						DAG	DAG	DAG	DAG			DAG	DAG	DAG	DAG							DAG	DAG	DAL			DAG	DAG					DAG	DAG	DAG	DAG	DAG	DAL		ACC	17	3
BLCA		DAG			DAG	DAG	DAL	DAL	DAG	DAL	DAL	DAL	DAG	DAG	DAL	DAG	DAL	DAL		DAL	DAL	DAL				DAL	DAL	DAL	DAL	DAL	DAG		DAL	DAL	DAG	DAG	DAG		DAL		BLCA	11	19
BRCA	DAL	DAG					DAL	DAL	DAG	DAL		DAL	DAG	DAG	DAL	DAG	DAL	DAL		DAL	DAL	DAL			DAL	DAL	DAL	DAG	DAL	DAL	DAL	DAL	DAL			DAG	DAG		DAL		BRCA	8	20
CESC	DAG	DAG			DAL	DAG	DAL	DAL	DAG	DAL		DAL			DAL	DAG			DAL	DAL	DAL	DAL			DAL					DAL			DAL	DAL	DAG	DAG	DAG		DAL		CESC	8	15
CHOL		DAG			DAL			DAL				DAL			DAL		DAL	DAL				DAL			DAL	DAL												DAL			CHOL	1	10
COAD	DAL	DAG					DAL	DAL		DAL			DAG	DAG	DAL	DAG								DAG	DAG	DAL	DAL	DAG		DAL	DAG	DAL	DAL		DAG	DAG	DAG	DAL	DAL		COAD	11	12
DLBC		DAG			DAG	DAG							DAG	DAG		DAG					DAG	DAG		DAG								DAG	DAG					DAG			DLBC	12	0
ESCA	DAL	DAG			DAL	DAG	DAL	DAL	DAL	DAL			DAG	DAG	DAL	DAG	DAL	DAL				DAL			DAL	DAL	DAL			DAL		DAL	DAL	DAL	DAL	DAG	DAG	DAL	DAL		ESCA	7	20
GBM	DAG	DAG									DAL	DAL	DAG	DAG			DAL	DAL	DAL	DAL	DAL	DAL			DAL	DAL	DAL		DAL	DAL		DAL		DAG	DAG	DAG	DAG		DAL		GBM	8	15
HNSC		DAG			DAL	DAG	DAL	DAL	DAG	DAL			DAG	DAG	DAL	DAG	DAL	DAG	DAL	DAL	DAL	DAL	DAG		DAL	DAG	DAL						DAL		DAL	DAG	DAG	DAL			HNSC	11	15
KICH	DAL	DAL	DAL	DAL							DAL	DAL							DAL	DAL					DAL					DAL	DAL							DAL			KICH	0	12
KIRC	DAL		DAG	DAG	DAL	DAL	DAL	DAL	DAG	DAG	DAL	DAL	DAG	DAG	DAL	DAL	DAL	DAL		DAL			DAG	DAG	DAL	DAL		DAG	DAG			DAL	DAL			DAG	DAG				KIRC	12	16
KIRP				DAG	DAG	DAG							DAG	DAG									DAG	DAG		DAL		DAG	DAG	DAG	DAG					DAG	DAG		DAL		KIRP	13	2
LAML										DAL			DAL	DAL	DAG	DAG						DAG			DAG					DAL	DAL			DAG	DAG			DAG	DAG		LAML	8	5
LGG	DAL						DAL	DAL				DAL	DAG	DAG		DAG	DAL	DAL	DAL	DAL	DAL	DAG		DAL	DAL	DAL	DAL					DAL	DAL	DAG	DAL				DAL		LGG	5	17
LIHC	DAL	DAG					DAL	DAL	DAG	DAG	DAG	DAL	DAG	DAG	DAL	DAG	DAL	DAL		DAL		DAL			DAL	DAL		DAL	DAL	DAL	DAG	DAL	DAL			DAG	DAG	DAL	DAL		LIHC	10	18
LUAD	DAG	DAG			DAL	DAL			DAG	DAL		DAL	DAG	DAG	DAL	DAG	DAL	DAL							DAL		DAL			DAL	DAG	DAL	DAL	DAL	DAL	DAG	DAG	DAL	DAL		LUAD	9	16
LUSC	DAL	DAG	DAG		DAL	DAG	DAL	DAL	DAG	DAL			DAG	DAG	DAL	DAG	DAL	DAL	DAL	DAL			DAG		DAL	DAL			DAL	DAL			DAL	DAL	DAG	DAG	DAG	DAL	DAG		LUSC	12	17
MESO		DAG			DAG	DAG	DAL	DAL	DAG			DAL	DAG	DAG			DAL	DAL	DAL	DAL				DAG	DAL	DAL				DAL	DAG								DAL		MESO	8	11
OV	DAG	DAG				DAG	DAL	DAL		DAL	DAL	DAL		DAG	DAL	DAG	DAL	DAL			DAL		DAG	DAG	DAL	DAL	DAL	DAL	DAL	DAL	DAL	DAL	DAL	DAL	DAL	DAG	DAG		DAL		OV	9	21
PAAD	DAL	DAG			DAL						DAL	DAL	DAG	DAG	DAL	DAG	DAL	DAL	DAL	DAL				DAL			DAL			DAL		DAL	DAL				DAG	DAL	DAL		PAAD	5	16
PCPG	DAL	DAL			DAL	DAL						DAL	DAG	DAG	DAL						DAL	DAL				DAL				DAL	DAL	DAL		DAG				DAL	DAL		PCPG	3	14
PRAD	DAL	DAG			DAG	DAG						DAL	DAG	DAG	DAL	DAG		DAG	DAL	DAL		DAG	DAL		DAL	DAL	DAL	DAL	DAL	DAL		DAL	DAL						DAL		PRAD	8	15
READ	DAL			DAG			DAL	DAL		DAL			DAG	DAG	DAL	DAG	DAG								DAG	DAL	DAL			DAL		DAL	DAL			DAG	DAG	DAL	DAL		READ	8	12
SARC			DAL	DAL					DAG	DAG			DAG				DAL	DAG	DAL	DAL	DAL	DAL			DAL	DAL		DAL	DAL					DAG			DAG		DAL		SARC	6	12
SKCM		DAG								DAL	DAG	DAL	DAG	DAG	DAG	DAG	DAL	DAL	DAL	DAL	DAL	DAL			DAG	DAL			DAL	DAL		DAL	DAL			DAG	DAG		DAG		SKCM	10	13
STAD	DAL	DAG			DAL		DAL	DAL		DAL			DAG	DAG	DAG	DAG	DAL	DAL							DAG	DAL	DAL	DAL	DAL	DAL	DAL	DAL	DAL	DAL	DAL	DAG	DAG	DAL	DAL		STAD	8	19
TGCT		DAG					DAL	DAL	DAL	DAL			DAG	DAG	DAG	DAG	DAL	DAL	DAL	DAL	DAL	DAL	DAG	DAG	DAL	DAG	DAG				DAG	DAL	DAL	DAL	DAL			DAG			TGCT	11	15
THCA		DAG							DAG	DAG			DAG	DAG			DAL	DAL					DAG	DAG	DAL	DAG		DAG	DAG	DAG	DAG					DAG	DAG		DAL		THCA	14	4
THYM		DAG			DAL				DAG		DAL	DAL	DAG	DAG	DAG	DAG	DAG	DAG							DAL	DAG	DAG		DAL	DAL						DAG	DAG		DAL		THYM	12	7
UCEC		DAG	DAG	DAG		DAG	DAL	DAL		DAL	DAG				DAG	DAG	DAL	DAL	DAG	DAG	DAL	DAL			DAL	DAL	DAL	DAL	DAL	DAL	DAL					DAG	DAG		DAL		UCEC	11	15
UCS	DAG	DAG					DAL	DAL			DAG				DAL	DAG	DAL	DAL	DAL		DAL	DAL			DAL	DAL	DAL	DAL	DAL	DAL				DAG	DAG	DAG	DAG		DAL		UCS	8	15
UVM	DAL	DAG	DAG	DAG	DAL	DAL	DAG				DAG	DAL	DAG	DAG	DAG	DAG	DAL				DAG	DAG							DAL	DAG	DAG					DAG	DAG	DAG			UVM	16	6
Arm	1p	1q	2p	2q	3p	3q	4p	4q	5p	5q	6p	6q	7p	7q	8p	8q	9p	9q	10p	10q	11p	11q	12p	12q	13q	14q	15q	16p	16q	17p	17q	18p	18q	19p	19q	20p	20q	21q	22q
DAGs	5	24	4	5	5	11	2	1	13	5	5	0	26	26	8	24	2	4	1	1	2	5	8	9	5	4	2	6	4	3	9	1	1	7	8	22	24	5	3
DALs	15	2	2	2	12	4	17	18	2	15	7	18	1	1	17	1	22	19	13	16	13	14	1	2	22	21	15	8	14	22	7	16	18	8	7	0	0	12	23
