# Supplementary material for: Comprehensive patient-level classification and quantification of driver events in TCGA PanCanAtlas cohorts
Source: PLoS Genet. 2022 Jan 14;18(1):e1009996. doi: 10.1371/journal.pgen.1009996 (PMC8759692; doi:10.1371/journal.pgen.1009996)
Supplement: S4 Files — (ZIP) [file pgen.1009996.s004.zip › Aneuploidy/Arm_drivers_ANDRIF_vs_GISTIC2_cohorts.xlsx]

## Sheet: Лист1
DAGs				DALs
Cancer_type	GISTIC2	ANDRIF		Cancer_type	GISTIC2	ANDRIF
ACC	17	19		ACC	3	18
BLCA	11	17		BLCA	19	19
BRCA	8	14		BRCA	20	23
CESC	8	13		CESC	15	20
CHOL	1	16		CHOL	10	13
COAD	11	18		COAD	12	18
DLBC	12	21		DLBC	0	5
ESCA	7	13		ESCA	20	24
GBM	8	19		GBM	15	9
HNSC	11	17		HNSC	15	18
KICH	0	19		KICH	12	13
KIRC	12	18		KIRC	16	16
KIRP	13	18		KIRP	2	9
LAML	8	19		LAML	5	3
LGG	5	14		LGG	17	9
LIHC	10	15		LIHC	18	18
LUAD	9	13		LUAD	16	23
LUSC	12	16		LUSC	17	23
MESO	8	15		MESO	11	13
OV	9	15		OV	21	23
PAAD	5	13		PAAD	16	13
PCPG	3	18		PCPG	14	11
PRAD	8	19		PRAD	15	6
READ	8	16		READ	12	15
SARC	6	15		SARC	12	19
SKCM	10	16		SKCM	13	14
STAD	8	14		STAD	19	17
TGCT	11	12		TGCT	15	24
THCA	14	16		THCA	4	3
THYM	12	11		THYM	7	6
UCEC	11	17		UCEC	15	12
UCS	8	16		UCS	15	18
UVM	16	21		UVM	6	5
Average	9.09091	16.1515		Average	12.9394	14.5455
DAGs				DALs
Arm	GISTIC2	ANDRIF		Arm	GISTIC2	ANDRIF
1p	5	2		1p	15	23
1q	24	27		1q	2	3
2p	4	22		2p	2	5
2q	5	17		2q	2	6
3p	5	6		3p	12	18
3q	11	17		3q	4	8
4p	2	6		4p	17	18
4q	1	4		4q	18	23
5p	13	27		5p	2	1
5q	5	11		5q	15	15
6p	5	18		6p	7	8
6q	0	3		6q	18	25
7p	26	30		7p	1	2
7q	26	30		7q	1	1
8p	8	8		8p	17	19
8q	24	30		8q	1	0
9p	2	5		9p	22	21
9q	4	6		9q	19	14
10p	1	10		10p	13	15
10q	1	4		10q	16	22
11p	2	6		11p	13	18
11q	5	9		11q	14	16
12p	8	23		12p	1	1
12q	9	19		12q	2	1
13q	5	9		13q	22	20
14q	4	8		14q	21	20
15q	2	6		15q	15	16
16p	6	19		16p	8	8
16q	4	8		16q	14	18
17p	3	5		17p	22	25
17q	9	21		17q	7	5
18p	1	8		18p	16	12
18q	1	4		18q	18	21
19p	7	10		19p	8	12
19q	8	20		19q	7	4
20p	22	27		20p	0	2
20q	24	31		20q	0	0
21q	5	11		21q	12	14
22q	3	6		22q	23	20
Average	7.69231	13.6667		Average	10.9487	12.3077
