# Supplementary material for: Comprehensive patient-level classification and quantification of driver events in TCGA PanCanAtlas cohorts
Source: PLoS Genet. 2022 Jan 14;18(1):e1009996. doi: 10.1371/journal.pgen.1009996 (PMC8759692; doi:10.1371/journal.pgen.1009996)
Supplement: S4 Files — (ZIP) [file pgen.1009996.s004.zip › Aneuploidy/PANCAN GISTIC2/data/2021_11_23_15_3_patients.tsv]

Full TCGA barcode	Cancer type	Gender	Age	Tumor stage	Number of SNA-based oncogenic events	Number of CNA-based oncogenic events	Number of Mixed oncogenic events	Number of SNA-based tumor suppressor events	Number of CNA-based tumor suppressor events	Number of Mixed tumor suppressor events	Number of Driver chromosome losses	Number of Driver chromosome gains	Number of Driver arm losses	Number of Driver arm gains	Total number of driver events
TCGA-OR-A5J2	ACC	FEMALE	44	IV	0	23	0	1	7	0	0	1	0	2	34
TCGA-OR-A5J3	ACC	FEMALE	23	III	0	18	0	0	1	0	0	6	0	0	25
TCGA-OR-A5J4	ACC	FEMALE	23	IV	0	50	1	1	23	0	1	0	0	2	78
TCGA-OR-A5J5	ACC	MALE	30	III	1	16	1	6	0	0	2	5	1	0	32
TCGA-OR-A5J6	ACC	FEMALE	29	II	0	12	1	1	13	0	1	7	0	0	35
TCGA-OR-A5J7	ACC	FEMALE	30	III	0	19	0	0	53	0	2	1	1	1	77
TCGA-OR-A5J9	ACC	FEMALE	22	II	0	21	0	0	6	0	1	3	1	2	34
TCGA-OR-A5JA	ACC	FEMALE	53	IV	2	17	0	4	29	4	1	5	1	0	63
TCGA-OR-A5JB	ACC	MALE	52	IV	3	4	0	2	32	3	1	0	0	0	45
TCGA-OR-A5JC	ACC	MALE	37	[Not Applicable]	0	17	0	0	41	0	2	4	1	0	65
TCGA-OR-A5JD	ACC	FEMALE	57	II	0	2	0	0	54	0	2	8	1	0	67
TCGA-OR-A5JE	ACC	FEMALE	17	I	1	16	1	2	12	2	2	5	0	1	42
TCGA-OR-A5JF	ACC	FEMALE	69	II	1	17	1	1	2	0	0	7	0	0	29
TCGA-OR-A5JG	ACC	MALE	61	IV	0	18	0	0	37	0	2	7	1	0	65
TCGA-OR-A5JI	ACC	MALE	22	I	0	14	0	0	35	0	2	7	1	0	59
TCGA-OR-A5JJ	ACC	MALE	65	IV	1	18	0	1	11	0	0	6	0	3	40
TCGA-OR-A5JK	ACC	MALE	49	IV	0	19	0	0	57	0	0	8	0	1	85
TCGA-OR-A5JL	ACC	FEMALE	36	I	0	15	0	1	33	0	0	5	0	0	54
TCGA-OR-A5JM	ACC	FEMALE	25	IV	1	13	0	1	25	0	0	1	1	2	44
TCGA-OR-A5JO	ACC	FEMALE	26	I	0	0	0	0	0	0	0	0	0	0	0
TCGA-OR-A5JP	ACC	MALE	40	II	0	16	0	0	29	2	2	3	0	0	52
TCGA-OR-A5JQ	ACC	FEMALE	26	II	0	20	0	0	47	0	2	0	1	0	70
TCGA-OR-A5JR	ACC	MALE	45	I	0	25	0	0	11	0	1	7	0	0	44
TCGA-OR-A5JS	ACC	FEMALE	65	II	1	2	0	0	37	1	1	6	1	2	51
TCGA-OR-A5JT	ACC	FEMALE	65	II	0	15	0	0	4	0	2	6	1	0	28
TCGA-OR-A5JV	ACC	MALE	55	II	1	22	0	0	40	0	2	6	1	1	73
TCGA-OR-A5JW	ACC	MALE	47	II	0	1	0	0	36	0	2	0	1	1	41
TCGA-OR-A5JX	ACC	MALE	50	III	0	10	0	0	28	0	1	7	1	1	48
TCGA-OR-A5JY	ACC	FEMALE	68	IV	2	17	0	1	38	0	0	0	0	3	61
TCGA-OR-A5JZ	ACC	MALE	60	II	0	9	0	0	0	0	0	4	0	1	14
TCGA-OR-A5K0	ACC	FEMALE	69	II	2	8	0	1	32	0	0	0	0	1	44
TCGA-OR-A5K1	ACC	MALE	48	II	0	12	0	0	0	0	0	6	0	0	18
TCGA-OR-A5K2	ACC	FEMALE	32	III	0	9	0	0	32	0	2	2	0	0	45
TCGA-OR-A5K3	ACC	MALE	53	II	0	15	1	0	0	0	0	6	0	1	23
TCGA-OR-A5K4	ACC	FEMALE	64	III	0	12	0	6	0	0	0	6	0	0	24
TCGA-OR-A5K5	ACC	FEMALE	59	III	1	18	0	2	23	0	2	2	1	4	53
TCGA-OR-A5K6	ACC	FEMALE	56	II	0	2	0	1	15	0	0	0	0	0	18
TCGA-OR-A5K8	ACC	MALE	39	II	1	17	0	1	0	0	1	1	1	0	22
TCGA-OR-A5K9	ACC	FEMALE	61	II	1	10	0	0	35	1	2	3	1	0	53
TCGA-OR-A5KB	ACC	FEMALE	61	II	1	42	7	7	28	3	1	1	0	3	93
TCGA-OR-A5KO	ACC	FEMALE	39	IV	0	24	0	1	7	0	0	6	0	0	38
TCGA-OR-A5KP	ACC	FEMALE	45	II	0	34	0	2	39	0	2	3	0	0	80
TCGA-OR-A5KQ	ACC	FEMALE	20	II	0	3	0	0	9	0	1	0	0	0	13
TCGA-OR-A5KT	ACC	FEMALE	44	I	0	2	0	1	11	0	0	0	0	0	14
TCGA-OR-A5KV	ACC	FEMALE	17	III	1	0	0	0	2	0	0	0	0	0	3
TCGA-OR-A5KW	ACC	FEMALE	55	III	0	17	0	0	0	0	0	5	0	3	25
TCGA-OR-A5KX	ACC	FEMALE	25	III	0	10	0	0	18	0	1	2	1	2	34
TCGA-OR-A5KY	ACC	FEMALE	23	IV	0	19	0	1	10	0	0	6	0	1	37
TCGA-OR-A5KZ	ACC	MALE	42	II	1	19	0	1	16	0	1	6	0	1	45
TCGA-OR-A5L1	ACC	FEMALE	37	II	1	43	0	0	5	0	2	7	1	0	59
TCGA-OR-A5L3	ACC	FEMALE	67	I	1	0	0	0	8	0	0	0	0	0	9
TCGA-OR-A5L4	ACC	FEMALE	48	III	0	17	0	0	0	0	2	6	1	0	26
TCGA-OR-A5L5	ACC	FEMALE	77	I	0	10	0	0	0	0	0	4	0	1	15
TCGA-OR-A5L6	ACC	MALE	60	II	0	7	0	0	48	1	2	4	1	0	63
TCGA-OR-A5L8	ACC	FEMALE	36	II	0	17	1	0	0	0	2	3	1	0	24
TCGA-OR-A5LA	ACC	FEMALE	52	II	0	17	0	0	0	0	2	8	1	0	28
TCGA-OR-A5LB	ACC	MALE	59	IV	0	22	0	4	18	0	0	7	0	0	51
TCGA-OR-A5LC	ACC	FEMALE	71	IV	1	18	0	1	45	0	1	6	1	1	74
TCGA-OR-A5LD	ACC	MALE	52	III	0	18	0	0	22	0	1	2	0	2	45
TCGA-OR-A5LE	ACC	MALE	14	II	2	1	0	1	25	1	0	0	0	0	30
TCGA-OR-A5LF	ACC	FEMALE	74	III	0	43	0	1	5	0	2	4	1	1	57
TCGA-OR-A5LG	ACC	MALE	46	III	0	0	0	0	35	0	0	0	1	0	36
TCGA-OR-A5LH	ACC	FEMALE	36	II	0	14	0	0	2	0	0	4	0	0	20
TCGA-OR-A5LI	ACC	FEMALE	42	IV	0	40	2	0	58	0	2	0	1	2	105
TCGA-OR-A5LJ	ACC	FEMALE	54	IV	2	16	1	6	0	0	0	4	0	1	30
TCGA-OR-A5LK	ACC	MALE	62	II	1	19	0	1	9	0	2	6	1	0	39
TCGA-OR-A5LL	ACC	FEMALE	75	II	0	9	0	0	29	0	2	0	1	0	41
TCGA-OR-A5LM	ACC	MALE	23	II	1	18	0	0	43	0	1	6	1	1	71
TCGA-OR-A5LN	ACC	FEMALE	31	II	0	11	0	0	34	0	2	6	1	1	55
TCGA-OR-A5LO	ACC	FEMALE	61	II	0	14	1	0	2	0	2	2	1	3	25
TCGA-OR-A5LP	ACC	FEMALE	37	II	0	19	0	0	3	0	0	6	0	0	28
TCGA-OR-A5LR	ACC	FEMALE	30	II	0	9	0	0	0	0	0	5	0	0	14
TCGA-OR-A5LS	ACC	FEMALE	34	II	0	18	1	0	52	0	2	6	1	1	81
TCGA-OR-A5LT	ACC	MALE	57	III	0	22	0	0	25	1	2	4	1	1	56
TCGA-OU-A5PI	ACC	FEMALE	53	IV	0	17	1	0	43	0	2	0	1	1	65
TCGA-P6-A5OH	ACC	FEMALE	59	IV	0	43	3	0	29	0	2	2	0	1	80
TCGA-PA-A5YG	ACC	MALE	51	II	0	21	0	0	0	0	0	6	0	0	27
TCGA-PK-A5H9	ACC	FEMALE	27	II	0	0	0	0	1	0	0	0	0	0	1
TCGA-PK-A5HA	ACC	MALE	63	I	0	4	0	1	48	1	2	0	1	0	57
TCGA-PK-A5HB	ACC	MALE	63	[Not Applicable]	4	0	0	12	30	4	1	0	0	0	51
TCGA-PK-A5HC	ACC	FEMALE	44	III	0	51	0	1	12	0	2	0	0	3	69
TCGA-2F-A9KP	BLCA	MALE	66	IV	2	10	1	2	12	0	2	0	3	3	35
TCGA-2F-A9KQ	BLCA	MALE	69	III	4	3	0	1	15	0	1	0	1	0	25
TCGA-2F-A9KR	BLCA	FEMALE	59	III	2	6	0	4	26	1	3	0	4	0	46
TCGA-2F-A9KT	BLCA	MALE	83	II	2	3	1	7	28	1	3	0	4	1	50
TCGA-2F-A9KW	BLCA	FEMALE	67	III	4	13	0	5	27	1	3	0	3	0	56
TCGA-4Z-AA7M	BLCA	MALE	65	III	1	25	1	4	21	2	2	2	4	2	64
TCGA-4Z-AA7O	BLCA	MALE	64	II	0	2	0	4	16	0	1	0	2	0	25
TCGA-4Z-AA7R	BLCA	MALE	73	IV	2	14	0	9	17	5	0	0	7	3	57
TCGA-4Z-AA7S	BLCA	MALE	66	III	0	13	0	1	15	0	1	1	2	2	35
TCGA-4Z-AA7Y	BLCA	MALE	60	II	3	0	1	4	3	2	1	0	0	0	14
TCGA-4Z-AA80	BLCA	MALE	73	II	2	17	2	5	16	2	3	1	5	5	58
TCGA-4Z-AA81	BLCA	MALE	80	II	1	10	1	2	16	2	2	2	2	5	43
TCGA-4Z-AA82	BLCA	MALE	59	IV	1	10	0	1	17	1	4	0	4	3	41
TCGA-4Z-AA83	BLCA	MALE	52	II	2	3	0	2	6	3	0	1	2	0	19
TCGA-4Z-AA84	BLCA	MALE	61	IV	3	22	2	8	34	7	2	1	7	3	89
TCGA-4Z-AA87	BLCA	MALE	72	III	3	22	0	1	27	0	1	0	8	1	63
TCGA-4Z-AA89	BLCA	MALE	60	IV	3	5	0	3	8	0	0	0	1	0	20
TCGA-5N-A9KI	BLCA	FEMALE	76	III	1	6	0	5	42	3	4	0	5	2	68
TCGA-5N-A9KM	BLCA	FEMALE	73	III	0	17	1	4	16	0	0	0	3	3	44
TCGA-BL-A13J	BLCA	MALE	65	IV	1	29	0	0	20	0	4	0	5	0	59
TCGA-BL-A3JM	BLCA	MALE	62	III	1	22	0	4	1	1	0	1	0	6	36
TCGA-BT-A0S7	BLCA	MALE	75	III	1	20	0	1	9	0	3	2	4	0	40
TCGA-BT-A0YX	BLCA	FEMALE	70	III	5	6	2	15	2	1	0	0	0	1	32
TCGA-BT-A20J	BLCA	MALE	75	II	2	16	1	5	19	0	2	0	6	4	55
TCGA-BT-A20P	BLCA	FEMALE	81	III	0	9	0	3	14	1	0	0	2	3	32
TCGA-BT-A20Q	BLCA	MALE	73	IV	2	12	0	3	8	1	1	0	1	2	30
TCGA-BT-A20R	BLCA	FEMALE	79	IV	1	13	2	2	10	2	2	0	3	2	37
TCGA-BT-A20T	BLCA	MALE	63	IV	3	4	1	4	28	2	2	0	2	1	47
TCGA-BT-A20U	BLCA	FEMALE	70	III	1	5	1	3	2	0	0	0	0	0	12
TCGA-BT-A20V	BLCA	FEMALE	59	IV	0	18	0	2	25	0	1	0	6	6	58
TCGA-BT-A2LA	BLCA	MALE	54	III	0	29	0	3	19	1	0	1	1	3	57
TCGA-BT-A2LB	BLCA	FEMALE	73	III	2	18	0	13	19	3	5	0	3	5	68
TCGA-BT-A3PH	BLCA	MALE	76	IV	1	8	1	7	30	4	3	1	3	0	58
TCGA-BT-A3PJ	BLCA	MALE	76	III	2	12	1	5	6	2	3	0	7	1	39
TCGA-BT-A42B	BLCA	MALE	59	IV	1	5	1	0	60	4	3	0	3	1	78
TCGA-BT-A42E	BLCA	MALE	74	III	2	17	1	3	33	0	2	1	4	3	66
TCGA-C4-A0EZ	BLCA	FEMALE	69	IV	0	11	1	6	17	0	1	1	1	4	42
TCGA-C4-A0F0	BLCA	MALE	60	II	1	14	0	2	25	1	3	1	5	2	54
TCGA-C4-A0F6	BLCA	FEMALE	82	III	1	27	0	3	11	1	0	2	5	2	52
TCGA-CF-A1HR	BLCA	MALE	62	III	2	17	0	3	18	4	3	1	5	1	54
TCGA-CF-A1HS	BLCA	FEMALE	75	III	0	21	2	6	16	0	1	0	4	3	53
TCGA-CF-A27C	BLCA	MALE	52	III	0	2	1	3	13	2	0	0	3	0	24
TCGA-CF-A3MF	BLCA	MALE	34	III	0	16	0	3	13	0	2	2	0	3	39
TCGA-CF-A3MG	BLCA	MALE	48	II	0	21	0	5	25	0	2	3	2	2	60
TCGA-CF-A3MH	BLCA	MALE	75	II	0	8	0	0	17	0	1	0	3	2	31
TCGA-CF-A3MI	BLCA	MALE	62	II	1	10	0	2	26	1	2	1	6	2	51
TCGA-CF-A47S	BLCA	MALE	41	II	0	1	0	0	5	1	0	0	3	1	11
TCGA-CF-A47T	BLCA	FEMALE	58	II	1	2	0	2	4	0	0	1	0	0	10
TCGA-CF-A47V	BLCA	MALE	52	II	1	8	1	0	3	0	0	0	1	1	15
TCGA-CF-A47W	BLCA	MALE	42	II	2	0	0	3	0	0	0	0	0	0	5
TCGA-CF-A47X	BLCA	MALE	60	II	2	16	1	5	20	0	4	0	2	1	51
TCGA-CF-A47Y	BLCA	MALE	55	II	1	0	0	3	0	0	0	0	0	0	4
TCGA-CF-A5U8	BLCA	MALE	59	II	1	1	0	2	14	0	1	0	0	0	19
TCGA-CF-A5UA	BLCA	MALE	67	II	3	8	0	0	4	0	0	0	1	3	19
TCGA-CF-A7I0	BLCA	MALE	54	II	2	1	0	1	22	0	1	0	0	0	27
TCGA-CF-A8HX	BLCA	FEMALE	55	II	1	8	0	0	18	0	0	0	2	1	30
TCGA-CF-A8HY	BLCA	MALE	59	II	0	18	0	3	19	0	2	0	4	5	51
TCGA-CF-A9FF	BLCA	MALE	52	II	3	3	1	3	7	0	1	0	2	1	21
TCGA-CF-A9FH	BLCA	MALE	85	II	2	4	0	2	5	0	1	0	1	1	16
TCGA-CF-A9FL	BLCA	MALE	85	III	0	5	0	6	8	0	1	0	0	1	21
TCGA-CU-A0YN	BLCA	MALE	60	III	0	21	0	0	22	0	2	1	3	4	53
TCGA-CU-A0YR	BLCA	MALE	83	IV	1	18	0	9	12	1	0	1	2	2	46
TCGA-CU-A3KJ	BLCA	MALE	75	III	2	20	0	2	10	2	1	2	5	4	48
TCGA-CU-A3QU	BLCA	MALE	58	IV	0	7	0	1	38	0	1	0	4	2	53
TCGA-CU-A3YL	BLCA	MALE	67	III	2	13	1	5	8	1	0	0	0	3	33
TCGA-CU-A5W6	BLCA	MALE	70	III	3	23	0	3	17	2	4	0	4	2	58
TCGA-CU-A72E	BLCA	MALE	76	IV	2	7	0	4	8	0	1	1	1	0	24
TCGA-DK-A1A3	BLCA	MALE	60	IV	4	19	3	3	19	7	1	1	4	5	66
TCGA-DK-A1A5	BLCA	MALE	79	II	1	17	3	5	14	0	2	0	5	3	50
TCGA-DK-A1A7	BLCA	FEMALE	67	IV	1	26	0	4	24	2	0	0	5	5	67
TCGA-DK-A1AA	BLCA	MALE	57	III	1	0	0	2	6	1	1	0	0	0	11
TCGA-DK-A1AB	BLCA	FEMALE	74	IV	1	2	0	3	16	1	2	0	3	1	29
TCGA-DK-A1AC	BLCA	MALE	72	III	6	13	5	12	16	3	0	1	3	1	60
TCGA-DK-A1AD	BLCA	MALE	69	IV	1	27	1	7	16	0	0	0	6	6	64
TCGA-DK-A1AE	BLCA	MALE	84	III	2	6	0	7	2	0	0	0	0	0	17
TCGA-DK-A1AG	BLCA	MALE	65	III	3	0	0	6	4	1	1	0	0	0	15
TCGA-DK-A2HX	BLCA	FEMALE	80	IV	3	9	0	3	22	0	3	2	6	0	48
TCGA-DK-A2I1	BLCA	FEMALE	73	II	2	16	0	1	31	3	2	2	8	2	67
TCGA-DK-A2I6	BLCA	MALE	81	IV	1	19	3	6	32	1	1	0	8	3	74
TCGA-DK-A3IK	BLCA	MALE	87	IV	0	11	1	5	25	0	0	0	6	3	51
TCGA-DK-A3IL	BLCA	FEMALE	79	IV	3	16	0	2	22	0	0	2	6	1	52
TCGA-DK-A3IM	BLCA	MALE	76	III	1	27	0	7	9	1	1	0	4	3	53
TCGA-DK-A3IN	BLCA	MALE	72	III	1	26	1	7	18	2	2	2	7	1	67
TCGA-DK-A3IS	BLCA	MALE	68	II	0	14	0	6	21	4	1	3	2	2	53
TCGA-DK-A3IT	BLCA	MALE	62	III	1	7	1	3	24	1	4	0	6	1	48
TCGA-DK-A3IV	BLCA	MALE	60	II	0	6	0	2	17	0	1	0	3	1	30
TCGA-DK-A3WW	BLCA	MALE	57	III	3	0	0	18	1	0	0	0	0	0	22
TCGA-DK-A3X1	BLCA	FEMALE	78	III	5	10	1	13	18	3	0	0	5	4	59
TCGA-DK-A3X2	BLCA	MALE	85	IV	2	24	1	4	10	1	3	2	2	4	53
TCGA-DK-A6AV	BLCA	FEMALE	82	II	0	26	2	5	32	0	3	1	5	4	78
TCGA-DK-A6AW	BLCA	MALE	70	II	6	0	0	39	2	2	0	0	0	0	49
TCGA-DK-A6B0	BLCA	MALE	61	II	1	0	0	3	0	0	0	0	0	0	4
TCGA-DK-A6B1	BLCA	MALE	67	II	1	24	1	0	15	0	1	2	1	3	48
TCGA-DK-A6B5	BLCA	MALE	45	IV	1	6	0	2	40	1	3	0	6	1	60
TCGA-DK-A6B6	BLCA	MALE	57	II	3	15	3	10	24	4	5	1	1	1	67
TCGA-DK-AA6L	BLCA	MALE	48	IV	4	15	1	4	26	2	0	2	5	3	62
TCGA-DK-AA6M	BLCA	FEMALE	64	II	1	8	0	2	20	4	1	0	4	2	42
TCGA-DK-AA6Q	BLCA	FEMALE	61	IV	0	5	2	3	27	1	1	0	4	1	44
TCGA-DK-AA6R	BLCA	MALE	68	IV	0	23	0	2	31	3	1	1	8	3	72
TCGA-DK-AA6S	BLCA	MALE	60	III	4	18	1	5	18	4	1	0	6	0	57
TCGA-DK-AA6T	BLCA	MALE	63	II	0	8	0	0	7	1	0	0	0	2	18
TCGA-DK-AA6W	BLCA	MALE	78	II	1	16	1	4	21	3	1	0	7	3	57
TCGA-DK-AA71	BLCA	MALE	71	II	3	12	1	9	14	1	1	1	1	5	48
TCGA-DK-AA76	BLCA	FEMALE	64	II	2	13	1	4	15	2	0	0	5	1	43
TCGA-DK-AA77	BLCA	MALE	61	II	5	14	0	3	13	0	0	0	2	1	38
TCGA-E5-A2PC	BLCA	FEMALE	61	IV	5	18	3	2	28	1	0	2	4	5	68
TCGA-E5-A4TZ	BLCA	MALE	64	IV	5	24	2	7	10	1	5	2	4	3	63
TCGA-E5-A4U1	BLCA	MALE	72	II	4	12	0	9	22	1	2	1	2	4	57
TCGA-E7-A3X6	BLCA	MALE	70	II	1	1	0	0	19	1	1	0	5	2	30
TCGA-E7-A3Y1	BLCA	MALE	57	II	1	5	0	7	0	0	0	0	0	1	14
TCGA-E7-A4IJ	BLCA	MALE	56	II	4	15	0	3	32	2	2	1	8	6	73
TCGA-E7-A4XJ	BLCA	MALE	66	II	2	1	0	2	4	0	0	0	0	0	9
TCGA-E7-A519	BLCA	MALE	72	II	2	0	0	4	1	0	0	0	0	0	7
TCGA-E7-A5KE	BLCA	FEMALE	78	II	1	17	1	3	14	0	0	1	5	2	44
TCGA-E7-A5KF	BLCA	MALE	67	II	2	2	0	5	4	2	1	0	0	1	17
TCGA-E7-A677	BLCA	MALE	81	II	6	3	0	2	4	0	0	0	1	2	18
TCGA-E7-A678	BLCA	MALE	55	III	2	0	0	3	0	0	0	0	0	0	5
TCGA-E7-A6MD	BLCA	MALE	66	IV	1	17	1	5	13	1	2	1	4	3	48
TCGA-E7-A6ME	BLCA	MALE	75	II	0	21	2	6	16	1	2	1	2	1	52
TCGA-E7-A6MF	BLCA	MALE	37	II	1	0	0	0	0	0	0	0	0	0	1
TCGA-E7-A7DU	BLCA	MALE	73	III	3	10	1	5	31	1	3	1	4	1	60
TCGA-E7-A7PW	BLCA	MALE	63	III	0	20	0	1	30	2	0	3	3	2	61
TCGA-E7-A85H	BLCA	MALE	64	III	2	23	1	2	30	1	0	0	4	3	66
TCGA-E7-A8O7	BLCA	MALE	52	II	1	0	0	1	5	0	0	0	0	0	7
TCGA-E7-A97Q	BLCA	FEMALE	60	IV	1	24	0	1	27	1	4	1	7	3	69
TCGA-FD-A3B4	BLCA	FEMALE	55	III	0	10	0	1	12	0	1	0	3	1	28
TCGA-FD-A3B5	BLCA	MALE	86	IV	2	27	1	4	15	0	3	0	5	3	60
TCGA-FD-A3B6	BLCA	MALE	75	II	2	15	0	3	32	2	0	1	3	3	61
TCGA-FD-A3N5	BLCA	MALE	69	II	1	12	0	6	8	1	1	0	2	2	33
TCGA-FD-A3N6	BLCA	FEMALE	43	II	1	3	0	3	1	2	0	0	0	1	11
TCGA-FD-A3NA	BLCA	MALE	60	II	2	14	1	3	9	3	1	1	3	3	40
TCGA-FD-A3SJ	BLCA	MALE	59	IV	2	21	0	6	18	0	0	1	3	5	56
TCGA-FD-A3SL	BLCA	MALE	60	IV	1	12	1	8	15	3	1	0	5	3	49
TCGA-FD-A3SM	BLCA	MALE	70	IV	2	2	0	8	10	1	1	0	3	1	28
TCGA-FD-A3SN	BLCA	MALE	79	III	5	3	0	7	39	1	3	0	5	0	63
TCGA-FD-A3SO	BLCA	MALE	68	IV	3	1	0	8	17	2	2	0	4	2	39
TCGA-FD-A3SQ	BLCA	MALE	62	IV	0	15	0	2	11	0	1	1	3	1	34
TCGA-FD-A3SR	BLCA	MALE	68	IV	0	14	0	2	21	1	2	0	4	1	45
TCGA-FD-A3SS	BLCA	MALE	66	IV	2	15	0	9	31	3	0	0	6	0	66
TCGA-FD-A43N	BLCA	MALE	76	III	1	22	0	2	18	1	5	0	6	2	57
TCGA-FD-A43P	BLCA	MALE	74	II	2	19	0	6	8	3	0	1	3	2	44
TCGA-FD-A43X	BLCA	MALE	84	II	2	16	0	2	11	0	0	1	2	3	37
TCGA-FD-A5BS	BLCA	MALE	68	III	0	2	0	0	2	0	0	0	0	0	4
TCGA-FD-A5BV	BLCA	FEMALE	47	III	1	16	0	5	35	1	1	0	3	2	64
TCGA-FD-A5BX	BLCA	MALE	82	IV	4	4	0	6	3	1	0	0	1	1	20
TCGA-FD-A5BY	BLCA	FEMALE	63	III	0	5	0	0	34	0	2	1	6	5	53
TCGA-FD-A5BZ	BLCA	FEMALE	77	IV	2	19	1	1	17	0	4	1	5	1	51
TCGA-FD-A5C0	BLCA	MALE	61	IV	3	22	0	1	24	0	4	1	3	2	60
TCGA-FD-A62O	BLCA	MALE	74	IV	3	25	1	2	13	3	4	3	5	2	61
TCGA-FD-A6TA	BLCA	MALE	58	IV	4	5	0	4	24	2	2	0	5	1	47
TCGA-FD-A6TC	BLCA	FEMALE	79	III	1	21	1	9	16	4	0	1	4	2	59
TCGA-FD-A6TE	BLCA	MALE	54	IV	0	19	1	3	19	2	1	2	4	4	55
TCGA-FD-A6TI	BLCA	MALE	73	IV	3	13	0	3	1	0	6	1	4	1	32
TCGA-FJ-A3Z7	BLCA	MALE	76	IV	0	22	0	5	31	3	3	0	1	5	70
TCGA-FJ-A3Z9	BLCA	MALE	72	TX	1	0	1	5	0	0	0	0	0	1	8
TCGA-FJ-A3ZE	BLCA	MALE	65	IV	3	21	1	3	18	1	0	1	5	1	54
TCGA-FJ-A3ZF	BLCA	MALE	73	III	6	13	0	4	19	2	2	0	4	4	54
TCGA-FJ-A871	BLCA	MALE	49	III	3	0	0	5	2	0	0	0	0	0	10
TCGA-FT-A3EE	BLCA	FEMALE	80	III	1	17	1	7	8	0	6	0	3	3	46
TCGA-G2-A2EF	BLCA	MALE	50	II	3	16	1	5	15	1	2	1	5	3	52
TCGA-G2-A2EJ	BLCA	FEMALE	56	II	3	8	1	6	9	1	0	1	1	1	31
TCGA-G2-A2EK	BLCA	MALE	57	II	1	5	0	2	8	0	0	0	2	2	20
TCGA-G2-A2EL	BLCA	MALE	77	II	2	3	0	5	14	4	1	0	2	0	31
TCGA-G2-A2ES	BLCA	MALE	85	II	2	11	0	4	11	2	0	0	1	1	32
TCGA-G2-A3IB	BLCA	MALE	66	II	1	3	0	4	23	1	1	0	2	1	36
TCGA-G2-A3IE	BLCA	MALE	51	II	2	11	0	6	26	2	0	0	2	1	50
TCGA-G2-A3VY	BLCA	MALE	66	II	2	27	4	11	19	2	0	0	5	6	76
TCGA-G2-AA3C	BLCA	MALE	66	IV	4	1	0	2	2	0	0	0	2	0	11
TCGA-G2-AA3F	BLCA	MALE	77	IV	3	13	0	8	24	0	1	0	3	2	54
TCGA-GC-A3BM	BLCA	MALE	70	II	1	31	1	4	10	0	0	2	5	4	58
TCGA-GC-A3I6	BLCA	MALE	45	III	0	18	1	5	5	1	0	1	0	4	35
TCGA-GC-A3RB	BLCA	MALE	54	III	1	16	0	3	14	1	0	0	3	3	41
TCGA-GC-A3RC	BLCA	MALE	59	II	3	14	0	10	11	2	2	2	3	1	48
TCGA-GC-A3RD	BLCA	FEMALE	83	III	1	17	0	3	20	0	2	0	7	5	55
TCGA-GC-A3YS	BLCA	MALE	61	IV	1	17	1	3	31	1	3	0	7	2	66
TCGA-GC-A4ZW	BLCA	MALE	71	III	2	19	1	7	25	3	1	2	5	2	67
TCGA-GD-A2C5	BLCA	FEMALE	53	IV	0	20	0	2	16	0	0	2	5	2	47
TCGA-GD-A3OQ	BLCA	MALE	48	IV	3	5	0	4	2	0	0	0	0	0	14
TCGA-GD-A3OS	BLCA	FEMALE	54	II	0	28	0	1	8	0	4	0	7	2	50
TCGA-GD-A6C6	BLCA	MALE	64	III	1	3	1	5	45	2	3	0	5	2	67
TCGA-GU-A42P	BLCA	MALE	72	IV	3	18	0	5	8	0	1	1	8	5	49
TCGA-GU-A42Q	BLCA	MALE	67	III	1	12	1	3	10	1	2	0	2	3	35
TCGA-GU-A42R	BLCA	MALE	68	IV	0	6	4	4	20	0	0	0	2	3	39
TCGA-GU-A763	BLCA	MALE	72	III	1	0	0	3	5	0	0	0	1	0	10
TCGA-GU-AATO	BLCA	MALE	75	IV	2	18	0	6	26	3	3	2	3	2	65
TCGA-GU-AATP	BLCA	MALE	74	IV	0	18	0	4	27	8	4	1	5	2	69
TCGA-GU-AATQ	BLCA	MALE	68	III	2	20	1	1	22	0	0	0	1	6	53
TCGA-GV-A3JV	BLCA	MALE	66	IV	0	18	1	5	15	0	0	2	2	5	48
TCGA-GV-A3JW	BLCA	MALE	74	II	0	25	0	3	20	0	0	1	5	3	57
TCGA-GV-A3JX	BLCA	MALE	59	III	3	10	0	4	11	2	3	1	5	2	41
TCGA-GV-A3JZ	BLCA	MALE	55	IV	0	16	2	4	18	0	1	0	3	5	49
TCGA-GV-A3QF	BLCA	MALE	79	IV	1	19	0	1	22	0	2	2	6	4	57
TCGA-GV-A3QH	BLCA	MALE	67	II	1	22	2	4	14	0	3	1	7	5	59
TCGA-GV-A3QI	BLCA	MALE	47	III	0	26	2	4	16	0	0	0	2	3	53
TCGA-GV-A3QK	BLCA	FEMALE	56	IV	0	18	0	1	15	0	0	2	0	1	37
TCGA-GV-A40E	BLCA	MALE	75	II	0	19	0	6	30	2	3	1	9	1	71
TCGA-GV-A40G	BLCA	MALE	77	II	1	15	1	3	28	0	1	1	7	4	61
TCGA-GV-A6ZA	BLCA	MALE	54	II	1	6	1	8	23	0	4	0	6	2	51
TCGA-H4-A2HO	BLCA	MALE	53	III	1	7	0	1	1	0	0	0	0	0	10
TCGA-H4-A2HQ	BLCA	FEMALE	64	IV	2	25	2	6	12	0	5	1	8	5	66
TCGA-HQ-A2OE	BLCA	MALE	69	II	0	34	2	0	21	1	6	0	4	5	73
TCGA-HQ-A5ND	BLCA	MALE	78	IV	0	23	0	4	21	2	0	1	5	5	61
TCGA-K4-A3WS	BLCA	MALE	66	III	4	17	3	11	13	1	1	1	3	4	58
TCGA-K4-A3WV	BLCA	FEMALE	77	II	0	26	0	1	30	0	2	0	1	3	63
TCGA-K4-A4AB	BLCA	MALE	76	III	2	6	0	3	16	2	3	0	2	2	36
TCGA-K4-A54R	BLCA	MALE	59	II	3	2	0	11	22	3	1	0	3	0	45
TCGA-K4-A5RH	BLCA	MALE	69	III	1	13	0	6	19	5	2	1	0	4	51
TCGA-K4-A5RI	BLCA	FEMALE	67	III	1	26	1	3	35	2	0	1	0	6	75
TCGA-K4-A6MB	BLCA	MALE	64	IV	2	14	0	4	12	1	1	1	4	2	41
TCGA-KQ-A41N	BLCA	MALE	73	III	1	6	0	5	17	1	0	0	3	1	34
TCGA-KQ-A41O	BLCA	MALE	84	IV	0	14	1	6	31	2	3	2	4	2	65
TCGA-KQ-A41P	BLCA	MALE	76	IV	0	18	0	7	38	0	5	1	4	1	74
TCGA-KQ-A41Q	BLCA	MALE	89	III	0	12	1	3	18	2	2	0	6	3	47
TCGA-KQ-A41R	BLCA	FEMALE	80	II	7	17	0	15	35	3	4	0	4	4	89
TCGA-KQ-A41S	BLCA	FEMALE	87	III	2	16	2	3	24	3	6	3	4	4	67
TCGA-LC-A66R	BLCA	MALE	78	IV	0	15	0	2	28	3	3	0	3	0	54
TCGA-LT-A5Z6	BLCA	MALE	56	II	2	9	0	4	28	3	1	0	2	0	49
TCGA-LT-A8JT	BLCA	FEMALE	69	II	2	1	0	2	3	0	1	0	2	1	12
TCGA-PQ-A6FI	BLCA	MALE	70	II	0	12	0	7	26	3	3	1	6	1	59
TCGA-S5-A6DX	BLCA	MALE	83	IV	2	17	2	7	15	0	1	2	3	4	53
TCGA-S5-AA26	BLCA	MALE	46	III	1	4	0	5	17	1	1	0	2	0	31
TCGA-UY-A78L	BLCA	MALE	62	IV	0	13	0	5	23	1	1	1	0	3	47
TCGA-UY-A78N	BLCA	MALE	80	IV	4	14	0	0	19	0	1	2	1	3	44
TCGA-UY-A8OB	BLCA	MALE	63	IV	2	13	1	1	43	3	5	0	6	1	75
TCGA-UY-A8OC	BLCA	MALE	90	IV	0	13	1	1	14	0	0	1	3	6	39
TCGA-UY-A8OD	BLCA	FEMALE	68	II	1	16	0	0	39	1	1	0	8	2	68
TCGA-UY-A9PD	BLCA	MALE	80	III	1	9	1	3	40	2	1	1	8	0	66
TCGA-UY-A9PE	BLCA	MALE	86	IV	2	15	1	5	32	3	2	2	2	2	66
TCGA-UY-A9PF	BLCA	MALE	77	IV	5	11	0	9	31	2	3	0	7	1	69
TCGA-UY-A9PH	BLCA	MALE	73	II	3	16	1	4	16	4	1	3	3	1	52
TCGA-XF-A8HB	BLCA	FEMALE	50	II	2	7	0	1	10	0	0	0	1	3	24
TCGA-XF-A8HC	BLCA	MALE	79	IV	3	15	1	0	28	0	1	1	7	1	57
TCGA-XF-A8HD	BLCA	MALE	77	III	4	15	1	6	19	2	1	1	2	5	56
TCGA-XF-A8HF	BLCA	MALE	80	III	1	18	0	3	40	1	4	2	6	1	76
TCGA-XF-A8HG	BLCA	MALE	69	III	2	25	0	2	38	1	6	2	3	3	82
TCGA-XF-A8HH	BLCA	FEMALE	61	IV	1	10	0	2	22	1	1	2	5	1	45
TCGA-XF-A8HI	BLCA	FEMALE	57	IV	3	8	0	4	5	1	1	0	0	1	23
TCGA-XF-A9SG	BLCA	MALE	81	II	0	33	2	2	46	2	3	1	5	5	99
TCGA-XF-A9SH	BLCA	FEMALE	65	II	0	4	0	0	2	0	0	0	1	1	8
TCGA-XF-A9SK	BLCA	MALE	65	IV	2	15	0	2	36	3	3	1	6	4	72
TCGA-XF-A9ST	BLCA	MALE	68	III	4	4	1	8	18	0	1	0	6	1	43
TCGA-XF-A9SV	BLCA	MALE	82	IV	2	12	0	0	23	1	2	2	2	2	46
TCGA-XF-A9SX	BLCA	FEMALE	63	IV	1	3	0	3	35	4	1	0	2	2	51
TCGA-XF-A9T0	BLCA	MALE	68	III	3	10	0	8	26	2	3	0	2	4	58
TCGA-XF-A9T2	BLCA	MALE	54	III	2	0	0	6	0	0	0	0	0	0	8
TCGA-XF-A9T3	BLCA	FEMALE	69	IV	0	8	1	8	20	3	1	0	4	4	49
TCGA-XF-A9T4	BLCA	MALE	48	IV	1	2	0	0	1	0	0	1	0	0	5
TCGA-XF-A9T5	BLCA	FEMALE	78	IV	0	15	0	12	18	2	3	2	3	3	58
TCGA-XF-A9T6	BLCA	FEMALE	88	III	2	7	1	7	12	0	0	0	0	1	30
TCGA-XF-AAMF	BLCA	MALE	68	IV	1	14	1	2	51	2	1	0	2	1	75
TCGA-XF-AAMG	BLCA	MALE	49	III	6	16	0	10	25	3	0	0	4	4	68
TCGA-XF-AAMH	BLCA	MALE	80	IV	3	8	0	2	0	0	0	0	0	2	15
TCGA-XF-AAML	BLCA	MALE	75	II	4	9	2	5	32	3	4	0	6	2	67
TCGA-XF-AAMQ	BLCA	FEMALE	59	II	1	23	0	3	13	1	2	2	2	5	52
TCGA-XF-AAMT	BLCA	FEMALE	75	IV	0	26	0	5	11	2	3	0	4	1	52
TCGA-XF-AAMW	BLCA	FEMALE	79	IV	1	6	0	0	20	1	2	0	5	2	37
TCGA-XF-AAMX	BLCA	FEMALE	87	III	1	28	1	5	38	1	1	0	5	0	80
TCGA-XF-AAMY	BLCA	MALE	78	III	2	25	1	1	12	0	6	1	7	0	55
TCGA-XF-AAMZ	BLCA	FEMALE	81	IV	0	24	0	2	23	0	4	2	5	1	61
TCGA-XF-AAN0	BLCA	MALE	68	IV	4	19	1	3	18	3	5	0	3	3	59
TCGA-XF-AAN1	BLCA	FEMALE	75	III	1	5	0	4	13	0	1	0	1	1	26
TCGA-XF-AAN2	BLCA	MALE	73	II	1	7	1	8	19	2	4	0	2	1	45
TCGA-XF-AAN5	BLCA	FEMALE	61	III	3	10	1	7	3	0	0	1	0	1	26
TCGA-XF-AAN7	BLCA	MALE	60	IV	0	14	2	4	16	2	0	0	5	4	47
TCGA-XF-AAN8	BLCA	FEMALE	74	III	0	0	0	0	0	0	0	0	0	0	0
TCGA-YC-A89H	BLCA	FEMALE	78	II	6	2	1	28	0	0	0	0	1	2	40
TCGA-YC-A9TC	BLCA	MALE	71	IV	1	1	0	6	1	2	0	0	0	1	12
TCGA-YF-AA3L	BLCA	FEMALE	47	II	5	5	0	2	47	0	4	0	7	1	71
TCGA-YF-AA3M	BLCA	MALE	57	II	2	16	0	5	32	1	4	0	8	5	73
TCGA-ZF-A9R0	BLCA	MALE	82	III	2	17	1	2	35	2	3	1	5	1	69
TCGA-ZF-A9R1	BLCA	MALE	81	IV	1	11	0	2	23	0	2	1	3	1	44
TCGA-ZF-A9R3	BLCA	FEMALE	53	II	2	11	0	4	10	0	0	2	2	2	33
TCGA-ZF-A9R4	BLCA	MALE	83	II	3	17	2	5	11	0	1	2	3	3	47
TCGA-ZF-A9R5	BLCA	MALE	59	III	3	0	0	6	0	0	0	0	0	0	9
TCGA-ZF-A9R7	BLCA	FEMALE	76	II	6	7	1	13	18	0	2	0	5	3	55
TCGA-ZF-A9R9	BLCA	MALE	58	IV	0	7	0	4	35	3	3	0	4	3	59
TCGA-ZF-A9RE	BLCA	FEMALE	78	II	1	12	1	3	13	1	2	0	3	2	38
TCGA-ZF-A9RF	BLCA	MALE	74	II	3	13	1	7	25	2	0	0	2	1	54
TCGA-ZF-A9RL	BLCA	MALE	61	II	4	6	0	5	14	2	2	0	6	4	43
TCGA-ZF-A9RM	BLCA	MALE	70	II	2	14	1	1	21	0	2	0	4	1	46
TCGA-ZF-A9RN	BLCA	FEMALE	67	III	2	25	0	3	30	2	2	0	7	3	74
TCGA-ZF-AA4R	BLCA	MALE	67	IV	2	14	1	4	17	0	0	0	3	2	43
TCGA-ZF-AA4T	BLCA	MALE	65	IV	0	25	0	1	29	1	3	0	8	4	71
TCGA-ZF-AA4U	BLCA	MALE	70	III	2	4	1	0	20	0	3	1	4	1	36
TCGA-ZF-AA4V	BLCA	MALE	66	III	4	20	2	6	10	0	3	0	7	2	54
TCGA-ZF-AA4X	BLCA	MALE	56	II	3	13	0	10	24	2	0	2	1	3	58
TCGA-ZF-AA51	BLCA	FEMALE	69	II	2	16	3	7	36	1	3	1	7	4	80
TCGA-ZF-AA52	BLCA	MALE	70	III	1	11	0	2	33	1	3	2	6	4	63
TCGA-ZF-AA54	BLCA	MALE	71	III	0	20	1	2	19	2	1	2	3	3	53
TCGA-ZF-AA5H	BLCA	FEMALE	60	IV	0	15	1	2	25	0	3	0	5	3	54
TCGA-ZF-AA5N	BLCA	FEMALE	62	IV	2	2	0	4	0	0	0	1	0	1	10
TCGA-3C-AAAU	BRCA	FEMALE	55	Stage X	0	17	0	2	22	0	5	1	4	0	51
TCGA-3C-AALI	BRCA	FEMALE	50	II	1	20	1	4	26	1	2	2	6	3	66
TCGA-3C-AALJ	BRCA	FEMALE	62	II	1	13	0	3	24	0	4	0	2	2	49
TCGA-3C-AALK	BRCA	FEMALE	52	I	1	5	0	0	8	2	0	0	2	1	19
TCGA-4H-AAAK	BRCA	FEMALE	50	III	0	11	1	0	13	0	0	0	2	0	27
TCGA-5L-AAT0	BRCA	FEMALE	42	II	2	5	0	2	6	2	0	0	2	1	20
TCGA-5T-A9QA	BRCA	FEMALE	52	II	0	11	0	0	12	0	0	0	3	3	29
TCGA-A1-A0SB	BRCA	FEMALE	70	I	0	0	0	1	0	0	0	0	0	0	1
TCGA-A1-A0SD	BRCA	FEMALE	59	II	0	8	0	1	15	0	3	1	5	0	33
TCGA-A1-A0SF	BRCA	FEMALE	54	II	0	20	1	0	6	0	0	2	2	3	34
TCGA-A1-A0SG	BRCA	FEMALE	61	II	0	4	0	1	7	0	0	0	2	2	16
TCGA-A1-A0SI	BRCA	FEMALE	52	II	1	17	1	3	7	1	4	1	2	2	39
TCGA-A1-A0SJ	BRCA	FEMALE	39	III	0	23	0	2	14	0	1	1	4	5	50
TCGA-A1-A0SK	BRCA	FEMALE	54	II	0	17	1	1	18	0	3	0	4	1	45
TCGA-A1-A0SM	BRCA	MALE	77	II	0	12	0	1	13	2	0	0	2	1	31
TCGA-A1-A0SN	BRCA	FEMALE	50	II	0	18	0	1	7	0	3	1	4	3	37
TCGA-A1-A0SP	BRCA	FEMALE	40	II	0	28	0	2	21	1	3	0	3	2	60
TCGA-A2-A04N	BRCA	FEMALE	66	I	1	7	0	3	5	0	0	0	1	2	19
TCGA-A2-A04R	BRCA	FEMALE	36	I	1	8	0	2	18	0	0	0	4	1	34
TCGA-A2-A04U	BRCA	FEMALE	47	II	0	19	0	0	46	1	3	0	5	3	77
TCGA-A2-A0CK	BRCA	FEMALE	60	III	0	7	0	1	11	1	0	0	3	1	24
TCGA-A2-A0CS	BRCA	FEMALE	73	IV	1	10	0	3	30	1	4	1	4	2	56
TCGA-A2-A0CV	BRCA	FEMALE	41	II	0	19	0	0	13	1	4	2	2	3	44
TCGA-A2-A0CW	BRCA	FEMALE	67	II	1	8	0	1	29	1	5	0	4	2	51
TCGA-A2-A0D3	BRCA	FEMALE	42	I	1	4	0	2	4	0	0	0	1	3	15
TCGA-A2-A0ES	BRCA	FEMALE	52	II	0	0	0	0	3	0	0	0	0	0	3
TCGA-A2-A0SU	BRCA	FEMALE	66	II	0	4	0	1	11	1	1	0	1	1	20
TCGA-A2-A0SX	BRCA	FEMALE	48	I	0	22	1	2	7	0	2	0	3	1	38
TCGA-A2-A0SY	BRCA	FEMALE	62	III	2	7	0	2	5	2	0	0	1	1	20
TCGA-A2-A0T0	BRCA	FEMALE	59	II	1	15	0	2	23	0	0	0	1	1	43
TCGA-A2-A0T3	BRCA	FEMALE	37	I	0	41	0	0	7	1	3	0	9	4	65
TCGA-A2-A0T5	BRCA	FEMALE	39	II	0	9	0	3	4	1	0	0	1	3	21
TCGA-A2-A0T6	BRCA	FEMALE	50	II	2	7	0	0	6	1	1	0	2	1	20
TCGA-A2-A0YC	BRCA	FEMALE	59	II	1	10	0	0	7	1	0	0	1	2	22
TCGA-A2-A0YD	BRCA	FEMALE	63	II	0	7	0	2	5	1	1	1	1	2	20
TCGA-A2-A0YE	BRCA	FEMALE	48	II	0	35	0	1	21	2	5	0	5	4	73
TCGA-A2-A0YG	BRCA	FEMALE	63	III	0	24	1	1	15	0	8	2	5	2	58
TCGA-A2-A0YH	BRCA	FEMALE	53	III	1	19	0	1	16	0	0	1	6	3	47
TCGA-A2-A0YJ	BRCA	FEMALE	39	III	0	16	0	1	16	0	3	2	4	3	45
TCGA-A2-A0YM	BRCA	FEMALE	67	II	0	18	0	4	13	0	4	0	7	1	47
TCGA-A2-A0YT	BRCA	FEMALE	56	III	0	16	1	3	15	1	6	0	3	5	50
TCGA-A2-A1FV	BRCA	FEMALE	74	II	0	21	0	1	13	1	1	1	2	1	41
TCGA-A2-A1FW	BRCA	FEMALE	62	III	0	24	0	0	20	0	2	0	7	3	56
TCGA-A2-A1FX	BRCA	FEMALE	61	III	0	9	0	2	26	0	2	1	4	2	46
TCGA-A2-A1FZ	BRCA	FEMALE	63	II	0	9	1	0	1	0	0	0	0	1	12
TCGA-A2-A1G0	BRCA	FEMALE	49	II	1	30	0	1	8	1	0	2	1	4	48
TCGA-A2-A25C	BRCA	FEMALE	50	II	3	6	0	0	7	0	2	0	2	1	21
TCGA-A2-A25D	BRCA	FEMALE	90	III	1	10	0	0	12	0	2	0	2	1	28
TCGA-A2-A25E	BRCA	FEMALE	34	III	0	15	0	0	12	2	0	0	2	3	34
TCGA-A2-A3KD	BRCA	FEMALE	47	III	0	8	0	0	7	0	0	0	1	1	17
TCGA-A2-A3XT	BRCA	FEMALE	45	II	2	22	0	3	40	2	3	0	5	1	78
TCGA-A2-A3XU	BRCA	FEMALE	35	II	0	12	0	0	28	0	2	0	1	3	46
TCGA-A2-A3XV	BRCA	FEMALE	46	II	0	1	2	2	12	0	0	0	3	0	20
TCGA-A2-A3XX	BRCA	FEMALE	49	II	0	20	0	0	32	0	5	0	2	4	63
TCGA-A2-A3Y0	BRCA	FEMALE	57	II	0	21	0	1	35	3	4	0	0	0	64
TCGA-A2-A4S1	BRCA	FEMALE	66	II	0	15	1	1	38	1	2	2	3	3	66
TCGA-A2-A4S2	BRCA	FEMALE	62	III	2	14	0	2	13	0	1	1	0	4	37
TCGA-A2-A4S3	BRCA	FEMALE	59	II	1	8	0	1	37	0	3	0	4	2	56
TCGA-A7-A0CE	BRCA	FEMALE	57	II	0	23	0	1	23	0	1	0	3	2	53
TCGA-A7-A0CH	BRCA	FEMALE	79	II	0	5	0	0	5	0	0	0	1	2	13
TCGA-A7-A0D9	BRCA	FEMALE	37	II	1	10	0	0	8	0	1	1	2	1	24
TCGA-A7-A0DA	BRCA	FEMALE	62	II	0	25	1	1	21	0	0	0	7	2	57
TCGA-A7-A0DB	BRCA	FEMALE	56	II	1	24	0	0	8	0	1	2	1	3	40
TCGA-A7-A13D	BRCA	FEMALE	46	II	0	35	0	1	20	0	4	2	7	2	71
TCGA-A7-A13E	BRCA	FEMALE	62	II	0	17	0	3	16	0	3	2	4	3	48
TCGA-A7-A13F	BRCA	FEMALE	44	III	0	23	1	0	22	0	6	0	4	3	59
TCGA-A7-A13G	BRCA	FEMALE	79	II	1	6	0	0	4	0	0	0	1	2	14
TCGA-A7-A26E	BRCA	FEMALE	71	III	2	6	0	0	16	1	2	0	1	1	29
TCGA-A7-A26H	BRCA	FEMALE	72	II	1	16	1	2	4	0	0	0	2	4	30
TCGA-A7-A26I	BRCA	FEMALE	65	II	0	14	0	1	18	0	4	0	4	3	44
TCGA-A7-A26J	BRCA	FEMALE	49	II	1	17	0	0	6	0	1	1	4	4	34
TCGA-A7-A2KD	BRCA	FEMALE	53	III	0	23	0	0	16	1	3	0	4	2	49
TCGA-A7-A3RF	BRCA	FEMALE	79	II	0	0	0	3	0	0	0	0	0	0	3
TCGA-A7-A425	BRCA	FEMALE	70	III	0	15	0	1	3	0	7	0	4	3	33
TCGA-A7-A4SD	BRCA	FEMALE	52	II	0	22	0	3	18	0	5	0	3	2	53
TCGA-A7-A4SE	BRCA	FEMALE	54	II	0	33	1	0	17	1	1	0	4	2	59
TCGA-A7-A56D	BRCA	FEMALE	84	II	0	13	1	0	57	2	3	1	3	1	81
TCGA-A7-A5ZV	BRCA	FEMALE	62	II	1	21	1	1	31	0	5	0	6	2	68
TCGA-A7-A5ZW	BRCA	FEMALE	47	II	1	7	0	2	3	0	0	0	1	1	15
TCGA-A7-A6VV	BRCA	FEMALE	51	II	0	31	0	3	20	1	1	0	9	3	68
TCGA-A7-A6VW	BRCA	FEMALE	48	II	0	13	0	2	62	2	4	0	2	1	86
TCGA-A7-A6VX	BRCA	FEMALE	68	II	1	24	1	3	22	1	2	0	2	4	60
TCGA-A7-A6VY	BRCA	FEMALE	48	II	0	9	0	1	35	2	3	0	3	0	53
TCGA-A8-A075	BRCA	FEMALE	42	II	0	20	1	1	16	0	1	0	6	4	49
TCGA-AC-A23C	BRCA	FEMALE	62	II	1	11	0	4	7	3	0	0	3	0	29
TCGA-AC-A23E	BRCA	FEMALE	50	II	1	15	0	0	9	1	1	0	1	4	32
TCGA-AC-A23H	BRCA	FEMALE	90	II	10	19	11	29	7	2	1	1	2	3	85
TCGA-AC-A2B8	BRCA	FEMALE	84	II	2	5	0	2	6	0	0	0	1	2	18
TCGA-AC-A2BK	BRCA	FEMALE	78	III	0	11	0	3	22	1	4	0	3	3	47
TCGA-AC-A2BM	BRCA	FEMALE	41	II	1	18	0	0	27	0	4	1	4	2	57
TCGA-AC-A2FF	BRCA	FEMALE	40	II	1	0	0	2	7	1	0	0	0	0	11
TCGA-AC-A2FG	BRCA	FEMALE	79	II	0	6	0	1	4	1	0	0	1	2	15
TCGA-AC-A2FK	BRCA	FEMALE	45	III	0	0	0	0	0	0	0	0	0	0	0
TCGA-AC-A3QQ	BRCA	FEMALE	54	I	0	8	0	0	12	2	0	1	2	2	27
TCGA-AC-A3W5	BRCA	FEMALE	65	II	2	23	0	1	21	0	1	1	5	4	58
TCGA-AC-A3YI	BRCA	FEMALE	74	III	1	3	0	1	0	0	0	0	0	0	5
TCGA-AC-A3YJ	BRCA	FEMALE	66	II	1	3	0	1	0	0	0	0	0	1	6
TCGA-AC-A4ZE	BRCA	FEMALE	63	II	1	4	0	0	16	0	1	0	4	1	27
TCGA-AC-A5EH	BRCA	FEMALE	76	II	1	5	0	5	26	0	0	1	5	4	47
TCGA-AC-A5EI	BRCA	FEMALE	88	I	0	40	0	0	11	1	0	1	0	3	56
TCGA-AC-A62V	BRCA	MALE	58	IV	0	12	0	0	24	0	2	0	1	6	45
TCGA-AC-A62X	BRCA	FEMALE	72	II	1	25	0	2	29	0	7	0	4	1	69
TCGA-AC-A62Y	BRCA	FEMALE	79	II	0	17	0	1	27	1	4	2	1	2	55
TCGA-AC-A6NO	BRCA	FEMALE	43	II	1	8	0	1	5	0	1	2	1	2	21
TCGA-AC-A7VB	BRCA	FEMALE	51	II	0	10	0	0	21	0	2	0	3	0	36
TCGA-AC-A8OP	BRCA	FEMALE	72	I	0	28	0	1	25	2	2	0	7	3	68
TCGA-AC-A8OR	BRCA	FEMALE	75	I	0	0	0	0	2	0	0	0	1	0	3
TCGA-AN-A0XL	BRCA	FEMALE	61	II	0	18	1	0	10	0	1	2	3	4	39
TCGA-AN-A0XN	BRCA	FEMALE	68	III	1	18	0	2	6	0	2	0	4	3	36
TCGA-AN-A0XP	BRCA	FEMALE	69	III	1	7	0	1	18	1	2	1	4	1	36
TCGA-AN-A0XR	BRCA	FEMALE	55	III	1	7	0	2	13	1	1	0	2	2	29
TCGA-AN-A0XS	BRCA	FEMALE	63	III	1	2	0	2	16	0	5	0	4	2	32
TCGA-AN-A0XT	BRCA	FEMALE	54	III	0	3	0	1	25	0	2	0	3	1	35
TCGA-AN-A0XU	BRCA	FEMALE	54	II	0	29	0	1	21	1	2	0	6	1	61
TCGA-AN-A0XV	BRCA	FEMALE	67	III	0	5	0	0	4	0	1	0	1	0	11
TCGA-AN-A0XW	BRCA	FEMALE	36	III	0	7	0	5	12	1	0	0	4	1	30
TCGA-AO-A03N	BRCA	FEMALE	59	II	1	17	0	1	31	0	5	2	3	2	62
TCGA-AO-A03V	BRCA	FEMALE	41	I	0	11	0	1	21	0	1	0	1	3	38
TCGA-AO-A0JG	BRCA	FEMALE	49	III	0	6	0	3	9	0	1	0	4	1	24
TCGA-AO-A124	BRCA	FEMALE	38	II	0	26	0	2	21	1	0	0	7	1	58
TCGA-AO-A125	BRCA	FEMALE	72	II	1	8	0	0	7	0	0	1	1	2	20
TCGA-AO-A126	BRCA	FEMALE	39	II	1	3	0	0	21	0	0	0	3	0	28
TCGA-AO-A129	BRCA	FEMALE	29	II	0	24	0	3	26	1	2	0	3	2	61
TCGA-AO-A12A	BRCA	FEMALE	47	II	1	14	0	0	6	0	2	1	2	3	29
TCGA-AO-A12E	BRCA	FEMALE	51	II	0	16	1	1	12	0	3	2	2	3	40
TCGA-AO-A12F	BRCA	FEMALE	36	II	0	24	0	0	20	0	4	0	3	4	55
TCGA-AO-A12G	BRCA	FEMALE	75	II	1	10	0	1	20	1	0	0	3	2	38
TCGA-AO-A12H	BRCA	FEMALE	69	II	1	0	0	2	0	0	0	0	0	0	3
TCGA-AO-A1KR	BRCA	FEMALE	51	II	1	15	0	1	42	0	2	0	5	2	68
TCGA-AO-A1KT	BRCA	FEMALE	78	II	0	6	0	0	29	0	1	0	4	4	44
TCGA-AQ-A04H	BRCA	FEMALE	61	III	0	20	0	1	8	0	3	0	1	5	38
TCGA-AQ-A0Y5	BRCA	FEMALE	70	III	2	16	0	0	21	0	3	0	3	3	48
TCGA-AQ-A1H2	BRCA	FEMALE	84	III	1	6	0	1	25	2	2	1	2	2	42
TCGA-AQ-A1H3	BRCA	FEMALE	49	III	1	18	0	2	4	1	0	1	2	3	32
TCGA-AQ-A54O	BRCA	MALE	51	II	2	13	0	0	58	0	0	2	1	4	80
TCGA-AR-A0TP	BRCA	FEMALE	43	II	0	17	0	1	21	0	0	0	3	2	44
TCGA-AR-A0TQ	BRCA	FEMALE	27	III	0	14	1	2	11	0	0	1	2	0	31
TCGA-AR-A0TR	BRCA	FEMALE	68	II	1	14	0	0	14	0	4	1	3	3	40
TCGA-AR-A0TV	BRCA	FEMALE	66	II	1	10	0	2	19	0	3	0	5	3	43
TCGA-AR-A0TW	BRCA	FEMALE	50	III	1	17	0	0	22	1	1	0	5	3	50
TCGA-AR-A0TZ	BRCA	FEMALE	43	III	1	5	0	1	16	0	2	0	5	0	30
TCGA-AR-A0U0	BRCA	FEMALE	73	II	0	17	0	4	17	1	4	0	2	2	47
TCGA-AR-A0U2	BRCA	FEMALE	47	III	0	25	0	1	15	0	2	1	9	2	55
TCGA-AR-A0U3	BRCA	FEMALE	59	II	0	5	0	0	21	0	4	0	4	1	35
TCGA-AR-A1AH	BRCA	FEMALE	51	II	0	8	0	0	22	1	6	0	3	0	40
TCGA-AR-A1AI	BRCA	FEMALE	47	II	0	22	0	4	18	0	4	0	3	6	57
TCGA-AR-A1AK	BRCA	FEMALE	70	I	0	15	0	1	10	0	1	0	3	5	35
TCGA-AR-A1AN	BRCA	FEMALE	46	II	0	7	0	0	18	1	3	0	1	1	31
TCGA-AR-A1AO	BRCA	FEMALE	47	II	2	2	1	0	0	0	0	0	0	0	5
TCGA-AR-A1AP	BRCA	FEMALE	80	I	0	10	0	2	23	0	3	1	2	2	43
TCGA-AR-A1AR	BRCA	FEMALE	50	III	0	16	0	0	17	1	4	0	4	1	43
TCGA-AR-A1AS	BRCA	FEMALE	54	II	2	11	0	2	5	0	0	0	2	2	24
TCGA-AR-A1AU	BRCA	FEMALE	39	III	0	8	0	1	7	1	0	0	2	2	21
TCGA-AR-A1AV	BRCA	MALE	68	II	1	17	0	1	2	0	7	0	3	2	33
TCGA-AR-A1AY	BRCA	FEMALE	65	I	0	6	0	2	21	1	3	0	3	3	39
TCGA-AR-A24H	BRCA	FEMALE	65	II	0	24	0	0	23	0	5	0	2	0	54
TCGA-AR-A24K	BRCA	FEMALE	46	II	1	31	1	1	20	0	3	0	5	1	63
TCGA-AR-A24L	BRCA	FEMALE	26	II	0	17	0	0	14	0	1	0	4	3	39
TCGA-AR-A24M	BRCA	FEMALE	38	III	0	11	1	1	1	0	0	0	0	1	15
TCGA-AR-A24N	BRCA	FEMALE	54	I	0	4	0	1	8	0	1	0	0	2	16
TCGA-AR-A24P	BRCA	FEMALE	47	I	0	11	0	3	8	1	1	0	3	2	29
TCGA-AR-A24Q	BRCA	FEMALE	49	II	1	35	1	4	10	0	3	0	1	3	58
TCGA-AR-A24R	BRCA	FEMALE	45	III	0	13	0	0	20	0	3	0	4	3	43
TCGA-AR-A24S	BRCA	FEMALE	61	I	1	8	0	2	17	0	4	0	4	2	38
TCGA-AR-A24V	BRCA	FEMALE	52	II	1	20	0	0	10	0	6	1	4	2	44
TCGA-AR-A24X	BRCA	FEMALE	52	II	1	4	0	0	6	0	1	0	1	2	15
TCGA-AR-A24Z	BRCA	FEMALE	57	II	0	19	0	0	17	0	1	1	5	2	45
TCGA-AR-A251	BRCA	FEMALE	51	III	0	15	0	0	20	0	2	0	4	1	42
TCGA-AR-A254	BRCA	FEMALE	50	III	0	10	0	1	6	1	0	0	4	5	27
TCGA-AR-A255	BRCA	FEMALE	62	I	1	19	1	3	9	0	4	0	8	3	48
TCGA-AR-A256	BRCA	FEMALE	45	II	1	22	0	1	19	1	3	0	5	3	55
TCGA-AR-A2LE	BRCA	FEMALE	69	I	0	3	0	5	4	2	0	0	3	1	18
TCGA-AR-A2LK	BRCA	FEMALE	62	III	1	16	0	1	14	0	4	1	6	4	47
TCGA-AR-A2LM	BRCA	FEMALE	49	II	1	6	0	0	6	0	0	0	2	2	17
TCGA-AR-A5QN	BRCA	FEMALE	68	III	0	6	0	0	15	0	1	0	4	1	27
TCGA-B6-A0I1	BRCA	FEMALE	73	II	0	12	1	1	28	0	1	1	2	3	49
TCGA-B6-A0RH	BRCA	FEMALE	51	II	0	10	1	1	18	0	1	1	4	2	38
TCGA-B6-A0RL	BRCA	FEMALE	60	II	0	9	0	0	21	2	2	0	4	2	40
TCGA-B6-A0RM	BRCA	FEMALE	57	Stage X	0	2	0	2	4	0	0	0	2	2	12
TCGA-B6-A0RN	BRCA	FEMALE	60	I	2	5	0	3	8	0	1	0	1	2	22
TCGA-B6-A0RO	BRCA	FEMALE	71	III	1	10	0	0	17	0	1	1	1	2	33
TCGA-B6-A0RP	BRCA	FEMALE	73	III	0	9	1	2	18	0	5	0	3	3	41
TCGA-B6-A0WS	BRCA	FEMALE	58	Stage X	0	2	0	0	8	0	2	0	3	2	17
TCGA-B6-A0WT	BRCA	FEMALE	61	II	1	7	0	1	1	1	0	0	1	2	14
TCGA-B6-A0WW	BRCA	FEMALE	58	Stage X	1	6	0	1	26	0	1	0	5	2	42
TCGA-B6-A0WZ	BRCA	FEMALE	50	II	0	21	1	1	8	1	0	1	1	1	35
TCGA-B6-A0X0	BRCA	FEMALE	54	I	1	2	0	0	6	0	0	0	1	2	12
TCGA-B6-A0X1	BRCA	FEMALE	48	II	0	34	0	0	20	0	3	0	4	0	61
TCGA-B6-A0X5	BRCA	FEMALE	61	II	2	0	0	2	4	0	1	0	1	1	11
TCGA-B6-A0X7	BRCA	FEMALE	62	Stage X	1	6	0	1	5	1	0	0	3	2	19
TCGA-B6-A1KN	BRCA	FEMALE	57	III	0	10	0	1	12	0	4	0	4	2	33
TCGA-B6-A2IU	BRCA	FEMALE	62	II	0	5	0	0	12	2	1	0	3	3	26
TCGA-B6-A409	BRCA	FEMALE	44	III	0	13	0	1	45	1	6	0	4	5	75
TCGA-B6-A40B	BRCA	FEMALE	76	I	1	22	0	1	20	1	1	0	3	2	51
TCGA-B6-A40C	BRCA	FEMALE	51	II	0	7	0	1	17	1	2	0	2	3	33
TCGA-BH-A0AU	BRCA	FEMALE	45	II	0	42	0	2	20	0	2	2	2	4	74
TCGA-BH-A0AV	BRCA	FEMALE	52	I	0	14	0	3	14	1	0	0	6	0	38
TCGA-BH-A0AY	BRCA	FEMALE	62	II	0	20	0	0	17	0	5	0	5	4	51
TCGA-BH-A0AZ	BRCA	FEMALE	47	III	1	8	0	2	7	0	0	0	1	1	20
TCGA-BH-A0B0	BRCA	FEMALE	56	I	2	2	1	2	20	0	3	0	2	1	33
TCGA-BH-A0B3	BRCA	FEMALE	53	II	0	19	0	0	13	0	1	0	0	4	37
TCGA-BH-A0BA	BRCA	FEMALE	51	III	1	22	0	1	17	0	5	2	5	4	57
TCGA-BH-A0BC	BRCA	FEMALE	60	III	0	9	1	1	16	0	1	0	1	1	30
TCGA-BH-A0BG	BRCA	FEMALE	73	I	0	32	0	1	13	0	1	0	2	3	52
TCGA-BH-A0BL	BRCA	FEMALE	35	I	0	31	0	1	8	0	5	0	3	1	49
TCGA-BH-A0BM	BRCA	FEMALE	54	II	1	5	0	0	8	0	0	0	3	1	18
TCGA-BH-A0BP	BRCA	FEMALE	76	I	0	26	0	0	23	2	2	0	5	5	63
TCGA-BH-A0BS	BRCA	FEMALE	55	III	1	4	0	0	4	0	0	0	1	1	11
TCGA-BH-A0BT	BRCA	FEMALE	56	II	1	21	0	0	27	0	4	0	6	3	62
TCGA-BH-A0BV	BRCA	FEMALE	78	II	0	20	1	0	19	0	4	0	4	1	49
TCGA-BH-A0BW	BRCA	FEMALE	71	I	0	11	0	3	15	0	2	0	7	0	38
TCGA-BH-A0BZ	BRCA	FEMALE	59	III	0	12	1	1	13	0	4	1	1	4	37
TCGA-BH-A0C1	BRCA	FEMALE	61	III	1	27	1	0	10	1	8	0	3	1	52
TCGA-BH-A0C7	BRCA	FEMALE	48	II	1	14	0	1	15	3	3	0	5	2	44
TCGA-BH-A0DD	BRCA	MALE	58	II	1	17	0	0	7	0	1	2	2	2	32
TCGA-BH-A0DE	BRCA	FEMALE	62	II	1	5	0	3	13	0	0	0	4	1	27
TCGA-BH-A0DH	BRCA	FEMALE	63	II	0	1	0	1	28	0	3	0	2	1	36
TCGA-BH-A0DK	BRCA	FEMALE	49	II	0	4	1	1	12	0	2	0	3	1	24
TCGA-BH-A0DP	BRCA	FEMALE	60	II	1	19	0	1	11	0	2	1	3	4	42
TCGA-BH-A0DQ	BRCA	FEMALE	42	II	1	10	0	0	7	0	2	0	1	1	22
TCGA-BH-A0DZ	BRCA	FEMALE	43	II	1	8	0	6	19	0	0	0	1	2	37
TCGA-BH-A0E0	BRCA	FEMALE	38	III	0	15	0	0	36	0	5	1	2	1	60
TCGA-BH-A0E1	BRCA	FEMALE	52	II	1	6	0	0	6	0	0	0	1	1	15
TCGA-BH-A0EA	BRCA	FEMALE	72	II	1	13	0	0	8	1	0	0	1	2	26
TCGA-BH-A0EI	BRCA	FEMALE	51	II	1	4	0	0	5	1	0	1	2	1	15
TCGA-BH-A0H3	BRCA	FEMALE	46	I	1	6	0	1	2	0	0	0	1	2	13
TCGA-BH-A0H5	BRCA	FEMALE	45	I	0	0	0	3	1	0	0	0	0	0	4
TCGA-BH-A0H7	BRCA	FEMALE	65	III	0	20	0	0	23	0	5	1	7	2	58
TCGA-BH-A0HA	BRCA	FEMALE	31	I	3	0	0	6	18	1	1	0	2	0	31
TCGA-BH-A0HI	BRCA	FEMALE	78	I	1	12	0	1	8	0	0	0	1	1	24
TCGA-BH-A0HK	BRCA	FEMALE	81	II	0	4	0	0	8	0	0	0	4	1	17
TCGA-BH-A0HP	BRCA	FEMALE	65	III	2	9	0	4	8	0	2	0	1	2	28
TCGA-BH-A0W3	BRCA	FEMALE	58	II	1	4	0	0	23	0	5	0	4	2	39
TCGA-BH-A0W4	BRCA	FEMALE	46	II	1	0	0	2	5	0	0	0	2	0	10
TCGA-BH-A0W7	BRCA	FEMALE	49	I	4	14	0	5	15	1	1	1	1	4	46
TCGA-BH-A0WA	BRCA	FEMALE	82	I	0	22	0	1	23	1	2	0	5	1	55
TCGA-BH-A18G	BRCA	FEMALE	81	I	4	3	0	17	6	1	0	0	0	1	32
TCGA-BH-A18I	BRCA	FEMALE	53	II	1	3	0	1	14	0	1	0	2	2	24
TCGA-BH-A18K	BRCA	FEMALE	46	I	0	18	0	4	18	0	3	2	3	2	50
TCGA-BH-A18L	BRCA	FEMALE	50	III	0	21	0	0	18	0	4	0	7	6	56
TCGA-BH-A18N	BRCA	FEMALE	88	II	0	19	0	1	3	0	4	0	5	3	35
TCGA-BH-A18P	BRCA	FEMALE	60	I	2	5	2	8	9	1	1	0	3	1	32
TCGA-BH-A18Q	BRCA	FEMALE	56	II	1	24	0	0	12	1	2	1	2	2	45
TCGA-BH-A18R	BRCA	FEMALE	50	II	0	19	0	1	4	0	0	0	0	1	25
TCGA-BH-A18S	BRCA	FEMALE	79	I	0	7	0	1	12	0	1	0	2	1	24
TCGA-BH-A18T	BRCA	FEMALE	70	II	0	29	0	1	13	0	2	1	7	2	55
TCGA-BH-A18U	BRCA	FEMALE	72	III	1	23	1	2	14	2	5	1	5	3	57
TCGA-BH-A18V	BRCA	FEMALE	48	II	0	28	0	0	18	1	1	0	4	2	54
TCGA-BH-A1EO	BRCA	FEMALE	68	II	0	16	0	1	3	0	2	2	3	4	31
TCGA-BH-A1ET	BRCA	FEMALE	55	I	1	3	0	0	4	0	1	0	1	1	11
TCGA-BH-A1EV	BRCA	FEMALE	45	III	0	23	1	0	17	0	6	0	4	0	51
TCGA-BH-A1EW	BRCA	FEMALE	38	II	0	26	0	0	11	0	1	1	3	4	46
TCGA-BH-A1EX	BRCA	FEMALE	67	II	0	19	0	1	2	0	1	2	0	3	28
TCGA-BH-A1F2	BRCA	FEMALE	53	III	0	29	0	1	11	0	0	1	6	3	51
TCGA-BH-A1F6	BRCA	FEMALE	51	IV	0	23	0	1	24	0	4	2	2	3	59
TCGA-BH-A1F8	BRCA	FEMALE	90	III	2	6	0	2	19	1	5	1	3	0	39
TCGA-BH-A1FC	BRCA	FEMALE	78	II	0	27	0	0	22	1	4	0	7	1	62
TCGA-BH-A1FG	BRCA	FEMALE	88	I	0	8	0	1	6	0	0	0	2	2	19
TCGA-BH-A1FJ	BRCA	FEMALE	66	III	0	8	0	1	4	0	1	0	1	1	16
TCGA-BH-A1FL	BRCA	FEMALE	69	II	1	5	0	0	7	1	1	0	1	2	18
TCGA-BH-A1FM	BRCA	FEMALE	44	III	1	22	0	1	23	1	3	0	2	6	59
TCGA-BH-A1FN	BRCA	FEMALE	34	II	0	28	0	2	14	1	0	0	4	2	51
TCGA-BH-A201	BRCA	FEMALE	64	I	1	5	1	0	3	0	0	0	3	1	14
TCGA-BH-A202	BRCA	FEMALE	60	II	0	25	1	2	11	2	4	0	6	2	53
TCGA-BH-A203	BRCA	FEMALE	78	II	1	25	1	4	12	0	0	0	5	2	50
TCGA-BH-A204	BRCA	FEMALE	80	II	0	6	0	0	17	0	1	0	1	2	27
TCGA-BH-A28Q	BRCA	FEMALE	46	II	0	13	0	1	7	1	1	1	2	2	28
TCGA-BH-A5IZ	BRCA	FEMALE	51	II	1	25	0	2	37	0	3	0	5	0	73
TCGA-BH-A5J0	BRCA	FEMALE	63	I	1	16	0	1	44	0	3	1	0	4	70
TCGA-BH-A6R8	BRCA	FEMALE	46	II	1	10	0	4	8	0	2	2	0	4	31
TCGA-BH-A6R9	BRCA	FEMALE	61	II	0	9	0	0	2	0	0	0	0	0	11
TCGA-BH-A8FY	BRCA	FEMALE	87	I	1	3	0	1	15	1	1	0	1	2	25
TCGA-BH-AB28	BRCA	FEMALE	53	III	0	3	0	3	8	0	1	0	1	1	17
TCGA-C8-A12K	BRCA	FEMALE	80	II	0	27	0	1	26	2	1	0	0	1	58
TCGA-C8-A12L	BRCA	FEMALE	67	II	1	29	3	1	21	0	0	0	3	5	63
TCGA-C8-A12M	BRCA	FEMALE	70	II	0	25	0	1	16	0	3	0	3	2	50
TCGA-C8-A12N	BRCA	FEMALE	58	II	1	1	0	3	3	0	0	0	2	2	12
TCGA-C8-A12O	BRCA	FEMALE	50	II	1	28	0	1	19	0	2	2	5	4	62
TCGA-C8-A12P	BRCA	FEMALE	55	II	0	27	0	5	26	0	4	0	4	2	68
TCGA-C8-A12Q	BRCA	FEMALE	78	III	0	23	0	2	16	0	1	2	4	1	49
TCGA-C8-A12T	BRCA	FEMALE	43	II	2	7	0	5	17	0	0	0	0	0	31
TCGA-C8-A12U	BRCA	FEMALE	46	II	1	9	0	1	16	0	2	1	6	2	38
TCGA-C8-A12W	BRCA	FEMALE	49	III	0	34	0	0	13	0	4	0	5	4	60
TCGA-C8-A12X	BRCA	FEMALE	62	II	0	1	0	0	26	0	3	0	2	1	33
TCGA-C8-A12Y	BRCA	FEMALE	44	II	1	10	1	0	22	0	2	1	2	2	41
TCGA-C8-A12Z	BRCA	FEMALE	45	II	0	16	0	2	15	0	1	0	4	1	39
TCGA-C8-A130	BRCA	FEMALE	52	III	1	24	0	0	20	2	2	0	3	4	56
TCGA-C8-A133	BRCA	FEMALE	65	III	1	0	0	2	0	0	0	0	0	0	3
TCGA-C8-A134	BRCA	FEMALE	52	II	0	17	0	1	16	0	1	0	4	1	40
TCGA-C8-A137	BRCA	FEMALE	34	II	0	5	0	0	22	0	0	0	4	0	31
TCGA-C8-A138	BRCA	FEMALE	54	III	0	21	1	0	26	1	2	1	3	4	59
TCGA-C8-A1HE	BRCA	FEMALE	59	II	1	4	0	1	7	0	1	0	1	1	16
TCGA-C8-A1HF	BRCA	FEMALE	48	II	1	16	0	1	23	0	1	1	2	4	49
TCGA-C8-A1HG	BRCA	FEMALE	50	II	1	9	0	2	25	0	1	0	4	3	45
TCGA-C8-A1HI	BRCA	FEMALE	40	III	0	25	0	1	18	0	3	2	5	4	58
TCGA-C8-A1HJ	BRCA	FEMALE	53	II	0	13	1	0	23	1	2	0	3	0	43
TCGA-C8-A1HK	BRCA	FEMALE	53	II	0	24	0	2	19	1	1	2	5	4	58
TCGA-C8-A1HL	BRCA	FEMALE	38	III	0	6	0	0	17	1	2	0	5	1	32
TCGA-C8-A1HM	BRCA	FEMALE	74	II	3	24	0	5	19	1	4	1	5	4	66
TCGA-C8-A1HN	BRCA	FEMALE	56	II	0	22	0	3	15	0	3	0	6	5	54
TCGA-C8-A1HO	BRCA	FEMALE	34	III	0	7	0	3	8	0	0	0	4	1	23
TCGA-C8-A26V	BRCA	FEMALE	47	III	2	5	0	1	11	1	1	0	3	0	24
TCGA-C8-A26W	BRCA	FEMALE	58	II	0	10	1	1	13	0	0	0	4	0	29
TCGA-C8-A26Y	BRCA	FEMALE	90	II	0	25	1	14	13	2	2	1	6	1	65
TCGA-C8-A26Z	BRCA	FEMALE	59	II	0	25	0	0	13	0	1	1	3	4	47
TCGA-C8-A273	BRCA	FEMALE	29	II	0	13	0	1	11	0	0	1	3	2	31
TCGA-C8-A274	BRCA	FEMALE	63	II	3	14	1	5	12	1	3	1	2	2	44
TCGA-C8-A275	BRCA	FEMALE	56	II	0	12	0	2	5	0	0	0	3	1	23
TCGA-C8-A27A	BRCA	FEMALE	48	II	0	11	0	2	15	0	1	0	7	1	37
TCGA-C8-A27B	BRCA	FEMALE	48	II	1	14	0	2	21	2	1	0	3	2	46
TCGA-C8-A3M8	BRCA	FEMALE	68	I	0	15	1	2	9	0	1	1	3	1	33
TCGA-C8-A8HQ	BRCA	FEMALE	53	II	2	8	0	4	11	1	0	0	5	0	31
TCGA-C8-A9FZ	BRCA	FEMALE	49	II	1	7	0	0	53	0	1	0	4	0	66
TCGA-D8-A13Y	BRCA	FEMALE	52	I	0	12	0	0	24	1	3	0	4	1	45
TCGA-D8-A13Z	BRCA	FEMALE	51	II	0	25	0	4	11	0	6	1	3	2	52
TCGA-D8-A140	BRCA	FEMALE	62	II	1	10	0	2	10	0	0	0	2	2	27
TCGA-D8-A143	BRCA	FEMALE	51	II	1	30	1	0	9	1	0	1	2	3	48
TCGA-D8-A147	BRCA	FEMALE	45	II	0	28	3	2	15	0	0	1	2	1	52
TCGA-D8-A1J8	BRCA	FEMALE	77	II	7	28	1	7	15	0	6	0	5	0	69
TCGA-D8-A1J9	BRCA	FEMALE	48	I	1	16	0	6	13	1	1	0	4	3	45
TCGA-D8-A1JC	BRCA	FEMALE	59	III	1	21	1	1	25	0	1	0	7	4	61
TCGA-D8-A1JD	BRCA	FEMALE	41	II	0	30	1	2	10	0	1	1	3	2	50
TCGA-D8-A1JE	BRCA	FEMALE	62	II	1	14	0	1	21	0	5	1	4	3	50
TCGA-D8-A1JF	BRCA	FEMALE	79	III	1	18	1	0	13	0	5	2	3	1	44
TCGA-D8-A1JG	BRCA	FEMALE	62	II	2	34	2	2	15	1	4	1	8	4	73
TCGA-D8-A1JH	BRCA	FEMALE	56	I	2	8	0	2	0	0	0	0	0	0	12
TCGA-D8-A1JI	BRCA	FEMALE	54	II	0	3	0	1	28	0	1	1	4	0	38
TCGA-D8-A1JJ	BRCA	FEMALE	54	II	0	14	1	3	19	0	5	0	4	3	49
TCGA-D8-A1JK	BRCA	FEMALE	90	II	2	17	0	3	19	0	2	1	5	5	54
TCGA-D8-A1JM	BRCA	FEMALE	59	II	0	10	0	1	22	1	3	0	4	1	42
TCGA-D8-A1JN	BRCA	FEMALE	80	III	3	6	0	5	20	1	3	0	1	1	40
TCGA-D8-A1JP	BRCA	FEMALE	73	I	0	21	1	3	19	0	0	0	3	1	48
TCGA-D8-A1JS	BRCA	FEMALE	77	I	1	3	0	0	8	0	0	0	1	1	14
TCGA-D8-A1JT	BRCA	FEMALE	70	II	0	12	0	2	11	0	1	1	3	4	34
TCGA-D8-A1X5	BRCA	FEMALE	81	III	0	25	0	2	21	0	4	1	3	3	59
TCGA-D8-A1X6	BRCA	FEMALE	80	III	1	4	0	2	18	0	3	0	1	3	32
TCGA-D8-A1X7	BRCA	FEMALE	40	II	0	6	1	1	2	0	0	0	1	2	13
TCGA-D8-A1X9	BRCA	FEMALE	66	II	0	12	0	1	14	0	2	0	2	0	31
TCGA-D8-A1XA	BRCA	FEMALE	64	I	0	18	0	1	24	1	5	0	3	3	55
TCGA-D8-A1XC	BRCA	FEMALE	85	III	0	3	0	0	1	0	0	0	0	2	6
TCGA-D8-A1XF	BRCA	FEMALE	45	II	0	20	0	0	12	0	1	2	7	3	45
TCGA-D8-A1XG	BRCA	FEMALE	86	III	0	4	0	0	9	0	1	0	1	1	16
TCGA-D8-A1XK	BRCA	FEMALE	55	II	1	20	5	12	17	2	3	0	3	2	65
TCGA-D8-A1XL	BRCA	FEMALE	34	II	1	22	2	2	30	0	2	1	4	3	67
TCGA-D8-A1XM	BRCA	FEMALE	57	I	1	9	1	1	4	0	1	0	2	1	20
TCGA-D8-A1XO	BRCA	FEMALE	56	II	1	3	0	0	11	1	4	0	1	1	22
TCGA-D8-A1XQ	BRCA	FEMALE	69	II	3	18	0	7	22	4	1	0	6	0	61
TCGA-D8-A1XR	BRCA	FEMALE	56	II	1	5	0	0	14	0	1	0	2	2	25
TCGA-D8-A1XS	BRCA	MALE	48	III	1	12	0	1	10	0	0	1	2	3	30
TCGA-D8-A1XT	BRCA	FEMALE	61	II	0	11	0	1	18	0	2	0	4	1	37
TCGA-D8-A1XU	BRCA	FEMALE	56	I	0	29	1	2	18	0	7	0	4	0	61
TCGA-D8-A1XV	BRCA	FEMALE	84	II	0	5	0	0	8	0	0	0	0	1	14
TCGA-D8-A1XW	BRCA	FEMALE	53	II	0	20	0	2	11	1	3	0	6	2	45
TCGA-D8-A1XY	BRCA	FEMALE	74	II	0	20	1	1	29	0	6	1	3	3	64
TCGA-D8-A1XZ	BRCA	FEMALE	81	III	0	22	0	0	14	1	3	0	3	2	45
TCGA-D8-A1Y0	BRCA	FEMALE	65	III	1	12	0	0	7	0	2	0	4	2	28
TCGA-D8-A1Y1	BRCA	FEMALE	80	III	1	9	0	2	14	4	3	2	4	3	42
TCGA-D8-A1Y3	BRCA	FEMALE	61	III	0	9	0	1	38	1	5	0	6	2	62
TCGA-D8-A27F	BRCA	FEMALE	40	II	0	14	0	1	16	1	1	0	3	0	36
TCGA-D8-A27G	BRCA	FEMALE	75	II	3	4	2	11	6	1	0	0	3	1	31
TCGA-D8-A27H	BRCA	FEMALE	72	II	0	15	0	1	19	0	0	0	3	1	39
TCGA-D8-A27K	BRCA	FEMALE	47	II	1	10	0	1	4	0	0	1	1	2	20
TCGA-D8-A27N	BRCA	FEMALE	36	III	0	8	0	1	14	0	1	0	2	1	27
TCGA-D8-A27P	BRCA	FEMALE	64	I	2	3	0	1	4	0	0	0	1	1	12
TCGA-D8-A27R	BRCA	FEMALE	41	III	0	30	0	1	22	0	3	0	5	2	63
TCGA-D8-A27T	BRCA	FEMALE	53	III	2	5	0	0	15	0	1	2	2	4	31
TCGA-D8-A27V	BRCA	FEMALE	62	II	0	13	1	24	6	1	0	0	2	4	51
TCGA-D8-A3Z6	BRCA	FEMALE	56	III	1	17	0	1	11	1	0	1	2	2	36
TCGA-D8-A73W	BRCA	FEMALE	79	III	0	2	0	2	12	0	0	0	4	1	21
TCGA-D8-A73X	BRCA	FEMALE	53	II	1	7	0	0	8	0	2	0	1	2	21
TCGA-E2-A107	BRCA	FEMALE	54	III	1	15	0	0	26	0	2	1	3	4	52
TCGA-E2-A109	BRCA	FEMALE	64	II	0	30	0	1	23	0	5	0	2	2	63
TCGA-E2-A10A	BRCA	FEMALE	41	II	0	4	0	2	11	0	2	0	2	1	22
TCGA-E2-A10B	BRCA	FEMALE	67	II	0	19	1	0	0	0	7	1	5	3	36
TCGA-E2-A10C	BRCA	FEMALE	54	II	4	16	2	11	36	0	5	1	4	3	82
TCGA-E2-A10F	BRCA	FEMALE	47	II	2	5	0	0	12	1	1	0	3	2	26
TCGA-E2-A14O	BRCA	FEMALE	76	III	0	18	0	0	38	0	6	1	4	4	71
TCGA-E2-A14P	BRCA	FEMALE	79	III	0	27	0	2	10	0	1	0	5	2	47
TCGA-E2-A14Q	BRCA	FEMALE	50	II	0	6	0	1	9	0	1	0	4	2	23
TCGA-E2-A14R	BRCA	FEMALE	62	II	0	22	0	3	42	1	0	1	5	0	74
TCGA-E2-A14T	BRCA	FEMALE	52	II	0	20	0	1	5	0	1	2	4	3	36
TCGA-E2-A14V	BRCA	FEMALE	53	II	2	30	0	1	13	0	2	2	5	3	58
TCGA-E2-A14W	BRCA	MALE	78	II	1	10	0	0	22	1	1	0	2	1	38
TCGA-E2-A14X	BRCA	FEMALE	55	III	0	21	0	0	8	1	4	0	5	2	41
TCGA-E2-A14Y	BRCA	FEMALE	35	II	1	5	0	1	13	0	0	0	3	3	26
TCGA-E2-A14Z	BRCA	FEMALE	64	I	0	20	1	1	15	1	3	0	3	5	49
TCGA-E2-A150	BRCA	FEMALE	48	II	0	19	1	0	12	1	3	0	3	2	41
TCGA-E2-A152	BRCA	FEMALE	56	I	0	29	0	3	21	0	3	0	1	6	63
TCGA-E2-A153	BRCA	FEMALE	51	II	1	14	0	3	14	1	6	1	5	3	48
TCGA-E2-A155	BRCA	FEMALE	58	II	1	2	0	2	18	0	2	0	3	1	29
TCGA-E2-A156	BRCA	FEMALE	61	I	1	2	0	2	8	0	0	0	1	1	15
TCGA-E2-A158	BRCA	FEMALE	43	II	0	13	0	2	29	0	0	0	4	1	49
TCGA-E2-A15A	BRCA	FEMALE	45	III	0	31	0	0	15	1	2	1	6	5	61
TCGA-E2-A15C	BRCA	FEMALE	61	I	1	3	0	1	5	1	1	1	2	2	17
TCGA-E2-A15D	BRCA	FEMALE	47	II	0	14	0	0	7	0	0	1	1	3	26
TCGA-E2-A15F	BRCA	FEMALE	64	I	0	11	0	0	18	0	3	0	2	1	35
TCGA-E2-A15G	BRCA	FEMALE	76	II	0	14	1	0	18	0	1	1	1	3	39
TCGA-E2-A15H	BRCA	FEMALE	38	II	1	6	0	2	18	0	3	0	5	2	37
TCGA-E2-A15I	BRCA	FEMALE	44	II	0	9	1	0	6	1	1	1	2	1	22
TCGA-E2-A15J	BRCA	FEMALE	51	I	0	4	0	0	6	0	0	0	2	3	15
TCGA-E2-A15K	BRCA	FEMALE	58	II	2	7	0	0	9	0	0	0	3	2	23
TCGA-E2-A15L	BRCA	FEMALE	65	II	1	5	0	2	4	0	0	0	1	2	15
TCGA-E2-A15O	BRCA	FEMALE	89	I	1	12	0	1	13	0	2	1	0	2	32
TCGA-E2-A15P	BRCA	FEMALE	61	I	1	2	0	1	11	0	3	0	3	0	21
TCGA-E2-A15R	BRCA	FEMALE	64	II	0	13	0	0	12	0	1	0	3	3	32
TCGA-E2-A15S	BRCA	FEMALE	34	II	0	13	0	1	22	0	0	0	4	1	41
TCGA-E2-A15T	BRCA	FEMALE	65	II	0	8	0	1	4	0	0	0	3	1	17
TCGA-E2-A1AZ	BRCA	FEMALE	63	II	0	20	1	1	20	0	5	0	5	2	54
TCGA-E2-A1B0	BRCA	FEMALE	50	III	0	29	0	1	9	0	5	0	6	2	52
TCGA-E2-A1B4	BRCA	FEMALE	74	III	1	0	0	2	5	0	0	0	1	1	10
TCGA-E2-A1BC	BRCA	FEMALE	63	I	1	2	0	1	9	0	0	0	4	1	18
TCGA-E2-A1BD	BRCA	FEMALE	53	II	1	13	0	1	23	0	3	1	2	4	48
TCGA-E2-A1IE	BRCA	FEMALE	61	II	0	12	0	0	18	1	0	0	4	0	35
TCGA-E2-A1IG	BRCA	FEMALE	45	II	0	9	0	2	9	1	0	0	2	1	24
TCGA-E2-A1IH	BRCA	FEMALE	80	I	1	27	0	2	15	1	2	1	5	3	57
TCGA-E2-A1IL	BRCA	FEMALE	78	II	1	4	0	1	8	0	1	0	2	2	19
TCGA-E2-A1IN	BRCA	FEMALE	60	I	4	8	0	2	13	0	2	1	4	4	38
TCGA-E2-A1IO	BRCA	FEMALE	37	I	1	18	1	0	15	0	2	1	3	2	43
TCGA-E2-A1IU	BRCA	FEMALE	60	I	0	3	0	0	8	0	0	0	2	1	14
TCGA-E2-A1L7	BRCA	FEMALE	40	III	0	17	0	1	21	1	0	0	4	0	44
TCGA-E2-A1L8	BRCA	FEMALE	52	II	1	9	0	0	17	0	5	0	5	2	39
TCGA-E2-A1L9	BRCA	FEMALE	40	II	1	21	0	6	0	0	0	0	0	2	30
TCGA-E2-A1LA	BRCA	FEMALE	59	II	0	13	0	0	29	0	0	0	2	0	44
TCGA-E2-A1LB	BRCA	FEMALE	41	II	0	1	0	1	10	0	0	0	1	0	13
TCGA-E2-A1LG	BRCA	FEMALE	50	II	0	17	0	4	13	0	1	0	6	3	44
TCGA-E2-A1LI	BRCA	FEMALE	57	II	0	24	0	0	13	0	6	0	5	3	51
TCGA-E2-A1LL	BRCA	FEMALE	73	III	0	28	0	0	15	1	3	0	3	2	52
TCGA-E2-A2P6	BRCA	FEMALE	77	II	0	4	0	1	18	0	1	0	2	2	28
TCGA-E2-A56Z	BRCA	FEMALE	69	II	1	14	0	0	24	0	1	2	3	1	46
TCGA-E2-A570	BRCA	FEMALE	47	I	2	11	0	1	6	0	0	2	1	2	25
TCGA-E2-A574	BRCA	FEMALE	44	II	0	18	1	4	35	0	2	1	5	3	69
TCGA-E2-A576	BRCA	FEMALE	69	I	1	14	0	0	46	1	2	0	5	1	70
TCGA-E2-A9RU	BRCA	FEMALE	90	III	1	19	1	2	27	1	4	2	8	2	67
TCGA-E9-A1N3	BRCA	FEMALE	70	III	0	4	0	1	2	0	1	0	0	0	8
TCGA-E9-A1N4	BRCA	FEMALE	41	III	0	0	0	1	12	0	1	0	2	0	16
TCGA-E9-A1N5	BRCA	FEMALE	45	II	1	8	0	2	7	0	0	0	4	2	24
TCGA-E9-A1N8	BRCA	FEMALE	48	II	0	27	0	0	15	1	3	0	4	0	50
TCGA-E9-A1N9	BRCA	FEMALE	58	II	0	27	0	1	13	1	4	0	2	4	52
TCGA-E9-A1NA	BRCA	FEMALE	58	II	2	18	0	2	23	0	2	0	4	2	53
TCGA-E9-A1NF	BRCA	FEMALE	60	II	1	28	0	2	19	1	0	1	6	3	61
TCGA-E9-A1NH	BRCA	FEMALE	71	II	0	8	1	3	14	0	6	0	3	2	37
TCGA-E9-A1R0	BRCA	FEMALE	58	II	1	1	0	2	7	0	0	0	3	1	15
TCGA-E9-A1R2	BRCA	FEMALE	51	III	0	11	0	0	14	1	0	0	2	3	31
TCGA-E9-A1R3	BRCA	FEMALE	70	III	3	6	0	0	11	0	2	1	3	5	31
TCGA-E9-A1R4	BRCA	FEMALE	66	I	1	19	0	0	15	0	0	1	3	3	42
TCGA-E9-A1R5	BRCA	FEMALE	63	I	1	8	1	0	10	0	0	1	3	3	27
TCGA-E9-A1R6	BRCA	FEMALE	63	II	1	15	0	0	25	1	4	0	2	4	52
TCGA-E9-A1R7	BRCA	FEMALE	64	II	1	15	0	2	23	0	0	0	7	4	52
TCGA-E9-A1RB	BRCA	FEMALE	40	II	0	31	0	2	24	0	4	2	5	4	72
TCGA-E9-A1RC	BRCA	FEMALE	56	III	0	30	1	1	13	1	6	1	4	3	60
TCGA-E9-A1RE	BRCA	FEMALE	74	III	1	17	0	0	24	0	1	0	4	3	50
TCGA-E9-A1RF	BRCA	FEMALE	68	III	0	24	1	4	10	1	1	1	5	1	48
TCGA-E9-A1RG	BRCA	FEMALE	62	III	0	18	0	1	52	0	4	1	4	3	83
TCGA-E9-A1RI	BRCA	FEMALE	43	III	1	18	0	0	10	0	0	0	3	1	33
TCGA-E9-A226	BRCA	FEMALE	45	III	0	13	1	0	14	1	1	0	3	1	34
TCGA-E9-A227	BRCA	FEMALE	42	II	1	3	0	1	4	0	0	0	1	1	11
TCGA-E9-A228	BRCA	FEMALE	58	II	2	5	0	0	8	0	0	0	2	0	17
TCGA-E9-A229	BRCA	FEMALE	37	I	1	9	0	0	8	0	1	0	3	0	22
TCGA-E9-A22B	BRCA	FEMALE	71	I	0	15	0	0	14	0	2	0	2	1	34
TCGA-E9-A22E	BRCA	FEMALE	56	III	0	19	0	3	16	0	2	1	3	4	48
TCGA-E9-A22G	BRCA	FEMALE	47	II	1	13	0	1	32	2	2	0	4	2	57
TCGA-E9-A22H	BRCA	FEMALE	42	II	1	5	0	2	6	0	1	0	1	2	18
TCGA-E9-A244	BRCA	FEMALE	54	II	0	21	1	3	24	1	0	0	5	1	56
TCGA-E9-A247	BRCA	FEMALE	59	I	0	24	0	0	22	0	2	1	4	4	57
TCGA-E9-A249	BRCA	FEMALE	45	II	1	13	0	0	14	0	4	2	3	3	40
TCGA-E9-A24A	BRCA	FEMALE	69	II	0	4	0	0	5	0	1	0	1	3	14
TCGA-E9-A295	BRCA	FEMALE	71	II	1	20	0	0	16	0	3	1	3	5	49
TCGA-E9-A2JS	BRCA	FEMALE	72	II	0	27	0	0	20	0	1	0	4	4	56
TCGA-E9-A3HO	BRCA	FEMALE	49	II	0	6	0	2	32	3	4	0	1	1	49
TCGA-E9-A54Y	BRCA	FEMALE	63	III	0	11	0	2	43	1	1	0	4	2	64
TCGA-E9-A5UO	BRCA	FEMALE	41	II	0	5	0	2	25	0	2	0	4	0	38
TCGA-E9-A6HE	BRCA	FEMALE	45	III	0	4	0	0	17	2	2	0	2	2	29
TCGA-EW-A1IW	BRCA	FEMALE	80	II	2	6	0	2	11	0	1	0	4	1	27
TCGA-EW-A1IX	BRCA	FEMALE	48	II	1	0	0	1	1	0	0	0	3	0	6
TCGA-EW-A1J1	BRCA	FEMALE	38	II	1	5	0	1	19	1	3	0	3	0	33
TCGA-EW-A1J3	BRCA	FEMALE	61	I	1	8	0	0	7	0	0	1	3	3	23
TCGA-EW-A1J5	BRCA	FEMALE	59	II	3	9	0	6	9	1	0	1	4	1	34
TCGA-EW-A1J6	BRCA	FEMALE	70	I	0	20	0	1	36	0	2	0	8	1	68
TCGA-EW-A1OX	BRCA	FEMALE	43	II	0	4	0	1	5	0	0	0	0	1	11
TCGA-EW-A1OZ	BRCA	FEMALE	56	II	0	19	0	0	25	1	4	0	2	3	54
TCGA-EW-A1P0	BRCA	FEMALE	55	II	1	11	0	0	3	0	0	1	1	2	19
TCGA-EW-A1P3	BRCA	FEMALE	48	II	0	15	0	2	18	1	2	1	2	2	43
TCGA-EW-A1P4	BRCA	FEMALE	43	II	0	24	0	1	16	0	1	0	4	2	48
TCGA-EW-A1P5	BRCA	FEMALE	77	II	1	16	1	0	23	0	4	0	4	2	51
TCGA-EW-A1P6	BRCA	FEMALE	64	II	0	3	0	1	8	0	1	0	2	2	17
TCGA-EW-A1P8	BRCA	FEMALE	58	III	0	31	0	1	26	1	7	0	3	0	69
TCGA-EW-A1PA	BRCA	FEMALE	59	II	0	10	0	2	19	1	2	0	5	2	41
TCGA-EW-A1PD	BRCA	MALE	61	II	0	10	1	1	9	0	0	0	3	2	26
TCGA-EW-A1PE	BRCA	FEMALE	56	II	1	3	0	2	13	1	1	0	1	1	23
TCGA-EW-A1PH	BRCA	FEMALE	52	II	0	23	0	2	15	0	3	0	1	3	47
TCGA-EW-A2FS	BRCA	FEMALE	41	II	0	23	0	0	23	1	0	0	4	0	51
TCGA-EW-A2FV	BRCA	FEMALE	39	III	1	17	0	33	11	2	5	0	6	1	76
TCGA-EW-A2FW	BRCA	FEMALE	52	II	0	5	0	1	15	0	0	0	1	2	24
TCGA-EW-A423	BRCA	FEMALE	75	II	2	22	0	1	42	1	4	1	3	4	80
TCGA-EW-A6S9	BRCA	FEMALE	34	II	0	6	0	0	9	1	2	0	2	0	20
TCGA-EW-A6SA	BRCA	MALE	59	II	1	22	0	2	26	0	2	0	7	2	62
TCGA-EW-A6SC	BRCA	FEMALE	60	II	1	5	0	1	9	1	1	0	3	1	22
TCGA-EW-A6SD	BRCA	FEMALE	32	II	1	19	0	1	15	0	1	1	3	5	46
TCGA-GI-A2C8	BRCA	FEMALE	63	III	0	19	1	1	21	2	2	1	1	3	51
TCGA-GM-A2D9	BRCA	FEMALE	69	I	3	7	1	7	9	1	0	0	3	2	33
TCGA-GM-A2DA	BRCA	FEMALE	46	II	0	5	0	1	16	0	2	0	2	0	26
TCGA-GM-A2DC	BRCA	FEMALE	57	II	0	13	0	0	31	0	2	0	3	6	55
TCGA-GM-A2DH	BRCA	FEMALE	58	I	0	21	1	0	9	1	1	0	3	3	39
TCGA-GM-A2DL	BRCA	FEMALE	50	I	1	5	0	1	14	1	3	0	2	1	28
TCGA-GM-A2DM	BRCA	FEMALE	57	II	0	0	0	1	0	0	0	0	0	0	1
TCGA-GM-A3NW	BRCA	FEMALE	63	II	2	5	0	0	21	0	0	0	3	2	33
TCGA-GM-A3XL	BRCA	FEMALE	49	II	0	19	0	2	37	1	1	0	3	0	63
TCGA-GM-A5PV	BRCA	FEMALE	63	II	0	6	0	2	16	0	0	0	2	0	26
TCGA-GM-A5PX	BRCA	FEMALE	65	II	1	4	0	1	11	1	0	0	1	2	21
TCGA-HN-A2NL	BRCA	FEMALE	56	II	0	26	1	0	34	2	4	0	3	0	70
TCGA-JL-A3YX	BRCA	FEMALE	46	II	0	5	0	2	35	1	2	0	4	3	52
TCGA-LD-A66U	BRCA	FEMALE	44	II	1	10	0	0	21	0	1	1	2	3	39
TCGA-LD-A7W6	BRCA	FEMALE	54	II	0	5	0	0	5	1	0	0	3	1	15
TCGA-LL-A440	BRCA	FEMALE	61	I	0	3	0	0	0	0	0	0	0	0	3
TCGA-LL-A50Y	BRCA	FEMALE	84	II	1	3	0	2	8	1	0	0	2	2	19
TCGA-LL-A5YL	BRCA	FEMALE	64	II	1	3	0	3	24	1	0	0	2	2	36
TCGA-LL-A5YM	BRCA	FEMALE	88	III	0	16	0	0	44	0	3	0	6	2	71
TCGA-LL-A5YP	BRCA	FEMALE	49	II	1	28	2	2	33	0	2	0	5	2	75
TCGA-LL-A6FP	BRCA	FEMALE	90	II	1	7	0	2	39	1	4	2	3	2	61
TCGA-LL-A6FQ	BRCA	FEMALE	77	III	0	20	1	0	10	0	2	2	0	3	38
TCGA-LL-A6FR	BRCA	FEMALE	50	II	0	10	0	1	52	2	1	0	5	2	73
TCGA-LL-A73Y	BRCA	FEMALE	67	I	1	27	0	1	2	0	3	0	8	2	44
TCGA-LL-A740	BRCA	FEMALE	61	I	1	6	1	1	7	0	0	1	2	1	20
TCGA-LL-A7T0	BRCA	FEMALE	70	II	0	14	0	0	37	0	5	0	5	2	63
TCGA-LL-A8F5	BRCA	FEMALE	61	II	0	25	0	4	47	1	2	0	5	3	87
TCGA-LL-A9Q3	BRCA	FEMALE	69	III	2	12	0	4	12	2	1	1	2	4	40
TCGA-OL-A5D8	BRCA	FEMALE	40	II	0	6	0	1	13	1	0	0	2	2	25
TCGA-OL-A5DA	BRCA	FEMALE	61	II	2	6	0	0	15	0	0	0	3	2	28
TCGA-OL-A5RW	BRCA	FEMALE	40	II	0	19	1	1	58	3	2	0	7	0	91
TCGA-OL-A5RY	BRCA	FEMALE	52	II	0	3	0	0	16	0	0	0	0	0	19
TCGA-OL-A5RZ	BRCA	FEMALE	57	I	1	11	0	0	35	0	4	0	5	1	57
TCGA-OL-A5S0	BRCA	FEMALE	66	II	1	15	0	0	62	0	4	0	6	3	91
TCGA-OL-A66H	BRCA	FEMALE	74	I	0	3	0	2	0	0	0	1	0	0	6
TCGA-OL-A66J	BRCA	FEMALE	80	I	1	1	0	1	15	0	0	0	3	0	21
TCGA-OL-A66K	BRCA	FEMALE	72	II	1	10	0	1	29	1	6	1	2	2	53
TCGA-OL-A66L	BRCA	FEMALE	71	I	2	3	0	0	12	0	1	0	2	2	22
TCGA-OL-A66N	BRCA	FEMALE	59	III	2	7	0	1	37	1	4	2	2	4	60
TCGA-OL-A66O	BRCA	FEMALE	39	II	0	6	0	1	18	1	1	0	2	1	30
TCGA-OL-A6VO	BRCA	FEMALE	43	I	0	23	0	0	27	0	4	0	6	2	62
TCGA-OL-A6VQ	BRCA	FEMALE	49	II	1	6	0	3	9	1	2	0	2	2	26
TCGA-OL-A6VR	BRCA	FEMALE	48	I	0	3	0	0	5	0	0	0	1	1	10
TCGA-OL-A97C	BRCA	FEMALE	67	II	0	17	1	2	3	0	0	2	0	2	27
TCGA-PE-A5DD	BRCA	FEMALE	64	II	1	9	0	0	37	1	5	0	1	0	54
TCGA-PL-A8LV	BRCA	FEMALE	54	III	0	23	1	2	33	0	3	0	2	4	68
TCGA-PL-A8LX	BRCA	FEMALE	35	IV	0	7	0	0	29	1	4	0	3	2	46
TCGA-PL-A8LY	BRCA	FEMALE	30	II	0	0	0	0	0	0	0	0	0	0	0
TCGA-S3-A6ZF	BRCA	FEMALE	64	II	0	30	0	0	15	0	2	0	7	4	58
TCGA-S3-A6ZG	BRCA	FEMALE	71	II	0	23	0	1	22	1	4	0	3	2	56
TCGA-S3-A6ZH	BRCA	FEMALE	29	III	0	26	0	0	23	1	4	0	5	2	61
TCGA-S3-AA0Z	BRCA	FEMALE	63	II	0	15	0	2	12	0	0	0	1	2	32
TCGA-S3-AA10	BRCA	FEMALE	65	II	1	21	0	2	15	0	3	1	5	1	49
TCGA-S3-AA11	BRCA	FEMALE	67	II	4	1	0	2	1	1	0	0	0	1	10
TCGA-S3-AA12	BRCA	FEMALE	82	III	1	1	0	2	12	0	0	0	2	1	19
TCGA-S3-AA14	BRCA	FEMALE	47	I	1	2	0	1	15	0	1	0	0	0	20
TCGA-S3-AA17	BRCA	FEMALE	64	II	0	14	0	2	16	0	1	0	2	2	37
TCGA-UL-AAZ6	BRCA	FEMALE	73	II	0	18	1	1	30	1	2	1	4	5	63
TCGA-UU-A93S	BRCA	FEMALE	63	IV	1	14	0	2	34	0	1	0	4	3	59
TCGA-V7-A7HQ	BRCA	FEMALE	75	III	0	2	0	1	19	0	2	0	2	2	28
TCGA-W8-A86G	BRCA	FEMALE	66	II	0	9	0	0	14	1	0	2	1	4	31
TCGA-WT-AB41	BRCA	FEMALE	55	II	1	6	1	0	38	1	2	0	4	2	55
TCGA-WT-AB44	BRCA	FEMALE	77	I	0	7	2	2	49	1	3	1	3	2	70
TCGA-Z7-A8R6	BRCA	FEMALE	46	I	0	16	0	3	10	1	0	1	4	4	39
TCGA-2W-A8YY	CESC	FEMALE	51	I	20	0	0	66	1	3	0	0	0	0	90
TCGA-4J-AA1J	CESC	FEMALE	31	I	0	10	0	1	15	0	0	0	3	1	30
TCGA-BI-A0VS	CESC	FEMALE	48	I	1	22	0	2	11	0	3	0	6	3	48
TCGA-BI-A20A	CESC	FEMALE	49	I	0	14	0	1	28	0	2	0	4	2	51
TCGA-C5-A0TN	CESC	FEMALE	21	I	0	7	0	0	26	0	2	0	2	2	39
TCGA-C5-A1BE	CESC	FEMALE	64	I	0	4	1	0	18	0	0	0	4	0	27
TCGA-C5-A1BF	CESC	FEMALE	46	I	0	14	0	2	19	1	1	0	2	1	40
TCGA-C5-A1BL	CESC	FEMALE	32	I	3	16	0	1	18	0	0	1	4	2	45
TCGA-C5-A1BM	CESC	FEMALE	78	I	2	7	1	3	11	2	1	1	2	2	32
TCGA-C5-A1BN	CESC	FEMALE	26	I	0	5	1	3	15	3	1	0	2	1	31
TCGA-C5-A1M5	CESC	FEMALE	53	I	0	6	0	0	8	2	0	0	1	2	19
TCGA-C5-A1M6	CESC	FEMALE	55	II	0	28	1	2	24	0	4	0	5	3	67
TCGA-C5-A1M8	CESC	FEMALE	43	I	0	5	0	2	30	0	1	0	3	0	41
TCGA-C5-A1M9	CESC	FEMALE	46	I	0	13	0	1	19	4	0	0	2	0	39
TCGA-C5-A1ME	CESC	FEMALE	40	I	0	8	1	0	30	1	1	0	2	3	46
TCGA-C5-A1MF	CESC	FEMALE	49	I	0	14	0	0	16	0	0	0	2	4	36
TCGA-C5-A1MI	CESC	FEMALE	50	I	1	25	1	1	8	0	3	1	4	2	46
TCGA-C5-A1MJ	CESC	FEMALE	61	I	2	15	1	0	6	1	3	1	2	2	33
TCGA-C5-A1ML	CESC	FEMALE	49	I	0	9	1	1	16	0	3	1	4	1	36
TCGA-C5-A1MN	CESC	FEMALE	42	III	1	6	0	3	29	3	0	1	7	1	51
TCGA-C5-A1MP	CESC	FEMALE	34	I	1	21	0	0	1	0	0	1	1	4	29
TCGA-C5-A2LS	CESC	FEMALE	37	I	0	10	1	1	6	0	0	0	0	2	20
TCGA-C5-A2LT	CESC	FEMALE	38	I	0	27	0	0	36	1	4	0	3	3	74
TCGA-C5-A2LV	CESC	FEMALE	36	I	2	4	0	0	38	0	2	0	3	1	50
TCGA-C5-A2LX	CESC	FEMALE	54	I	2	6	0	2	41	0	4	0	1	1	57
TCGA-C5-A2LY	CESC	FEMALE	30	I	0	11	0	1	7	0	0	0	1	2	22
TCGA-C5-A2M1	CESC	FEMALE	37	I	2	1	0	0	18	0	0	0	1	1	23
TCGA-C5-A2M2	CESC	FEMALE	56	I	2	7	1	0	6	0	0	0	1	0	17
TCGA-C5-A7CG	CESC	FEMALE	55	I	0	6	0	2	15	0	1	0	1	2	27
TCGA-C5-A7CH	CESC	FEMALE	43	II	0	15	1	0	24	2	1	0	6	1	50
TCGA-C5-A7CK	CESC	FEMALE	58	IV	1	17	0	1	7	2	0	0	1	3	32
TCGA-C5-A7CL	CESC	FEMALE	48	III	0	7	0	0	15	2	1	0	2	3	30
TCGA-C5-A7CM	CESC	FEMALE	35	I	0	5	0	0	23	0	2	1	0	1	32
TCGA-C5-A7CO	CESC	FEMALE	68	I	3	15	0	2	18	4	3	0	3	3	51
TCGA-C5-A7UC	CESC	FEMALE	48	I	0	7	0	1	22	0	0	0	2	0	32
TCGA-C5-A7UE	CESC	FEMALE	45	I	1	7	0	3	11	1	1	0	1	2	27
TCGA-C5-A7UH	CESC	FEMALE	55	III	3	17	2	4	25	0	2	1	2	2	58
TCGA-C5-A7UI	CESC	FEMALE	42	I	0	6	0	3	17	0	1	0	4	2	33
TCGA-C5-A7X5	CESC	FEMALE	72	IV	1	16	2	2	20	0	0	0	5	2	48
TCGA-C5-A7X8	CESC	FEMALE	35	I	0	18	0	2	28	0	3	2	3	2	58
TCGA-C5-A7XC	CESC	FEMALE	26	I	0	13	0	0	9	0	0	0	3	1	26
TCGA-C5-A8XH	CESC	FEMALE	39	I	1	16	0	1	19	3	0	0	5	2	47
TCGA-C5-A8XI	CESC	FEMALE	69	I	0	14	0	1	6	0	0	0	0	3	24
TCGA-C5-A8XJ	CESC	FEMALE	74	I	2	8	0	9	8	0	2	0	2	2	33
TCGA-C5-A8XK	CESC	FEMALE	30	[Not Applicable]	1	2	0	5	21	0	1	0	3	1	34
TCGA-C5-A8YQ	CESC	FEMALE	79	I	0	24	0	5	22	0	1	0	5	3	60
TCGA-C5-A8YR	CESC	FEMALE	56	I	0	11	0	4	25	2	3	2	3	2	52
TCGA-C5-A8YT	CESC	FEMALE	36	I	0	0	0	0	0	0	0	0	0	0	0
TCGA-C5-A8ZZ	CESC	FEMALE	41	II	0	8	0	4	7	0	1	0	2	1	23
TCGA-C5-A907	CESC	FEMALE	47	I	0	7	0	1	6	0	0	0	2	2	18
TCGA-DG-A2KJ	CESC	FEMALE	50	III	0	12	0	1	52	2	2	0	3	2	74
TCGA-DG-A2KK	CESC	FEMALE	51	III	3	7	0	7	9	0	0	0	1	2	29
TCGA-DG-A2KL	CESC	FEMALE	53	II	0	23	1	0	8	0	2	1	1	3	39
TCGA-DS-A0VK	CESC	FEMALE	45	I	3	6	0	3	24	0	0	0	4	1	41
TCGA-DS-A0VL	CESC	FEMALE	25	I	0	11	0	0	12	1	0	0	2	0	26
TCGA-DS-A0VM	CESC	FEMALE	51	I	2	8	0	2	21	3	0	0	1	2	39
TCGA-DS-A0VN	CESC	FEMALE	47	I	0	7	0	1	27	1	3	0	6	1	46
TCGA-DS-A3LQ	CESC	FEMALE	46	III	1	28	0	1	16	0	4	0	4	2	56
TCGA-DS-A5RQ	CESC	FEMALE	80	I	1	4	0	1	14	1	0	0	2	1	24
TCGA-DS-A7WF	CESC	FEMALE	41	I	1	2	0	0	0	0	0	0	0	0	3
TCGA-DS-A7WH	CESC	FEMALE	34	I	0	12	0	1	9	0	0	0	0	3	25
TCGA-DS-A7WI	CESC	FEMALE	43	II	0	12	0	0	8	0	0	0	1	3	24
TCGA-EA-A1QT	CESC	FEMALE	47	I	1	11	0	2	26	1	0	0	4	2	47
TCGA-EA-A3HQ	CESC	FEMALE	60	II	0	18	0	8	4	0	0	2	0	2	34
TCGA-EA-A3HR	CESC	FEMALE	57	II	0	19	0	1	9	0	0	0	2	3	34
TCGA-EA-A3HS	CESC	FEMALE	35	I	1	7	0	11	2	1	0	1	2	1	26
TCGA-EA-A3HT	CESC	FEMALE	68	I	1	11	1	1	2	0	0	1	0	1	18
TCGA-EA-A3QD	CESC	FEMALE	59	III	0	14	0	1	9	0	0	0	1	2	27
TCGA-EA-A3Y4	CESC	FEMALE	40	I	0	2	0	1	6	0	0	0	1	3	13
TCGA-EA-A410	CESC	FEMALE	51	II	8	0	0	26	0	0	0	0	0	0	34
TCGA-EA-A411	CESC	FEMALE	50	I	2	14	0	0	19	0	1	1	4	3	44
TCGA-EA-A439	CESC	FEMALE	50	II	0	32	0	1	10	0	3	1	5	3	55
TCGA-EA-A43B	CESC	FEMALE	43	I	0	13	1	3	44	0	2	0	6	2	71
TCGA-EA-A5FO	CESC	FEMALE	59	I	3	7	0	3	0	0	0	1	0	1	15
TCGA-EA-A5O9	CESC	FEMALE	39	I	0	17	0	1	2	0	4	0	5	2	31
TCGA-EA-A5ZE	CESC	FEMALE	54	I	0	11	0	1	13	0	0	0	2	2	29
TCGA-EA-A5ZF	CESC	FEMALE	56	I	0	35	0	1	15	0	3	0	6	5	65
TCGA-EA-A6QX	CESC	FEMALE	49	III	0	4	1	1	17	1	0	1	3	1	29
TCGA-EA-A97N	CESC	FEMALE	38	I	1	22	1	1	11	0	3	0	3	2	44
TCGA-EK-A2H0	CESC	FEMALE	24	II	0	6	0	3	20	0	0	0	2	1	32
TCGA-EK-A2IP	CESC	FEMALE	28	I	0	3	0	2	25	0	0	0	2	0	32
TCGA-EK-A2PG	CESC	FEMALE	88	[Not Applicable]	2	14	0	11	49	2	2	1	5	2	88
TCGA-EK-A2PI	CESC	FEMALE	44	III	0	25	2	0	26	0	1	0	5	2	61
TCGA-EK-A2PK	CESC	FEMALE	43	I	0	6	0	1	10	1	3	0	3	3	27
TCGA-EK-A2PL	CESC	FEMALE	36	III	2	4	0	1	18	2	0	0	4	2	33
TCGA-EK-A2PM	CESC	FEMALE	81	II	5	25	2	3	37	3	1	1	2	4	83
TCGA-EK-A2R7	CESC	FEMALE	45	I	0	14	0	4	10	0	1	2	1	3	35
TCGA-EK-A2R8	CESC	FEMALE	48	I	1	7	1	6	20	1	3	0	2	0	41
TCGA-EK-A2R9	CESC	FEMALE	58	I	2	8	0	0	4	0	0	1	1	1	17
TCGA-EK-A2RA	CESC	FEMALE	74	II	2	17	0	1	12	0	5	1	5	3	46
TCGA-EK-A2RB	CESC	FEMALE	48	IV	1	7	0	3	8	2	0	0	2	1	24
TCGA-EK-A2RC	CESC	FEMALE	33	I	1	6	0	3	10	1	0	0	2	1	24
TCGA-EK-A2RE	CESC	FEMALE	26	II	0	6	0	0	11	1	0	0	2	0	20
TCGA-EK-A2RJ	CESC	FEMALE	51	I	0	13	0	4	33	0	2	1	7	2	62
TCGA-EK-A2RK	CESC	FEMALE	67	Stage IA2	0	3	0	3	33	4	4	0	3	2	52
TCGA-EK-A2RL	CESC	FEMALE	32	I	1	9	0	3	6	0	0	0	0	1	20
TCGA-EK-A2RM	CESC	FEMALE	40	I	0	24	0	0	36	0	1	0	8	3	72
TCGA-EK-A2RN	CESC	FEMALE	45	I	3	9	0	2	28	0	3	1	2	4	52
TCGA-EK-A2RO	CESC	FEMALE	59	II	1	8	0	3	3	0	0	0	2	2	19
TCGA-EK-A3GJ	CESC	FEMALE	51	I	1	4	1	2	18	0	0	0	5	0	31
TCGA-EK-A3GK	CESC	FEMALE	33	I	6	9	2	14	10	3	0	0	2	3	49
TCGA-EK-A3GM	CESC	FEMALE	65	II	2	17	3	2	19	1	0	1	5	3	53
TCGA-EK-A3GN	CESC	FEMALE	47	III	0	12	0	1	5	0	0	0	1	5	24
TCGA-EX-A1H5	CESC	FEMALE	58	II	0	3	0	1	24	0	4	0	3	2	37
TCGA-EX-A1H6	CESC	FEMALE	38	I	1	1	0	2	22	0	0	0	1	0	27
TCGA-EX-A69L	CESC	FEMALE	41	I	1	9	0	0	8	1	0	0	1	3	23
TCGA-EX-A69M	CESC	FEMALE	62	I	0	12	0	2	14	1	0	0	3	2	34
TCGA-EX-A8YF	CESC	FEMALE	44	I	0	5	0	0	11	1	1	0	0	3	21
TCGA-FU-A23K	CESC	FEMALE	28	III	1	8	0	1	4	1	0	1	2	0	18
TCGA-FU-A23L	CESC	FEMALE	60	II	1	23	0	1	10	1	0	1	6	5	48
TCGA-FU-A2QG	CESC	FEMALE	29	I	0	1	0	2	14	1	1	0	1	0	20
TCGA-FU-A3EO	CESC	FEMALE	55	II	1	2	0	0	13	0	0	0	1	1	18
TCGA-FU-A3HY	CESC	FEMALE	47	I	1	3	0	2	22	1	0	0	4	2	35
TCGA-FU-A3HZ	CESC	FEMALE	64	II	6	0	0	25	0	0	0	0	0	0	31
TCGA-FU-A3NI	CESC	FEMALE	45	I	1	30	0	0	16	0	3	1	3	4	58
TCGA-FU-A3TQ	CESC	FEMALE	55	III	2	1	0	2	14	1	1	0	2	0	23
TCGA-FU-A3TX	CESC	FEMALE	78	I	0	15	0	2	9	0	0	0	0	1	27
TCGA-FU-A3WB	CESC	FEMALE	43	II	1	4	1	2	7	0	0	0	2	1	18
TCGA-FU-A40J	CESC	FEMALE	38	III	1	15	1	1	12	0	0	1	1	3	35
TCGA-FU-A5XV	CESC	FEMALE	32	III	0	9	0	2	15	0	1	0	2	2	31
TCGA-FU-A770	CESC	FEMALE	33	III	1	0	0	2	16	0	0	0	0	0	19
TCGA-GH-A9DA	CESC	FEMALE	27	I	1	13	0	1	10	1	1	0	1	3	31
TCGA-HG-A9SC	CESC	FEMALE	49	II	1	23	0	4	18	0	0	0	2	5	53
TCGA-HM-A3JK	CESC	FEMALE	64	II	2	16	0	1	6	0	1	2	0	2	30
TCGA-HM-A6W2	CESC	FEMALE	34	IV	0	4	0	2	15	0	1	0	0	2	24
TCGA-IR-A3L7	CESC	FEMALE	37	I	0	7	0	2	10	0	0	0	1	0	20
TCGA-IR-A3LA	CESC	FEMALE	60	I	5	14	1	14	9	3	0	0	2	0	48
TCGA-IR-A3LB	CESC	FEMALE	53	I	1	1	0	0	23	1	2	0	0	0	28
TCGA-IR-A3LC	CESC	FEMALE	40	I	0	15	0	0	10	0	0	1	0	1	27
TCGA-IR-A3LI	CESC	FEMALE	48	IV	3	5	0	2	5	0	0	0	0	1	16
TCGA-IR-A3LK	CESC	FEMALE	69	I	2	6	0	11	16	2	0	0	3	2	42
TCGA-IR-A3LL	CESC	FEMALE	60	I	3	12	0	6	4	1	0	1	0	4	31
TCGA-JW-A5VG	CESC	FEMALE	35	II	0	6	0	1	9	0	1	0	0	1	18
TCGA-JW-A5VH	CESC	FEMALE	53	IV	5	0	0	2	0	0	0	0	0	0	7
TCGA-JW-A5VI	CESC	FEMALE	45	II	1	10	0	2	19	0	0	0	4	1	37
TCGA-JW-A5VJ	CESC	FEMALE	56	II	1	17	0	1	13	0	0	0	2	2	36
TCGA-JW-A5VK	CESC	FEMALE	43	I	1	4	0	2	25	0	3	1	0	1	37
TCGA-JW-A69B	CESC	FEMALE	44	I	1	11	0	0	15	0	0	0	3	0	30
TCGA-JW-A852	CESC	FEMALE	42	II	4	5	0	4	5	1	0	0	0	1	20
TCGA-JW-AAVH	CESC	FEMALE	46	I	2	5	1	2	8	0	1	0	1	3	23
TCGA-JX-A3PZ	CESC	FEMALE	25	I	0	3	0	1	27	0	0	0	4	1	36
TCGA-JX-A3Q0	CESC	FEMALE	63	III	1	11	2	15	0	1	0	2	0	2	34
TCGA-JX-A3Q8	CESC	FEMALE	40	I	0	14	0	0	29	0	1	0	1	3	48
TCGA-JX-A5QV	CESC	FEMALE	37	I	0	20	0	1	16	0	1	1	1	2	42
TCGA-LP-A4AV	CESC	FEMALE	63	I	3	3	0	5	16	2	0	1	1	2	33
TCGA-LP-A5U2	CESC	FEMALE	30	III	1	18	0	4	8	0	0	1	1	1	34
TCGA-LP-A5U3	CESC	FEMALE	40	I	1	11	0	1	11	0	1	0	0	0	25
TCGA-MA-AA3X	CESC	FEMALE	50	III	0	12	1	3	16	0	3	2	1	2	40
TCGA-MA-AA3Z	CESC	FEMALE	43	I	0	2	1	4	9	1	0	0	2	1	20
TCGA-MA-AA41	CESC	FEMALE	33	II	2	18	0	10	4	1	0	0	1	3	39
TCGA-MA-AA43	CESC	FEMALE	48	III	0	21	1	0	20	0	4	1	2	0	49
TCGA-MU-A5YI	CESC	FEMALE	60	I	0	3	0	2	9	0	0	0	5	1	20
TCGA-MU-A8JM	CESC	FEMALE	46	I	0	9	0	2	2	0	0	0	1	1	15
TCGA-MY-A913	CESC	FEMALE	28	II	1	21	0	2	16	0	3	0	3	0	46
TCGA-PN-A8MA	CESC	FEMALE	43	II	1	20	0	2	10	0	1	2	4	2	42
TCGA-Q1-A5R1	CESC	FEMALE	32	I	0	3	1	2	12	0	0	0	0	0	18
TCGA-Q1-A5R3	CESC	FEMALE	56	TX	1	11	0	5	13	1	0	1	2	4	38
TCGA-Q1-A6DT	CESC	FEMALE	55	I	0	20	0	0	28	0	3	1	6	3	61
TCGA-Q1-A6DV	CESC	FEMALE	36	I	1	0	0	3	0	0	0	0	0	0	4
TCGA-Q1-A6DW	CESC	FEMALE	44	I	0	13	0	3	4	0	0	1	1	2	24
TCGA-Q1-A73O	CESC	FEMALE	37	I	8	5	1	17	0	0	0	0	0	1	32
TCGA-Q1-A73P	CESC	FEMALE	45	I	1	1	0	6	7	0	0	0	1	1	17
TCGA-Q1-A73Q	CESC	FEMALE	46	I	0	7	0	0	14	0	1	0	2	1	25
TCGA-Q1-A73R	CESC	FEMALE	45	I	2	6	0	0	5	0	0	0	0	1	14
TCGA-Q1-A73S	CESC	FEMALE	33	I	0	7	0	1	16	0	1	1	4	1	31
TCGA-RA-A741	CESC	FEMALE	34	II	0	3	0	0	13	0	0	0	4	2	22
TCGA-UC-A7PD	CESC	FEMALE	21	I	0	10	0	1	16	0	0	0	0	0	27
TCGA-UC-A7PF	CESC	FEMALE	44	I	0	15	2	6	8	2	0	0	3	3	39
TCGA-UC-A7PG	CESC	FEMALE	44	III	4	22	0	2	17	0	5	1	4	3	58
TCGA-UC-A7PI	CESC	FEMALE	44	I	1	6	0	0	6	1	0	1	2	1	18
TCGA-VS-A8EB	CESC	FEMALE	41	III	0	14	0	3	18	0	1	0	6	4	46
TCGA-VS-A8EC	CESC	FEMALE	55	III	0	18	0	1	9	0	0	1	3	3	35
TCGA-VS-A8EG	CESC	FEMALE	36	I	0	6	1	1	3	0	0	0	1	1	13
TCGA-VS-A8EH	CESC	FEMALE	56	III	0	15	1	1	23	0	3	0	1	2	46
TCGA-VS-A8EJ	CESC	FEMALE	60	II	0	20	0	4	32	2	1	0	6	4	69
TCGA-VS-A8Q8	CESC	FEMALE	26	I	1	9	0	2	16	3	1	0	2	2	36
TCGA-VS-A8Q9	CESC	FEMALE	79	I	0	10	0	2	16	1	1	0	2	1	33
TCGA-VS-A8QA	CESC	FEMALE	44	I	2	9	1	3	5	0	0	0	2	2	24
TCGA-VS-A8QC	CESC	FEMALE	51	IV	2	18	1	1	26	0	0	1	5	3	57
TCGA-VS-A8QH	CESC	FEMALE	76	I	1	4	0	3	25	1	1	0	2	1	38
TCGA-VS-A94W	CESC	FEMALE	39	II	0	9	0	2	7	0	0	1	1	2	22
TCGA-VS-A94X	CESC	FEMALE	40	II	0	23	0	3	2	2	1	1	1	4	37
TCGA-VS-A94Y	CESC	FEMALE	47	II	0	6	0	0	38	2	0	0	6	3	55
TCGA-VS-A950	CESC	FEMALE	42	III	0	6	1	0	27	0	3	1	3	3	44
TCGA-VS-A952	CESC	FEMALE	66	I	0	5	0	2	9	1	1	0	0	0	18
TCGA-VS-A953	CESC	FEMALE	63	IV	1	21	0	7	21	0	5	0	3	4	62
TCGA-VS-A954	CESC	FEMALE	67	III	0	15	0	1	9	0	0	2	0	3	30
TCGA-VS-A957	CESC	FEMALE	64	I	0	8	0	2	17	0	0	0	0	2	29
TCGA-VS-A9U5	CESC	FEMALE	57	II	1	26	0	0	15	0	2	0	3	4	51
TCGA-VS-A9U6	CESC	FEMALE	52	IV	1	13	1	5	13	1	0	0	2	3	39
TCGA-VS-A9U7	CESC	FEMALE	30	I	2	4	0	1	21	3	0	0	0	0	31
TCGA-VS-A9UA	CESC	FEMALE	60	III	1	23	1	5	13	2	0	1	0	3	49
TCGA-VS-A9UB	CESC	FEMALE	54	II	1	18	0	3	3	0	0	0	0	3	28
TCGA-VS-A9UC	CESC	FEMALE	32	II	1	7	0	1	10	0	0	0	1	0	20
TCGA-VS-A9UD	CESC	FEMALE	73	III	0	19	0	2	38	2	3	1	3	4	72
TCGA-VS-A9UI	CESC	FEMALE	76	II	1	14	0	0	22	0	0	1	1	4	43
TCGA-VS-A9UJ	CESC	FEMALE	55	II	3	0	1	7	0	0	0	0	0	0	11
TCGA-VS-A9UL	CESC	FEMALE	79	III	0	15	1	2	7	0	3	0	4	2	34
TCGA-VS-A9UM	CESC	FEMALE	39	IV	1	10	0	4	9	0	1	0	2	3	30
TCGA-VS-A9UO	CESC	FEMALE	43	II	1	8	0	0	34	1	1	0	1	0	46
TCGA-VS-A9UP	CESC	FEMALE	43	II	1	30	0	3	15	0	3	1	6	3	62
TCGA-VS-A9UQ	CESC	FEMALE	32	I	2	3	1	1	7	0	0	0	1	0	15
TCGA-VS-A9UR	CESC	FEMALE	53	II	1	2	0	1	17	0	0	0	2	0	23
TCGA-VS-A9UV	CESC	FEMALE	74	IV	2	10	0	6	16	0	0	0	4	3	41
TCGA-VS-A9UY	CESC	FEMALE	29	IV	0	9	1	1	10	0	0	0	2	2	25
TCGA-VS-A9UZ	CESC	FEMALE	61	I	2	3	1	1	4	1	0	0	0	1	13
TCGA-VS-A9V0	CESC	FEMALE	58	I	0	15	0	3	23	0	0	0	5	1	47
TCGA-VS-A9V1	CESC	FEMALE	46	IV	1	1	0	2	8	0	0	0	0	1	13
TCGA-VS-A9V2	CESC	FEMALE	29	I	0	8	0	1	15	0	0	0	1	2	27
TCGA-VS-A9V3	CESC	FEMALE	62	IV	1	12	0	5	8	1	0	1	1	1	30
TCGA-VS-A9V5	CESC	FEMALE	50	II	0	2	0	4	17	0	0	0	0	0	23
TCGA-VS-AA62	CESC	FEMALE	51	II	0	6	0	1	1	0	0	0	1	1	10
TCGA-WL-A834	CESC	FEMALE	57	I	0	19	0	0	13	0	1	1	1	4	39
TCGA-ZJ-A8QO	CESC	FEMALE	73	[Not Applicable]	0	17	0	1	14	0	0	0	2	2	36
TCGA-ZJ-A8QR	CESC	FEMALE	38	I	0	6	0	3	27	1	0	0	5	0	42
TCGA-ZJ-AAX4	CESC	FEMALE	85	II	0	9	0	0	16	0	3	0	2	1	31
TCGA-ZJ-AAXA	CESC	FEMALE	64	I	0	24	0	0	21	0	1	2	0	3	51
TCGA-ZJ-AAXB	CESC	FEMALE	42	I	2	13	0	1	41	0	2	1	5	4	69
TCGA-ZJ-AAXD	CESC	FEMALE	35	III	0	20	1	3	10	0	2	2	1	4	43
TCGA-ZJ-AAXI	CESC	FEMALE	67	II	0	6	1	4	7	1	0	0	1	3	23
TCGA-ZJ-AAXJ	CESC	FEMALE	43	II	1	12	1	2	23	0	1	0	2	2	44
TCGA-ZJ-AAXN	CESC	FEMALE	34	I	1	5	0	1	12	0	0	0	1	2	22
TCGA-ZJ-AAXT	CESC	FEMALE	54	III	0	3	0	5	12	2	1	0	2	2	27
TCGA-ZJ-AAXU	CESC	FEMALE	51	II	0	8	1	6	8	0	0	1	2	2	28
TCGA-ZJ-AB0H	CESC	FEMALE	48	III	1	23	1	2	22	0	2	0	5	4	60
TCGA-ZJ-AB0I	CESC	FEMALE	25	II	0	9	0	0	15	2	0	0	1	1	28
TCGA-3X-AAVA	CHOL	FEMALE	50	II	1	4	0	1	14	0	1	0	2	1	24
TCGA-3X-AAVC	CHOL	FEMALE	72	I	0	13	0	1	19	0	1	0	3	1	38
TCGA-4G-AAZO	CHOL	FEMALE	71	II	1	4	0	0	29	1	3	0	3	0	41
TCGA-4G-AAZT	CHOL	MALE	62	I	1	15	0	0	15	2	1	0	2	0	36
TCGA-W5-AA2H	CHOL	FEMALE	70	III	0	0	0	1	0	0	0	0	0	0	1
TCGA-W5-AA2I	CHOL	MALE	66	I	0	1	0	2	39	1	1	0	3	0	47
TCGA-W5-AA2O	CHOL	MALE	57	I	1	3	1	1	41	2	1	0	5	0	55
TCGA-W5-AA2Q	CHOL	MALE	68	II	1	9	0	0	4	0	0	0	0	1	15
TCGA-W5-AA2R	CHOL	FEMALE	77	I	1	3	0	0	18	0	1	0	1	1	25
TCGA-W5-AA2T	CHOL	FEMALE	64	II	0	4	0	0	29	0	3	0	3	1	40
TCGA-W5-AA2U	CHOL	FEMALE	78	I	1	7	0	0	27	0	4	0	2	0	41
TCGA-W5-AA2W	CHOL	FEMALE	31	IV	0	5	0	0	13	1	0	0	2	1	22
TCGA-W5-AA2X	CHOL	MALE	67	IV	1	24	0	0	13	2	1	0	4	1	46
TCGA-W5-AA2Z	CHOL	FEMALE	29	II	0	7	0	0	21	1	2	0	2	1	34
TCGA-W5-AA30	CHOL	MALE	82	I	0	9	0	1	19	1	2	0	4	1	37
TCGA-W5-AA31	CHOL	MALE	71	I	0	16	1	1	10	1	0	0	5	1	35
TCGA-W5-AA34	CHOL	FEMALE	75	I	2	5	0	0	38	0	2	0	3	1	51
TCGA-W5-AA36	CHOL	FEMALE	51	IV	2	0	0	1	27	0	1	0	2	0	33
TCGA-W5-AA38	CHOL	FEMALE	55	I	0	0	0	0	46	1	2	0	3	0	52
TCGA-W5-AA39	CHOL	MALE	81	II	2	2	1	14	11	4	1	0	2	1	38
TCGA-W6-AA0S	CHOL	FEMALE	46	I	1	4	0	2	30	0	1	0	3	0	41
TCGA-YR-A95A	CHOL	MALE	52	IV	1	1	0	1	19	1	0	0	2	0	25
TCGA-ZD-A8I3	CHOL	FEMALE	73	II	0	17	0	1	13	0	1	0	2	0	34
TCGA-ZH-A8Y1	CHOL	FEMALE	74	IV	1	14	0	2	15	1	0	0	1	1	35
TCGA-ZH-A8Y2	CHOL	FEMALE	59	I	1	20	0	2	19	0	2	0	5	1	50
TCGA-ZH-A8Y4	CHOL	MALE	58	I	0	15	0	1	42	3	4	0	4	1	70
TCGA-ZH-A8Y5	CHOL	MALE	69	IV	0	5	0	1	17	0	0	0	1	1	25
TCGA-ZH-A8Y6	CHOL	FEMALE	41	I	0	0	0	0	0	0	0	0	0	0	0
TCGA-3L-AA1B	COAD	FEMALE	61	I	4	18	0	2	5	0	1	3	1	3	37
TCGA-4N-A93T	COAD	MALE	67	III	2	3	0	3	37	0	5	1	3	2	56
TCGA-4T-AA8H	COAD	FEMALE	42	II	0	14	3	1	2	0	1	2	0	4	27
TCGA-A6-2671	COAD	MALE	85	IV	1	29	0	4	32	2	4	2	4	3	81
TCGA-A6-2675	COAD	MALE	78	II	0	10	0	2	11	1	2	2	3	4	35
TCGA-A6-2677	COAD	FEMALE	68	III	0	7	0	4	15	0	2	0	1	3	32
TCGA-A6-2684	COAD	FEMALE	75	I	4	0	0	5	15	0	3	0	1	0	28
TCGA-A6-2686	COAD	FEMALE	81	II	4	17	1	28	16	7	0	2	3	4	82
TCGA-A6-3809	COAD	FEMALE	71	II	5	5	0	23	0	0	0	0	0	1	34
TCGA-A6-3810	COAD	MALE	62	II	1	12	0	0	23	2	4	2	1	2	47
TCGA-A6-4105	COAD	MALE	79	II	1	17	2	5	20	1	4	0	3	4	57
TCGA-A6-5656	COAD	MALE	74	I	0	8	0	5	19	0	2	2	2	2	40
TCGA-A6-5660	COAD	MALE	73	III	2	13	1	2	14	1	3	2	4	4	46
TCGA-A6-5661	COAD	FEMALE	80	II	6	0	0	21	0	0	0	0	0	0	27
TCGA-A6-5662	COAD	MALE	46	IV	1	5	0	4	11	0	2	1	3	1	28
TCGA-A6-5665	COAD	FEMALE	84	II	3	0	0	29	1	0	1	0	0	0	34
TCGA-A6-5666	COAD	MALE	78	II	3	8	0	5	8	0	1	1	1	3	30
TCGA-A6-5667	COAD	FEMALE	40	III	0	23	0	2	16	0	4	2	2	3	52
TCGA-A6-6138	COAD	MALE	61	I	1	13	0	4	18	0	3	2	2	1	44
TCGA-A6-6142	COAD	FEMALE	56	IV	1	18	0	2	20	2	4	2	3	1	53
TCGA-A6-6648	COAD	MALE	56	IV	1	16	0	1	8	0	1	2	4	4	37
TCGA-A6-6649	COAD	MALE	66	III	1	17	1	2	13	0	0	2	2	2	40
TCGA-A6-6652	COAD	MALE	59	IV	0	9	0	2	7	0	1	3	2	3	27
TCGA-A6-6653	COAD	MALE	82	I	4	0	0	9	2	0	1	0	0	0	16
TCGA-A6-6780	COAD	MALE	74	II	3	5	0	19	4	1	0	0	0	1	33
TCGA-A6-6781	COAD	MALE	43	III	6	0	0	32	0	0	0	0	0	0	38
TCGA-A6-A567	COAD	MALE	56	IV	1	2	0	2	23	0	5	2	3	0	38
TCGA-A6-A56B	COAD	MALE	57	III	0	15	0	4	11	0	3	0	1	2	36
TCGA-AA-3492	COAD	FEMALE	90	II	4	0	0	33	0	0	0	0	0	0	37
TCGA-AA-3496	COAD	FEMALE	83	II	1	12	0	2	7	2	1	2	2	3	32
TCGA-AA-3502	COAD	MALE	73	I	4	8	0	2	2	0	0	1	0	2	19
TCGA-AA-3506	COAD	MALE	77	I	1	13	0	4	2	1	0	3	0	3	27
TCGA-AA-3510	COAD	MALE	70	II	8	0	0	30	0	0	0	0	0	0	38
TCGA-AA-3511	COAD	MALE	64	II	1	15	0	4	31	0	4	3	2	0	60
TCGA-AA-3655	COAD	MALE	68	II	1	5	0	4	9	1	0	1	2	0	23
TCGA-AA-3660	COAD	FEMALE	51	II	3	15	2	5	13	0	2	2	2	3	47
TCGA-AA-3663	COAD	MALE	42	II	7	2	0	22	0	0	0	0	0	1	32
TCGA-AA-3712	COAD	MALE	65	III	1	19	0	2	17	1	2	3	3	2	50
TCGA-AA-3713	COAD	MALE	68	IV	4	1	0	16	0	0	0	0	0	1	22
TCGA-AA-3947	COAD	FEMALE	60	II	8	1	0	27	0	0	0	0	0	0	36
TCGA-AA-3984	COAD	FEMALE	61	II	9	9	0	39	0	0	0	1	0	2	60
TCGA-AA-A010	COAD	FEMALE	46	II	13	0	0	62	0	0	0	0	0	0	75
TCGA-AA-A01R	COAD	MALE	47	III	6	0	1	26	1	0	0	0	0	1	35
TCGA-AA-A022	COAD	FEMALE	88	II	3	5	1	16	1	4	1	0	0	1	32
TCGA-AD-5900	COAD	MALE	67	I	8	6	0	14	0	0	0	1	0	2	31
TCGA-AD-6548	COAD	FEMALE	81	I	1	8	0	5	3	2	0	1	1	1	22
TCGA-AD-6888	COAD	MALE	73	III	1	14	2	2	6	0	6	1	3	1	36
TCGA-AD-6889	COAD	MALE	76	II	5	0	0	17	0	0	0	0	0	0	22
TCGA-AD-6890	COAD	MALE	65	I	1	5	0	3	7	0	2	2	1	1	22
TCGA-AD-6895	COAD	MALE	84	III	4	0	0	21	0	0	0	0	0	0	25
TCGA-AD-6901	COAD	MALE	78	III	3	18	1	3	24	3	6	2	4	0	64
TCGA-AD-6964	COAD	MALE	58	IV	8	1	0	23	1	0	0	0	0	0	33
TCGA-AD-6965	COAD	MALE	62	III	2	16	0	1	12	3	3	1	4	2	44
TCGA-AD-A5EJ	COAD	FEMALE	74	II	6	0	0	26	1	0	1	0	0	0	34
TCGA-AD-A5EK	COAD	MALE	51	I	1	19	0	3	14	0	5	2	2	0	46
TCGA-AM-5820	COAD	FEMALE	59	IV	1	9	0	3	20	0	0	1	2	1	37
TCGA-AM-5821	COAD	FEMALE	68	II	8	4	1	20	0	0	0	0	1	1	35
TCGA-AU-3779	COAD	FEMALE	80	II	1	15	0	2	34	3	6	0	2	2	65
TCGA-AY-5543	COAD	FEMALE	65	IV	2	4	0	1	22	1	4	1	3	3	41
TCGA-AY-6197	COAD	MALE	60	II	2	2	0	13	0	1	0	1	0	1	20
TCGA-AY-A54L	COAD	FEMALE	74	I	2	9	0	4	31	2	6	2	2	1	59
TCGA-AY-A69D	COAD	FEMALE	55	II	4	11	0	7	11	1	6	1	3	2	46
TCGA-AY-A71X	COAD	FEMALE	54	I	1	2	0	0	10	0	0	0	0	0	13
TCGA-AY-A8YK	COAD	MALE	44	IV	1	23	0	2	15	0	5	2	4	3	55
TCGA-AZ-4308	COAD	FEMALE	47	III	1	4	0	4	13	0	2	1	2	2	29
TCGA-AZ-4315	COAD	MALE	61	II	10	0	0	47	0	1	0	0	0	0	58
TCGA-AZ-4614	COAD	FEMALE	71	IV	2	9	0	6	27	3	1	0	3	0	51
TCGA-AZ-4615	COAD	MALE	84	III	4	1	0	15	0	0	0	0	0	1	21
TCGA-AZ-4616	COAD	FEMALE	82	IV	3	4	0	3	22	2	4	0	2	1	41
TCGA-AZ-4681	COAD	FEMALE	79	II	2	3	0	8	17	1	2	2	2	1	38
TCGA-AZ-4682	COAD	MALE	61	IV	0	11	0	2	13	0	1	2	0	3	32
TCGA-AZ-5403	COAD	MALE	43	II	1	8	0	2	15	0	2	2	2	3	35
TCGA-AZ-5407	COAD	FEMALE	51	I	1	14	0	6	8	0	0	1	0	2	32
TCGA-AZ-6598	COAD	FEMALE	77	II	3	8	1	22	0	0	0	3	0	2	39
TCGA-AZ-6599	COAD	MALE	72	I	3	2	0	6	0	1	0	0	0	0	12
TCGA-AZ-6600	COAD	MALE	64	IV	1	8	0	5	11	0	4	3	3	2	37
TCGA-AZ-6603	COAD	FEMALE	77	II	0	14	0	1	11	1	6	2	4	3	42
TCGA-AZ-6606	COAD	MALE	81	IV	1	8	0	1	3	0	0	1	1	3	18
TCGA-AZ-6607	COAD	MALE	69	IV	0	22	1	1	23	0	3	2	4	0	56
TCGA-CA-5254	COAD	FEMALE	42	II	1	13	1	3	13	2	1	2	3	4	43
TCGA-CA-5256	COAD	FEMALE	54	II	1	8	0	0	36	2	5	2	2	1	57
TCGA-CA-5796	COAD	FEMALE	52	II	2	6	0	3	3	0	0	1	0	0	15
TCGA-CA-5797	COAD	MALE	56	II	0	4	0	4	23	2	1	1	4	2	41
TCGA-CA-6715	COAD	MALE	63	III	0	8	0	3	13	1	2	2	1	2	32
TCGA-CA-6716	COAD	MALE	65	II	3	8	0	2	17	0	5	0	2	2	39
TCGA-CA-6719	COAD	MALE	77	II	2	18	0	0	12	0	1	3	3	2	41
TCGA-CK-4947	COAD	FEMALE	46	III	3	5	0	3	1	0	0	2	0	1	15
TCGA-CK-4948	COAD	FEMALE	45	III	3	12	0	3	9	0	0	2	1	5	35
TCGA-CK-4951	COAD	FEMALE	79	II	12	0	0	36	1	0	0	0	0	0	49
TCGA-CK-4952	COAD	FEMALE	48	III	2	7	0	4	0	0	0	0	0	2	15
TCGA-CK-5912	COAD	MALE	81	I	2	6	0	1	22	2	5	2	3	1	44
TCGA-CK-5913	COAD	FEMALE	58	II	2	1	0	14	0	0	0	0	0	1	18
TCGA-CK-5914	COAD	MALE	81	III	0	20	0	3	7	0	2	2	1	3	38
TCGA-CK-5915	COAD	MALE	63	I	0	22	0	2	18	0	4	1	3	0	50
TCGA-CK-5916	COAD	FEMALE	71	I	0	0	0	17	0	0	0	0	0	0	17
TCGA-CK-6746	COAD	FEMALE	84	II	2	1	0	22	0	0	0	0	0	1	26
TCGA-CK-6747	COAD	FEMALE	87	II	2	0	0	11	0	0	0	0	0	0	13
TCGA-CK-6748	COAD	FEMALE	45	IV	1	11	1	1	15	1	4	1	2	2	39
TCGA-CK-6751	COAD	FEMALE	88	I	2	0	0	4	0	1	0	0	0	0	7
TCGA-CM-4744	COAD	MALE	69	I	1	6	1	6	2	0	1	3	0	2	22
TCGA-CM-4746	COAD	MALE	61	I	5	7	1	12	5	1	0	0	0	4	35
TCGA-CM-4747	COAD	MALE	47	IV	2	13	0	1	23	0	4	3	0	4	50
TCGA-CM-4748	COAD	MALE	53	III	2	0	0	3	3	0	0	0	0	0	8
TCGA-CM-4750	COAD	FEMALE	34	III	1	15	0	3	43	1	5	1	3	1	73
TCGA-CM-4751	COAD	MALE	62	III	2	11	0	5	9	0	2	1	3	1	34
TCGA-CM-4752	COAD	MALE	58	II	4	15	0	1	23	1	4	3	4	1	56
TCGA-CM-5341	COAD	FEMALE	82	III	1	9	0	3	31	0	4	2	2	2	54
TCGA-CM-5344	COAD	FEMALE	39	III	0	6	0	1	19	2	3	1	4	3	39
TCGA-CM-5348	COAD	MALE	72	III	0	12	0	1	9	0	4	0	3	2	31
TCGA-CM-5349	COAD	FEMALE	68	II	1	10	1	1	10	2	2	1	1	2	31
TCGA-CM-5860	COAD	MALE	44	II	1	13	0	3	4	0	6	1	3	4	35
TCGA-CM-5861	COAD	FEMALE	63	II	4	2	1	17	0	0	0	0	0	2	26
TCGA-CM-5862	COAD	MALE	80	IV	1	15	0	1	41	0	5	2	4	2	71
TCGA-CM-6161	COAD	FEMALE	36	I	1	24	0	1	0	0	0	3	0	2	31
TCGA-CM-6163	COAD	MALE	74	I	1	22	0	2	10	1	5	3	2	2	48
TCGA-CM-6164	COAD	FEMALE	46	II	2	17	0	1	16	1	5	1	3	1	47
TCGA-CM-6165	COAD	MALE	74	II	0	4	0	1	7	1	2	2	0	0	17
TCGA-CM-6166	COAD	FEMALE	48	I	1	22	1	1	6	1	1	1	2	4	40
TCGA-CM-6169	COAD	MALE	67	II	1	18	1	3	8	1	1	1	2	2	38
TCGA-CM-6170	COAD	FEMALE	73	I	1	9	0	3	16	0	6	1	2	2	40
TCGA-CM-6171	COAD	FEMALE	77	I	4	6	2	17	0	0	0	0	0	0	29
TCGA-CM-6172	COAD	FEMALE	70	III	0	6	0	2	13	1	1	2	2	0	27
TCGA-CM-6675	COAD	MALE	35	IV	2	8	0	0	28	1	0	0	2	0	41
TCGA-CM-6677	COAD	FEMALE	75	II	0	8	0	5	18	1	5	3	0	0	40
TCGA-CM-6678	COAD	FEMALE	63	IV	0	8	1	2	13	0	0	2	0	2	28
TCGA-CM-6679	COAD	MALE	58	II	0	11	1	0	16	1	3	2	4	3	41
TCGA-CM-6680	COAD	FEMALE	78	III	3	0	0	2	7	1	1	0	0	0	14
TCGA-D5-5537	COAD	MALE	83	II	2	7	0	4	24	1	5	1	1	0	45
TCGA-D5-5538	COAD	FEMALE	60	III	1	2	0	2	16	1	2	1	2	1	28
TCGA-D5-5539	COAD	MALE	60	III	1	18	0	2	7	0	4	1	2	1	36
TCGA-D5-5540	COAD	MALE	73	II	1	4	0	2	19	1	3	1	4	2	37
TCGA-D5-5541	COAD	MALE	63	III	1	14	0	3	6	0	1	2	2	3	32
TCGA-D5-6530	COAD	MALE	53	I	5	0	0	16	2	0	0	0	0	0	23
TCGA-D5-6531	COAD	MALE	75	II	1	11	2	1	12	1	2	3	3	1	37
TCGA-D5-6532	COAD	MALE	61	II	2	3	0	2	10	1	2	1	1	1	23
TCGA-D5-6533	COAD	FEMALE	68	III	1	12	0	5	27	0	5	2	2	1	55
TCGA-D5-6535	COAD	FEMALE	80	III	0	17	1	3	15	0	3	2	3	6	50
TCGA-D5-6536	COAD	MALE	73	II	2	6	0	1	17	1	2	1	1	2	33
TCGA-D5-6537	COAD	MALE	64	III	1	20	1	1	0	0	0	2	0	5	30
TCGA-D5-6538	COAD	FEMALE	79	III	2	16	0	4	5	0	4	2	3	2	38
TCGA-D5-6540	COAD	MALE	66	I	5	0	0	19	0	0	0	0	0	1	25
TCGA-D5-6541	COAD	MALE	49	II	4	2	0	1	7	0	0	0	3	1	18
TCGA-D5-6898	COAD	FEMALE	51	I	0	19	1	3	20	1	2	2	2	2	52
TCGA-D5-6922	COAD	MALE	76	III	0	13	0	4	8	2	1	3	4	2	37
TCGA-D5-6924	COAD	MALE	68	II	1	17	0	4	10	0	2	2	2	4	42
TCGA-D5-6926	COAD	MALE	65	III	0	3	0	1	11	1	3	2	3	2	26
TCGA-D5-6929	COAD	FEMALE	49	IV	0	19	0	3	27	3	5	0	4	1	62
TCGA-D5-6932	COAD	MALE	69	II	0	13	0	1	28	1	4	1	4	1	53
TCGA-D5-7000	COAD	FEMALE	79	I	0	13	1	5	0	0	0	3	0	2	24
TCGA-DM-A0X9	COAD	FEMALE	71	II	3	15	0	4	0	0	0	2	0	4	28
TCGA-DM-A0XD	COAD	MALE	65	II	1	11	1	5	8	1	0	0	2	3	32
TCGA-DM-A0XF	COAD	FEMALE	68	III	1	5	0	6	19	0	2	0	2	4	39
TCGA-DM-A1D0	COAD	FEMALE	79	II	1	8	0	3	21	0	2	1	2	2	40
TCGA-DM-A1D4	COAD	MALE	80	II	4	5	0	2	17	1	0	2	3	2	36
TCGA-DM-A1D6	COAD	MALE	88	II	1	11	0	4	16	0	1	1	3	1	38
TCGA-DM-A1D7	COAD	MALE	82	II	3	5	0	3	19	1	0	1	2	1	35
TCGA-DM-A1D8	COAD	FEMALE	50	III	2	3	0	4	20	1	3	2	2	0	37
TCGA-DM-A1D9	COAD	FEMALE	67	II	3	3	0	6	30	1	5	0	2	0	50
TCGA-DM-A1DA	COAD	FEMALE	71	III	4	9	1	6	12	0	0	3	0	1	36
TCGA-DM-A1DB	COAD	MALE	68	II	0	13	0	2	19	1	1	1	4	2	43
TCGA-DM-A1HA	COAD	MALE	82	III	1	7	0	4	28	0	3	2	3	1	49
TCGA-DM-A1HB	COAD	MALE	75	III	6	0	0	14	0	0	0	0	0	0	20
TCGA-DM-A282	COAD	FEMALE	60	II	2	3	0	2	7	0	1	1	1	0	17
TCGA-DM-A288	COAD	MALE	68	III	2	18	0	2	19	0	2	3	2	0	48
TCGA-DM-A28A	COAD	MALE	78	III	2	6	0	0	13	2	2	1	3	1	30
TCGA-DM-A28C	COAD	MALE	74	II	3	3	0	4	0	0	0	0	0	1	11
TCGA-DM-A28E	COAD	FEMALE	72	II	1	2	0	3	10	0	2	1	1	1	21
TCGA-DM-A28F	COAD	MALE	73	III	2	21	0	4	7	0	0	2	3	4	43
TCGA-DM-A28G	COAD	MALE	75	II	1	1	0	4	1	0	0	0	1	1	9
TCGA-DM-A28H	COAD	MALE	50	III	1	5	0	2	16	2	1	1	1	2	31
TCGA-DM-A28K	COAD	MALE	75	II	1	7	0	4	2	2	0	0	0	2	18
TCGA-DM-A28M	COAD	MALE	63	II	1	12	1	2	9	0	2	2	0	3	32
TCGA-F4-6459	COAD	FEMALE	61	III	0	18	0	3	6	0	0	1	1	3	32
TCGA-F4-6460	COAD	FEMALE	51	III	1	16	0	3	18	0	5	3	4	0	50
TCGA-F4-6461	COAD	FEMALE	41	III	3	2	0	5	9	0	0	0	1	0	20
TCGA-F4-6463	COAD	MALE	51	II	1	10	1	2	0	0	0	0	1	3	18
TCGA-F4-6570	COAD	FEMALE	78	II	7	2	0	33	0	0	0	1	0	0	43
TCGA-F4-6806	COAD	FEMALE	59	I	3	0	0	4	9	0	0	1	0	0	17
TCGA-F4-6807	COAD	FEMALE	51	III	4	3	0	5	11	0	4	1	1	2	31
TCGA-F4-6808	COAD	FEMALE	54	I	0	6	0	2	30	2	2	2	4	1	49
TCGA-F4-6809	COAD	FEMALE	52	IV	2	3	0	3	18	0	3	0	1	1	31
TCGA-F4-6854	COAD	FEMALE	77	II	1	6	0	4	12	0	3	2	1	1	30
TCGA-F4-6855	COAD	FEMALE	70	II	3	7	0	1	6	1	4	3	1	2	28
TCGA-F4-6856	COAD	MALE	45	I	11	0	0	12	0	0	0	0	0	0	23
TCGA-G4-6293	COAD	FEMALE	49	III	1	8	0	7	1	0	0	3	0	0	20
TCGA-G4-6294	COAD	MALE	75	IV	2	6	0	4	7	0	1	2	0	1	23
TCGA-G4-6295	COAD	FEMALE	70	II	2	11	0	6	21	2	6	1	4	2	55
TCGA-G4-6298	COAD	MALE	90	III	2	6	0	3	14	0	2	2	3	2	34
TCGA-G4-6299	COAD	MALE	69	III	1	20	0	1	2	0	3	0	3	2	32
TCGA-G4-6303	COAD	FEMALE	54	IV	0	20	0	1	11	1	2	1	3	5	44
TCGA-G4-6306	COAD	MALE	71	II	1	11	1	4	6	0	0	2	3	4	32
TCGA-G4-6307	COAD	FEMALE	37	III	0	14	0	2	18	0	2	2	1	3	42
TCGA-G4-6309	COAD	FEMALE	40	III	4	0	0	11	0	0	0	0	0	0	15
TCGA-G4-6315	COAD	MALE	66	IV	3	4	1	2	21	0	6	1	3	1	42
TCGA-G4-6317	COAD	FEMALE	51	III	0	8	0	1	39	1	3	1	3	3	59
TCGA-G4-6321	COAD	FEMALE	60	III	1	0	0	0	0	0	0	0	0	0	1
TCGA-G4-6322	COAD	MALE	65	III	2	0	0	3	14	1	0	0	0	0	20
TCGA-G4-6323	COAD	MALE	50	I	0	7	1	1	2	0	0	0	0	1	12
TCGA-G4-6586	COAD	FEMALE	73	II	8	0	0	22	2	0	0	1	0	0	33
TCGA-G4-6588	COAD	FEMALE	58	II	6	0	0	27	0	0	0	0	0	0	33
TCGA-G4-6626	COAD	MALE	90	II	1	11	0	4	19	1	3	2	3	2	46
TCGA-G4-6628	COAD	MALE	78	I	8	3	0	31	0	0	0	0	0	0	42
TCGA-NH-A50T	COAD	FEMALE	68	II	1	8	0	2	15	2	4	3	2	2	39
TCGA-NH-A50U	COAD	MALE	42	IV	0	5	1	0	18	3	4	0	4	2	37
TCGA-NH-A50V	COAD	MALE	69	III	2	2	0	4	23	1	3	1	3	1	40
TCGA-NH-A5IV	COAD	FEMALE	90	II	9	0	0	33	0	0	0	0	0	0	42
TCGA-NH-A6GA	COAD	MALE	58	III	1	6	0	5	13	0	1	1	4	2	33
TCGA-NH-A6GB	COAD	FEMALE	71	III	2	14	0	5	9	0	1	1	2	3	37
TCGA-NH-A6GC	COAD	FEMALE	66	IV	2	14	0	2	21	1	2	2	1	1	46
TCGA-NH-A8F7	COAD	FEMALE	53	II	1	16	0	2	11	0	3	2	1	3	39
TCGA-NH-A8F8	COAD	MALE	79	IV	1	3	0	6	21	0	2	1	4	2	40
TCGA-QG-A5YV	COAD	FEMALE	64	III	1	5	0	4	13	1	4	2	3	1	34
TCGA-QG-A5YW	COAD	FEMALE	55	III	3	19	0	2	12	1	3	2	1	3	46
TCGA-QG-A5YX	COAD	FEMALE	61	II	1	8	0	2	4	1	1	1	1	2	21
TCGA-QG-A5Z1	COAD	MALE	71	III	0	8	0	0	9	2	1	1	2	2	25
TCGA-QG-A5Z2	COAD	MALE	61	I	2	0	0	17	0	0	0	0	0	0	19
TCGA-QL-A97D	COAD	FEMALE	84	I	1	20	0	3	27	0	3	2	0	4	60
TCGA-RU-A8FL	COAD	MALE	51	III	2	17	0	1	40	1	3	1	4	2	71
TCGA-SS-A7HO	COAD	FEMALE	44	II	3	7	0	3	17	0	4	1	2	1	38
TCGA-T9-A92H	COAD	MALE	82	II	2	2	0	1	26	0	4	0	1	0	36
TCGA-FA-A4XK	DLBC	MALE	40	II	1	14	0	0	0	0	0	1	0	1	17
TCGA-FA-A6HO	DLBC	FEMALE	58	[Not Applicable]	0	14	0	0	14	0	0	3	0	0	31
TCGA-FA-A7DS	DLBC	FEMALE	54	II	0	6	0	1	3	2	0	1	0	0	13
TCGA-FA-A7Q1	DLBC	FEMALE	61	I	2	6	2	2	5	0	0	0	0	2	19
TCGA-FA-A82F	DLBC	FEMALE	48	II	0	19	0	7	12	0	0	1	0	0	39
TCGA-FF-8041	DLBC	FEMALE	28	I	0	7	0	3	0	0	0	1	0	3	14
TCGA-FF-8042	DLBC	FEMALE	57	II	3	8	0	4	5	0	0	2	0	1	23
TCGA-FF-8043	DLBC	FEMALE	70	II	0	5	0	4	30	1	0	2	0	1	43
TCGA-FF-8046	DLBC	MALE	51	II	1	0	0	1	2	0	0	0	0	0	4
TCGA-FF-8047	DLBC	FEMALE	38	II	1	2	0	3	19	1	0	0	0	1	27
TCGA-FF-8061	DLBC	MALE	42	II	1	0	0	2	1	0	0	0	0	0	4
TCGA-FF-A7CQ	DLBC	MALE	74	IV	0	3	0	0	2	0	0	1	0	0	6
TCGA-FF-A7CW	DLBC	MALE	72	II	0	7	0	2	3	0	0	3	0	0	15
TCGA-FF-A7CX	DLBC	MALE	46	IV	0	0	0	2	3	0	0	0	0	0	5
TCGA-GR-A4D4	DLBC	FEMALE	57	IV	2	7	0	4	9	0	0	1	0	0	23
TCGA-GR-A4D6	DLBC	FEMALE	54	I	0	5	0	1	10	0	0	3	0	0	19
TCGA-GR-A4D9	DLBC	FEMALE	66	IV	0	4	0	4	3	0	0	1	0	1	13
TCGA-GS-A9TQ	DLBC	FEMALE	69	II	1	8	0	3	22	0	0	1	0	2	37
TCGA-GS-A9TT	DLBC	MALE	70	IV	2	6	0	3	3	0	0	1	0	1	16
TCGA-GS-A9TU	DLBC	MALE	45	II	1	9	1	1	2	0	0	1	0	2	17
TCGA-GS-A9TV	DLBC	FEMALE	40	II	1	3	0	5	0	1	0	0	0	0	10
TCGA-GS-A9TW	DLBC	FEMALE	23	II	0	9	1	3	8	2	0	2	0	3	28
TCGA-GS-A9TY	DLBC	FEMALE	82	I	0	12	0	5	25	2	0	1	0	1	46
TCGA-GS-A9TZ	DLBC	MALE	51	II	5	8	0	3	12	1	0	0	0	2	31
TCGA-RQ-A68N	DLBC	MALE	63	[Not Applicable]	0	11	0	3	17	0	0	2	0	1	34
TCGA-RQ-A6JB	DLBC	FEMALE	62	[Not Applicable]	0	0	0	3	2	0	0	0	0	0	5
TCGA-RQ-AAAT	DLBC	FEMALE	63	[Not Applicable]	1	6	0	1	47	0	0	1	0	0	56
TCGA-VB-A8QN	DLBC	MALE	55	III	1	2	0	4	5	0	0	0	0	1	13
TCGA-2H-A9GF	ESCA	MALE	67	III	2	11	0	6	15	0	4	1	3	1	43
TCGA-2H-A9GI	ESCA	MALE	68	III	1	13	0	1	19	0	4	0	3	1	42
TCGA-2H-A9GJ	ESCA	MALE	57	I	2	19	0	1	10	0	1	0	2	2	37
TCGA-2H-A9GL	ESCA	MALE	74	III	1	18	0	4	11	1	4	0	4	2	45
TCGA-2H-A9GN	ESCA	MALE	70	III	2	21	1	4	17	1	6	1	4	3	60
TCGA-2H-A9GQ	ESCA	MALE	80	III	0	7	0	2	15	1	3	0	3	2	33
TCGA-IG-A3I8	ESCA	FEMALE	51	II	0	20	0	1	7	0	2	1	3	2	36
TCGA-IG-A3YB	ESCA	MALE	61	III	0	22	0	1	11	0	2	1	3	3	43
TCGA-IG-A4QS	ESCA	MALE	71	III	3	17	1	0	20	1	6	1	4	2	55
TCGA-IG-A50L	ESCA	MALE	58	III	2	29	2	1	10	0	2	0	6	1	53
TCGA-IG-A51D	ESCA	MALE	63	II	2	23	0	2	7	0	1	1	3	4	43
TCGA-IG-A5B8	ESCA	MALE	72	I	1	10	0	1	29	4	5	0	2	1	53
TCGA-IG-A5S3	ESCA	FEMALE	69	II	0	27	0	1	10	1	5	2	4	1	51
TCGA-IG-A625	ESCA	MALE	60	III	1	16	0	1	3	0	1	0	1	3	26
TCGA-IG-A6QS	ESCA	MALE	54	II	1	10	0	2	18	0	2	0	6	0	39
TCGA-IG-A8O2	ESCA	MALE	62	III	0	16	1	5	20	0	3	0	2	3	50
TCGA-IG-A97I	ESCA	MALE	58	II	2	7	0	3	9	0	0	1	4	0	26
TCGA-JY-A6F8	ESCA	MALE	56	I	0	17	0	1	15	1	6	1	3	1	45
TCGA-JY-A6FA	ESCA	MALE	51	II	1	12	0	6	7	0	0	0	3	2	31
TCGA-JY-A6FB	ESCA	MALE	77	I	1	15	0	1	9	0	4	1	2	0	33
TCGA-JY-A6FE	ESCA	MALE	49	III	0	22	0	2	1	1	4	0	7	1	38
TCGA-JY-A6FG	ESCA	MALE	50	III	4	3	0	2	5	0	0	0	0	0	14
TCGA-JY-A6FH	ESCA	MALE	53	II	1	7	0	4	15	1	3	0	5	0	36
TCGA-JY-A93C	ESCA	MALE	47	III	0	23	1	2	17	0	3	2	3	2	53
TCGA-JY-A93E	ESCA	MALE	61	III	0	29	0	1	8	1	6	1	3	0	49
TCGA-JY-A93F	ESCA	FEMALE	58	I	1	1	0	8	5	0	0	0	0	1	16
TCGA-L5-A43E	ESCA	MALE	74	I	0	18	0	2	11	1	3	2	2	1	40
TCGA-L5-A43H	ESCA	MALE	75	III	0	31	0	2	9	0	1	0	4	1	48
TCGA-L5-A43I	ESCA	MALE	77	III	0	16	0	2	17	1	3	0	2	1	42
TCGA-L5-A43J	ESCA	MALE	90	II	3	29	3	9	14	1	3	1	7	1	71
TCGA-L5-A4OE	ESCA	MALE	81	III	1	21	3	2	19	2	6	1	4	0	59
TCGA-L5-A4OG	ESCA	FEMALE	79	I	0	12	0	2	12	1	7	1	3	1	39
TCGA-L5-A4OH	ESCA	MALE	71	I	1	14	0	1	14	0	3	1	5	2	41
TCGA-L5-A4OI	ESCA	MALE	79	III	6	2	1	22	1	0	0	0	0	2	34
TCGA-L5-A4OJ	ESCA	FEMALE	70	I	0	3	0	3	11	0	1	0	1	0	19
TCGA-L5-A4OM	ESCA	FEMALE	54	I	1	31	0	0	6	0	2	0	3	1	44
TCGA-L5-A4OP	ESCA	FEMALE	67	I	0	0	0	2	16	3	2	0	5	0	28
TCGA-L5-A4OR	ESCA	MALE	83	I	1	25	0	2	20	1	4	0	2	4	59
TCGA-L5-A4OT	ESCA	MALE	77	IV	5	19	0	1	12	1	4	1	4	3	50
TCGA-L5-A4OX	ESCA	MALE	60	II	4	8	0	1	8	1	1	0	3	1	27
TCGA-L5-A88V	ESCA	MALE	60	III	1	25	1	2	15	0	1	2	8	3	58
TCGA-L5-A88W	ESCA	MALE	67	II	6	0	0	7	1	0	0	0	0	0	14
TCGA-L5-A88Z	ESCA	FEMALE	70	II	2	8	0	1	10	1	1	0	2	2	27
TCGA-L5-A891	ESCA	MALE	51	III	2	23	0	1	34	2	5	0	2	0	69
TCGA-L5-A8NE	ESCA	MALE	77	II	0	23	0	0	21	0	4	0	2	1	51
TCGA-L5-A8NF	ESCA	MALE	57	IV	0	17	1	0	16	0	7	0	5	2	48
TCGA-L5-A8NI	ESCA	MALE	79	III	1	8	0	5	16	0	1	0	0	0	31
TCGA-L5-A8NJ	ESCA	MALE	77	III	2	12	0	2	21	0	5	0	4	3	49
TCGA-L5-A8NR	ESCA	FEMALE	81	III	2	10	0	2	12	0	3	0	6	4	39
TCGA-L5-A8NT	ESCA	MALE	69	II	1	28	1	1	7	0	2	2	3	2	47
TCGA-L5-A8NV	ESCA	MALE	75	II	1	26	1	2	10	0	2	2	3	1	48
TCGA-L5-A8NW	ESCA	MALE	55	I	1	21	1	0	5	1	2	1	1	1	34
TCGA-L7-A56G	ESCA	MALE	65	II	0	24	0	1	7	2	3	1	5	4	47
TCGA-LN-A49K	ESCA	MALE	66	II	1	25	0	2	9	1	4	0	4	0	46
TCGA-LN-A49L	ESCA	MALE	44	II	1	39	1	1	15	1	4	0	5	1	68
TCGA-LN-A49O	ESCA	MALE	47	II	1	20	1	2	8	0	3	0	2	3	40
TCGA-LN-A49R	ESCA	MALE	46	III	0	26	1	3	15	0	3	1	4	3	56
TCGA-LN-A49U	ESCA	MALE	62	II	0	18	0	2	5	2	0	1	3	2	33
TCGA-LN-A49V	ESCA	MALE	49	II	0	34	0	1	10	0	0	0	2	5	52
TCGA-LN-A49Y	ESCA	MALE	77	II	1	10	1	2	19	0	1	0	3	0	37
TCGA-LN-A4A2	ESCA	MALE	57	II	1	35	0	3	12	0	1	1	4	4	61
TCGA-LN-A4A4	ESCA	MALE	36	III	1	29	1	2	2	0	4	0	7	2	48
TCGA-LN-A4A8	ESCA	MALE	52	II	0	20	1	3	6	0	0	0	5	1	36
TCGA-LN-A4A9	ESCA	MALE	58	II	1	20	0	3	2	0	0	0	0	3	29
TCGA-LN-A4MQ	ESCA	MALE	46	III	1	23	0	2	9	1	1	0	4	2	43
TCGA-LN-A4MR	ESCA	MALE	57	II	1	19	0	4	10	0	2	0	5	2	43
TCGA-LN-A5U6	ESCA	MALE	54	II	2	30	0	0	16	1	5	0	6	1	61
TCGA-LN-A5U7	ESCA	MALE	46	II	0	30	1	2	14	0	1	1	5	2	56
TCGA-LN-A7HV	ESCA	MALE	58	II	0	12	0	4	28	1	2	0	4	0	51
TCGA-LN-A7HW	ESCA	MALE	59	II	1	35	2	2	17	0	2	1	5	2	67
TCGA-LN-A7HX	ESCA	MALE	72	II	1	10	2	2	18	0	4	1	4	0	42
TCGA-LN-A7HY	ESCA	MALE	50	III	0	21	0	3	20	0	2	0	1	2	49
TCGA-LN-A7HZ	ESCA	MALE	49	II	1	15	0	1	19	1	2	0	4	4	47
TCGA-LN-A8I1	ESCA	FEMALE	67	II	1	30	0	2	20	0	0	1	4	3	61
TCGA-LN-A9FO	ESCA	MALE	42	II	0	37	0	3	3	0	2	2	2	3	52
TCGA-LN-A9FQ	ESCA	MALE	62	II	0	34	1	1	16	0	1	0	8	2	63
TCGA-LN-A9FR	ESCA	MALE	70	II	0	29	0	1	11	0	4	0	4	0	49
TCGA-M9-A5M8	ESCA	MALE	58	II	0	5	0	3	14	0	2	0	5	0	29
TCGA-Q9-A6FU	ESCA	FEMALE	57	III	1	10	0	1	11	1	1	0	3	1	29
TCGA-Q9-A6FW	ESCA	MALE	61	III	0	18	0	1	6	2	0	0	2	1	30
TCGA-R6-A6DN	ESCA	MALE	58	IV	0	23	0	0	14	0	0	2	2	0	41
TCGA-R6-A6KZ	ESCA	MALE	42	IV	1	20	4	3	9	0	7	0	3	2	49
TCGA-R6-A6L4	ESCA	MALE	27	III	1	18	0	6	3	0	0	1	0	2	31
TCGA-R6-A6XG	ESCA	MALE	64	III	2	23	1	0	17	2	3	0	7	0	55
TCGA-R6-A6XQ	ESCA	MALE	58	IV	0	28	1	1	6	0	6	1	0	1	44
TCGA-R6-A6Y2	ESCA	MALE	71	II	0	10	0	5	5	0	2	2	2	0	26
TCGA-R6-A8W8	ESCA	MALE	72	III	0	12	1	5	17	0	3	1	3	0	42
TCGA-R6-A8WC	ESCA	MALE	56	II	1	4	1	3	10	1	4	0	6	1	31
TCGA-R6-A8WG	ESCA	MALE	60	II	4	29	1	1	14	0	5	0	5	4	63
TCGA-RE-A7BO	ESCA	FEMALE	72	II	0	10	1	3	20	0	5	1	2	2	44
TCGA-S8-A6BV	ESCA	MALE	76	III	1	18	0	2	18	0	3	1	5	1	49
TCGA-S8-A6BW	ESCA	MALE	51	I	0	29	0	1	15	1	1	1	2	2	52
TCGA-V5-A7RB	ESCA	MALE	59	II	2	7	0	4	13	0	1	1	3	1	32
TCGA-V5-A7RC	ESCA	MALE	55	IV	0	29	0	2	10	0	4	0	6	1	52
TCGA-V5-A7RE	ESCA	MALE	45	I	0	17	0	0	15	0	5	0	2	1	40
TCGA-V5-AASV	ESCA	MALE	67	II	1	22	1	6	2	0	0	1	0	1	34
TCGA-V5-AASW	ESCA	MALE	72	III	0	14	0	2	10	0	4	2	5	0	37
TCGA-VR-A8EP	ESCA	MALE	51	III	0	32	0	1	6	2	3	0	3	4	51
TCGA-VR-A8ER	ESCA	MALE	54	III	0	18	1	2	19	0	1	0	6	2	49
TCGA-VR-A8EU	ESCA	MALE	51	IV	3	28	0	2	13	2	1	0	7	2	58
TCGA-VR-A8EW	ESCA	MALE	57	III	0	22	1	4	16	0	3	1	6	3	56
TCGA-VR-A8EY	ESCA	FEMALE	44	II	1	17	0	0	9	0	0	0	0	3	30
TCGA-VR-A8EZ	ESCA	MALE	47	III	0	24	0	3	25	0	2	0	2	0	56
TCGA-VR-A8Q7	ESCA	MALE	60	III	0	17	1	1	15	1	6	0	2	4	47
TCGA-VR-AA4D	ESCA	MALE	53	II	0	19	0	1	11	2	0	2	6	1	42
TCGA-VR-AA7B	ESCA	FEMALE	65	IV	2	24	2	2	7	0	1	1	4	2	45
TCGA-VR-AA7D	ESCA	MALE	58	III	1	15	0	5	8	3	1	1	4	1	39
TCGA-X8-AAAR	ESCA	MALE	69	I	0	26	0	1	5	1	3	0	3	0	39
TCGA-XP-A8T6	ESCA	MALE	54	II	0	29	0	0	14	1	0	0	6	0	50
TCGA-XP-A8T7	ESCA	FEMALE	63	II	0	11	1	3	23	0	2	0	4	1	45
TCGA-XP-A8T8	ESCA	MALE	49	II	0	16	0	0	21	1	3	0	8	3	52
TCGA-Z6-A8JE	ESCA	MALE	57	III	0	30	0	2	8	0	0	1	0	1	42
TCGA-02-0003	GBM	MALE	50		0	10	1	2	15	0	2	0	0	1	31
TCGA-02-0047	GBM	MALE	78		0	2	1	1	5	0	0	0	1	0	10
TCGA-02-2470	GBM	MALE	57		0	9	0	1	15	0	1	1	2	0	29
TCGA-02-2483	GBM	MALE	43		1	12	0	2	22	0	0	0	1	0	38
TCGA-02-2485	GBM	MALE	53		1	11	1	1	6	0	1	2	0	0	23
TCGA-02-2486	GBM	MALE	64		1	3	0	0	32	0	2	1	1	0	40
TCGA-06-0122	GBM	FEMALE	84		1	15	0	1	18	0	2	2	1	1	41
TCGA-06-0124	GBM	MALE	67		0	13	0	1	16	1	2	1	0	1	35
TCGA-06-0125	GBM	FEMALE	63		0	11	1	1	5	1	0	3	1	0	23
TCGA-06-0126	GBM	MALE	86		0	18	1	0	10	0	1	3	0	0	33
TCGA-06-0129	GBM	MALE	30		1	4	0	2	10	1	2	0	3	0	23
TCGA-06-0137	GBM	FEMALE	63		0	19	0	0	14	0	1	2	0	1	37
TCGA-06-0140	GBM	MALE	86		0	9	0	1	15	1	3	1	0	0	30
TCGA-06-0145	GBM	FEMALE	53		0	20	0	0	11	0	1	2	0	0	34
TCGA-06-0151	GBM	FEMALE	32		0	53	1	0	11	0	1	3	1	0	70
TCGA-06-0152	GBM	MALE	68		0	26	0	0	66	0	3	3	1	1	100
TCGA-06-0154	GBM	MALE	54		0	14	1	0	25	0	1	1	1	2	45
TCGA-06-0155	GBM	MALE	61		0	17	1	1	9	1	1	2	0	0	32
TCGA-06-0157	GBM	FEMALE	63		0	11	1	0	5	1	1	1	0	1	21
TCGA-06-0158	GBM	MALE	73		0	9	1	0	15	0	2	2	1	0	30
TCGA-06-0166	GBM	MALE	51		0	53	1	0	57	2	5	0	1	1	120
TCGA-06-0168	GBM	FEMALE	59		1	12	0	0	21	1	3	1	1	1	41
TCGA-06-0169	GBM	MALE	68		0	11	0	1	8	0	1	2	0	0	23
TCGA-06-0171	GBM	MALE	65		2	13	0	0	44	0	1	1	2	1	64
TCGA-06-0173	GBM	FEMALE	72		0	29	0	0	26	0	1	2	0	0	58
TCGA-06-0174	GBM	MALE	54		0	14	1	0	15	0	1	2	0	0	33
TCGA-06-0185	GBM	MALE	54		0	20	2	0	26	0	1	3	2	0	54
TCGA-06-0187	GBM	MALE	69		0	4	0	1	19	1	1	0	2	1	29
TCGA-06-0190	GBM	MALE	62		0	8	0	2	28	1	1	1	2	1	44
TCGA-06-0192	GBM	MALE	58		0	57	1	0	60	3	1	3	0	0	125
TCGA-06-0195	GBM	MALE	63		0	37	1	1	22	2	2	3	1	0	69
TCGA-06-0211	GBM	MALE	47		0	30	2	2	8	0	1	3	1	0	47
TCGA-06-0213	GBM	FEMALE	55		0	10	0	1	14	2	0	1	1	0	29
TCGA-06-0214	GBM	MALE	66		0	10	0	3	41	0	2	1	2	0	59
TCGA-06-0216	GBM	FEMALE	61		0	58	0	0	63	1	4	1	0	0	127
TCGA-06-0219	GBM	MALE	67		0	2	0	1	30	0	4	0	0	0	37
TCGA-06-0221	GBM	MALE	31		1	23	0	2	48	1	0	0	0	1	76
TCGA-06-0237	GBM	FEMALE	75		0	48	1	1	40	0	3	1	1	0	95
TCGA-06-0238	GBM	MALE	46		0	3	0	3	17	0	1	1	0	0	25
TCGA-06-0241	GBM	FEMALE	65		0	10	1	0	20	1	3	1	0	0	36
TCGA-06-0644	GBM	MALE	71		2	12	0	1	28	1	3	1	1	0	49
TCGA-06-0645	GBM	FEMALE	55		0	17	0	0	13	0	1	3	0	0	34
TCGA-06-0646	GBM	MALE	60		1	4	0	0	14	0	3	1	0	0	23
TCGA-06-0648	GBM	MALE	77		0	14	0	0	26	0	2	1	0	0	43
TCGA-06-0649	GBM	FEMALE	73		0	16	2	1	38	0	3	1	1	0	62
TCGA-06-0686	GBM	MALE	53		0	5	0	0	27	0	1	1	0	0	34
TCGA-06-0743	GBM	MALE	69		2	14	2	4	26	1	1	3	0	0	53
TCGA-06-0744	GBM	MALE	66		1	12	0	1	17	0	1	2	1	0	35
TCGA-06-0745	GBM	MALE	59		0	4	0	0	35	0	1	2	1	0	43
TCGA-06-0747	GBM	MALE	53		1	8	1	1	11	0	1	1	1	2	27
TCGA-06-0749	GBM	MALE	50		1	1	0	2	17	1	1	1	1	0	25
TCGA-06-0750	GBM	MALE	43		0	1	1	0	24	0	2	1	2	0	31
TCGA-06-0875	GBM	FEMALE	61		0	12	0	1	47	2	5	1	0	0	68
TCGA-06-0876	GBM	FEMALE	72		0	10	1	1	19	1	1	1	2	0	36
TCGA-06-0877	GBM	MALE	78		1	39	0	1	7	0	1	3	0	0	52
TCGA-06-0878	GBM	MALE	74		0	6	1	0	25	0	3	1	1	0	37
TCGA-06-0879	GBM	MALE	52		1	24	0	0	28	0	1	2	0	1	57
TCGA-06-0882	GBM	MALE	30		0	5	0	1	21	0	2	2	1	0	32
TCGA-06-0939	GBM	FEMALE	79		0	8	0	0	13	1	2	1	0	0	25
TCGA-06-1804	GBM	FEMALE	81		0	7	1	0	11	1	3	1	0	0	24
TCGA-06-2557	GBM	MALE	76		1	19	0	2	27	0	2	2	1	0	54
TCGA-06-2558	GBM	FEMALE	75		0	6	0	2	15	1	4	1	0	0	29
TCGA-06-2559	GBM	MALE	83		1	8	0	5	2	0	0	1	1	0	18
TCGA-06-2561	GBM	FEMALE	53		0	6	2	1	24	1	4	1	1	0	40
TCGA-06-2562	GBM	MALE	81		1	6	0	3	15	0	2	2	1	0	30
TCGA-06-2563	GBM	FEMALE	72		0	10	1	2	7	0	1	3	0	0	24
TCGA-06-2564	GBM	MALE	50		0	5	0	2	4	0	1	1	0	0	13
TCGA-06-2565	GBM	MALE	59		0	9	1	1	10	1	1	2	1	0	26
TCGA-06-2567	GBM	MALE	65		0	5	1	2	13	0	2	1	0	0	24
TCGA-06-2569	GBM	FEMALE	24		0	22	1	1	14	1	0	1	0	1	41
TCGA-06-2570	GBM	FEMALE	21		2	3	0	1	2	1	0	0	1	0	10
TCGA-06-5408	GBM	FEMALE	54		0	7	0	1	20	0	2	1	1	0	32
TCGA-06-5411	GBM	MALE	51		0	2	0	0	25	1	3	1	0	0	32
TCGA-06-5413	GBM	MALE	67		1	3	0	2	17	0	2	1	1	0	27
TCGA-06-5414	GBM	MALE	61		0	9	0	1	12	0	1	3	0	0	26
TCGA-06-5415	GBM	MALE	60		0	12	0	0	10	0	1	2	1	1	27
TCGA-06-5418	GBM	FEMALE	75		0	6	0	0	22	1	2	1	2	0	34
TCGA-06-5856	GBM	MALE	58		2	17	1	0	44	0	7	0	0	0	71
TCGA-06-5859	GBM	MALE	63		0	8	0	0	35	0	2	1	3	0	49
TCGA-06-6388	GBM	FEMALE	64		0	20	0	4	13	0	1	3	0	0	41
TCGA-06-6390	GBM	MALE	58		0	12	0	0	47	0	4	2	0	0	65
TCGA-06-6693	GBM	FEMALE	64		0	6	0	0	37	0	2	0	2	0	47
TCGA-06-6694	GBM	FEMALE	76		0	20	0	0	70	1	4	1	2	0	98
TCGA-06-6695	GBM	MALE	64		1	22	1	2	9	0	0	3	3	0	41
TCGA-06-6698	GBM	FEMALE	53		1	29	0	3	28	0	0	2	0	0	63
TCGA-06-6699	GBM	FEMALE	58		0	15	0	0	14	1	2	1	1	1	35
TCGA-06-6700	GBM	MALE	76		0	14	0	0	20	0	1	0	0	1	36
TCGA-06-6701	GBM	MALE	60		1	1	0	2	7	0	0	0	0	0	11
TCGA-06-A5U0	GBM	FEMALE	21		1	8	1	0	32	2	0	0	1	1	46
TCGA-06-A5U1	GBM	FEMALE	78		0	17	1	0	42	0	4	1	1	0	66
TCGA-06-A6S0	GBM	MALE	79		1	16	0	0	46	0	1	0	1	1	66
TCGA-06-A6S1	GBM	FEMALE	53		0	7	1	0	50	2	4	1	1	0	66
TCGA-06-A7TK	GBM	MALE	64		1	13	0	1	33	0	3	2	0	0	53
TCGA-06-A7TL	GBM	FEMALE	30		0	8	0	1	38	0	0	0	1	0	48
TCGA-08-0386	GBM	MALE	74		0	34	0	0	26	0	2	1	0	1	64
TCGA-12-0615	GBM	FEMALE	78		1	16	1	0	40	0	2	0	2	0	62
TCGA-12-0618	GBM	MALE	49		0	11	0	1	18	0	2	1	1	0	34
TCGA-12-0688	GBM	MALE	74		0	19	0	2	8	0	1	3	0	0	33
TCGA-12-0692	GBM	FEMALE	75		0	15	0	1	27	0	1	2	0	0	46
TCGA-12-0821	GBM	MALE	62		1	9	0	0	27	0	4	1	0	0	42
TCGA-12-3649	GBM	MALE	76		1	18	0	0	19	0	1	1	0	2	42
TCGA-12-3650	GBM	MALE	46		0	12	1	0	7	0	1	2	0	0	23
TCGA-12-3652	GBM	MALE	60		0	9	1	1	27	0	2	2	0	0	42
TCGA-12-3653	GBM	FEMALE	34		0	23	0	1	37	1	2	4	0	0	68
TCGA-12-5295	GBM	FEMALE	60		1	3	0	0	39	0	4	0	1	1	49
TCGA-12-5299	GBM	FEMALE	56		0	7	0	0	8	0	1	1	1	0	18
TCGA-12-5301	GBM	MALE	59		1	8	0	0	16	0	1	0	1	1	28
TCGA-14-0736	GBM	MALE	49		0	5	0	0	56	1	6	4	0	0	72
TCGA-14-0740	GBM	MALE	70		0	11	0	1	55	0	3	0	1	1	72
TCGA-14-0786	GBM	FEMALE	50		1	14	1	0	11	0	1	2	1	0	31
TCGA-14-0787	GBM	MALE	69		0	5	0	0	23	0	2	2	1	0	33
TCGA-14-0789	GBM	MALE	54		1	8	1	1	4	1	1	2	0	0	19
TCGA-14-0790	GBM	FEMALE	64		0	11	1	2	8	0	1	1	0	1	25
TCGA-14-0813	GBM	MALE	78		1	42	1	1	37	1	2	1	2	0	88
TCGA-14-0862	GBM	MALE	60		0	10	0	1	61	0	4	0	2	0	78
TCGA-14-0871	GBM	FEMALE	74		1	24	0	0	25	2	2	2	3	1	60
TCGA-14-1034	GBM	FEMALE	60		0	11	1	2	18	0	2	2	0	1	37
TCGA-14-1043	GBM	MALE	61		0	11	0	1	7	0	1	2	0	0	22
TCGA-14-1395	GBM	MALE	52		0	10	1	0	12	1	2	2	0	0	28
TCGA-14-1450	GBM	FEMALE	57		0	17	0	0	9	0	2	2	0	0	30
TCGA-14-1456	GBM	MALE	23		1	6	1	3	7	0	0	0	0	0	18
TCGA-14-1823	GBM	FEMALE	58		0	19	0	0	36	0	7	1	2	0	65
TCGA-14-1825	GBM	MALE	70		0	8	0	2	15	0	1	0	0	1	27
TCGA-14-1829	GBM	MALE	57		0	4	0	2	11	0	2	2	0	0	21
TCGA-14-2554	GBM	FEMALE	52		0	11	1	2	9	0	1	3	0	0	27
TCGA-14-4157	GBM	MALE	40		1	13	0	2	15	0	0	1	1	1	34
TCGA-15-0742	GBM	MALE	65		2	5	1	0	26	0	3	2	1	0	40
TCGA-16-0848	GBM	MALE	57		0	22	0	3	24	2	1	2	0	0	54
TCGA-16-0861	GBM	MALE	65		0	10	0	0	31	0	1	0	1	2	45
TCGA-16-1045	GBM	FEMALE	49		0	2	1	1	25	0	6	1	2	0	38
TCGA-19-1390	GBM	FEMALE	63		1	14	0	4	21	0	3	1	1	1	46
TCGA-19-1787	GBM	MALE	48		1	11	1	8	2	0	0	0	0	2	25
TCGA-19-2619	GBM	FEMALE	55		1	6	0	0	13	0	0	0	2	1	23
TCGA-19-2620	GBM	MALE	70		1	5	1	0	10	0	2	0	1	1	21
TCGA-19-2623	GBM	MALE	65		0	13	0	0	48	2	2	1	2	0	68
TCGA-19-2624	GBM	MALE	51		0	2	1	0	3	0	1	1	0	0	8
TCGA-19-2625	GBM	FEMALE	76		0	5	0	1	34	2	3	0	0	1	46
TCGA-19-2629	GBM	MALE	60		1	19	0	2	31	1	3	1	2	1	61
TCGA-19-2631	GBM	FEMALE	74		0	12	0	0	14	0	2	2	0	0	30
TCGA-19-4065	GBM	MALE	36		0	19	0	2	22	0	3	2	2	0	50
TCGA-19-5947	GBM	FEMALE	47		1	10	0	1	42	0	5	1	1	0	61
TCGA-19-5950	GBM	FEMALE	52		0	20	0	1	11	0	1	3	0	0	36
TCGA-19-5951	GBM	FEMALE	76		1	10	0	1	10	0	1	1	0	1	25
TCGA-19-5952	GBM	MALE	62		0	8	0	0	11	1	1	1	2	0	24
TCGA-19-5953	GBM	MALE	58		0	15	1	0	24	2	1	2	0	0	45
TCGA-19-5954	GBM	FEMALE	72		0	11	0	0	10	0	1	2	0	0	24
TCGA-19-5956	GBM	FEMALE	53		11	1	0	31	35	22	2	0	2	0	104
TCGA-19-5958	GBM	MALE	56		0	17	0	1	13	0	1	2	1	1	36
TCGA-19-5959	GBM	FEMALE	77		1	16	0	0	17	1	1	1	0	2	39
TCGA-19-5960	GBM	MALE	56		0	7	0	0	18	0	4	1	1	0	31
TCGA-19-A60I	GBM	MALE	39		0	17	0	0	21	1	3	1	1	1	45
TCGA-19-A6J5	GBM	MALE	40		2	12	0	3	19	1	0	1	0	0	38
TCGA-26-1439	GBM	MALE	63		0	32	1	0	62	0	2	4	0	0	101
TCGA-26-1442	GBM	MALE	43		1	1	0	2	5	1	0	0	1	0	11
TCGA-26-5132	GBM	MALE	74		0	9	0	0	13	1	2	1	0	0	26
TCGA-26-5133	GBM	MALE	59		0	3	0	2	23	1	2	0	3	0	34
TCGA-26-5134	GBM	MALE	74		0	0	0	0	13	0	2	0	0	0	15
TCGA-26-5135	GBM	FEMALE	72		0	4	0	0	7	0	1	1	0	0	13
TCGA-26-5136	GBM	FEMALE	78		1	9	0	0	17	0	2	1	0	0	30
TCGA-26-5139	GBM	FEMALE	65		0	5	1	0	5	0	1	1	0	1	14
TCGA-26-6173	GBM	MALE	57		0	20	0	1	19	1	2	3	1	0	47
TCGA-26-A7UX	GBM	MALE	47		0	7	0	1	9	1	1	1	0	0	20
TCGA-27-1830	GBM	MALE	57		1	11	0	1	21	0	4	1	1	0	40
TCGA-27-1831	GBM	MALE	66		0	4	1	0	4	0	0	1	1	0	11
TCGA-27-1832	GBM	FEMALE	59		0	12	0	0	30	0	3	0	1	1	47
TCGA-27-1833	GBM	FEMALE	67		0	19	0	1	12	0	1	3	1	0	37
TCGA-27-1834	GBM	MALE	56		0	16	0	0	31	1	4	1	0	0	53
TCGA-27-1835	GBM	FEMALE	53		0	7	0	1	15	0	2	2	1	0	28
TCGA-27-1836	GBM	FEMALE	33		0	1	0	1	13	0	0	0	1	0	16
TCGA-27-1837	GBM	MALE	36		0	1	0	1	8	1	1	0	0	1	13
TCGA-27-1838	GBM	FEMALE	59		1	16	1	4	10	1	0	1	1	0	35
TCGA-27-2518	GBM	MALE	52		0	19	0	0	6	0	1	2	0	0	28
TCGA-27-2519	GBM	MALE	48		0	5	0	1	23	1	4	2	0	0	36
TCGA-27-2521	GBM	MALE	34		1	20	0	3	27	1	0	0	2	0	54
TCGA-27-2523	GBM	MALE	63		0	10	0	0	6	0	0	1	0	1	18
TCGA-27-2524	GBM	MALE	56		0	11	0	0	38	1	2	2	1	0	55
TCGA-27-2526	GBM	FEMALE	79		1	8	0	1	6	1	0	2	2	0	21
TCGA-27-2528	GBM	MALE	62		1	7	1	2	7	0	1	1	0	1	21
TCGA-28-1747	GBM	MALE	44		0	2	1	1	11	0	1	0	0	1	17
TCGA-28-1753	GBM	MALE	53		0	8	0	2	4	0	1	1	0	1	17
TCGA-28-2502	GBM	MALE	65		0	14	0	0	20	2	1	1	1	1	40
TCGA-28-2514	GBM	MALE	45		0	7	0	2	19	0	1	1	0	0	30
TCGA-28-5204	GBM	MALE	72		0	6	1	0	24	0	1	1	3	0	36
TCGA-28-5207	GBM	MALE	71		0	19	1	2	20	0	3	1	0	0	46
TCGA-28-5208	GBM	MALE	52		0	6	0	2	9	0	2	1	1	0	21
TCGA-28-5209	GBM	FEMALE	66		1	13	1	1	7	1	1	2	2	0	29
TCGA-28-5214	GBM	MALE	53		0	20	0	0	20	0	1	2	0	1	44
TCGA-28-5218	GBM	MALE	63		0	24	0	0	2	0	6	1	2	1	36
TCGA-28-5219	GBM	FEMALE	47		0	20	0	1	20	0	3	1	0	0	45
TCGA-28-5220	GBM	MALE	67		0	3	0	0	31	0	4	0	0	1	39
TCGA-28-6450	GBM	MALE	60		0	28	1	1	14	0	1	2	0	1	48
TCGA-32-1970	GBM	MALE	59		0	17	1	3	13	1	1	1	1	1	39
TCGA-32-1977	GBM	FEMALE	63		0	17	0	1	23	1	1	2	0	1	46
TCGA-32-1979	GBM	FEMALE	69		0	27	1	0	9	0	1	2	0	1	41
TCGA-32-1982	GBM	FEMALE	76		1	4	1	2	4	0	1	2	0	0	15
TCGA-32-1986	GBM	MALE	68		0	11	0	0	28	1	1	1	0	0	42
TCGA-32-1991	GBM	MALE	60		0	20	1	1	11	1	0	0	2	1	37
TCGA-32-2491	GBM	MALE	63		1	15	1	0	36	2	2	2	2	0	61
TCGA-32-2494	GBM	FEMALE	58		0	12	0	0	33	0	1	1	1	0	48
TCGA-32-2495	GBM	FEMALE	59		0	27	1	0	14	1	1	2	0	1	47
TCGA-32-2615	GBM	MALE	62		0	14	0	0	29	0	3	0	1	0	47
TCGA-32-2616	GBM	FEMALE	48		4	7	1	17	11	3	1	1	1	0	46
TCGA-32-2634	GBM	MALE	82		1	10	0	3	16	2	3	1	1	0	37
TCGA-32-2638	GBM	MALE	67		0	8	0	1	5	0	1	2	0	0	17
TCGA-32-4208	GBM	MALE	25		0	9	0	1	43	1	0	0	2	0	56
TCGA-32-4210	GBM	MALE	73		0	44	0	0	69	2	5	2	2	1	125
TCGA-32-4211	GBM	MALE	56		0	19	0	0	29	0	2	1	1	1	53
TCGA-32-4213	GBM	FEMALE	47		0	1	0	2	17	1	2	0	0	0	23
TCGA-32-4719	GBM	MALE	73		0	1	0	0	50	0	1	0	0	0	52
TCGA-32-5222	GBM	MALE	66		0	17	0	1	7	0	1	4	0	0	30
TCGA-41-2571	GBM	MALE	89		0	7	0	0	25	1	1	2	0	0	36
TCGA-41-2572	GBM	MALE	67		1	10	0	0	19	0	2	3	0	0	35
TCGA-41-2573	GBM	MALE	59		0	19	0	0	45	1	5	1	0	0	71
TCGA-41-2575	GBM	MALE	75		0	31	0	1	35	1	3	0	0	1	72
TCGA-41-3392	GBM	MALE	88		0	9	0	1	50	1	1	0	2	1	65
TCGA-41-3915	GBM	MALE	48		0	14	0	2	24	0	4	0	0	0	44
TCGA-41-4097	GBM	FEMALE	63		0	12	0	3	28	1	5	0	0	0	49
TCGA-41-5651	GBM	FEMALE	59		1	18	0	0	27	0	1	2	1	2	52
TCGA-41-6646	GBM	FEMALE	73		1	11	0	2	10	0	2	2	0	0	28
TCGA-4W-AA9R	GBM	MALE	61		0	18	0	1	71	3	3	2	2	0	100
TCGA-4W-AA9S	GBM	MALE	69		0	19	0	0	40	2	3	2	1	0	67
TCGA-4W-AA9T	GBM	FEMALE	54		0	15	1	2	9	1	1	2	1	0	32
TCGA-74-6573	GBM	MALE	67		0	8	0	2	34	0	2	1	0	0	47
TCGA-74-6575	GBM	FEMALE	73		3	12	1	2	45	1	2	2	1	0	69
TCGA-74-6578	GBM	MALE	58		1	20	0	0	14	0	1	2	0	0	38
TCGA-74-6581	GBM	MALE	77		0	11	0	1	13	0	2	2	0	0	29
TCGA-74-6584	GBM	FEMALE	55		0	30	0	0	26	0	1	1	0	0	58
TCGA-76-4925	GBM	MALE	76		0	9	0	0	24	2	2	2	1	0	40
TCGA-76-4926	GBM	MALE	68		0	2	1	0	10	0	2	1	0	0	16
TCGA-76-4928	GBM	FEMALE	85		3	5	0	0	20	0	2	1	1	0	32
TCGA-76-4929	GBM	FEMALE	76		0	7	0	1	33	1	4	3	1	0	50
TCGA-76-4931	GBM	FEMALE	70		0	3	1	0	13	1	1	1	1	0	21
TCGA-76-4934	GBM	FEMALE	66		0	47	1	0	74	2	3	3	0	0	130
TCGA-76-4935	GBM	FEMALE	52		0	14	0	0	34	1	2	1	0	0	52
TCGA-76-6191	GBM	MALE	57		0	11	1	0	22	1	2	1	1	0	39
TCGA-76-6192	GBM	MALE	74		0	8	0	0	11	0	1	1	0	0	21
TCGA-76-6280	GBM	MALE	57		0	28	0	1	11	0	2	3	0	0	45
TCGA-76-6282	GBM	MALE	63		0	7	1	0	35	0	2	1	2	0	48
TCGA-76-6283	GBM	FEMALE	71		0	23	0	1	33	4	1	3	0	0	65
TCGA-76-6285	GBM	FEMALE	64		0	18	0	0	65	0	3	1	3	0	90
TCGA-76-6286	GBM	MALE	60		1	10	0	0	37	2	3	1	1	0	55
TCGA-76-6656	GBM	MALE	66		0	17	1	2	6	0	1	2	0	1	30
TCGA-76-6657	GBM	MALE	74		0	12	0	4	12	1	2	2	0	0	33
TCGA-76-6660	GBM	MALE	73		0	24	0	0	37	2	1	1	3	1	69
TCGA-76-6661	GBM	MALE	54		0	18	1	0	18	1	1	3	0	0	42
TCGA-76-6662	GBM	MALE	58		0	13	0	1	15	3	1	1	0	0	34
TCGA-76-6663	GBM	FEMALE	44		0	16	0	3	7	0	1	2	0	0	29
TCGA-76-6664	GBM	FEMALE	49		0	16	0	1	13	0	0	2	2	0	34
TCGA-81-5910	GBM	MALE	64		0	9	1	1	14	1	1	1	0	0	28
TCGA-81-5911	GBM	MALE	33		1	15	1	0	12	2	1	2	0	0	34
TCGA-87-5896	GBM	FEMALE	50		0	18	0	2	15	0	2	1	0	1	39
TCGA-OX-A56R	GBM	MALE	68		1	9	1	1	45	1	4	1	1	0	64
TCGA-RR-A6KA	GBM	FEMALE	72		1	26	0	0	8	0	0	3	1	0	39
TCGA-RR-A6KC	GBM	MALE	55		1	17	1	0	10	0	1	3	0	0	33
TCGA-BA-4074	HNSC	MALE	69	IV	1	10	0	3	34	1	1	0	8	2	60
TCGA-BA-4076	HNSC	MALE	39	IV	2	8	1	4	26	0	0	0	5	2	48
TCGA-BA-4078	HNSC	MALE	83	IV	1	9	0	2	12	0	3	0	4	3	34
TCGA-BA-5149	HNSC	MALE	47	IV	0	14	1	2	14	0	0	1	5	4	41
TCGA-BA-5151	HNSC	MALE	72	IV	2	8	0	4	0	0	0	0	1	1	16
TCGA-BA-5153	HNSC	MALE	51	III	0	7	1	0	11	0	0	0	0	1	20
TCGA-BA-5555	HNSC	MALE	54	IV	1	18	0	2	17	0	3	1	5	6	53
TCGA-BA-6868	HNSC	MALE	53	IV	0	7	1	4	30	3	0	1	5	2	53
TCGA-BA-6869	HNSC	MALE	62	III	2	2	0	5	16	2	1	0	1	1	30
TCGA-BA-6871	HNSC	MALE	75	IV	1	19	1	4	28	0	3	0	5	2	63
TCGA-BA-6872	HNSC	MALE	47	IV	0	18	1	3	22	0	1	2	3	3	53
TCGA-BA-6873	HNSC	MALE	28	IV	0	22	0	2	13	1	1	1	7	2	49
TCGA-BA-7269	HNSC	MALE	61	III	2	15	0	3	40	2	3	1	5	4	75
TCGA-BA-A4IG	HNSC	MALE	77	IV	0	9	1	1	18	0	0	0	2	2	33
TCGA-BA-A4IH	HNSC	MALE	57	IV	2	8	0	0	16	0	1	0	1	1	29
TCGA-BA-A6D8	HNSC	MALE	59	IV	0	10	0	3	56	1	2	0	7	2	81
TCGA-BA-A6DA	HNSC	FEMALE	41	IV	1	6	0	8	25	2	1	1	1	2	47
TCGA-BA-A6DE	HNSC	FEMALE	70	II	0	9	0	2	26	2	1	0	5	0	45
TCGA-BA-A6DJ	HNSC	MALE	62	IV	3	1	0	7	5	1	0	0	0	1	18
TCGA-BA-A8YP	HNSC	MALE	50	IV	0	23	1	0	18	1	2	0	5	3	53
TCGA-BB-4223	HNSC	MALE	48	IV	1	15	1	0	8	0	0	0	0	4	29
TCGA-BB-4224	HNSC	MALE	52	IV	0	14	0	1	21	0	0	0	6	8	50
TCGA-BB-4225	HNSC	MALE	73	IV	0	20	1	1	13	0	0	1	0	3	39
TCGA-BB-4227	HNSC	MALE	66	IV	0	13	0	1	24	1	1	0	2	4	46
TCGA-BB-4228	HNSC	MALE	50	III	0	1	0	2	11	0	0	0	0	1	15
TCGA-BB-7870	HNSC	MALE	58	IV	3	16	0	7	23	2	3	0	2	1	57
TCGA-BB-8601	HNSC	MALE	84	III	0	18	0	2	41	3	4	0	4	0	72
TCGA-BB-A5HY	HNSC	MALE	64	IV	3	19	1	6	25	1	3	1	6	1	66
TCGA-BB-A5HZ	HNSC	MALE	65	IV	1	12	0	3	17	1	2	0	4	1	41
TCGA-BB-A6UM	HNSC	MALE	52	III	0	6	0	2	9	0	0	0	1	1	19
TCGA-BB-A6UO	HNSC	FEMALE	61	IV	0	5	0	7	11	1	0	1	4	1	30
TCGA-C9-A47Z	HNSC	FEMALE	72	III	2	20	1	2	13	0	4	0	5	1	48
TCGA-CN-4723	HNSC	MALE	67	IV	5	17	1	10	10	2	0	1	5	2	53
TCGA-CN-4725	HNSC	MALE	60	II	0	17	0	0	19	2	1	2	5	7	53
TCGA-CN-4727	HNSC	MALE	56	IV	6	21	1	2	17	1	0	0	5	5	58
TCGA-CN-4730	HNSC	MALE	62	IV	1	13	0	1	21	1	2	2	5	3	49
TCGA-CN-4731	HNSC	FEMALE	63	IV	0	10	0	5	12	0	0	1	2	2	32
TCGA-CN-4735	HNSC	MALE	52	IV	1	9	0	3	22	0	0	0	5	1	41
TCGA-CN-4737	HNSC	MALE	19	IV	0	23	0	0	7	1	0	1	6	5	43
TCGA-CN-4741	HNSC	MALE	75	IV	1	6	1	1	4	2	0	1	0	2	18
TCGA-CN-5356	HNSC	MALE	56	III	4	27	1	2	10	0	3	0	6	1	54
TCGA-CN-5358	HNSC	MALE	60	II	0	8	0	5	0	0	0	0	0	0	13
TCGA-CN-5365	HNSC	MALE	38	IV	0	10	1	3	9	1	1	0	2	1	28
TCGA-CN-5367	HNSC	FEMALE	60	IV	0	21	1	3	11	0	0	1	5	3	45
TCGA-CN-5374	HNSC	FEMALE	56	IV	0	6	0	1	12	0	4	1	3	2	29
TCGA-CN-6010	HNSC	MALE	53	IV	1	31	0	1	7	0	2	0	4	2	48
TCGA-CN-6011	HNSC	MALE	57	IV	2	9	2	4	26	1	2	0	4	3	53
TCGA-CN-6012	HNSC	MALE	66	IV	2	28	0	4	18	1	5	0	3	1	62
TCGA-CN-6013	HNSC	MALE	56	IV	0	19	2	2	4	4	0	1	3	4	39
TCGA-CN-6021	HNSC	FEMALE	63	III	1	16	2	3	18	0	5	0	2	2	49
TCGA-CN-6024	HNSC	MALE	66	IV	1	29	1	5	25	1	2	1	5	3	73
TCGA-CN-6988	HNSC	MALE	47	IV	2	23	0	0	16	1	1	1	5	5	54
TCGA-CN-6992	HNSC	MALE	61	IV	0	11	0	5	14	1	0	0	7	1	39
TCGA-CN-6994	HNSC	MALE	67	IV	0	29	2	0	13	0	3	0	5	5	57
TCGA-CN-6995	HNSC	MALE	78	IV	0	24	0	1	22	0	1	0	5	2	55
TCGA-CN-6997	HNSC	MALE	66	IV	0	18	0	3	17	0	2	0	5	2	47
TCGA-CN-6998	HNSC	MALE	53	IV	2	3	2	3	14	0	6	0	2	2	34
TCGA-CN-A497	HNSC	MALE	63	III	2	9	0	3	15	0	2	0	4	1	36
TCGA-CN-A498	HNSC	FEMALE	61	III	1	6	1	5	12	0	0	0	3	2	30
TCGA-CN-A499	HNSC	FEMALE	60	II	0	22	0	1	13	0	4	1	3	2	46
TCGA-CN-A49A	HNSC	MALE	60	IV	0	25	1	2	18	0	1	1	5	3	56
TCGA-CN-A49B	HNSC	MALE	71	III	0	14	0	1	24	0	1	0	3	3	46
TCGA-CN-A49C	HNSC	MALE	67	IV	0	7	0	1	9	1	2	0	0	1	21
TCGA-CN-A63T	HNSC	MALE	60	IV	2	20	2	2	31	1	4	0	3	2	67
TCGA-CN-A63U	HNSC	MALE	50	IV	4	16	0	1	30	1	0	0	7	0	59
TCGA-CN-A63W	HNSC	FEMALE	48	IV	1	15	0	2	30	5	0	0	5	1	59
TCGA-CN-A641	HNSC	MALE	47	IV	1	10	0	0	27	2	0	1	4	0	45
TCGA-CN-A642	HNSC	MALE	57	IV	2	3	0	3	0	0	0	0	0	2	10
TCGA-CN-A6UY	HNSC	MALE	57	IV	0	2	0	1	21	0	1	0	1	1	27
TCGA-CN-A6V3	HNSC	MALE	61	IV	1	7	0	6	3	0	0	0	2	4	23
TCGA-CN-A6V6	HNSC	MALE	59	IV	1	19	1	5	11	0	0	0	1	4	42
TCGA-CN-A6V7	HNSC	MALE	40	IV	1	9	0	0	16	1	1	0	2	1	31
TCGA-CQ-5323	HNSC	MALE	82	I	0	14	0	3	10	0	1	0	3	2	33
TCGA-CQ-5324	HNSC	MALE	59	III	2	2	0	4	1	0	0	0	0	0	9
TCGA-CQ-5329	HNSC	FEMALE	46	II	0	14	0	0	6	1	0	1	0	4	26
TCGA-CQ-5330	HNSC	FEMALE	69	IV	0	6	0	0	10	1	1	2	2	3	25
TCGA-CQ-5332	HNSC	MALE	87	III	0	22	1	2	25	0	3	0	6	1	60
TCGA-CQ-6223	HNSC	MALE	69	II	0	13	1	0	13	1	1	0	2	1	32
TCGA-CQ-6225	HNSC	MALE	65	III	0	30	0	2	21	0	1	2	6	4	66
TCGA-CQ-6228	HNSC	FEMALE	71	IV	1	19	0	2	23	1	0	0	5	2	53
TCGA-CQ-7065	HNSC	MALE	40	II	0	9	0	1	21	0	1	0	5	2	39
TCGA-CQ-7068	HNSC	FEMALE	80	II	1	5	0	2	1	0	0	0	0	3	12
TCGA-CQ-7071	HNSC	FEMALE	76	III	2	0	0	11	1	0	0	0	0	0	14
TCGA-CQ-A4C9	HNSC	MALE	56	III	1	22	0	1	16	0	1	1	4	4	50
TCGA-CQ-A4CD	HNSC	MALE	69	IV	0	5	0	3	13	1	0	0	2	4	28
TCGA-CQ-A4CG	HNSC	FEMALE	78	III	2	12	2	2	3	0	0	1	1	4	27
TCGA-CQ-A4CI	HNSC	MALE	73	III	1	10	0	0	29	2	2	0	4	1	49
TCGA-CR-5243	HNSC	MALE	51	IV	0	6	1	3	7	1	0	0	2	4	24
TCGA-CR-5247	HNSC	MALE	48	III	0	20	0	2	29	0	1	1	5	2	60
TCGA-CR-5249	HNSC	FEMALE	35	II	0	2	1	0	1	0	0	0	1	0	5
TCGA-CR-5250	HNSC	MALE	71	II	2	0	0	1	3	0	0	0	0	0	6
TCGA-CR-6467	HNSC	MALE	59	III	0	18	0	1	8	0	0	1	0	5	33
TCGA-CR-6471	HNSC	MALE	58	IV	1	3	0	2	0	0	0	0	1	2	9
TCGA-CR-6472	HNSC	MALE	59	IV	4	3	2	3	17	0	2	0	0	1	32
TCGA-CR-6473	HNSC	MALE	68	IV	0	9	0	2	11	0	0	0	0	3	25
TCGA-CR-6480	HNSC	MALE	53	IV	0	6	0	0	9	1	0	0	0	1	17
TCGA-CR-6491	HNSC	MALE	60	IV	1	12	0	3	11	0	0	0	2	0	29
TCGA-CR-6493	HNSC	MALE	69	IV	0	5	0	2	22	0	0	0	3	3	35
TCGA-CR-7364	HNSC	MALE	66	III	1	8	0	1	19	2	1	0	4	2	38
TCGA-CR-7365	HNSC	MALE	60	IV	0	28	1	4	13	2	3	1	5	3	60
TCGA-CR-7368	HNSC	MALE	54	IV	0	9	0	2	5	0	0	0	3	3	22
TCGA-CR-7369	HNSC	MALE	59	IV	0	7	0	1	10	1	2	0	5	3	29
TCGA-CR-7370	HNSC	FEMALE	72	II	3	31	3	6	15	1	2	2	2	3	68
TCGA-CR-7373	HNSC	MALE	66	IV	1	12	0	3	12	0	3	0	4	1	36
TCGA-CR-7374	HNSC	FEMALE	67	II	2	10	1	8	11	0	1	0	2	0	35
TCGA-CR-7380	HNSC	MALE	58	IV	1	22	0	3	12	0	0	1	5	1	45
TCGA-CR-7385	HNSC	MALE	42	IV	0	4	0	0	5	0	1	0	1	1	12
TCGA-CR-7390	HNSC	MALE	67	IV	0	33	1	3	16	1	0	1	4	4	63
TCGA-CR-7398	HNSC	FEMALE	53	II	0	10	0	3	14	2	1	0	3	3	36
TCGA-CR-7399	HNSC	FEMALE	60	IV	1	14	1	1	14	0	2	0	2	4	39
TCGA-CR-7402	HNSC	MALE	68	III	2	8	0	7	10	2	2	0	1	1	33
TCGA-CV-5430	HNSC	MALE	61	IV	0	31	1	3	11	0	2	0	7	2	57
TCGA-CV-5432	HNSC	MALE	68	III	1	28	0	3	25	0	1	1	6	6	71
TCGA-CV-5434	HNSC	MALE	60	IV	2	29	0	5	9	0	2	0	4	5	56
TCGA-CV-5435	HNSC	MALE	57	IV	0	11	1	2	17	1	3	1	5	3	44
TCGA-CV-5436	HNSC	MALE	65	IV	0	12	1	1	13	0	0	1	3	3	34
TCGA-CV-5439	HNSC	MALE	62	IV	1	12	0	0	19	1	1	2	4	2	42
TCGA-CV-5440	HNSC	MALE	52	IV	0	25	1	2	16	0	1	1	4	7	57
TCGA-CV-5441	HNSC	MALE	58	IV	0	4	0	5	15	2	1	0	4	1	32
TCGA-CV-5442	HNSC	FEMALE	76	IV	3	27	1	2	3	0	0	2	0	5	43
TCGA-CV-5443	HNSC	MALE	63	III	0	1	0	0	14	0	0	0	0	0	15
TCGA-CV-5970	HNSC	MALE	59	IV	0	21	1	2	16	0	0	1	3	4	48
TCGA-CV-5971	HNSC	MALE	60	IV	1	0	0	1	0	0	0	0	0	0	2
TCGA-CV-5973	HNSC	FEMALE	62	III	0	6	0	3	34	1	0	1	4	2	51
TCGA-CV-5976	HNSC	MALE	50	IV	0	5	0	6	18	0	0	0	4	1	34
TCGA-CV-5977	HNSC	MALE	66	IV	1	24	0	2	28	0	4	1	5	3	68
TCGA-CV-5979	HNSC	MALE	26	IV	0	5	0	1	20	0	1	0	4	1	32
TCGA-CV-6003	HNSC	FEMALE	50	III	0	19	0	3	32	0	1	1	6	3	65
TCGA-CV-6433	HNSC	MALE	57	II	0	9	0	1	9	0	0	0	1	3	23
TCGA-CV-6441	HNSC	MALE	60	III	2	3	0	4	32	1	2	0	4	1	49
TCGA-CV-6933	HNSC	MALE	53	III	1	29	0	0	14	1	0	1	8	6	60
TCGA-CV-6935	HNSC	MALE	67	IV	2	15	4	2	20	0	1	0	4	2	50
TCGA-CV-6936	HNSC	MALE	68	IV	2	14	1	5	10	1	0	0	2	6	41
TCGA-CV-6940	HNSC	FEMALE	80	III	0	29	1	1	15	0	4	0	6	2	58
TCGA-CV-6941	HNSC	MALE	51	III	2	23	0	3	11	0	2	1	3	2	47
TCGA-CV-6945	HNSC	MALE	41	IV	0	20	1	6	23	1	1	3	3	4	62
TCGA-CV-6948	HNSC	FEMALE	79	IV	1	5	2	3	18	1	1	0	6	3	40
TCGA-CV-6950	HNSC	MALE	64	IV	1	24	0	3	8	0	1	2	3	1	43
TCGA-CV-6951	HNSC	MALE	57	IV	0	18	1	5	11	0	0	1	3	4	43
TCGA-CV-6952	HNSC	FEMALE	65	IV	0	5	1	4	6	0	0	0	2	2	20
TCGA-CV-6954	HNSC	MALE	59	IV	1	9	0	2	14	0	1	2	6	3	38
TCGA-CV-6955	HNSC	FEMALE	74	II	2	2	0	5	7	1	0	0	0	0	17
TCGA-CV-6956	HNSC	MALE	67	III	1	5	0	2	12	2	2	1	4	1	30
TCGA-CV-6959	HNSC	MALE	48	III	0	17	0	4	1	1	1	1	3	4	32
TCGA-CV-6960	HNSC	MALE	49	III	1	7	0	2	33	1	0	0	6	1	51
TCGA-CV-6961	HNSC	MALE	61	II	1	7	0	5	17	2	1	0	1	2	36
TCGA-CV-6962	HNSC	MALE	65	IV	1	27	0	6	24	1	4	2	2	5	72
TCGA-CV-7090	HNSC	MALE	39	II	0	26	0	2	11	0	2	3	3	3	50
TCGA-CV-7091	HNSC	MALE	54	I	2	27	0	2	17	0	2	0	6	4	60
TCGA-CV-7095	HNSC	FEMALE	87	II	1	11	1	4	24	1	0	1	4	2	49
TCGA-CV-7097	HNSC	MALE	53	II	0	17	0	1	15	1	0	0	2	0	36
TCGA-CV-7099	HNSC	FEMALE	85	II	5	4	0	10	3	0	1	0	1	1	25
TCGA-CV-7100	HNSC	MALE	66	III	0	10	0	1	6	0	1	0	3	2	23
TCGA-CV-7101	HNSC	MALE	80	II	1	26	1	4	10	1	2	2	4	4	55
TCGA-CV-7102	HNSC	FEMALE	76	IV	1	23	0	3	10	1	1	0	3	5	47
TCGA-CV-7103	HNSC	MALE	49	IV	2	9	0	2	18	0	2	0	3	3	39
TCGA-CV-7104	HNSC	FEMALE	61	IV	0	10	0	3	16	0	2	0	4	3	38
TCGA-CV-7177	HNSC	FEMALE	82	II	2	19	1	3	24	1	1	2	3	3	59
TCGA-CV-7178	HNSC	FEMALE	64	IV	0	25	0	2	5	0	4	1	5	4	46
TCGA-CV-7183	HNSC	MALE	53	II	1	1	0	4	0	0	0	0	0	0	6
TCGA-CV-7235	HNSC	MALE	67	II	0	31	0	0	20	0	3	0	4	2	60
TCGA-CV-7243	HNSC	MALE	50	III	0	20	0	2	20	1	0	2	5	5	55
TCGA-CV-7245	HNSC	MALE	62	IV	1	30	1	3	19	2	2	3	6	5	72
TCGA-CV-7247	HNSC	MALE	55	III	1	34	0	1	16	0	2	0	5	5	64
TCGA-CV-7250	HNSC	MALE	64	IV	6	20	2	3	0	0	0	0	0	2	33
TCGA-CV-7253	HNSC	MALE	58	IV	0	12	0	3	13	1	0	0	3	1	33
TCGA-CV-7255	HNSC	FEMALE	32	IV	0	22	0	2	14	0	3	0	7	3	51
TCGA-CV-7261	HNSC	MALE	57	IV	0	39	1	3	12	0	1	0	4	5	65
TCGA-CV-7263	HNSC	MALE	64	II	0	32	0	3	14	2	5	1	3	2	62
TCGA-CV-7406	HNSC	MALE	49	II	1	8	1	0	11	0	1	0	1	1	24
TCGA-CV-7407	HNSC	FEMALE	67	II	1	22	0	2	25	0	4	0	4	2	60
TCGA-CV-7414	HNSC	MALE	78	IV	2	16	0	4	21	1	0	0	4	2	50
TCGA-CV-7415	HNSC	MALE	60	IV	1	24	0	3	16	0	2	0	7	2	55
TCGA-CV-7416	HNSC	FEMALE	29	IV	0	24	0	1	10	0	2	1	6	3	47
TCGA-CV-7418	HNSC	MALE	62	IV	0	23	0	4	21	1	3	0	2	1	55
TCGA-CV-7421	HNSC	MALE	76	IV	0	28	1	2	22	0	2	0	4	7	66
TCGA-CV-7423	HNSC	MALE	65	II	1	15	1	0	18	1	1	1	5	4	47
TCGA-CV-7424	HNSC	MALE	67	IV	1	27	3	3	13	3	1	0	3	5	59
TCGA-CV-7427	HNSC	FEMALE	73	II	2	5	1	6	1	0	0	0	0	2	17
TCGA-CV-7429	HNSC	MALE	55	IV	0	22	1	2	11	0	0	0	1	1	38
TCGA-CV-7430	HNSC	MALE	56	IV	2	10	0	2	18	1	0	0	6	3	42
TCGA-CV-7432	HNSC	MALE	79	II	0	3	0	2	31	1	3	0	4	1	45
TCGA-CV-7434	HNSC	MALE	64	IV	0	16	0	3	10	0	0	1	3	3	36
TCGA-CV-7435	HNSC	FEMALE	57	IV	0	28	1	5	11	0	1	0	3	4	53
TCGA-CV-7437	HNSC	MALE	77	II	0	24	3	3	7	0	4	0	5	3	49
TCGA-CV-7438	HNSC	FEMALE	87	I	2	3	0	4	16	0	0	0	0	1	26
TCGA-CV-7440	HNSC	MALE	38	II	2	16	1	3	15	1	1	1	1	4	45
TCGA-CV-A45Q	HNSC	FEMALE	69	IV	1	3	0	4	6	2	0	1	0	1	18
TCGA-CV-A45R	HNSC	MALE	46	III	1	14	0	4	14	0	1	1	3	4	42
TCGA-CV-A45U	HNSC	MALE	59	IV	0	17	2	4	10	0	1	2	3	5	44
TCGA-CV-A45Y	HNSC	MALE	61	IV	0	6	0	2	11	0	0	0	0	1	20
TCGA-CV-A463	HNSC	FEMALE	82	IV	1	9	0	8	1	0	0	1	0	2	22
TCGA-CV-A6JD	HNSC	FEMALE	82	IV	1	2	1	7	1	0	0	0	2	2	16
TCGA-CV-A6JE	HNSC	MALE	78	II	1	9	0	7	24	0	1	1	3	3	49
TCGA-CV-A6JM	HNSC	MALE	85	IV	3	18	0	6	14	0	3	1	6	2	53
TCGA-CV-A6JN	HNSC	MALE	53	II	2	2	0	3	27	0	1	1	2	1	39
TCGA-CV-A6JT	HNSC	MALE	65	II	1	3	0	1	8	0	0	0	3	2	18
[truncated: 3,990 more rows]
