# Supplementary material for: Comprehensive patient-level classification and quantification of driver events in TCGA PanCanAtlas cohorts
Source: PLoS Genet. 2022 Jan 14;18(1):e1009996. doi: 10.1371/journal.pgen.1009996 (PMC8759692; doi:10.1371/journal.pgen.1009996)
Supplement: S4 Files — (ZIP) [file pgen.1009996.s004.zip › Aneuploidy/PANCAN GISTIC2/data/2021_11_23_15_3_distribution_cohorts_males.tsv]

Cancer type	Average number of SNA-based oncogenic events per patient	Average number of CNA-based oncogenic events per patient	Average number of Mixed oncogenic events per patient	Average number of SNA-based tumor suppressor events per patient	Average number of CNA-based tumor suppressor events per patient	Average number of Mixed tumor suppressor events per patient	Average number of Driver chromosome losses per patient	Average number of Driver chromosome gains per patient	Average number of Driver arm losses per patient	Average number of Driver arm gains per patient	Average number of driver events of all classes per patient
ACC	0.5714285714285714	13.714285714285714	0.07142857142857142	1.0714285714285714	24.142857142857142	0.4642857142857143	1.0714285714285714	4.214285714285714	0.5	0.5	46.32142857142857
BLCA	1.7716894977168949	12.547945205479452	0.5616438356164384	4.242009132420091	17.744292237442924	1.2511415525114156	1.5159817351598173	0.5981735159817352	3.2374429223744294	2.0593607305936072	45.529680365296805
BRCA	0.7777777777777778	13.88888888888889	0.1111111111111111	0.6666666666666666	19.0	0.3333333333333333	1.4444444444444444	0.5555555555555556	2.5555555555555554	2.5555555555555554	41.888888888888886
CHOL	0.6363636363636364	9.090909090909092	0.2727272727272727	2.0	20.90909090909091	1.5454545454545454	1.0	0.0	2.909090909090909	0.6363636363636364	39.0
COAD	2.0948275862068964	8.85344827586207	0.19827586206896552	5.767241379310345	11.525862068965518	0.5172413793103449	1.853448275862069	1.1982758620689655	1.8275862068965518	1.603448275862069	35.439655172413794
DLBC	1.0909090909090908	5.454545454545454	0.09090909090909091	1.9090909090909092	4.545454545454546	0.09090909090909091	0.0	0.8181818181818182	0.0	0.7272727272727273	14.727272727272727
ESCA	0.9690721649484536	19.896907216494846	0.44329896907216493	2.4123711340206184	12.494845360824742	0.5360824742268041	2.5876288659793816	0.5257731958762887	3.5463917525773194	1.5463917525773196	44.95876288659794
GBM	0.3271604938271605	12.839506172839506	0.3333333333333333	0.9320987654320988	22.432098765432098	0.49382716049382713	1.771604938271605	1.3148148148148149	0.691358024691358	0.30246913580246915	41.43827160493827
HNSC	0.9399141630901288	14.253218884120171	0.33905579399141633	2.592274678111588	16.888412017167383	0.592274678111588	1.1158798283261802	0.48068669527896996	3.223175965665236	2.467811158798283	42.892703862660944
KICH	0.22857142857142856	8.514285714285714	0.05714285714285714	0.6	35.0	0.37142857142857144	4.628571428571429	0.0	0.17142857142857143	0.0	49.57142857142857
KIRC	0.37037037037037035	6.725925925925926	0.05185185185185185	1.0148148148148148	10.91851851851852	0.9629629629629629	1.5037037037037038	1.2814814814814814	1.0518518518518518	0.16296296296296298	24.044444444444444
KIRP	0.3941176470588235	7.364705882352941	0.08235294117647059	1.1823529411764706	5.676470588235294	0.16470588235294117	0.20588235294117646	2.711764705882353	0.0	0.27647058823529413	18.058823529411764
LGG	1.1088709677419355	3.7903225806451615	0.09274193548387097	1.596774193548387	9.10483870967742	0.2782258064516129	0.6008064516129032	0.17338709677419356	1.1209677419354838	0.23387096774193547	18.100806451612904
LIHC	0.9903846153846154	6.706730769230769	0.09615384615384616	1.3605769230769231	23.985576923076923	0.7836538461538461	1.3798076923076923	0.5240384615384616	2.5576923076923075	2.0288461538461537	40.41346153846154
LUAD	1.672	13.872	0.768	2.304	18.104	0.856	2.416	0.4	2.976	2.24	45.608
LUSC	1.5	21.183673469387756	0.7040816326530612	3.183673469387755	20.602040816326532	0.8826530612244898	2.1683673469387754	0.6683673469387755	5.096938775510204	3.433673469387755	59.423469387755105
MESO	0.13043478260869565	7.956521739130435	0.06521739130434782	0.6521739130434783	19.369565217391305	0.5	2.1739130434782608	0.1956521739130435	1.2391304347826086	0.6956521739130435	32.97826086956522
PAAD	0.6785714285714286	8.035714285714286	0.4642857142857143	1.1428571428571428	20.821428571428573	0.9642857142857143	1.3214285714285714	0.21428571428571427	2.9642857142857144	1.0357142857142858	37.642857142857146
PCPG	0.19047619047619047	1.9047619047619047	0.047619047619047616	0.2857142857142857	17.666666666666668	0.19047619047619047	1.3333333333333333	0.09523809523809523	1.6666666666666667	0.09523809523809523	23.476190476190474
PRAD	0.41904761904761906	3.3904761904761904	0.031746031746031744	0.7714285714285715	9.615873015873015	0.17777777777777778	0.33015873015873015	0.1111111111111111	0.8507936507936508	0.4380952380952381	16.136507936507936
READ	2.027027027027027	9.324324324324325	0.24324324324324326	6.216216216216216	13.54054054054054	0.6216216216216216	2.4864864864864864	1.7027027027027026	1.837837837837838	1.2972972972972974	39.2972972972973
SARC	0.2804878048780488	12.207317073170731	0.13414634146341464	0.9512195121951219	23.79268292682927	0.3902439024390244	1.2926829268292683	0.0975609756097561	1.2073170731707317	1.2560975609756098	41.609756097560975
SKCM	2.5	9.125	0.75	3.517857142857143	20.714285714285715	0.6964285714285714	1.3392857142857142	1.2857142857142858	1.9642857142857142	1.3928571428571428	43.285714285714285
STAD	1.5253164556962024	13.518987341772151	0.34177215189873417	5.113924050632911	14.39873417721519	0.6329113924050633	1.9240506329113924	1.0379746835443038	2.1962025316455698	0.7974683544303798	41.4873417721519
TGCT	0.2696629213483146	16.93258426966292	0.14606741573033707	0.29213483146067415	16.191011235955056	0.07865168539325842	4.550561797752809	2.348314606741573	1.101123595505618	1.6292134831460674	43.53932584269663
THCA	0.8058252427184466	0.5436893203883495	0.009708737864077669	0.20388349514563106	1.1262135922330097	0.019417475728155338	0.22330097087378642	0.08737864077669903	0.009708737864077669	0.06796116504854369	3.0970873786407767
THYM	1.1764705882352942	3.235294117647059	0.0	0.35294117647058826	5.470588235294118	0.11764705882352941	0.35294117647058826	0.23529411764705882	0.4117647058823529	0.29411764705882354	11.647058823529411
UVM	1.2093023255813953	2.953488372093023	0.0	0.16279069767441862	8.511627906976743	0.06976744186046512	0.4418604651162791	0.6744186046511628	0.7441860465116279	1.0930232558139534	15.86046511627907
PANCAN	0.9896597731821214	9.970313542361575	0.2621747831887925	2.1014009339559707	15.050033355570381	0.5466977985323549	1.4212808539026018	0.78552368245497	1.9116077384923282	1.242494996664443	34.28118745830554
