# Supplementary material for: Comprehensive patient-level classification and quantification of driver events in TCGA PanCanAtlas cohorts
Source: PLoS Genet. 2022 Jan 14;18(1):e1009996. doi: 10.1371/journal.pgen.1009996 (PMC8759692; doi:10.1371/journal.pgen.1009996)
Supplement: S4 Files — (ZIP) [file pgen.1009996.s004.zip › Aneuploidy/PANCAN GISTIC2/data/2021_11_23_15_3_distribution_age_males.tsv]

Age group	Average number of SNA-based oncogenic events per patient	Average number of CNA-based oncogenic events per patient	Average number of Mixed oncogenic events per patient	Average number of SNA-based tumor suppressor events per patient	Average number of CNA-based tumor suppressor events per patient	Average number of Mixed tumor suppressor events per patient	Average number of Driver chromosome losses per patient	Average number of Driver chromosome gains per patient	Average number of Driver arm losses per patient	Average number of Driver arm gains per patient	Average number of driver events of all classes per patient
<25	0.8269230769230769	8.73076923076923	0.038461538461538464	0.9038461538461539	12.326923076923077	0.15384615384615385	2.2115384615384617	1.0576923076923077	1.0576923076923077	0.8846153846153846	28.192307692307693
25-29	0.7076923076923077	6.0	0.07692307692307693	1.0307692307692307	11.03076923076923	0.1076923076923077	1.4923076923076923	0.676923076923077	0.9230769230769231	0.5538461538461539	22.6
30-34	0.9166666666666666	7.65625	0.10416666666666667	1.7083333333333333	10.427083333333334	0.21875	1.4583333333333333	0.71875	1.0416666666666667	0.6875	24.9375
35-39	0.822429906542056	5.5607476635514015	0.102803738317757	1.0186915887850467	11.719626168224298	0.27102803738317754	1.0934579439252337	0.6261682242990654	1.2616822429906542	0.6915887850467289	23.16822429906542
40-44	0.808	8.216	0.136	1.56	14.024	0.368	1.296	0.904	1.352	0.8	29.464
45-49	1.0051020408163265	9.25	0.18877551020408162	1.8673469387755102	14.658163265306122	0.49489795918367346	1.3112244897959184	0.8316326530612245	1.75	1.1428571428571428	32.5
50-54	0.7041800643086816	9.154340836012862	0.21543408360128619	1.3762057877813505	14.170418006430868	0.4662379421221865	1.1028938906752412	0.7395498392282959	1.697749196141479	1.0996784565916398	30.726688102893892
55-59	0.8399014778325123	10.088669950738916	0.2512315270935961	1.916256157635468	15.911330049261084	0.5566502463054187	1.332512315270936	0.7339901477832512	2.0123152709359604	1.2438423645320198	34.88669950738916
60-64	0.8912579957356077	9.611940298507463	0.2771855010660981	1.8550106609808101	15.0	0.5884861407249466	1.3219616204690832	0.7953091684434968	1.840085287846482	1.1343283582089552	33.31556503198294
65-69	1.0884955752212389	10.6570796460177	0.336283185840708	2.2964601769911503	16.00221238938053	0.5907079646017699	1.426991150442478	0.6526548672566371	2.2146017699115044	1.5331858407079646	36.79867256637168
70-74	1.278592375366569	11.727272727272727	0.34310850439882695	2.935483870967742	15.085043988269796	0.6862170087976539	1.7126099706744868	0.8973607038123167	2.1788856304985336	1.4604105571847508	38.3049853372434
75-79	1.2968036529680365	12.383561643835616	0.3470319634703196	3.2557077625570776	17.447488584474886	0.7397260273972602	1.735159817351598	0.8812785388127854	2.502283105022831	1.5342465753424657	42.12328767123287
80-84	1.2897196261682242	11.532710280373832	0.2803738317757009	2.8878504672897196	17.242990654205606	0.7476635514018691	1.5794392523364487	0.9906542056074766	2.289719626168224	1.644859813084112	40.48598130841121
>=85	1.5365853658536586	11.146341463414634	0.5609756097560976	4.853658536585366	17.78048780487805	0.7804878048780488	1.5365853658536586	0.8048780487804879	2.048780487804878	1.6097560975609757	42.65853658536585
