# Supplementary material for: Comprehensive patient-level classification and quantification of driver events in TCGA PanCanAtlas cohorts
Source: PLoS Genet. 2022 Jan 14;18(1):e1009996. doi: 10.1371/journal.pgen.1009996 (PMC8759692; doi:10.1371/journal.pgen.1009996)
Supplement: S4 Files — (ZIP) [file pgen.1009996.s004.zip › Aneuploidy/PANCAN GISTIC2/data/2021_11_23_15_3_distribution_events_detailed.tsv]

Total number of driver events in a patient	Average number of SNA-based oncogenic events per patient	Average number of CNA-based oncogenic events per patient	Average number of Mixed oncogenic events per patient	Average number of SNA-based tumor suppressor events per patient	Average number of CNA-based tumor suppressor events per patient	Average number of Mixed tumor suppressor events per patient	Average number of Driver chromosome losses per patient	Average number of Driver chromosome gains per patient	Average number of Driver arm losses per patient	Average number of Driver arm gains per patient	Average number of driver events of all classes per patient
1	0.8418604651162791	0.004651162790697674	0.0	0.09302325581395349	0.05581395348837209	0.0	0.0	0.0	0.004651162790697674	0.0	1.0
2	1.0224719101123596	0.056179775280898875	0.011235955056179775	0.42696629213483145	0.4044943820224719	0.0	0.056179775280898875	0.0	0.0	0.02247191011235955	2.0
3	0.7419354838709677	0.43548387096774194	0.016129032258064516	0.7096774193548387	0.7419354838709677	0.03225806451612903	0.1935483870967742	0.04838709677419355	0.04838709677419355	0.03225806451612903	3.0
4	0.8227848101265823	0.4430379746835443	0.0	0.6455696202531646	1.5316455696202531	0.0759493670886076	0.27848101265822783	0.012658227848101266	0.11392405063291139	0.0759493670886076	4.0
5	0.8292682926829268	0.926829268292683	0.024390243902439025	0.9634146341463414	1.6829268292682926	0.08536585365853659	0.13414634146341464	0.08536585365853659	0.1951219512195122	0.07317073170731707	5.0
6	1.0422535211267605	1.1830985915492958	0.028169014084507043	1.2112676056338028	1.8169014084507042	0.08450704225352113	0.07042253521126761	0.1267605633802817	0.22535211267605634	0.2112676056338028	6.0
7	0.927536231884058	0.9420289855072463	0.043478260869565216	1.2463768115942029	3.0	0.2608695652173913	0.07246376811594203	0.18840579710144928	0.21739130434782608	0.10144927536231885	7.0
8	0.8676470588235294	1.6323529411764706	0.04411764705882353	1.4264705882352942	2.985294117647059	0.19117647058823528	0.1323529411764706	0.20588235294117646	0.3088235294117647	0.20588235294117646	8.0
9	0.8769230769230769	1.876923076923077	0.06153846153846154	1.5846153846153845	3.276923076923077	0.18461538461538463	0.2	0.4	0.24615384615384617	0.2923076923076923	9.0
10	0.8620689655172413	2.471264367816092	0.06896551724137931	1.7126436781609196	3.4942528735632186	0.19540229885057472	0.12643678160919541	0.3793103448275862	0.3448275862068966	0.3448275862068966	10.0
11	0.9775280898876404	2.842696629213483	0.0449438202247191	1.6179775280898876	3.7865168539325844	0.2247191011235955	0.1348314606741573	0.7303370786516854	0.43820224719101125	0.20224719101123595	11.0
12	0.9135802469135802	3.3333333333333335	0.04938271604938271	1.8518518518518519	3.654320987654321	0.2716049382716049	0.18518518518518517	0.5679012345679012	0.6296296296296297	0.5432098765432098	12.0
13	0.8723404255319149	2.904255319148936	0.0851063829787234	1.7765957446808511	5.329787234042553	0.24468085106382978	0.20212765957446807	0.5531914893617021	0.6276595744680851	0.40425531914893614	13.0
14	1.0326086956521738	3.782608695652174	0.09782608695652174	2.0760869565217392	4.673913043478261	0.1956521739130435	0.14130434782608695	0.717391304347826	0.7391304347826086	0.5434782608695652	14.0
15	0.9583333333333334	4.175	0.10833333333333334	1.6166666666666667	5.616666666666666	0.25	0.275	0.725	0.7	0.575	15.0
16	0.95	3.95	0.09	2.28	6.22	0.24	0.28	0.54	0.86	0.59	16.0
17	0.9340659340659341	4.175824175824176	0.06593406593406594	2.230769230769231	6.758241758241758	0.27472527472527475	0.43956043956043955	0.6153846153846154	0.8901098901098901	0.6153846153846154	17.0
18	0.9489795918367347	4.775510204081633	0.11224489795918367	1.9081632653061225	7.224489795918367	0.336734693877551	0.2755102040816326	0.6632653061224489	1.0918367346938775	0.6632653061224489	18.0
19	1.0833333333333333	5.0	0.07142857142857142	2.369047619047619	7.392857142857143	0.36904761904761907	0.2619047619047619	0.8809523809523809	0.8809523809523809	0.6904761904761905	19.0
20	1.2580645161290323	5.548387096774194	0.1827956989247312	3.064516129032258	7.021505376344086	0.3763440860215054	0.3870967741935484	0.5483870967741935	0.9139784946236559	0.6989247311827957	20.0
21	1.041237113402062	4.917525773195877	0.09278350515463918	2.2268041237113403	9.505154639175258	0.32989690721649484	0.6804123711340206	0.5360824742268041	1.0	0.6701030927835051	21.0
22	1.3488372093023255	4.441860465116279	0.11627906976744186	4.0813953488372094	8.69767441860465	0.313953488372093	0.6511627906976745	0.6511627906976745	0.9883720930232558	0.7093023255813954	22.0
23	1.03125	6.1875	0.15625	1.8541666666666667	9.802083333333334	0.3020833333333333	0.71875	0.8541666666666666	1.1875	0.90625	23.0
24	0.9230769230769231	6.769230769230769	0.2087912087912088	2.967032967032967	9.505494505494505	0.2857142857142857	0.7032967032967034	0.6813186813186813	1.054945054945055	0.9010989010989011	24.0
25	1.1866666666666668	6.906666666666666	0.14666666666666667	3.0933333333333333	9.546666666666667	0.4	0.84	0.88	1.0	1.0	25.0
26	1.0422535211267605	6.985915492957746	0.16901408450704225	3.4788732394366195	10.366197183098592	0.39436619718309857	0.7183098591549296	0.7746478873239436	1.1690140845070423	0.9014084507042254	26.0
27	0.9247311827956989	7.645161290322581	0.27956989247311825	2.913978494623656	10.806451612903226	0.3978494623655914	0.8172043010752689	0.6881720430107527	1.3225806451612903	1.2043010752688172	27.0
28	0.735632183908046	7.379310344827586	0.13793103448275862	1.8620689655172413	12.908045977011493	0.5057471264367817	1.0574712643678161	0.7931034482758621	1.5977011494252873	1.0229885057471264	28.0
29	1.0506329113924051	7.810126582278481	0.21518987341772153	3.7341772151898733	11.620253164556962	0.3924050632911392	1.0	0.7215189873417721	1.4430379746835442	1.0126582278481013	29.0
30	1.0113636363636365	8.704545454545455	0.20454545454545456	2.8636363636363638	12.454545454545455	0.4090909090909091	0.9659090909090909	0.7272727272727273	1.4204545454545454	1.2386363636363635	30.0
31	1.1145833333333333	8.291666666666666	0.1875	2.59375	13.572916666666666	0.5729166666666666	1.1666666666666667	0.6458333333333334	1.7083333333333333	1.1458333333333333	31.0
32	1.336734693877551	8.979591836734693	0.3163265306122449	3.9591836734693877	12.10204081632653	0.5612244897959183	1.1224489795918366	0.8571428571428571	1.4183673469387754	1.346938775510204	32.0
33	1.2247191011235956	8.898876404494382	0.23595505617977527	4.146067415730337	12.775280898876405	0.39325842696629215	1.5617977528089888	0.6966292134831461	1.752808988764045	1.3146067415730338	33.0
34	0.8478260869565217	10.815217391304348	0.2608695652173913	3.532608695652174	13.152173913043478	0.358695652173913	1.326086956521739	0.7934782608695652	1.75	1.1630434782608696	34.0
35	1.131578947368421	9.723684210526315	0.3026315789473684	2.9342105263157894	15.105263157894736	0.42105263157894735	1.355263157894737	0.631578947368421	1.9605263157894737	1.4342105263157894	35.0
36	1.1222222222222222	10.344444444444445	0.25555555555555554	2.7888888888888888	15.233333333333333	0.5	1.6666666666666667	0.6666666666666666	2.088888888888889	1.3333333333333333	36.0
37	1.0365853658536586	10.134146341463415	0.24390243902439024	3.2439024390243905	15.329268292682928	0.6341463414634146	1.6951219512195121	0.9512195121951219	2.2804878048780486	1.451219512195122	37.0
38	1.1627906976744187	10.232558139534884	0.19767441860465115	3.4651162790697674	16.186046511627907	0.4418604651162791	1.813953488372093	0.9418604651162791	2.395348837209302	1.1627906976744187	38.0
39	0.8529411764705882	11.892156862745098	0.3627450980392157	2.3823529411764706	16.431372549019606	0.7058823529411765	1.8823529411764706	0.7352941176470589	2.215686274509804	1.5392156862745099	39.0
40	0.8452380952380952	10.869047619047619	0.3333333333333333	2.1666666666666665	18.321428571428573	0.6904761904761905	2.142857142857143	1.0	2.1785714285714284	1.4523809523809523	40.0
41	1.0493827160493827	11.679012345679013	0.2839506172839506	3.074074074074074	17.925925925925927	0.5802469135802469	1.8024691358024691	0.8395061728395061	2.45679012345679	1.308641975308642	41.0
42	1.1486486486486487	12.45945945945946	0.2972972972972973	3.310810810810811	17.31081081081081	0.6216216216216216	2.0	0.918918918918919	2.3783783783783785	1.554054054054054	42.0
43	1.0804597701149425	13.011494252873563	0.2988505747126437	2.954022988505747	17.724137931034484	0.5747126436781609	2.0689655172413794	0.8505747126436781	2.5977011494252875	1.839080459770115	43.0
44	0.881578947368421	13.855263157894736	0.3684210526315789	1.8026315789473684	19.06578947368421	0.5789473684210527	2.263157894736842	0.8421052631578947	2.4473684210526314	1.894736842105263	44.0
45	0.810126582278481	14.39240506329114	0.26582278481012656	2.2025316455696204	19.354430379746834	0.5569620253164557	2.329113924050633	1.0632911392405062	2.4050632911392404	1.620253164556962	45.0
46	0.8554216867469879	15.132530120481928	0.30120481927710846	2.3132530120481927	19.325301204819276	0.7108433734939759	2.397590361445783	0.7710843373493976	2.5180722891566263	1.6746987951807228	46.0
47	0.7816091954022989	14.839080459770114	0.367816091954023	2.1149425287356323	20.275862068965516	0.7126436781609196	2.1264367816091956	0.8390804597701149	2.9655172413793105	1.9770114942528736	47.0
48	0.8181818181818182	16.974025974025974	0.4805194805194805	2.675324675324675	18.415584415584416	0.45454545454545453	2.116883116883117	1.1168831168831168	2.961038961038961	1.9870129870129871	48.0
49	1.1772151898734178	14.405063291139241	0.45569620253164556	3.278481012658228	21.164556962025316	0.7721518987341772	2.4050632911392404	0.5822784810126582	2.8987341772151898	1.860759493670886	49.0
50	1.0	16.227848101265824	0.2911392405063291	2.1012658227848102	21.088607594936708	0.5063291139240507	2.6455696202531644	0.8481012658227848	3.2151898734177213	2.0759493670886076	50.0
51	1.0	16.265822784810126	0.35443037974683544	3.1139240506329116	21.430379746835442	0.8227848101265823	2.0253164556962027	0.6329113924050633	3.3037974683544302	2.050632911392405	51.0
52	0.9285714285714286	18.202380952380953	0.40476190476190477	2.369047619047619	21.11904761904762	0.6190476190476191	2.642857142857143	0.9047619047619048	2.7976190476190474	2.011904761904762	52.0
53	1.0823529411764705	17.541176470588237	0.611764705882353	2.2941176470588234	21.811764705882354	0.7411764705882353	2.541176470588235	0.8235294117647058	3.3529411764705883	2.2	53.0
54	1.4444444444444444	16.095238095238095	0.5396825396825397	2.5873015873015874	24.07936507936508	0.9206349206349206	2.507936507936508	0.6984126984126984	3.2857142857142856	1.8412698412698412	54.0
55	0.8266666666666667	17.0	0.3333333333333333	1.84	24.946666666666665	0.76	2.7733333333333334	0.9733333333333334	3.453333333333333	2.0933333333333333	55.0
56	1.0666666666666667	18.053333333333335	0.41333333333333333	2.4	25.0	0.5866666666666667	2.64	0.7466666666666667	2.9466666666666668	2.1466666666666665	56.0
57	1.4927536231884058	17.6231884057971	0.43478260869565216	3.739130434782609	23.71014492753623	0.855072463768116	2.347826086956522	0.6956521739130435	3.652173913043478	2.449275362318841	57.0
58	1.2857142857142858	20.714285714285715	0.45714285714285713	3.7857142857142856	21.728571428571428	0.7428571428571429	2.5	0.7142857142857143	3.657142857142857	2.414285714285714	58.0
59	1.025974025974026	18.207792207792206	0.4155844155844156	2.3506493506493507	26.83116883116883	0.8831168831168831	2.8181818181818183	0.8311688311688312	3.2987012987012987	2.3376623376623376	59.0
60	1.328358208955224	19.611940298507463	0.6119402985074627	3.4029850746268657	25.34328358208955	0.6567164179104478	2.5223880597014925	0.8656716417910447	3.298507462686567	2.3582089552238807	60.0
61	1.293103448275862	20.96551724137931	0.43103448275862066	2.5689655172413794	25.0	0.8275862068965517	2.8793103448275863	0.9482758620689655	3.9310344827586206	2.1551724137931036	61.0
62	1.163265306122449	19.897959183673468	0.46938775510204084	1.9795918367346939	27.46938775510204	0.7755102040816326	3.0408163265306123	0.7346938775510204	3.7551020408163267	2.7142857142857144	62.0
63	1.1320754716981132	21.37735849056604	0.4339622641509434	2.188679245283019	27.943396226415093	0.7358490566037735	2.8679245283018866	0.660377358490566	3.490566037735849	2.169811320754717	63.0
64	1.4545454545454546	19.15909090909091	0.7045454545454546	3.090909090909091	30.022727272727273	0.6363636363636364	2.7045454545454546	0.5227272727272727	3.3636363636363638	2.340909090909091	64.0
65	1.2222222222222223	19.244444444444444	0.5333333333333333	3.977777777777778	29.711111111111112	0.8888888888888888	2.8444444444444446	1.0222222222222221	3.2	2.3555555555555556	65.0
66	1.675	18.1	0.75	4.1	30.35	1.2	2.475	0.975	4.05	2.325	66.0
67	1.9743589743589745	17.307692307692307	0.8717948717948718	6.0	29.846153846153847	1.2307692307692308	2.7435897435897436	1.205128205128205	3.8974358974358974	1.9230769230769231	67.0
68	1.744186046511628	19.0	0.5348837209302325	4.465116279069767	32.13953488372093	1.0232558139534884	2.3255813953488373	0.6744186046511628	3.697674418604651	2.395348837209302	68.0
69	1.4	21.0	0.5333333333333333	2.433333333333333	32.266666666666666	1.4	3.066666666666667	0.9333333333333333	3.8666666666666667	2.1	69.0
70	1.103448275862069	20.93103448275862	0.4482758620689655	3.9310344827586206	32.793103448275865	0.9310344827586207	2.689655172413793	0.9310344827586207	3.7241379310344827	2.5172413793103448	70.0
71	1.6388888888888888	17.27777777777778	0.5555555555555556	4.972222222222222	35.22222222222222	0.7777777777777778	3.138888888888889	0.9444444444444444	4.138888888888889	2.3333333333333335	71.0
72	0.6666666666666666	21.291666666666668	0.5	1.875	36.333333333333336	1.0833333333333333	3.4583333333333335	0.9583333333333334	3.6666666666666665	2.1666666666666665	72.0
73	2.1153846153846154	19.884615384615383	0.2692307692307692	6.384615384615385	33.84615384615385	0.6538461538461539	2.8076923076923075	0.6923076923076923	3.6923076923076925	2.6538461538461537	73.0
74	2.107142857142857	19.321428571428573	0.32142857142857145	4.821428571428571	35.92857142857143	1.4285714285714286	2.357142857142857	0.7857142857142857	4.071428571428571	2.857142857142857	74.0
75	2.736842105263158	16.31578947368421	0.6842105263157895	8.842105263157896	37.21052631578947	1.0526315789473684	2.526315789473684	0.47368421052631576	3.263157894736842	1.894736842105263	75.0
76	1.3076923076923077	20.846153846153847	0.8461538461538461	5.769230769230769	36.61538461538461	1.1538461538461537	2.3076923076923075	0.46153846153846156	4.384615384615385	2.3076923076923075	76.0
77	3.2	21.15	0.75	7.75	32.95	1.6	2.45	0.7	4.0	2.45	77.0
78	0.75	23.0	1.0	2.5	39.875	1.25	2.625	0.375	4.25	2.375	78.0
79	2.857142857142857	15.714285714285714	0.42857142857142855	5.285714285714286	43.57142857142857	1.7142857142857142	3.142857142857143	1.0	2.857142857142857	2.4285714285714284	79.0
80	1.0714285714285714	22.857142857142858	0.9285714285714286	2.857142857142857	43.07142857142857	1.2142857142857142	2.9285714285714284	0.7857142857142857	2.5714285714285716	1.7142857142857142	80.0
81	1.625	15.6875	0.25	5.5625	46.9375	1.25	2.5	1.3125	4.0	1.875	81.0
82	2.142857142857143	17.285714285714285	0.5714285714285714	6.285714285714286	42.857142857142854	1.5714285714285714	3.2857142857142856	0.7142857142857143	4.285714285714286	3.0	82.0
83	2.0	21.8	0.6	1.8	44.2	1.4	2.4	0.6	4.8	3.4	83.0
84	2.7777777777777777	20.11111111111111	0.1111111111111111	8.444444444444445	42.0	0.5555555555555556	2.6666666666666665	1.0	3.6666666666666665	2.6666666666666665	84.0
85	6.857142857142857	16.857142857142858	2.7142857142857144	26.571428571428573	22.142857142857142	1.8571428571428572	2.0	2.0	2.5714285714285716	1.4285714285714286	85.0
86	1.3333333333333333	23.333333333333332	0.0	2.0	47.0	0.6666666666666666	3.6666666666666665	1.0	4.0	3.0	86.0
87	4.25	16.5	0.0	18.0	38.5	2.0	3.5	0.0	2.5	1.75	87.0
88	1.5	28.0	0.5	6.0	43.0	1.5	2.0	1.0	3.5	1.0	88.0
89	8.333333333333334	13.833333333333334	1.1666666666666667	25.5	32.333333333333336	1.8333333333333333	2.0	0.3333333333333333	2.3333333333333335	1.3333333333333333	89.0
90	4.285714285714286	16.0	1.1428571428571428	14.571428571428571	43.285714285714285	3.142857142857143	2.7142857142857144	0.42857142857142855	3.0	1.4285714285714286	90.0
91	9.75	8.75	0.25	36.0	30.0	0.75	1.5	0.0	3.25	0.75	91.0
92	1.5	28.0	0.0	2.0	46.0	1.0	3.0	1.5	5.0	4.0	92.0
93	1.0	42.0	7.0	7.0	28.0	3.0	1.0	1.0	0.0	3.0	93.0
95	0.0	42.5	0.5	0.5	45.0	0.0	3.0	1.0	1.5	1.0	95.0
96	0.0	32.0	0.0	0.0	60.0	0.0	1.0	0.0	3.0	0.0	96.0
97	4.0	29.0	0.6666666666666666	13.5	40.5	0.6666666666666666	3.6666666666666665	0.8333333333333334	3.0	1.1666666666666667	97.0
98	0.0	22.5	0.0	0.0	68.5	1.0	2.5	0.5	3.0	0.0	98.0
99	11.5	17.0	1.0	38.0	23.5	1.0	1.5	0.5	2.5	2.5	99.0
100	0.0	22.0	0.0	0.5	68.5	1.5	3.0	2.5	1.5	0.5	100.0
