# Supplementary material for: Comprehensive patient-level classification and quantification of driver events in TCGA PanCanAtlas cohorts
Source: PLoS Genet. 2022 Jan 14;18(1):e1009996. doi: 10.1371/journal.pgen.1009996 (PMC8759692; doi:10.1371/journal.pgen.1009996)
Supplement: S4 Files — (ZIP) [file pgen.1009996.s004.zip › Aneuploidy/PANCAN GISTIC2/data/2021_11_23_15_3_distribution_events_detailed_females.tsv]

Total number of driver events in a patient	Average number of SNA-based oncogenic events per patient	Average number of CNA-based oncogenic events per patient	Average number of Mixed oncogenic events per patient	Average number of SNA-based tumor suppressor events per patient	Average number of CNA-based tumor suppressor events per patient	Average number of Mixed tumor suppressor events per patient	Average number of Driver chromosome losses per patient	Average number of Driver chromosome gains per patient	Average number of Driver arm losses per patient	Average number of Driver arm gains per patient	Average number of driver events of all classes per patient
1	0.8782051282051282	0.00641025641025641	0.0	0.07692307692307693	0.038461538461538464	0.0	0.0	0.0	0.0	0.0	1.0
2	1.0588235294117647	0.058823529411764705	0.0	0.37254901960784315	0.4117647058823529	0.0	0.0784313725490196	0.0	0.0	0.0196078431372549	2.0
3	0.8108108108108109	0.5135135135135135	0.02702702702702703	0.7027027027027027	0.6486486486486487	0.02702702702702703	0.16216216216216217	0.05405405405405406	0.02702702702702703	0.02702702702702703	3.0
4	0.9736842105263158	0.3157894736842105	0.0	0.6842105263157895	1.3157894736842106	0.07894736842105263	0.47368421052631576	0.02631578947368421	0.07894736842105263	0.05263157894736842	4.0
5	0.9714285714285714	0.8571428571428571	0.05714285714285714	1.2	1.3428571428571427	0.02857142857142857	0.22857142857142856	0.08571428571428572	0.17142857142857143	0.05714285714285714	5.0
6	1.2647058823529411	1.1176470588235294	0.058823529411764705	1.5	1.2058823529411764	0.08823529411764706	0.11764705882352941	0.14705882352941177	0.2647058823529412	0.23529411764705882	6.0
7	1.48	1.08	0.04	1.88	1.6	0.28	0.12	0.2	0.16	0.16	7.0
8	0.9230769230769231	1.6923076923076923	0.0	1.4615384615384615	2.730769230769231	0.19230769230769232	0.19230769230769232	0.2692307692307692	0.3076923076923077	0.23076923076923078	8.0
9	1.105263157894737	1.9473684210526316	0.10526315789473684	1.9473684210526316	2.736842105263158	0.05263157894736842	0.05263157894736842	0.3684210526315789	0.3157894736842105	0.3684210526315789	9.0
10	1.2	2.4	0.08571428571428572	2.4285714285714284	2.4285714285714284	0.2571428571428571	0.02857142857142857	0.34285714285714286	0.45714285714285713	0.37142857142857144	10.0
11	1.1891891891891893	2.3783783783783785	0.05405405405405406	2.5135135135135136	3.5675675675675675	0.13513513513513514	0.1891891891891892	0.2972972972972973	0.40540540540540543	0.2702702702702703	11.0
12	1.1891891891891893	2.8378378378378377	0.05405405405405406	2.4864864864864864	3.3513513513513513	0.32432432432432434	0.1891891891891892	0.35135135135135137	0.6216216216216216	0.5945945945945946	12.0
13	0.9791666666666666	2.6875	0.10416666666666667	2.125	4.916666666666667	0.2708333333333333	0.2708333333333333	0.5625	0.6041666666666666	0.4791666666666667	13.0
14	1.1627906976744187	3.2790697674418605	0.11627906976744186	2.604651162790698	4.627906976744186	0.13953488372093023	0.16279069767441862	0.3488372093023256	0.7674418604651163	0.7906976744186046	14.0
15	1.1111111111111112	4.648148148148148	0.14814814814814814	2.1666666666666665	4.444444444444445	0.3333333333333333	0.07407407407407407	0.6296296296296297	0.7592592592592593	0.6851851851851852	15.0
16	1.1875	3.6666666666666665	0.08333333333333333	3.375	5.3125	0.22916666666666666	0.3333333333333333	0.1875	0.8958333333333334	0.7291666666666666	16.0
17	1.0833333333333333	3.9375	0.0625	2.7083333333333335	6.458333333333333	0.25	0.3541666666666667	0.4791666666666667	1.1041666666666667	0.5625	17.0
18	0.926829268292683	4.609756097560975	0.12195121951219512	2.4390243902439024	7.048780487804878	0.2682926829268293	0.34146341463414637	0.4146341463414634	1.1219512195121952	0.7073170731707317	18.0
19	1.2162162162162162	4.297297297297297	0.08108108108108109	2.972972972972973	7.54054054054054	0.32432432432432434	0.21621621621621623	0.43243243243243246	0.972972972972973	0.9459459459459459	19.0
20	1.2352941176470589	5.9411764705882355	0.27450980392156865	3.156862745098039	6.509803921568627	0.35294117647058826	0.3333333333333333	0.45098039215686275	1.0392156862745099	0.7058823529411765	20.0
21	1.1555555555555554	4.666666666666667	0.06666666666666667	2.4	9.4	0.4	0.6888888888888889	0.4666666666666667	1.0	0.7555555555555555	21.0
22	1.7333333333333334	4.4222222222222225	0.15555555555555556	5.266666666666667	7.4222222222222225	0.3111111111111111	0.4444444444444444	0.4666666666666667	1.0	0.7777777777777778	22.0
23	0.8775510204081632	5.551020408163265	0.16326530612244897	2.020408163265306	10.63265306122449	0.30612244897959184	0.7755102040816326	0.5714285714285714	1.2448979591836735	0.8571428571428571	23.0
24	1.1132075471698113	7.490566037735849	0.22641509433962265	3.452830188679245	8.056603773584905	0.22641509433962265	0.5471698113207547	0.6981132075471698	1.0943396226415094	1.0943396226415094	24.0
25	1.0526315789473684	8.368421052631579	0.18421052631578946	2.9473684210526314	8.289473684210526	0.21052631578947367	1.0	1.0263157894736843	0.7631578947368421	1.1578947368421053	25.0
26	1.2702702702702702	6.378378378378378	0.13513513513513514	4.864864864864865	9.837837837837839	0.3783783783783784	0.5135135135135135	0.4594594594594595	1.1891891891891893	0.972972972972973	26.0
27	1.05	6.983333333333333	0.36666666666666664	3.7333333333333334	10.816666666666666	0.4166666666666667	0.6666666666666666	0.5166666666666667	1.2833333333333334	1.1666666666666667	27.0
28	0.9761904761904762	7.809523809523809	0.09523809523809523	2.261904761904762	11.666666666666666	0.4523809523809524	1.0238095238095237	1.1428571428571428	1.4523809523809523	1.119047619047619	28.0
29	1.1333333333333333	8.2	0.28888888888888886	4.222222222222222	10.488888888888889	0.4222222222222222	0.9111111111111111	0.7333333333333333	1.5555555555555556	1.0444444444444445	29.0
30	1.1590909090909092	9.363636363636363	0.25	4.159090909090909	10.431818181818182	0.2727272727272727	0.8181818181818182	0.6818181818181818	1.4090909090909092	1.4545454545454546	30.0
31	1.12	8.48	0.22	2.74	13.04	0.52	1.04	0.7	1.82	1.32	31.0
32	1.3846153846153846	8.326923076923077	0.3076923076923077	4.653846153846154	12.51923076923077	0.5192307692307693	0.8653846153846154	0.6730769230769231	1.3846153846153846	1.3653846153846154	32.0
33	1.564102564102564	7.076923076923077	0.1794871794871795	5.6923076923076925	13.179487179487179	0.358974358974359	1.358974358974359	0.4358974358974359	2.0	1.1538461538461537	33.0
34	1.0	11.727272727272727	0.20454545454545456	4.818181818181818	11.136363636363637	0.45454545454545453	0.9090909090909091	0.8409090909090909	1.75	1.1590909090909092	34.0
35	1.0512820512820513	10.333333333333334	0.2564102564102564	3.076923076923077	14.64102564102564	0.38461538461538464	1.205128205128205	0.5384615384615384	2.1538461538461537	1.358974358974359	35.0
36	1.5121951219512195	10.292682926829269	0.24390243902439024	4.121951219512195	13.707317073170731	0.4878048780487805	1.4878048780487805	0.7560975609756098	2.097560975609756	1.2926829268292683	36.0
37	1.2195121951219512	10.487804878048781	0.14634146341463414	4.365853658536586	14.829268292682928	0.3902439024390244	1.5121951219512195	0.8536585365853658	1.7560975609756098	1.4390243902439024	37.0
38	1.1842105263157894	9.789473684210526	0.2894736842105263	4.184210526315789	16.263157894736842	0.2631578947368421	1.5526315789473684	0.8947368421052632	2.4210526315789473	1.1578947368421053	38.0
39	0.8703703703703703	12.444444444444445	0.3148148148148148	2.8333333333333335	15.38888888888889	0.7222222222222222	1.9074074074074074	0.6296296296296297	2.1481481481481484	1.7407407407407407	39.0
40	1.05	10.9	0.35	2.925	17.475	0.725	2.175	0.75	2.225	1.425	40.0
41	1.0731707317073171	11.926829268292684	0.2926829268292683	3.1707317073170733	18.21951219512195	0.6829268292682927	1.7073170731707317	0.7560975609756098	2.097560975609756	1.0731707317073171	41.0
42	1.2121212121212122	12.666666666666666	0.30303030303030304	3.878787878787879	16.03030303030303	0.7575757575757576	1.878787878787879	1.0	2.484848484848485	1.7878787878787878	42.0
43	1.119047619047619	12.595238095238095	0.40476190476190477	3.5952380952380953	18.166666666666668	0.5238095238095238	2.0714285714285716	0.6904761904761905	2.1904761904761907	1.6428571428571428	43.0
44	0.7948717948717948	14.487179487179487	0.38461538461538464	1.7435897435897436	18.923076923076923	0.41025641025641024	2.1025641025641026	0.5384615384615384	2.7435897435897436	1.8717948717948718	44.0
45	0.9428571428571428	15.742857142857142	0.34285714285714286	2.8857142857142857	16.542857142857144	0.4857142857142857	2.2857142857142856	1.0285714285714285	2.942857142857143	1.8	45.0
46	0.9807692307692307	13.76923076923077	0.28846153846153844	2.7115384615384617	20.46153846153846	0.7692307692307693	2.230769230769231	0.5384615384615384	2.6346153846153846	1.6153846153846154	46.0
47	0.625	15.0	0.325	1.65	20.95	0.6	2.125	0.525	3.075	2.125	47.0
48	0.8108108108108109	16.864864864864863	0.4864864864864865	3.0	18.216216216216218	0.4864864864864865	2.27027027027027	0.8648648648648649	3.027027027027027	1.972972972972973	48.0
49	1.131578947368421	15.052631578947368	0.4473684210526316	3.0526315789473686	21.05263157894737	0.8157894736842105	2.526315789473684	0.5526315789473685	2.4210526315789473	1.9473684210526316	49.0
50	1.368421052631579	15.157894736842104	0.2894736842105263	2.473684210526316	21.63157894736842	0.6052631578947368	2.710526315789474	0.5	3.289473684210526	1.9736842105263157	50.0
51	1.0512820512820513	16.641025641025642	0.2564102564102564	3.8974358974358974	20.564102564102566	0.717948717948718	2.2051282051282053	0.5641025641025641	3.3076923076923075	1.794871794871795	51.0
52	0.7659574468085106	17.5531914893617	0.3404255319148936	2.574468085106383	21.76595744680851	0.5957446808510638	2.8085106382978724	0.723404255319149	2.851063829787234	2.021276595744681	52.0
53	1.0	18.914285714285715	0.5142857142857142	2.057142857142857	21.485714285714284	0.6	2.6	0.6	3.257142857142857	1.9714285714285715	53.0
54	1.0	15.225806451612904	0.4838709677419355	2.3870967741935485	25.806451612903224	0.7741935483870968	2.4516129032258065	0.7096774193548387	3.064516129032258	2.096774193548387	54.0
55	0.8918918918918919	17.783783783783782	0.24324324324324326	2.081081081081081	24.54054054054054	0.7027027027027027	2.4864864864864864	0.7297297297297297	3.4864864864864864	2.054054054054054	55.0
56	1.0512820512820513	18.666666666666668	0.48717948717948717	2.871794871794872	24.41025641025641	0.6666666666666666	2.6153846153846154	0.41025641025641024	2.58974358974359	2.230769230769231	56.0
57	1.3636363636363635	18.636363636363637	0.5454545454545454	3.3636363636363638	23.227272727272727	0.6818181818181818	2.5454545454545454	0.7727272727272727	3.590909090909091	2.272727272727273	57.0
58	0.8648648648648649	21.972972972972972	0.40540540540540543	3.27027027027027	21.64864864864865	0.4594594594594595	2.7567567567567566	0.7027027027027027	3.4864864864864864	2.4324324324324325	58.0
59	0.972972972972973	19.027027027027028	0.35135135135135137	2.3513513513513513	26.486486486486488	0.8378378378378378	2.945945945945946	0.8108108108108109	3.054054054054054	2.1621621621621623	59.0
60	1.4838709677419355	19.387096774193548	0.6129032258064516	4.32258064516129	25.322580645161292	0.5161290322580645	2.4516129032258065	0.6129032258064516	3.0	2.2903225806451615	60.0
61	0.8571428571428571	21.642857142857142	0.42857142857142855	2.1785714285714284	25.464285714285715	0.75	2.9642857142857144	0.6428571428571429	3.9642857142857144	2.107142857142857	61.0
62	0.7931034482758621	18.896551724137932	0.4827586206896552	1.896551724137931	29.344827586206897	0.6896551724137931	3.0	0.6206896551724138	3.7586206896551726	2.5172413793103448	62.0
63	0.8461538461538461	21.53846153846154	0.3076923076923077	1.6923076923076923	30.076923076923077	0.7692307692307693	2.6923076923076925	0.5384615384615384	2.576923076923077	1.9615384615384615	63.0
64	1.105263157894737	19.157894736842106	0.8421052631578947	2.1578947368421053	31.526315789473685	0.7368421052631579	3.0	0.47368421052631576	2.789473684210526	2.210526315789474	64.0
65	1.25	20.833333333333332	0.5833333333333334	4.583333333333333	27.458333333333332	0.7083333333333334	3.1666666666666665	0.6666666666666666	3.625	2.125	65.0
66	1.8823529411764706	16.647058823529413	0.7058823529411765	5.705882352941177	30.58823529411765	0.8823529411764706	2.7058823529411766	0.9411764705882353	3.4705882352941178	2.4705882352941178	66.0
67	2.3	16.6	0.75	7.8	29.25	1.0	2.65	1.2	3.35	2.1	67.0
68	1.7307692307692308	19.153846153846153	0.5384615384615384	4.576923076923077	32.23076923076923	0.8846153846153846	2.1538461538461537	0.5769230769230769	3.8846153846153846	2.269230769230769	68.0
69	1.375	21.75	0.3125	2.3125	31.875	0.9375	3.1875	0.6875	4.1875	2.375	69.0
70	1.25	20.4375	0.5	4.6875	33.375	0.8125	2.75	0.875	3.125	2.1875	70.0
71	3.0	14.25	0.16666666666666666	11.0	32.5	0.3333333333333333	3.0	0.4166666666666667	4.166666666666667	2.1666666666666665	71.0
72	0.875	23.125	0.625	2.125	34.0	0.875	3.625	0.625	3.75	2.375	72.0
73	3.2	17.8	0.2	13.2	30.5	0.6	3.0	0.3	3.0	1.2	73.0
74	1.7142857142857142	19.642857142857142	0.07142857142857142	2.642857142857143	39.285714285714285	1.7857142857142858	1.8571428571428572	0.9285714285714286	3.642857142857143	2.4285714285714284	74.0
75	3.6666666666666665	16.333333333333332	0.5833333333333334	12.166666666666666	34.416666666666664	0.8333333333333334	2.1666666666666665	0.4166666666666667	2.5	1.9166666666666667	75.0
76	0.5	16.0	0.0	16.5	33.5	2.0	3.0	0.0	4.0	0.5	76.0
77	2.3846153846153846	21.46153846153846	0.38461538461538464	6.846153846153846	36.30769230769231	0.9230769230769231	2.3846153846153846	0.7692307692307693	3.4615384615384617	2.076923076923077	77.0
78	0.6666666666666666	32.666666666666664	1.0	3.0	31.666666666666668	0.6666666666666666	2.3333333333333335	0.3333333333333333	3.3333333333333335	2.3333333333333335	78.0
79	0.5	11.5	0.0	3.0	56.5	1.0	2.5	0.0	1.0	3.0	79.0
80	0.75	27.125	1.125	2.625	39.5	0.875	2.5	1.0	2.875	1.625	80.0
81	2.25	13.0	0.375	9.5	46.5	1.375	2.0	1.75	2.625	1.625	81.0
82	2.6666666666666665	17.0	1.3333333333333333	13.333333333333334	33.333333333333336	2.6666666666666665	2.6666666666666665	1.0	4.0	4.0	82.0
83	2.5	21.5	1.0	2.0	44.5	1.5	2.5	1.0	3.0	3.5	83.0
84	4.4	17.6	0.2	13.6	39.0	0.4	1.6	1.2	3.4	2.6	84.0
85	11.25	12.0	3.75	44.25	7.5	1.25	1.5	0.25	1.75	1.5	85.0
86	0.0	13.0	0.0	2.0	62.0	2.0	4.0	0.0	2.0	1.0	86.0
87	0.0	24.0	0.0	2.5	51.5	1.0	4.0	0.0	2.5	1.5	87.0
88	2.0	14.0	0.0	11.0	49.0	2.0	2.0	1.0	5.0	2.0	88.0
89	9.4	12.2	1.0	29.0	32.0	0.8	2.0	0.2	1.4	1.0	89.0
90	5.0	16.25	0.25	16.5	45.75	1.25	2.0	0.25	2.25	0.5	90.0
91	9.75	8.75	0.25	36.0	30.0	0.75	1.5	0.0	3.25	0.75	91.0
93	1.0	42.0	7.0	7.0	28.0	3.0	1.0	1.0	0.0	3.0	93.0
95	0.0	42.5	0.5	0.5	45.0	0.0	3.0	1.0	1.5	1.0	95.0
96	0.0	32.0	0.0	0.0	60.0	0.0	1.0	0.0	3.0	0.0	96.0
97	6.0	30.0	1.0	20.0	32.5	0.5	2.0	1.0	2.75	1.25	97.0
98	0.0	22.5	0.0	0.0	68.5	1.0	2.5	0.5	3.0	0.0	98.0
99	23.0	1.0	0.0	74.0	1.0	0.0	0.0	0.0	0.0	0.0	99.0
