# Supplementary material for: Comprehensive patient-level classification and quantification of driver events in TCGA PanCanAtlas cohorts
Source: PLoS Genet. 2022 Jan 14;18(1):e1009996. doi: 10.1371/journal.pgen.1009996 (PMC8759692; doi:10.1371/journal.pgen.1009996)
Supplement: S4 Files — (ZIP) [file pgen.1009996.s004.zip › Aneuploidy/PANCAN GISTIC2/data/2021_11_23_15_3_distribution_age_females.tsv]

Age group	Average number of SNA-based oncogenic events per patient	Average number of CNA-based oncogenic events per patient	Average number of Mixed oncogenic events per patient	Average number of SNA-based tumor suppressor events per patient	Average number of CNA-based tumor suppressor events per patient	Average number of Mixed tumor suppressor events per patient	Average number of Driver chromosome losses per patient	Average number of Driver chromosome gains per patient	Average number of Driver arm losses per patient	Average number of Driver arm gains per patient	Average number of driver events of all classes per patient
<25	0.5384615384615384	4.3076923076923075	0.09615384615384616	0.6346153846153846	6.653846153846154	0.17307692307692307	0.34615384615384615	0.46153846153846156	0.4807692307692308	0.34615384615384615	14.038461538461538
25-29	0.5072463768115942	5.884057971014493	0.057971014492753624	0.927536231884058	9.08695652173913	0.2898550724637681	0.5652173913043478	0.2463768115942029	1.0434782608695652	0.5652173913043478	19.17391304347826
30-34	1.032520325203252	5.308943089430894	0.07317073170731707	2.073170731707317	9.495934959349594	0.16260162601626016	0.4959349593495935	0.34146341463414637	0.9512195121951219	0.6016260162601627	20.536585365853657
35-39	0.9808917197452229	7.24203821656051	0.1464968152866242	2.375796178343949	11.535031847133759	0.25477707006369427	0.8726114649681529	0.4840764331210191	1.3694267515923566	0.7770700636942676	26.038216560509554
40-44	0.8157894736842105	8.994736842105263	0.19473684210526315	1.8894736842105264	12.963157894736842	0.3368421052631579	1.0473684210526315	0.3157894736842105	1.6263157894736842	1.1842105263157894	29.36842105263158
45-49	0.9803149606299213	9.960629921259843	0.16929133858267717	2.7559055118110236	13.515748031496063	0.4566929133858268	1.2283464566929134	0.4645669291338583	1.7834645669291338	1.204724409448819	32.51968503937008
50-54	1.367283950617284	10.216049382716049	0.2191358024691358	3.6481481481481484	14.391975308641975	0.5154320987654321	1.287037037037037	0.5061728395061729	1.9135802469135803	1.2623456790123457	35.32716049382716
55-59	1.4403409090909092	9.619318181818182	0.24147727272727273	3.9488636363636362	13.886363636363637	0.36363636363636365	1.3806818181818181	0.44886363636363635	1.6619318181818181	1.1846590909090908	34.17613636363637
60-64	1.141057934508816	10.770780856423174	0.31738035264483627	3.1612090680100757	15.584382871536524	0.46851385390428213	1.3778337531486147	0.5843828715365239	1.9219143576826196	1.3677581863979849	36.695214105793454
65-69	1.1855345911949686	11.264150943396226	0.3522012578616352	3.3144654088050314	15.949685534591195	0.5754716981132075	1.6446540880503144	0.6823899371069182	1.9056603773584906	1.3930817610062893	38.26729559748428
70-74	1.3571428571428572	12.136645962732919	0.35403726708074534	3.5838509316770186	16.493788819875775	0.6211180124223602	1.6055900621118013	0.6770186335403726	2.108695652173913	1.360248447204969	40.298136645962735
75-79	1.3319327731092436	10.819327731092438	0.3487394957983193	3.563025210084034	15.966386554621849	0.5336134453781513	1.4621848739495797	0.7352941176470589	1.9579831932773109	1.3697478991596639	38.088235294117645
80-84	1.6194690265486726	10.973451327433628	0.2920353982300885	4.920353982300885	15.814159292035399	0.6460176991150443	1.592920353982301	0.6017699115044248	2.017699115044248	1.5132743362831858	39.991150442477874
>=85	1.7083333333333333	11.458333333333334	0.375	5.388888888888889	17.416666666666668	0.6111111111111112	1.8611111111111112	0.6111111111111112	1.7222222222222223	1.4583333333333333	42.611111111111114
