# Supplementary material for: Comprehensive patient-level classification and quantification of driver events in TCGA PanCanAtlas cohorts
Source: PLoS Genet. 2022 Jan 14;18(1):e1009996. doi: 10.1371/journal.pgen.1009996 (PMC8759692; doi:10.1371/journal.pgen.1009996)
Supplement: S4 Files — (ZIP) [file pgen.1009996.s004.zip › Aneuploidy/PANCAN GISTIC2/data/2021_11_23_15_3_distribution_cohorts.tsv]

Cancer type	Average number of SNA-based oncogenic events per patient	Average number of CNA-based oncogenic events per patient	Average number of Mixed oncogenic events per patient	Average number of SNA-based tumor suppressor events per patient	Average number of CNA-based tumor suppressor events per patient	Average number of Mixed tumor suppressor events per patient	Average number of Driver chromosome losses per patient	Average number of Driver chromosome gains per patient	Average number of Driver arm losses per patient	Average number of Driver arm gains per patient	Average number of driver events of all classes per patient
ACC	0.43209876543209874	16.012345679012345	0.2839506172839506	0.9135802469135802	20.358024691358025	0.2962962962962963	1.0246913580246915	3.5555555555555554	0.4567901234567901	0.7283950617283951	44.06172839506173
BLCA	1.7147766323024054	12.735395189003436	0.5567010309278351	4.281786941580756	17.95189003436426	1.175257731958763	1.52233676975945	0.5910652920962199	3.3092783505154637	2.106529209621993	45.945017182130584
BRCA	0.604982206405694	13.505338078291816	0.22419928825622776	1.4857651245551602	16.005338078291814	0.4359430604982206	1.8220640569395017	0.3665480427046263	2.98576512455516	1.99288256227758	39.428825622775804
CESC	0.9911504424778761	10.871681415929203	0.26991150442477874	2.752212389380531	14.876106194690266	0.5486725663716814	0.8849557522123894	0.33185840707964603	2.168141592920354	1.8141592920353982	35.508849557522126
CHOL	0.6428571428571429	7.392857142857143	0.10714285714285714	1.1785714285714286	21.0	0.7857142857142857	1.25	0.0	2.4642857142857144	0.5714285714285714	35.392857142857146
COAD	2.2363636363636363	8.527272727272727	0.2	6.931818181818182	11.440909090909091	0.5772727272727273	1.8681818181818182	1.1772727272727272	1.5681818181818181	1.5636363636363637	36.09090909090909
DLBC	0.8214285714285714	6.464285714285714	0.14285714285714285	2.642857142857143	9.428571428571429	0.35714285714285715	0.0	1.0357142857142858	0.0	0.8214285714285714	21.714285714285715
ESCA	0.9375	19.142857142857142	0.41964285714285715	2.3660714285714284	12.419642857142858	0.5267857142857143	2.5267857142857144	0.5178571428571429	3.4642857142857144	1.5535714285714286	43.875
GBM	0.38188976377952755	13.440944881889763	0.3425196850393701	1.0669291338582678	22.29527559055118	0.5984251968503937	1.795275590551181	1.3543307086614174	0.6929133858267716	0.29133858267716534	42.25984251968504
HNSC	0.9562289562289562	14.178451178451178	0.3501683501683502	2.791245791245791	16.488215488215488	0.5892255892255892	1.1077441077441077	0.49158249158249157	3.1043771043771042	2.3973063973063975	42.45454545454545
KICH	0.20689655172413793	7.862068965517241	0.034482758620689655	0.4827586206896552	35.827586206896555	0.46551724137931033	4.741379310344827	0.0	0.1206896551724138	0.0	49.741379310344826
KIRC	0.35294117647058826	5.615384615384615	0.04072398190045249	1.1085972850678734	9.886877828054299	0.9592760180995475	1.1990950226244343	1.0950226244343892	1.0633484162895928	0.15384615384615385	21.475113122171944
KIRP	0.375	7.362068965517241	0.10344827586206896	1.1551724137931034	6.512931034482759	0.15086206896551724	0.28448275862068967	2.4870689655172415	0.0	0.30603448275862066	18.737068965517242
LGG	1.1541950113378685	3.981859410430839	0.09977324263038549	1.748299319727891	9.240362811791384	0.272108843537415	0.6031746031746031	0.18140589569160998	1.1541950113378685	0.23356009070294784	18.668934240362812
LIHC	0.8874172185430463	7.079470198675497	0.09933774834437085	1.3344370860927153	23.980132450331126	0.7682119205298014	1.2582781456953642	0.5562913907284768	2.642384105960265	2.013245033112583	40.61920529801324
LUAD	1.7165991902834008	14.020242914979757	0.7975708502024291	2.45748987854251	18.25506072874494	0.9311740890688259	2.417004048582996	0.39271255060728744	2.951417004048583	2.222672064777328	46.16194331983806
LUSC	1.5190839694656488	20.587786259541986	0.7442748091603053	3.232824427480916	20.641221374045802	0.9274809160305344	2.1603053435114505	0.6297709923664122	5.080152671755725	3.2595419847328246	58.782442748091604
MESO	0.17543859649122806	7.87719298245614	0.05263157894736842	0.7894736842105263	19.526315789473685	0.42105263157894735	2.1228070175438596	0.21052631578947367	1.1929824561403508	0.7192982456140351	33.08771929824562
OV	0.057692307692307696	28.53846153846154	0.23076923076923078	0.5	49.07692307692308	0.8846153846153846	2.6346153846153846	0.34615384615384615	3.0576923076923075	1.7307692307692308	87.0576923076923
PAAD	0.7068965517241379	6.258620689655173	0.27586206896551724	0.9655172413793104	15.844827586206897	0.8448275862068966	1.103448275862069	0.1206896551724138	2.396551724137931	0.7931034482758621	29.310344827586206
PCPG	0.20930232558139536	2.0232558139534884	0.046511627906976744	0.20930232558139536	16.511627906976745	0.09302325581395349	1.2325581395348837	0.09302325581395349	1.441860465116279	0.11627906976744186	21.976744186046513
PRAD	0.41904761904761906	3.3904761904761904	0.031746031746031744	0.7714285714285715	9.615873015873015	0.17777777777777778	0.33015873015873015	0.1111111111111111	0.8507936507936508	0.4380952380952381	16.136507936507936
READ	1.547945205479452	10.986301369863014	0.2328767123287671	4.287671232876712	14.178082191780822	0.7397260273972602	2.6027397260273974	1.6575342465753424	1.8904109589041096	1.3287671232876712	39.45205479452055
SARC	0.2222222222222222	12.232804232804233	0.10582010582010581	0.8148148148148148	23.88888888888889	0.38095238095238093	1.2698412698412698	0.1164021164021164	1.3650793650793651	1.0952380952380953	41.492063492063494
SKCM	2.0804597701149423	8.494252873563218	0.632183908045977	2.9655172413793105	20.896551724137932	0.5977011494252874	1.1839080459770115	1.0919540229885059	1.8735632183908046	1.3103448275862069	41.12643678160919
STAD	1.6160337552742616	13.51054852320675	0.4050632911392405	5.827004219409282	14.552742616033756	0.620253164556962	2.0126582278481013	1.0759493670886076	2.0970464135021096	0.7974683544303798	42.51476793248945
TGCT	0.2696629213483146	16.93258426966292	0.14606741573033707	0.29213483146067415	16.191011235955056	0.07865168539325842	4.550561797752809	2.348314606741573	1.101123595505618	1.6292134831460674	43.53932584269663
THCA	0.826530612244898	0.5663265306122449	0.002551020408163265	0.1913265306122449	1.0357142857142858	0.015306122448979591	0.19642857142857142	0.07397959183673469	0.015306122448979591	0.09693877551020408	3.020408163265306
THYM	1.054054054054054	3.675675675675676	0.05405405405405406	0.5945945945945946	6.891891891891892	0.16216216216216217	0.43243243243243246	0.4594594594594595	0.6216216216216216	0.5135135135135135	14.45945945945946
UCEC	3.346774193548387	7.903225806451613	0.3279569892473118	11.706989247311828	9.489247311827956	0.2446236559139785	0.9758064516129032	0.42473118279569894	0.7741935483870968	0.8413978494623656	36.034946236559136
UCS	1.125	19.5	0.6041666666666666	2.9583333333333335	22.125	0.4791666666666667	2.7083333333333335	0.375	2.3958333333333335	1.7916666666666667	54.0625
UVM	1.3333333333333333	3.7948717948717947	0.038461538461538464	0.2948717948717949	8.807692307692308	0.0641025641025641	0.47435897435897434	0.8205128205128205	0.7051282051282052	1.0897435897435896	17.423076923076923
PANCAN	1.1015194523292704	9.98196693938888	0.2609784605109367	2.6834196026047756	14.706795792285858	0.504424778761062	1.3685089330439137	0.6628819502421105	1.839038236767407	1.2317582234095843	34.3412923693438
