# Supplementary material for: Comprehensive patient-level classification and quantification of driver events in TCGA PanCanAtlas cohorts
Source: PLoS Genet. 2022 Jan 14;18(1):e1009996. doi: 10.1371/journal.pgen.1009996 (PMC8759692; doi:10.1371/journal.pgen.1009996)
Supplement: S4 Files — (ZIP) [file pgen.1009996.s004.zip › Aneuploidy/PANCAN GISTIC2/data/2021_11_23_15_3_distribution_age.tsv]

Age group	Average number of SNA-based oncogenic events per patient	Average number of CNA-based oncogenic events per patient	Average number of Mixed oncogenic events per patient	Average number of SNA-based tumor suppressor events per patient	Average number of CNA-based tumor suppressor events per patient	Average number of Mixed tumor suppressor events per patient	Average number of Driver chromosome losses per patient	Average number of Driver chromosome gains per patient	Average number of Driver arm losses per patient	Average number of Driver arm gains per patient	Average number of driver events of all classes per patient
<25	0.6826923076923077	6.519230769230769	0.0673076923076923	0.7692307692307693	9.490384615384615	0.16346153846153846	1.2788461538461537	0.7596153846153846	0.7692307692307693	0.6153846153846154	21.115384615384617
25-29	0.6044776119402985	5.940298507462686	0.06716417910447761	0.9776119402985075	10.029850746268657	0.20149253731343283	1.0149253731343284	0.4552238805970149	0.9850746268656716	0.5597014925373134	20.83582089552239
30-34	0.9817351598173516	6.337899543378995	0.0867579908675799	1.91324200913242	9.904109589041095	0.1872146118721461	0.9178082191780822	0.5068493150684932	0.9908675799086758	0.639269406392694	22.465753424657535
35-39	0.9166666666666666	6.5606060606060606	0.12878787878787878	1.8257575757575757	11.609848484848484	0.26136363636363635	0.9621212121212122	0.5416666666666666	1.3257575757575757	0.7424242424242424	24.875
40-44	0.8126984126984127	8.685714285714285	0.17142857142857143	1.7587301587301587	13.384126984126985	0.3492063492063492	1.146031746031746	0.5492063492063493	1.5174603174603174	1.0317460317460319	29.406349206349205
45-49	0.9911111111111112	9.651111111111112	0.17777777777777778	2.368888888888889	14.013333333333334	0.47333333333333333	1.2644444444444445	0.6244444444444445	1.768888888888889	1.1777777777777778	32.51111111111111
50-54	1.04251968503937	9.696062992125984	0.2173228346456693	2.5354330708661417	14.283464566929133	0.49133858267716535	1.1968503937007875	0.6204724409448819	1.8078740157480315	1.1826771653543307	33.0740157480315
55-59	1.1187335092348285	9.870712401055409	0.24670184696569922	2.8601583113456464	14.970976253298153	0.46701846965699206	1.3548812664907652	0.6015831134564644	1.849604221635884	1.2163588390501319	34.556728232189975
60-64	1.0057736720554273	10.143187066974596	0.2956120092378753	2.453810623556582	15.267898383371824	0.5334872979214781	1.3475750577367205	0.6986143187066974	1.8775981524249423	1.2413394919168592	34.864896073903004
65-69	1.1285714285714286	10.907792207792207	0.34285714285714286	2.7168831168831167	15.980519480519481	0.5844155844155844	1.516883116883117	0.6649350649350649	2.087012987012987	1.4753246753246754	37.4051948051948
70-74	1.3167420814479638	11.926093514328809	0.34841628959276016	3.2503770739064857	15.76923076923077	0.6546003016591252	1.660633484162896	0.7903469079939668	2.1447963800904977	1.411764705882353	39.27300150829563
75-79	1.3150984682713347	11.568927789934355	0.3479212253829322	3.4157549234135667	16.676148796498907	0.6323851203501094	1.5929978118161925	0.8052516411378556	2.2188183807439823	1.4485776805251642	40.0218818380744
80-84	1.459090909090909	11.245454545454546	0.2863636363636364	3.9318181818181817	16.509090909090908	0.6954545454545454	1.5863636363636364	0.7909090909090909	2.15	1.5772727272727274	40.231818181818184
>=85	1.6460176991150441	11.345132743362832	0.4424778761061947	5.1946902654867255	17.548672566371682	0.672566371681416	1.7433628318584071	0.6814159292035398	1.8407079646017699	1.5132743362831858	42.6283185840708
