# Supplementary material for: Comprehensive patient-level classification and quantification of driver events in TCGA PanCanAtlas cohorts
Source: PLoS Genet. 2022 Jan 14;18(1):e1009996. doi: 10.1371/journal.pgen.1009996 (PMC8759692; doi:10.1371/journal.pgen.1009996)
Supplement: S4 Files — (ZIP) [file pgen.1009996.s004.zip › Aneuploidy/PANCAN GISTIC2/data/2021_11_23_15_3_distribution_events_detailed_males.tsv]

Total number of driver events in a patient	Average number of SNA-based oncogenic events per patient	Average number of CNA-based oncogenic events per patient	Average number of Mixed oncogenic events per patient	Average number of SNA-based tumor suppressor events per patient	Average number of CNA-based tumor suppressor events per patient	Average number of Mixed tumor suppressor events per patient	Average number of Driver chromosome losses per patient	Average number of Driver chromosome gains per patient	Average number of Driver arm losses per patient	Average number of Driver arm gains per patient	Average number of driver events of all classes per patient
1	0.7457627118644068	0.0	0.0	0.13559322033898305	0.1016949152542373	0.0	0.0	0.0	0.01694915254237288	0.0	1.0
2	0.9736842105263158	0.05263157894736842	0.02631578947368421	0.5	0.39473684210526316	0.0	0.02631578947368421	0.0	0.0	0.02631578947368421	2.0
3	0.64	0.32	0.0	0.72	0.88	0.04	0.24	0.04	0.08	0.04	3.0
4	0.6829268292682927	0.5609756097560976	0.0	0.6097560975609756	1.7317073170731707	0.07317073170731707	0.0975609756097561	0.0	0.14634146341463414	0.0975609756097561	4.0
5	0.723404255319149	0.9787234042553191	0.0	0.7872340425531915	1.9361702127659575	0.1276595744680851	0.06382978723404255	0.0851063829787234	0.2127659574468085	0.0851063829787234	5.0
6	0.8378378378378378	1.2432432432432432	0.0	0.9459459459459459	2.3783783783783785	0.08108108108108109	0.02702702702702703	0.10810810810810811	0.1891891891891892	0.1891891891891892	6.0
7	0.6136363636363636	0.8636363636363636	0.045454545454545456	0.8863636363636364	3.7954545454545454	0.25	0.045454545454545456	0.18181818181818182	0.25	0.06818181818181818	7.0
8	0.8333333333333334	1.5952380952380953	0.07142857142857142	1.4047619047619047	3.142857142857143	0.19047619047619047	0.09523809523809523	0.16666666666666666	0.30952380952380953	0.19047619047619047	8.0
9	0.782608695652174	1.8478260869565217	0.043478260869565216	1.434782608695652	3.5	0.2391304347826087	0.2608695652173913	0.41304347826086957	0.21739130434782608	0.2608695652173913	9.0
10	0.6346153846153846	2.519230769230769	0.057692307692307696	1.2307692307692308	4.211538461538462	0.15384615384615385	0.19230769230769232	0.40384615384615385	0.2692307692307692	0.3269230769230769	10.0
11	0.8269230769230769	3.173076923076923	0.038461538461538464	0.9807692307692307	3.9423076923076925	0.28846153846153844	0.09615384615384616	1.0384615384615385	0.46153846153846156	0.15384615384615385	11.0
12	0.6818181818181818	3.75	0.045454545454545456	1.3181818181818181	3.909090909090909	0.22727272727272727	0.18181818181818182	0.75	0.6363636363636364	0.5	12.0
13	0.7608695652173914	3.130434782608696	0.06521739130434782	1.4130434782608696	5.760869565217392	0.21739130434782608	0.13043478260869565	0.5434782608695652	0.6521739130434783	0.32608695652173914	13.0
14	0.9183673469387755	4.224489795918367	0.08163265306122448	1.6122448979591837	4.714285714285714	0.24489795918367346	0.12244897959183673	1.0408163265306123	0.7142857142857143	0.32653061224489793	14.0
15	0.8333333333333334	3.787878787878788	0.07575757575757576	1.1666666666666667	6.575757575757576	0.18181818181818182	0.4393939393939394	0.803030303030303	0.6515151515151515	0.48484848484848486	15.0
16	0.7307692307692307	4.211538461538462	0.09615384615384616	1.2692307692307692	7.0576923076923075	0.25	0.23076923076923078	0.8653846153846154	0.8269230769230769	0.46153846153846156	16.0
17	0.7674418604651163	4.441860465116279	0.06976744186046512	1.697674418604651	7.093023255813954	0.3023255813953488	0.5348837209302325	0.7674418604651163	0.6511627906976745	0.6744186046511628	17.0
18	0.9649122807017544	4.894736842105263	0.10526315789473684	1.5263157894736843	7.350877192982456	0.38596491228070173	0.22807017543859648	0.8421052631578947	1.0701754385964912	0.631578947368421	18.0
19	0.9787234042553191	5.553191489361702	0.06382978723404255	1.8936170212765957	7.276595744680851	0.40425531914893614	0.2978723404255319	1.2340425531914894	0.8085106382978723	0.48936170212765956	19.0
20	1.2857142857142858	5.071428571428571	0.07142857142857142	2.9523809523809526	7.642857142857143	0.40476190476190477	0.4523809523809524	0.6666666666666666	0.7619047619047619	0.6904761904761905	20.0
21	0.9423076923076923	5.134615384615385	0.11538461538461539	2.076923076923077	9.596153846153847	0.2692307692307692	0.6730769230769231	0.5961538461538461	1.0	0.5961538461538461	21.0
22	0.926829268292683	4.463414634146342	0.07317073170731707	2.7804878048780486	10.097560975609756	0.3170731707317073	0.8780487804878049	0.8536585365853658	0.975609756097561	0.6341463414634146	22.0
23	1.1914893617021276	6.851063829787234	0.14893617021276595	1.6808510638297873	8.936170212765957	0.2978723404255319	0.6595744680851063	1.148936170212766	1.127659574468085	0.9574468085106383	23.0
24	0.6578947368421053	5.7631578947368425	0.18421052631578946	2.289473684210526	11.526315789473685	0.3684210526315789	0.9210526315789473	0.6578947368421053	1.0	0.631578947368421	24.0
25	1.3243243243243243	5.405405405405405	0.10810810810810811	3.2432432432432434	10.837837837837839	0.5945945945945946	0.6756756756756757	0.7297297297297297	1.2432432432432432	0.8378378378378378	25.0
26	0.7941176470588235	7.647058823529412	0.20588235294117646	1.9705882352941178	10.941176470588236	0.4117647058823529	0.9411764705882353	1.1176470588235294	1.1470588235294117	0.8235294117647058	26.0
27	0.696969696969697	8.848484848484848	0.12121212121212122	1.4242424242424243	10.787878787878787	0.36363636363636365	1.0909090909090908	1.0	1.393939393939394	1.2727272727272727	27.0
28	0.5111111111111111	6.977777777777778	0.17777777777777778	1.488888888888889	14.066666666666666	0.5555555555555556	1.0888888888888888	0.4666666666666667	1.7333333333333334	0.9333333333333333	28.0
29	0.9411764705882353	7.294117647058823	0.11764705882352941	3.088235294117647	13.117647058823529	0.35294117647058826	1.1176470588235294	0.7058823529411765	1.2941176470588236	0.9705882352941176	29.0
30	0.8636363636363636	8.045454545454545	0.1590909090909091	1.5681818181818181	14.477272727272727	0.5454545454545454	1.1136363636363635	0.7727272727272727	1.4318181818181819	1.0227272727272727	30.0
31	1.108695652173913	8.08695652173913	0.15217391304347827	2.4347826086956523	14.152173913043478	0.6304347826086957	1.3043478260869565	0.5869565217391305	1.5869565217391304	0.9565217391304348	31.0
32	1.2826086956521738	9.717391304347826	0.32608695652173914	3.1739130434782608	11.630434782608695	0.6086956521739131	1.4130434782608696	1.065217391304348	1.4565217391304348	1.326086956521739	32.0
33	0.96	10.32	0.28	2.94	12.46	0.42	1.72	0.9	1.56	1.44	33.0
34	0.7083333333333334	9.979166666666666	0.3125	2.3541666666666665	15.0	0.2708333333333333	1.7083333333333333	0.75	1.75	1.1666666666666667	34.0
35	1.2162162162162162	9.08108108108108	0.35135135135135137	2.7837837837837838	15.594594594594595	0.4594594594594595	1.5135135135135136	0.7297297297297297	1.7567567567567568	1.5135135135135136	35.0
36	0.7959183673469388	10.387755102040817	0.2653061224489796	1.6734693877551021	16.510204081632654	0.5102040816326531	1.816326530612245	0.5918367346938775	2.0816326530612246	1.3673469387755102	36.0
37	0.8536585365853658	9.78048780487805	0.34146341463414637	2.1219512195121952	15.829268292682928	0.8780487804878049	1.8780487804878048	1.048780487804878	2.8048780487804876	1.4634146341463414	37.0
38	1.1458333333333333	10.583333333333334	0.125	2.8958333333333335	16.125	0.5833333333333334	2.0208333333333335	0.9791666666666666	2.375	1.1666666666666667	38.0
39	0.8333333333333334	11.270833333333334	0.4166666666666667	1.875	17.604166666666668	0.6875	1.8541666666666667	0.8541666666666666	2.2916666666666665	1.3125	39.0
40	0.6590909090909091	10.840909090909092	0.3181818181818182	1.4772727272727273	19.09090909090909	0.6590909090909091	2.1136363636363638	1.2272727272727273	2.1363636363636362	1.4772727272727273	40.0
41	1.025	11.425	0.275	2.975	17.625	0.475	1.9	0.925	2.825	1.55	41.0
42	1.0975609756097562	12.292682926829269	0.2926829268292683	2.8536585365853657	18.341463414634145	0.5121951219512195	2.097560975609756	0.8536585365853658	2.292682926829268	1.3658536585365855	42.0
43	1.0444444444444445	13.4	0.2	2.3555555555555556	17.31111111111111	0.6222222222222222	2.066666666666667	1.0	2.977777777777778	2.022222222222222	43.0
44	0.972972972972973	13.18918918918919	0.35135135135135137	1.864864864864865	19.216216216216218	0.7567567567567568	2.4324324324324325	1.162162162162162	2.135135135135135	1.9189189189189189	44.0
45	0.7045454545454546	13.318181818181818	0.20454545454545456	1.6590909090909092	21.59090909090909	0.6136363636363636	2.3636363636363638	1.0909090909090908	1.9772727272727273	1.4772727272727273	45.0
46	0.6451612903225806	17.419354838709676	0.3225806451612903	1.6451612903225807	17.419354838709676	0.6129032258064516	2.6774193548387095	1.1612903225806452	2.3225806451612905	1.7741935483870968	46.0
47	0.9148936170212766	14.702127659574469	0.40425531914893614	2.5106382978723403	19.70212765957447	0.8085106382978723	2.127659574468085	1.1063829787234043	2.872340425531915	1.851063829787234	47.0
48	0.825	17.075	0.475	2.375	18.6	0.425	1.975	1.35	2.9	2.0	48.0
49	1.2195121951219512	13.804878048780488	0.4634146341463415	3.4878048780487805	21.26829268292683	0.7317073170731707	2.292682926829268	0.6097560975609756	3.341463414634146	1.7804878048780488	49.0
50	0.6585365853658537	17.21951219512195	0.2926829268292683	1.7560975609756098	20.585365853658537	0.4146341463414634	2.5853658536585367	1.170731707317073	3.1463414634146343	2.1707317073170733	50.0
51	0.95	15.9	0.45	2.35	22.275	0.925	1.85	0.7	3.3	2.3	51.0
52	1.135135135135135	19.027027027027028	0.4864864864864865	2.108108108108108	20.2972972972973	0.6486486486486487	2.4324324324324325	1.135135135135135	2.72972972972973	2.0	52.0
53	1.14	16.58	0.68	2.46	22.04	0.84	2.5	0.98	3.42	2.36	53.0
54	1.875	16.9375	0.59375	2.78125	22.40625	1.0625	2.5625	0.6875	3.5	1.59375	54.0
55	0.7631578947368421	16.236842105263158	0.42105263157894735	1.605263157894737	25.342105263157894	0.8157894736842105	3.0526315789473686	1.2105263157894737	3.4210526315789473	2.1315789473684212	55.0
56	1.0833333333333333	17.38888888888889	0.3333333333333333	1.8888888888888888	25.63888888888889	0.5	2.6666666666666665	1.1111111111111112	3.3333333333333335	2.0555555555555554	56.0
57	1.553191489361702	17.148936170212767	0.3829787234042553	3.9148936170212765	23.93617021276596	0.9361702127659575	2.25531914893617	0.6595744680851063	3.6808510638297873	2.5319148936170213	57.0
58	1.7575757575757576	19.303030303030305	0.5151515151515151	4.363636363636363	21.818181818181817	1.0606060606060606	2.212121212121212	0.7272727272727273	3.8484848484848486	2.393939393939394	58.0
59	1.075	17.45	0.475	2.35	27.15	0.925	2.7	0.85	3.525	2.5	59.0
60	1.1944444444444444	19.805555555555557	0.6111111111111112	2.611111111111111	25.36111111111111	0.7777777777777778	2.5833333333333335	1.0833333333333333	3.5555555555555554	2.4166666666666665	60.0
61	1.7	20.333333333333332	0.43333333333333335	2.933333333333333	24.566666666666666	0.9	2.8	1.2333333333333334	3.9	2.2	61.0
62	1.7	21.35	0.45	2.1	24.75	0.9	3.1	0.9	3.75	3.0	62.0
63	1.4074074074074074	21.22222222222222	0.5555555555555556	2.6666666666666665	25.88888888888889	0.7037037037037037	3.037037037037037	0.7777777777777778	4.37037037037037	2.3703703703703702	63.0
64	1.72	19.16	0.6	3.8	28.88	0.56	2.48	0.56	3.8	2.44	64.0
65	1.1904761904761905	17.428571428571427	0.47619047619047616	3.2857142857142856	32.285714285714285	1.0952380952380953	2.4761904761904763	1.4285714285714286	2.7142857142857144	2.619047619047619	65.0
66	1.5217391304347827	19.17391304347826	0.782608695652174	2.9130434782608696	30.17391304347826	1.434782608695652	2.3043478260869565	1.0	4.478260869565218	2.217391304347826	66.0
67	1.631578947368421	18.05263157894737	1.0	4.105263157894737	30.473684210526315	1.4736842105263157	2.8421052631578947	1.2105263157894737	4.473684210526316	1.736842105263158	67.0
68	1.7647058823529411	18.764705882352942	0.5294117647058824	4.294117647058823	32.0	1.2352941176470589	2.588235294117647	0.8235294117647058	3.411764705882353	2.588235294117647	68.0
69	1.4285714285714286	20.142857142857142	0.7857142857142857	2.5714285714285716	32.714285714285715	1.9285714285714286	2.9285714285714284	1.2142857142857142	3.5	1.7857142857142858	69.0
70	0.9230769230769231	21.53846153846154	0.38461538461538464	3.0	32.07692307692308	1.0769230769230769	2.6153846153846154	1.0	4.461538461538462	2.923076923076923	70.0
71	0.9583333333333334	18.791666666666668	0.75	1.9583333333333333	36.583333333333336	1.0	3.2083333333333335	1.2083333333333333	4.125	2.4166666666666665	71.0
72	0.5625	20.375	0.4375	1.75	37.5	1.1875	3.375	1.125	3.625	2.0625	72.0
73	1.4375	21.1875	0.3125	2.125	35.9375	0.6875	2.6875	0.9375	4.125	3.5625	73.0
74	2.5	19.0	0.5714285714285714	7.0	32.57142857142857	1.0714285714285714	2.857142857142857	0.6428571428571429	4.5	3.2857142857142856	74.0
75	1.1428571428571428	16.285714285714285	0.8571428571428571	3.142857142857143	42.0	1.4285714285714286	3.142857142857143	0.5714285714285714	4.571428571428571	1.8571428571428572	75.0
76	1.4545454545454546	21.727272727272727	1.0	3.8181818181818183	37.18181818181818	1.0	2.1818181818181817	0.5454545454545454	4.454545454545454	2.6363636363636362	76.0
77	4.714285714285714	20.571428571428573	1.4285714285714286	9.428571428571429	26.714285714285715	2.857142857142857	2.5714285714285716	0.5714285714285714	5.0	3.142857142857143	77.0
78	0.8	17.2	1.0	2.2	44.8	1.6	2.8	0.4	4.8	2.4	78.0
79	3.8	17.4	0.6	6.2	38.4	2.0	3.4	1.4	3.6	2.2	79.0
80	1.5	17.166666666666668	0.6666666666666666	3.1666666666666665	47.833333333333336	1.6666666666666667	3.5	0.5	2.1666666666666665	1.8333333333333333	80.0
81	1.0	18.375	0.125	1.625	47.375	1.125	3.0	0.875	5.375	2.125	81.0
82	1.75	17.5	0.0	1.0	50.0	0.75	3.75	0.5	4.5	2.25	82.0
83	1.6666666666666667	22.0	0.3333333333333333	1.6666666666666667	44.0	1.3333333333333333	2.3333333333333335	0.3333333333333333	6.0	3.3333333333333335	83.0
84	0.75	23.25	0.0	2.0	45.75	0.75	4.0	0.75	4.0	2.75	84.0
85	1.0	23.333333333333332	1.3333333333333333	3.0	41.666666666666664	2.6666666666666665	2.6666666666666665	4.333333333333333	3.6666666666666665	1.3333333333333333	85.0
86	2.0	28.5	0.0	2.0	39.5	0.0	3.5	1.5	5.0	4.0	86.0
87	8.5	9.0	0.0	33.5	25.5	3.0	3.0	0.0	2.5	2.0	87.0
88	1.0	42.0	1.0	1.0	37.0	1.0	2.0	1.0	2.0	0.0	88.0
89	3.0	22.0	2.0	8.0	34.0	7.0	2.0	1.0	7.0	3.0	89.0
90	3.3333333333333335	15.666666666666666	2.3333333333333335	12.0	40.0	5.666666666666667	3.6666666666666665	0.6666666666666666	4.0	2.6666666666666665	90.0
92	1.5	28.0	0.0	2.0	46.0	1.0	3.0	1.5	5.0	4.0	92.0
97	0.0	27.0	0.0	0.5	56.5	1.0	7.0	0.5	3.5	1.0	97.0
99	0.0	33.0	2.0	2.0	46.0	2.0	3.0	1.0	5.0	5.0	99.0
100	0.0	22.0	0.0	0.5	68.5	1.5	3.0	2.5	1.5	0.5	100.0
