# Supplementary material for: Comprehensive patient-level classification and quantification of driver events in TCGA PanCanAtlas cohorts
Source: PLoS Genet. 2022 Jan 14;18(1):e1009996. doi: 10.1371/journal.pgen.1009996 (PMC8759692; doi:10.1371/journal.pgen.1009996)
Supplement: S4 Files — (ZIP) [file pgen.1009996.s004.zip › Aneuploidy/PANCAN GISTIC2/data/2021_11_23_15_3_distribution_gender.tsv]

Gender	Average number of SNA-based oncogenic events per patient	Average number of CNA-based oncogenic events per patient	Average number of Mixed oncogenic events per patient	Average number of SNA-based tumor suppressor events per patient	Average number of CNA-based tumor suppressor events per patient	Average number of Mixed tumor suppressor events per patient	Average number of Driver chromosome losses per patient	Average number of Driver chromosome gains per patient	Average number of Driver arm losses per patient	Average number of Driver arm gains per patient	Average number of driver events of all classes per patient
FEMALE	1.213640922768305	9.993647609495152	0.2597793380140421	3.2668004012036107	14.36275493146105	0.46205282514209295	1.3156135071882313	0.5399531929120696	1.7662988966900701	1.220996322300234	34.40153794717486
MALE	0.9896597731821214	9.970313542361575	0.2621747831887925	2.1014009339559707	15.050033355570381	0.5466977985323549	1.4212808539026018	0.78552368245497	1.9116077384923282	1.242494996664443	34.28118745830554
