# Supplementary material for: Comprehensive patient-level classification and quantification of driver events in TCGA PanCanAtlas cohorts
Source: PLoS Genet. 2022 Jan 14;18(1):e1009996. doi: 10.1371/journal.pgen.1009996 (PMC8759692; doi:10.1371/journal.pgen.1009996)
Supplement: S4 Files — (ZIP) [file pgen.1009996.s004.zip › Aneuploidy/PANCAN GISTIC2/data/2021_11_23_15_3_distribution_stages.tsv]

Tumor stage	Average number of SNA-based oncogenic events per patient	Average number of CNA-based oncogenic events per patient	Average number of Mixed oncogenic events per patient	Average number of SNA-based tumor suppressor events per patient	Average number of CNA-based tumor suppressor events per patient	Average number of Mixed tumor suppressor events per patient	Average number of Driver chromosome losses per patient	Average number of Driver chromosome gains per patient	Average number of Driver arm losses per patient	Average number of Driver arm gains per patient	Average number of driver events of all classes per patient
1	1.252431906614786	7.542315175097277	0.20963035019455253	2.9742217898832686	11.089007782101167	0.4071011673151751	1.0997081712062258	0.6293774319066148	1.4499027237354085	0.9508754863813229	27.604571984435797
2	1.173798551678736	10.721527320605661	0.30283080974325216	2.8393680052666226	15.533903884134299	0.5694535878867676	1.4930875576036866	0.6418696510862409	2.261356155365372	1.4792626728110598	37.016458196181695
3	0.8657718120805369	11.40324384787472	0.2539149888143177	2.271812080536913	17.583333333333332	0.5016778523489933	1.5615212527964206	0.7030201342281879	1.7410514541387025	1.1907158836689038	38.07606263982103
4	1.1038338658146964	12.140575079872205	0.34824281150159747	2.52555910543131	16.36581469648562	0.6741214057507987	1.3977635782747604	0.7092651757188498	2.3722044728434506	1.670926517571885	39.308306709265175
