# Supplementary material for: Comprehensive patient-level classification and quantification of driver events in TCGA PanCanAtlas cohorts
Source: PLoS Genet. 2022 Jan 14;18(1):e1009996. doi: 10.1371/journal.pgen.1009996 (PMC8759692; doi:10.1371/journal.pgen.1009996)
Supplement: S4 Files — (ZIP) [file pgen.1009996.s004.zip › Aneuploidy/PANCAN GISTIC2/data/2021_11_23_15_3_distribution_cohorts_females.tsv]

Cancer type	Average number of SNA-based oncogenic events per patient	Average number of CNA-based oncogenic events per patient	Average number of Mixed oncogenic events per patient	Average number of SNA-based tumor suppressor events per patient	Average number of CNA-based tumor suppressor events per patient	Average number of Mixed tumor suppressor events per patient	Average number of Driver chromosome losses per patient	Average number of Driver chromosome gains per patient	Average number of Driver arm losses per patient	Average number of Driver arm gains per patient	Average number of driver events of all classes per patient
ACC	0.3584905660377358	17.22641509433962	0.39622641509433965	0.8301886792452831	18.358490566037737	0.20754716981132076	1.0	3.207547169811321	0.4339622641509434	0.8490566037735849	42.867924528301884
BLCA	1.5416666666666667	13.305555555555555	0.5416666666666666	4.402777777777778	18.583333333333332	0.9444444444444444	1.5416666666666667	0.5694444444444444	3.5277777777777777	2.25	47.208333333333336
BRCA	0.6021699819168174	13.499095840867993	0.22603978300180833	1.4990958408679929	15.956600361663654	0.4376130198915009	1.8282097649186257	0.36347197106690776	2.992766726943942	1.9837251356238699	39.388788426763114
CESC	0.9911504424778761	10.871681415929203	0.26991150442477874	2.752212389380531	14.876106194690266	0.5486725663716814	0.8849557522123894	0.33185840707964603	2.168141592920354	1.8141592920353982	35.508849557522126
CHOL	0.6470588235294118	6.294117647058823	0.0	0.6470588235294118	21.058823529411764	0.29411764705882354	1.411764705882353	0.0	2.176470588235294	0.5294117647058824	33.05882352941177
COAD	2.394230769230769	8.163461538461538	0.20192307692307693	8.23076923076923	11.346153846153847	0.6442307692307693	1.8846153846153846	1.1538461538461537	1.2788461538461537	1.5192307692307692	36.81730769230769
DLBC	0.6470588235294118	7.117647058823529	0.17647058823529413	3.1176470588235294	12.588235294117647	0.5294117647058824	0.0	1.1764705882352942	0.0	0.8823529411764706	26.235294117647058
ESCA	0.7333333333333333	14.266666666666667	0.26666666666666666	2.066666666666667	11.933333333333334	0.4666666666666667	2.1333333333333333	0.4666666666666667	2.933333333333333	1.6	36.86666666666667
GBM	0.4782608695652174	14.5	0.358695652173913	1.3043478260869565	22.054347826086957	0.782608695652174	1.8369565217391304	1.423913043478261	0.6956521739130435	0.2717391304347826	43.70652173913044
HNSC	1.015625	13.90625	0.390625	3.515625	15.03125	0.578125	1.078125	0.53125	2.671875	2.140625	40.859375
KICH	0.17391304347826086	6.869565217391305	0.0	0.30434782608695654	37.08695652173913	0.6086956521739131	4.913043478260869	0.0	0.043478260869565216	0.0	50.0
KIRC	0.32558139534883723	3.872093023255814	0.023255813953488372	1.255813953488372	8.267441860465116	0.9534883720930233	0.7209302325581395	0.8023255813953488	1.0813953488372092	0.13953488372093023	17.441860465116278
KIRP	0.3225806451612903	7.354838709677419	0.16129032258064516	1.0806451612903225	8.806451612903226	0.11290322580645161	0.5	1.8709677419354838	0.0	0.3870967741935484	20.596774193548388
LGG	1.2124352331606219	4.227979274611399	0.10880829015544041	1.9430051813471503	9.414507772020725	0.26424870466321243	0.6062176165803109	0.19170984455958548	1.1968911917098446	0.23316062176165803	19.39896373056995
LIHC	0.6595744680851063	7.904255319148936	0.10638297872340426	1.2765957446808511	23.96808510638298	0.7340425531914894	0.9893617021276596	0.6276595744680851	2.8297872340425534	1.9787234042553192	41.07446808510638
LUAD	1.7622950819672132	14.172131147540984	0.8278688524590164	2.6147540983606556	18.40983606557377	1.0081967213114753	2.418032786885246	0.38524590163934425	2.9262295081967213	2.2049180327868854	46.72950819672131
LUSC	1.5757575757575757	18.818181818181817	0.8636363636363636	3.378787878787879	20.757575757575758	1.0606060606060606	2.1363636363636362	0.5151515151515151	5.03030303030303	2.742424242424242	56.878787878787875
MESO	0.36363636363636365	7.545454545454546	0.0	1.3636363636363635	20.181818181818183	0.09090909090909091	1.9090909090909092	0.2727272727272727	1.0	0.8181818181818182	33.54545454545455
OV	0.057692307692307696	28.53846153846154	0.23076923076923078	0.5	49.07692307692308	0.8846153846153846	2.6346153846153846	0.34615384615384615	3.0576923076923075	1.7307692307692308	87.0576923076923
PAAD	0.7333333333333333	4.6	0.1	0.8	11.2	0.7333333333333333	0.9	0.03333333333333333	1.8666666666666667	0.5666666666666667	21.533333333333335
PCPG	0.22727272727272727	2.1363636363636362	0.045454545454545456	0.13636363636363635	15.409090909090908	0.0	1.1363636363636365	0.09090909090909091	1.2272727272727273	0.13636363636363635	20.545454545454547
READ	1.0555555555555556	12.694444444444445	0.2222222222222222	2.3055555555555554	14.833333333333334	0.8611111111111112	2.7222222222222223	1.6111111111111112	1.9444444444444444	1.3611111111111112	39.611111111111114
SARC	0.17757009345794392	12.25233644859813	0.08411214953271028	0.7102803738317757	23.962616822429908	0.37383177570093457	1.2523364485981308	0.1308411214953271	1.485981308411215	0.9719626168224299	41.401869158878505
SKCM	1.3225806451612903	7.354838709677419	0.41935483870967744	1.967741935483871	21.225806451612904	0.41935483870967744	0.9032258064516129	0.7419354838709677	1.7096774193548387	1.1612903225806452	37.225806451612904
STAD	1.7974683544303798	13.49367088607595	0.5316455696202531	7.253164556962025	14.860759493670885	0.5949367088607594	2.189873417721519	1.1518987341772151	1.8987341772151898	0.7974683544303798	44.56962025316456
THCA	0.8339100346020761	0.5743944636678201	0.0	0.18685121107266436	1.0034602076124568	0.01384083044982699	0.18685121107266436	0.06920415224913495	0.01730103806228374	0.10726643598615918	2.9930795847750864
THYM	0.95	4.05	0.1	0.8	8.1	0.2	0.5	0.65	0.8	0.7	16.85
UCEC	3.346774193548387	7.903225806451613	0.3279569892473118	11.706989247311828	9.489247311827956	0.2446236559139785	0.9758064516129032	0.42473118279569894	0.7741935483870968	0.8413978494623656	36.034946236559136
UCS	1.125	19.5	0.6041666666666666	2.9583333333333335	22.125	0.4791666666666667	2.7083333333333335	0.375	2.3958333333333335	1.7916666666666667	54.0625
UVM	1.4857142857142858	4.828571428571428	0.08571428571428572	0.45714285714285713	9.17142857142857	0.05714285714285714	0.5142857142857142	1.0	0.6571428571428571	1.0857142857142856	19.34285714285714
PANCAN	1.213640922768305	9.993647609495152	0.2597793380140421	3.2668004012036107	14.36275493146105	0.46205282514209295	1.3156135071882313	0.5399531929120696	1.7662988966900701	1.220996322300234	34.40153794717486
