# Supplementary material for: Comprehensive patient-level classification and quantification of driver events in TCGA PanCanAtlas cohorts
Source: PLoS Genet. 2022 Jan 14;18(1):e1009996. doi: 10.1371/journal.pgen.1009996 (PMC8759692; doi:10.1371/journal.pgen.1009996)
Supplement: S4 Files — (ZIP) [file pgen.1009996.s004.zip › Aneuploidy/COHORTS GISTIC2/data/2021_11_23_15_0_distribution_cohorts.tsv]

Cancer type	Average number of SNA-based oncogenic events per patient	Average number of CNA-based oncogenic events per patient	Average number of Mixed oncogenic events per patient	Average number of SNA-based tumor suppressor events per patient	Average number of CNA-based tumor suppressor events per patient	Average number of Mixed tumor suppressor events per patient	Average number of Driver chromosome losses per patient	Average number of Driver chromosome gains per patient	Average number of Driver arm losses per patient	Average number of Driver arm gains per patient	Average number of driver events of all classes per patient
ACC	0.12345679012345678	0.024691358024691357	0.012345679012345678	0.2222222222222222	0.5432098765432098	0.08641975308641975	1.0246913580246915	3.5555555555555554	0.4567901234567901	0.7283950617283951	6.6419753086419755
BLCA	1.1030927835051547	4.333333333333333	0.3642611683848797	2.6219931271477663	5.718213058419244	0.8213058419243986	1.52233676975945	0.5910652920962199	3.3092783505154637	2.106529209621993	22.491408934707902
BRCA	0.3505338078291815	1.5516014234875444	0.09608540925266904	0.7526690391459074	2.5160142348754446	0.28825622775800713	1.8220640569395017	0.3665480427046263	2.98576512455516	1.99288256227758	12.720640569395018
CESC	0.3584070796460177	0.9513274336283186	0.1592920353982301	0.9823008849557522	2.6106194690265485	0.3274336283185841	0.8849557522123894	0.33185840707964603	2.168141592920354	1.8141592920353982	10.58849557522124
CHOL	0.14285714285714285	0.14285714285714285	0.0	0.35714285714285715	1.25	0.4642857142857143	1.25	0.0	2.4642857142857144	0.5714285714285714	6.642857142857143
COAD	1.0454545454545454	0.9636363636363636	0.10454545454545454	2.3	2.4272727272727272	0.42272727272727273	1.8681818181818182	1.1772727272727272	1.5681818181818181	1.5636363636363637	13.440909090909091
DLBC	0.75	1.1785714285714286	0.39285714285714285	1.4642857142857142	0.5357142857142857	0.17857142857142858	0.0	1.0357142857142858	0.0	0.8214285714285714	6.357142857142857
ESCA	0.11607142857142858	2.232142857142857	0.15178571428571427	0.9553571428571429	1.1875	0.33035714285714285	2.5267857142857144	0.5178571428571429	3.4642857142857144	1.5535714285714286	13.035714285714286
GBM	0.23622047244094488	1.562992125984252	0.3031496062992126	0.5196850393700787	2.5354330708661417	0.4645669291338583	1.795275590551181	1.3543307086614174	0.6929133858267716	0.29133858267716534	9.755905511811024
HNSC	0.32323232323232326	2.9966329966329965	0.18181818181818182	1.5454545454545454	3.6734006734006734	0.4006734006734007	1.1077441077441077	0.49158249158249157	3.1043771043771042	2.3973063973063975	16.22222222222222
KICH	0.0	0.0	0.0	0.05172413793103448	1.0862068965517242	0.3448275862068966	4.741379310344827	0.0	0.1206896551724138	0.0	6.172413793103448
KIRC	0.11764705882352941	0.13122171945701358	0.0	0.3257918552036199	2.769230769230769	0.8914027149321267	1.1990950226244343	1.0950226244343892	1.0633484162895928	0.15384615384615385	7.728506787330317
KIRP	0.05172413793103448	0.8060344827586207	0.06465517241379311	0.20689655172413793	0.4827586206896552	0.08620689655172414	0.28448275862068967	2.4870689655172415	0.0	0.30603448275862066	4.771551724137931
LGG	0.9614512471655329	0.39909297052154197	0.06349206349206349	1.3061224489795917	1.3151927437641724	0.24263038548752835	0.6031746031746031	0.18140589569160998	1.1541950113378685	0.23356009070294784	6.4603174603174605
LIHC	0.49337748344370863	1.4072847682119205	0.04304635761589404	0.49337748344370863	3.0298013245033113	0.4768211920529801	1.2582781456953642	0.5562913907284768	2.642384105960265	2.013245033112583	12.403973509933774
LUAD	0.7206477732793523	1.8582995951417005	0.3360323886639676	0.6963562753036437	2.6275303643724697	0.5020242914979757	2.417004048582996	0.39271255060728744	2.951417004048583	2.222672064777328	14.724696356275304
LUSC	0.5343511450381679	3.7786259541984735	0.29389312977099236	1.5458015267175573	3.8053435114503817	0.4732824427480916	2.1603053435114505	0.6297709923664122	5.080152671755725	3.2595419847328246	21.561068702290076
MESO	0.017543859649122806	0.08771929824561403	0.017543859649122806	0.2982456140350877	1.7017543859649122	0.24561403508771928	2.1228070175438596	0.21052631578947367	1.1929824561403508	0.7192982456140351	6.614035087719298
OV	0.0	1.7115384615384615	0.0	0.2692307692307692	3.730769230769231	0.5576923076923077	2.6346153846153846	0.34615384615384615	3.0576923076923075	1.7307692307692308	14.038461538461538
PAAD	0.5517241379310345	0.27586206896551724	0.20689655172413793	0.5517241379310345	1.2241379310344827	0.7068965517241379	1.103448275862069	0.1206896551724138	2.396551724137931	0.7931034482758621	7.931034482758621
PCPG	0.18604651162790697	0.046511627906976744	0.046511627906976744	0.0	1.1627906976744187	0.06976744186046512	1.2325581395348837	0.09302325581395349	1.441860465116279	0.11627906976744186	4.3023255813953485
PRAD	0.26666666666666666	0.7142857142857143	0.01904761904761905	0.20317460317460317	0.7714285714285715	0.12063492063492064	0.33015873015873015	0.1111111111111111	0.8507936507936508	0.4380952380952381	3.7968253968253967
READ	0.7123287671232876	1.3287671232876712	0.1506849315068493	1.8904109589041096	2.3972602739726026	0.6027397260273972	2.6027397260273974	1.6575342465753424	1.8904109589041096	1.3287671232876712	14.561643835616438
SARC	0.021164021164021163	0.5238095238095238	0.015873015873015872	0.30687830687830686	1.529100529100529	0.26455026455026454	1.2698412698412698	0.1164021164021164	1.3650793650793651	1.0952380952380953	6.507936507936508
SKCM	2.1954022988505746	3.1724137931034484	0.3793103448275862	0.42528735632183906	1.9770114942528736	0.22988505747126436	1.1839080459770115	1.0919540229885059	1.8735632183908046	1.3103448275862069	13.839080459770114
STAD	0.5569620253164557	2.037974683544304	0.15611814345991562	1.6160337552742616	2.219409282700422	0.33755274261603374	2.0126582278481013	1.0759493670886076	2.0970464135021096	0.7974683544303798	12.907172995780591
TGCT	0.15730337078651685	1.9438202247191012	0.12359550561797752	0.056179775280898875	0.011235955056179775	0.0	4.550561797752809	2.348314606741573	1.101123595505618	1.6292134831460674	11.92134831460674
THCA	0.7627551020408163	0.03316326530612245	0.002551020408163265	0.02040816326530612	0.02806122448979592	0.00510204081632653	0.19642857142857142	0.07397959183673469	0.015306122448979591	0.09693877551020408	1.2168367346938775
THYM	0.8378378378378378	0.05405405405405406	0.0	0.02702702702702703	0.1891891891891892	0.02702702702702703	0.43243243243243246	0.4594594594594595	0.6216216216216216	0.5135135135135135	3.1621621621621623
UCEC	2.306451612903226	2.5188172043010755	0.23118279569892472	5.244623655913978	2.2795698924731185	0.1424731182795699	0.9758064516129032	0.42473118279569894	0.7741935483870968	0.8413978494623656	15.739247311827956
UCS	0.5208333333333334	1.4583333333333333	0.4583333333333333	1.4166666666666667	1.2083333333333333	0.2708333333333333	2.7083333333333335	0.375	2.3958333333333335	1.7916666666666667	12.604166666666666
UVM	1.2820512820512822	0.8333333333333334	0.038461538461538464	0.08974358974358974	0.23076923076923078	0.0641025641025641	0.47435897435897434	0.8205128205128205	0.7051282051282052	1.0897435897435896	5.628205128205129
PANCAN	0.6333277675738854	1.495074302888629	0.1374186007680748	1.1502755050926698	2.145934212723326	0.3332776757388546	1.3685089330439137	0.6628819502421105	1.839038236767407	1.2317582234095843	10.98914676907664
