# Supplementary material for: Comprehensive patient-level classification and quantification of driver events in TCGA PanCanAtlas cohorts
Source: PLoS Genet. 2022 Jan 14;18(1):e1009996. doi: 10.1371/journal.pgen.1009996 (PMC8759692; doi:10.1371/journal.pgen.1009996)
Supplement: S4 Files — (ZIP) [file pgen.1009996.s004.zip › Aneuploidy/COHORTS GISTIC2/data/2021_11_23_15_0_distribution_events_detailed.tsv]

Total number of driver events in a patient	Average number of SNA-based oncogenic events per patient	Average number of CNA-based oncogenic events per patient	Average number of Mixed oncogenic events per patient	Average number of SNA-based tumor suppressor events per patient	Average number of CNA-based tumor suppressor events per patient	Average number of Mixed tumor suppressor events per patient	Average number of Driver chromosome losses per patient	Average number of Driver chromosome gains per patient	Average number of Driver arm losses per patient	Average number of Driver arm gains per patient	Average number of driver events of all classes per patient
1	0.7462235649546828	0.03323262839879154	0.006042296072507553	0.0634441087613293	0.06646525679758308	0.01812688821752266	0.03323262839879154	0.006042296072507553	0.021148036253776436	0.006042296072507553	1.0
2	0.6305418719211823	0.18226600985221675	0.0049261083743842365	0.1921182266009852	0.3103448275862069	0.03940886699507389	0.27586206896551724	0.06896551724137931	0.15763546798029557	0.13793103448275862	2.0
3	0.5545454545454546	0.22727272727272727	0.05454545454545454	0.6	0.5227272727272727	0.06818181818181818	0.19545454545454546	0.22727272727272727	0.31363636363636366	0.23636363636363636	3.0
4	0.498220640569395	0.37722419928825623	0.05693950177935943	0.6832740213523132	0.693950177935943	0.18505338078291814	0.302491103202847	0.398576512455516	0.45907473309608543	0.34519572953736655	4.0
5	0.5858585858585859	0.39730639730639733	0.05387205387205387	0.7609427609427609	0.9595959595959596	0.23905723905723905	0.32323232323232326	0.5252525252525253	0.6666666666666666	0.4882154882154882	5.0
6	0.5887323943661972	0.5971830985915493	0.08169014084507042	0.7352112676056338	1.1380281690140845	0.2140845070422535	0.4507042253521127	0.7718309859154929	0.847887323943662	0.5746478873239437	6.0
7	0.6363636363636364	0.6363636363636364	0.1046831955922865	0.9724517906336089	1.2011019283746556	0.2865013774104683	0.5647382920110193	0.7520661157024794	1.0771349862258952	0.768595041322314	7.0
8	0.6296296296296297	0.6839506172839506	0.0962962962962963	0.8839506172839506	1.5629629629629629	0.34814814814814815	1.108641975308642	0.7703703703703704	1.1481481481481481	0.7679012345679013	8.0
9	0.5104477611940299	0.9641791044776119	0.07761194029850746	1.0238805970149254	1.626865671641791	0.34626865671641793	1.3522388059701493	0.7970149253731343	1.3223880597014925	0.9791044776119403	9.0
10	0.6431095406360424	1.0742049469964665	0.14487632508833923	1.137809187279152	2.056537102473498	0.31802120141342755	1.314487632508834	0.7420494699646644	1.5441696113074206	1.0247349823321554	10.0
11	0.596078431372549	1.2745098039215685	0.11764705882352941	1.1568627450980393	2.015686274509804	0.35294117647058826	1.4862745098039216	0.796078431372549	1.803921568627451	1.4	11.0
12	0.7142857142857143	1.3660714285714286	0.16517857142857142	1.6428571428571428	2.013392857142857	0.3392857142857143	1.65625	0.6919642857142857	1.9553571428571428	1.4553571428571428	12.0
13	0.5947136563876652	1.5418502202643172	0.19823788546255505	1.3348017621145374	2.185022026431718	0.4008810572687225	2.048458149779736	1.0088105726872247	2.154185022026432	1.5330396475770924	13.0
14	0.5933609958506224	1.7883817427385893	0.1825726141078838	1.3319502074688796	2.5269709543568464	0.43983402489626555	2.0580912863070537	0.921161825726141	2.5643153526970957	1.5933609958506223	14.0
15	0.6637168141592921	1.8938053097345133	0.18141592920353983	1.6283185840707965	2.672566371681416	0.4247787610619469	2.2876106194690267	0.9026548672566371	2.4867256637168142	1.8584070796460177	15.0
16	0.4624277456647399	2.346820809248555	0.21965317919075145	1.346820809248555	2.815028901734104	0.3988439306358382	2.4161849710982657	0.8092485549132948	2.947976878612717	2.2369942196531793	16.0
17	0.6547619047619048	2.3035714285714284	0.15476190476190477	1.5238095238095237	3.0476190476190474	0.5595238095238095	2.5833333333333335	0.8154761904761905	3.4285714285714284	1.9285714285714286	17.0
18	0.5885714285714285	2.565714285714286	0.17714285714285713	1.3142857142857143	3.7085714285714286	0.4685714285714286	2.5885714285714285	0.8685714285714285	3.5828571428571427	2.137142857142857	18.0
19	0.4264705882352941	3.0294117647058822	0.19117647058823528	1.25	3.9926470588235294	0.5441176470588235	2.5294117647058822	0.9338235294117647	3.8308823529411766	2.2720588235294117	19.0
20	0.75177304964539	2.9574468085106385	0.23404255319148937	1.7234042553191489	4.099290780141844	0.45390070921985815	2.900709219858156	0.75177304964539	3.7092198581560285	2.4184397163120566	20.0
21	0.5614035087719298	3.5789473684210527	0.2982456140350877	1.5263157894736843	4.245614035087719	0.43859649122807015	2.675438596491228	0.8245614035087719	4.254385964912281	2.5964912280701755	21.0
22	0.5196078431372549	3.6666666666666665	0.2549019607843137	1.6372549019607843	4.549019607843137	0.6568627450980392	3.1176470588235294	0.7647058823529411	4.235294117647059	2.5980392156862746	22.0
23	0.59375	4.010416666666667	0.3229166666666667	1.4583333333333333	5.125	0.6145833333333334	3.0833333333333335	0.78125	4.291666666666667	2.71875	23.0
24	0.6376811594202898	4.797101449275362	0.37681159420289856	1.8840579710144927	5.217391304347826	0.5652173913043478	2.63768115942029	1.0434782608695652	4.130434782608695	2.710144927536232	24.0
25	0.7301587301587301	5.063492063492063	0.30158730158730157	2.0793650793650795	5.301587301587301	0.7142857142857143	2.380952380952381	0.8253968253968254	4.349206349206349	3.253968253968254	25.0
26	0.9047619047619048	4.825396825396825	0.3968253968253968	2.3015873015873014	5.603174603174603	0.6190476190476191	2.873015873015873	0.7142857142857143	4.73015873015873	3.0317460317460316	26.0
27	1.0208333333333333	5.833333333333333	0.2708333333333333	1.7916666666666667	6.5625	0.7083333333333334	2.4791666666666665	1.0208333333333333	4.208333333333333	3.1041666666666665	27.0
28	1.3061224489795917	5.040816326530612	0.4897959183673469	3.142857142857143	6.551020408163265	0.5714285714285714	2.36734693877551	1.0	4.673469387755102	2.857142857142857	28.0
29	1.4	5.5	0.1	4.033333333333333	7.3	0.6	2.0	0.7666666666666667	4.4	2.9	29.0
30	1.68	5.12	0.36	3.92	7.64	0.8	1.84	0.96	4.4	3.28	30.0
31	2.761904761904762	4.809523809523809	0.3333333333333333	6.095238095238095	6.666666666666667	0.5238095238095238	2.857142857142857	0.5714285714285714	4.095238095238095	2.2857142857142856	31.0
32	4.090909090909091	3.6363636363636362	0.45454545454545453	10.181818181818182	5.454545454545454	0.5454545454545454	1.9090909090909092	0.6363636363636364	2.909090909090909	2.1818181818181817	32.0
33	1.6	6.5	0.8	2.4	10.2	1.2	2.2	0.8	4.9	2.4	33.0
34	1.8571428571428572	6.285714285714286	0.5714285714285714	6.428571428571429	6.285714285714286	1.7142857142857142	1.7142857142857142	0.8571428571428571	5.0	3.2857142857142856	34.0
35	5.0	4.875	0.625	11.0	6.125	0.75	1.25	0.125	3.25	2.0	35.0
36	3.0	5.6	0.4	5.8	8.8	1.2	3.0	1.4	4.6	2.2	36.0
37	1.0	5.5	0.0	1.5	15.0	1.5	4.5	1.0	6.0	1.0	37.0
38	1.1666666666666667	7.333333333333333	0.8333333333333334	3.8333333333333335	10.5	1.3333333333333333	3.3333333333333335	0.3333333333333333	5.666666666666667	3.6666666666666665	38.0
39	2.0	7.0	1.5	6.5	8.0	1.0	1.5	0.5	6.0	5.0	39.0
40	1.0	11.0	1.0	4.0	4.0	0.0	5.0	1.0	8.0	5.0	40.0
41	1.0	8.0	0.0	3.0	11.0	1.0	4.0	0.0	8.0	5.0	41.0
42	7.0	3.5	1.0	16.5	4.5	2.5	1.0	1.0	3.5	1.5	42.0
43	0.0	14.0	0.0	2.0	11.0	2.0	3.0	1.0	5.0	5.0	43.0
44	3.0	7.0	0.0	2.0	13.0	2.0	2.0	1.0	8.0	6.0	44.0
