# Supplementary material for: Comprehensive patient-level classification and quantification of driver events in TCGA PanCanAtlas cohorts
Source: PLoS Genet. 2022 Jan 14;18(1):e1009996. doi: 10.1371/journal.pgen.1009996 (PMC8759692; doi:10.1371/journal.pgen.1009996)
Supplement: S4 Files — (ZIP) [file pgen.1009996.s004.zip › Aneuploidy/COHORTS GISTIC2/data/2021_11_23_15_0_distribution_events_detailed_females.tsv]

Total number of driver events in a patient	Average number of SNA-based oncogenic events per patient	Average number of CNA-based oncogenic events per patient	Average number of Mixed oncogenic events per patient	Average number of SNA-based tumor suppressor events per patient	Average number of CNA-based tumor suppressor events per patient	Average number of Mixed tumor suppressor events per patient	Average number of Driver chromosome losses per patient	Average number of Driver chromosome gains per patient	Average number of Driver arm losses per patient	Average number of Driver arm gains per patient	Average number of driver events of all classes per patient
1	0.9123711340206185	0.010309278350515464	0.0	0.020618556701030927	0.010309278350515464	0.010309278350515464	0.02577319587628866	0.005154639175257732	0.0	0.005154639175257732	1.0
2	0.7311827956989247	0.0967741935483871	0.010752688172043012	0.20430107526881722	0.1935483870967742	0.021505376344086023	0.44086021505376344	0.07526881720430108	0.06451612903225806	0.16129032258064516	2.0
3	0.627906976744186	0.12790697674418605	0.09302325581395349	0.7441860465116279	0.5	0.05813953488372093	0.20930232558139536	0.10465116279069768	0.3023255813953488	0.23255813953488372	3.0
4	0.4778761061946903	0.23008849557522124	0.08849557522123894	0.6283185840707964	0.7699115044247787	0.17699115044247787	0.4424778761061947	0.2743362831858407	0.504424778761062	0.40707964601769914	4.0
5	0.7426470588235294	0.3382352941176471	0.051470588235294115	0.8676470588235294	0.7794117647058824	0.2426470588235294	0.3235294117647059	0.4338235294117647	0.6764705882352942	0.5441176470588235	5.0
6	0.6850828729281768	0.46408839779005523	0.08287292817679558	0.8784530386740331	1.2486187845303867	0.16022099447513813	0.4143646408839779	0.430939226519337	0.9392265193370166	0.6961325966850829	6.0
7	0.7448979591836735	0.5306122448979592	0.12755102040816327	1.1275510204081634	1.2295918367346939	0.29081632653061223	0.44387755102040816	0.5867346938775511	1.086734693877551	0.8316326530612245	7.0
8	0.6881188118811881	0.5792079207920792	0.08415841584158416	1.0148514851485149	1.49009900990099	0.33663366336633666	1.0346534653465347	0.6782178217821783	1.202970297029703	0.8910891089108911	8.0
9	0.5789473684210527	0.8538011695906432	0.05847953216374269	1.3508771929824561	1.5730994152046784	0.30409356725146197	1.0818713450292399	0.7192982456140351	1.4502923976608186	1.0292397660818713	9.0
10	0.722972972972973	0.9864864864864865	0.1554054054054054	1.3175675675675675	2.0878378378378377	0.2972972972972973	1.162162162162162	0.7094594594594594	1.5945945945945945	0.9662162162162162	10.0
11	0.703125	1.109375	0.140625	1.5625	2.015625	0.3515625	1.1953125	0.6796875	1.8125	1.4296875	11.0
12	0.8319327731092437	1.403361344537815	0.17647058823529413	2.092436974789916	1.7899159663865547	0.3025210084033613	1.3865546218487395	0.5546218487394958	1.9915966386554622	1.4705882352941178	12.0
13	0.6935483870967742	1.5080645161290323	0.18548387096774194	1.7661290322580645	2.1370967741935485	0.45161290322580644	1.6451612903225807	0.8387096774193549	2.1693548387096775	1.6048387096774193	13.0
14	0.6371681415929203	1.6725663716814159	0.1592920353982301	1.6371681415929205	2.831858407079646	0.35398230088495575	1.7079646017699115	0.6548672566371682	2.6814159292035398	1.663716814159292	14.0
15	0.751937984496124	1.8449612403100775	0.20155038759689922	2.054263565891473	2.604651162790698	0.3798449612403101	2.124031007751938	0.5968992248062015	2.5271317829457365	1.9147286821705427	15.0
16	0.5576923076923077	2.3461538461538463	0.23076923076923078	1.4615384615384615	3.0	0.40384615384615385	2.2788461538461537	0.6634615384615384	2.769230769230769	2.2884615384615383	16.0
17	0.7222222222222222	2.2777777777777777	0.1	1.6333333333333333	2.922222222222222	0.5888888888888889	2.7666666666666666	0.7222222222222222	3.3	1.9666666666666666	17.0
18	0.6304347826086957	2.7717391304347827	0.1956521739130435	1.4021739130434783	3.7065217391304346	0.358695652173913	2.717391304347826	0.7934782608695652	3.4130434782608696	2.010869565217391	18.0
19	0.52	3.1466666666666665	0.22666666666666666	1.4	3.933333333333333	0.44	2.533333333333333	0.9333333333333333	3.7066666666666666	2.16	19.0
20	0.7974683544303798	3.088607594936709	0.24050632911392406	1.7848101265822784	4.177215189873418	0.4810126582278481	2.9240506329113924	0.6962025316455697	3.4936708860759493	2.3164556962025316	20.0
21	0.49019607843137253	3.0980392156862746	0.3333333333333333	1.7058823529411764	4.666666666666667	0.37254901960784315	3.0784313725490198	0.6274509803921569	4.098039215686274	2.5294117647058822	21.0
22	0.6530612244897959	3.4489795918367347	0.22448979591836735	1.7959183673469388	4.63265306122449	0.6122448979591837	3.4285714285714284	0.6530612244897959	4.020408163265306	2.5306122448979593	22.0
23	0.5384615384615384	3.4615384615384617	0.3333333333333333	1.3076923076923077	5.82051282051282	0.6153846153846154	3.6153846153846154	0.5641025641025641	4.256410256410256	2.4871794871794872	23.0
24	0.71875	4.875	0.4375	2.0	5.25	0.59375	3.0	0.96875	3.59375	2.5625	24.0
25	0.7391304347826086	5.913043478260869	0.21739130434782608	2.0434782608695654	6.0	0.34782608695652173	2.6956521739130435	0.8260869565217391	3.608695652173913	2.608695652173913	25.0
26	1.2	5.0	0.36	3.0	6.24	0.6	2.84	0.52	3.6	2.64	26.0
27	0.85	5.75	0.25	2.05	7.85	0.55	2.8	0.8	3.75	2.35	27.0
28	2.0	4.1875	0.3125	5.3125	6.0	0.1875	2.8125	0.5625	4.125	2.5	28.0
29	2.909090909090909	6.181818181818182	0.0	6.545454545454546	5.545454545454546	0.45454545454545453	1.8181818181818181	0.7272727272727273	2.8181818181818183	2.0	29.0
30	2.4	5.0	0.4	6.4	7.0	0.4	1.1	0.5	3.7	3.1	30.0
31	4.3	3.8	0.2	9.3	6.0	0.4	2.6	0.2	2.6	1.6	31.0
32	6.666666666666667	2.1666666666666665	0.16666666666666666	16.0	3.6666666666666665	0.0	0.8333333333333334	0.6666666666666666	0.3333333333333333	1.5	32.0
33	1.6666666666666667	5.0	0.6666666666666666	1.6666666666666667	13.333333333333334	1.0	2.0	1.0	4.0	2.6666666666666665	33.0
34	5.0	3.5	0.0	13.0	3.0	0.0	1.5	0.5	4.0	3.5	34.0
35	8.25	1.5	0.25	18.75	4.0	0.25	0.75	0.0	1.0	0.25	35.0
36	3.5	5.0	0.5	7.0	8.25	1.25	2.25	1.25	5.0	2.0	36.0
38	1.6666666666666667	7.0	0.6666666666666666	6.333333333333333	8.666666666666666	1.0	4.0	0.3333333333333333	4.0	4.333333333333333	38.0
39	1.0	5.0	1.0	5.0	11.0	1.0	3.0	1.0	7.0	4.0	39.0
40	1.0	11.0	1.0	4.0	4.0	0.0	5.0	1.0	8.0	5.0	40.0
42	12.0	0.0	1.0	28.0	0.0	0.0	0.0	1.0	0.0	0.0	42.0
