# Supplementary material for: Comprehensive patient-level classification and quantification of driver events in TCGA PanCanAtlas cohorts
Source: PLoS Genet. 2022 Jan 14;18(1):e1009996. doi: 10.1371/journal.pgen.1009996 (PMC8759692; doi:10.1371/journal.pgen.1009996)
Supplement: S4 Files — (ZIP) [file pgen.1009996.s004.zip › Aneuploidy/COHORTS GISTIC2/data/2021_11_23_15_0_distribution_age.tsv]

Age group	Average number of SNA-based oncogenic events per patient	Average number of CNA-based oncogenic events per patient	Average number of Mixed oncogenic events per patient	Average number of SNA-based tumor suppressor events per patient	Average number of CNA-based tumor suppressor events per patient	Average number of Mixed tumor suppressor events per patient	Average number of Driver chromosome losses per patient	Average number of Driver chromosome gains per patient	Average number of Driver arm losses per patient	Average number of Driver arm gains per patient	Average number of driver events of all classes per patient
<25	0.5192307692307693	0.7019230769230769	0.028846153846153848	0.4519230769230769	0.6153846153846154	0.09615384615384616	1.2788461538461537	0.7596153846153846	0.7692307692307693	0.6153846153846154	5.8173076923076925
25-29	0.5298507462686567	0.6865671641791045	0.04477611940298507	0.6567164179104478	0.9402985074626866	0.11940298507462686	1.0149253731343284	0.4552238805970149	0.9850746268656716	0.5597014925373134	5.977611940298507
30-34	0.6894977168949772	0.6757990867579908	0.045662100456621	0.9315068493150684	1.004566210045662	0.1232876712328767	0.9178082191780822	0.5068493150684932	0.9908675799086758	0.639269406392694	6.525114155251141
35-39	0.6893939393939394	0.7007575757575758	0.07575757575757576	0.8446969696969697	1.2878787878787878	0.17803030303030304	0.9621212121212122	0.5416666666666666	1.3257575757575757	0.7424242424242424	7.34469696969697
40-44	0.5650793650793651	0.8888888888888888	0.08253968253968254	0.8666666666666667	1.8253968253968254	0.24761904761904763	1.146031746031746	0.5492063492063493	1.5174603174603174	1.0317460317460319	8.72063492063492
45-49	0.5822222222222222	1.2733333333333334	0.09111111111111111	1.0266666666666666	1.9822222222222223	0.3333333333333333	1.2644444444444445	0.6244444444444445	1.768888888888889	1.1777777777777778	10.11111111111111
50-54	0.5763779527559055	1.2850393700787401	0.12913385826771653	1.146456692913386	2.1086614173228346	0.31968503937007875	1.1968503937007875	0.6204724409448819	1.8078740157480315	1.1826771653543307	10.341732283464568
55-59	0.6253298153034301	1.482849604221636	0.11477572559366754	1.2150395778364116	2.0422163588390503	0.33509234828496043	1.3548812664907652	0.6015831134564644	1.849604221635884	1.2163588390501319	10.82981530343008
60-64	0.5958429561200924	1.6039260969976905	0.14665127020785218	1.0785219399538106	2.3187066974595845	0.3625866050808314	1.3475750577367205	0.6986143187066974	1.8775981524249423	1.2413394919168592	11.264434180138569
65-69	0.6272727272727273	1.835064935064935	0.18701298701298702	1.1636363636363636	2.5246753246753246	0.37402597402597404	1.516883116883117	0.6649350649350649	2.087012987012987	1.4753246753246754	12.448051948051948
70-74	0.6772247360482655	1.8959276018099547	0.1870286576168929	1.3695324283559578	2.3755656108597285	0.4343891402714932	1.660633484162896	0.7903469079939668	2.1447963800904977	1.411764705882353	12.947209653092006
75-79	0.6892778993435449	1.8905908096280089	0.19693654266958424	1.3544857768052516	2.6280087527352296	0.3982494529540481	1.5929978118161925	0.8052516411378556	2.2188183807439823	1.4485776805251642	13.221006564551422
80-84	0.75	2.077272727272727	0.18636363636363637	1.4227272727272726	3.018181818181818	0.42727272727272725	1.5863636363636364	0.7909090909090909	2.15	1.5772727272727274	13.986363636363636
>=85	0.8849557522123894	2.0265486725663715	0.1415929203539823	1.8849557522123894	2.734513274336283	0.3274336283185841	1.7433628318584071	0.6814159292035398	1.8407079646017699	1.5132743362831858	13.778761061946902
