# Supplementary material for: Comprehensive patient-level classification and quantification of driver events in TCGA PanCanAtlas cohorts
Source: PLoS Genet. 2022 Jan 14;18(1):e1009996. doi: 10.1371/journal.pgen.1009996 (PMC8759692; doi:10.1371/journal.pgen.1009996)
Supplement: S4 Files — (ZIP) [file pgen.1009996.s004.zip › Aneuploidy/COHORTS GISTIC2/data/2021_11_23_15_0_distribution_events.tsv]

Cancer type	Number of patients with 0 driver events	Number of patients with 1 driver events	Number of patients with 2 driver events	Number of patients with 3 driver events	Number of patients with 4 driver events	Number of patients with 5 driver events	Number of patients with 6 driver events	Number of patients with 7 driver events	Number of patients with 8 driver events	Number of patients with 9 driver events	Number of patients with 10 driver events	Number of patients with 11 driver events	Number of patients with 12 driver events	Number of patients with 13 driver events	Number of patients with 14 driver events	Number of patients with 15 driver events	Number of patients with 16 driver events	Number of patients with 17 driver events	Number of patients with 18 driver events	Number of patients with 19 driver events	Number of patients with 20 driver events	Number of patients with 21 driver events	Number of patients with 22 driver events	Number of patients with 23 driver events	Number of patients with 24 driver events	Number of patients with 25 driver events	Number of patients with 26 driver events	Number of patients with 27 driver events	Number of patients with 28 driver events	Number of patients with 29 driver events	Number of patients with 30 driver events	Number of patients with 31 driver events	Number of patients with 32 driver events	Number of patients with 33 driver events	Number of patients with 34 driver events	Number of patients with 35 driver events	Number of patients with 36 driver events	Number of patients with 37 driver events	Number of patients with 38 driver events	Number of patients with 39 driver events	Number of patients with 40 driver events	Number of patients with 41 driver events	Number of patients with 42 driver events	Number of patients with 43 driver events	Number of patients with 44 driver events	Number of patients with 45 driver events	Number of patients with 46 driver events	Number of patients with 47 driver events	Number of patients with 48 driver events
ACC	5	2	3	3	7	7	8	12	10	10	2	9	2	1	0	0	0	0	0	0	0	0	0	0	0	0	0	0	0	0	0	0	0	0	0	0	0	0	0	0	0	0	0	0	0	0	0	0	0
BLCA	2	1	0	5	4	3	4	5	8	7	3	3	7	4	6	6	8	7	6	9	7	7	11	11	12	19	14	15	23	12	12	10	3	9	5	4	4	2	6	2	1	1	1	1	1	0	0	0	0
BRCA	8	0	7	8	11	18	25	43	28	31	31	34	30	24	35	47	38	24	30	24	14	15	14	12	3	3	2	2	1	0	0	0	0	0	0	0	0	0	0	0	0	0	0	0	0	0	0	0	0
CESC	1	0	2	9	8	13	23	16	16	20	12	15	15	13	18	9	6	6	8	4	3	4	0	0	2	2	1	0	0	0	0	0	0	0	0	0	0	0	0	0	0	0	0	0	0	0	0	0	0
CHOL	2	0	2	0	1	3	4	4	6	2	2	0	1	1	0	0	0	0	0	0	0	0	0	0	0	0	0	0	0	0	0	0	0	0	0	0	0	0	0	0	0	0	0	0	0	0	0	0	0
COAD	0	0	1	2	8	10	9	7	12	7	13	7	10	16	19	16	14	14	15	7	15	7	5	3	2	1	0	0	0	0	0	0	0	0	0	0	0	0	0	0	0	0	0	0	0	0	0	0	0
DLBC	0	1	1	3	3	4	3	2	3	5	1	1	1	0	0	0	0	0	0	0	0	0	0	0	0	0	0	0	0	0	0	0	0	0	0	0	0	0	0	0	0	0	0	0	0	0	0	0	0
GBM	0	0	0	2	4	9	18	29	39	38	39	17	10	15	11	6	3	4	2	5	2	0	0	1	0	0	0	0	0	0	0	0	0	0	0	0	0	0	0	0	0	0	0	0	0	0	0	0	0
HNSC	0	2	4	2	2	9	8	6	12	10	9	18	14	7	16	11	14	16	18	17	17	17	9	16	13	10	0	5	7	4	3	0	1	0	0	0	0	0	0	0	0	0	0	0	0	0	0	0	0
KICH	10	2	2	0	2	2	2	2	16	20	0	0	0	0	0	0	0	0	0	0	0	0	0	0	0	0	0	0	0	0	0	0	0	0	0	0	0	0	0	0	0	0	0	0	0	0	0	0	0
KIRC	5	2	6	11	21	33	20	21	30	12	12	9	7	6	6	10	1	2	4	2	0	0	1	0	0	0	0	0	0	0	0	0	0	0	0	0	0	0	0	0	0	0	0	0	0	0	0	0	0
KIRP	14	14	12	26	37	35	44	18	19	8	3	1	0	1	0	0	0	0	0	0	0	0	0	0	0	0	0	0	0	0	0	0	0	0	0	0	0	0	0	0	0	0	0	0	0	0	0	0	0
LGG	2	4	10	41	53	52	70	64	61	35	21	13	6	3	2	1	1	1	0	1	0	0	0	0	0	0	0	0	0	0	0	0	0	0	0	0	0	0	0	0	0	0	0	0	0	0	0	0	0
LIHC	4	4	1	7	4	9	17	17	20	19	23	20	18	20	18	16	7	11	16	12	12	4	7	6	6	0	1	0	2	0	0	1	0	0	0	0	0	0	0	0	0	0	0	0	0	0	0	0	0
LUAD	4	0	1	3	4	7	5	8	12	10	8	10	9	13	13	11	19	19	17	20	21	6	11	8	2	1	4	1	0	0	0	0	0	0	0	0	0	0	0	0	0	0	0	0	0	0	0	0	0
LUSC	1	0	0	0	0	0	0	0	0	2	1	0	4	7	8	12	8	11	14	11	17	28	25	22	10	17	27	12	8	6	5	3	2	0	1	0	0	0	0	0	0	0	0	0	0	0	0	0	0
MESO	1	1	0	4	8	5	8	6	11	5	6	1	0	1	0	0	0	0	0	0	0	0	0	0	0	0	0	0	0	0	0	0	0	0	0	0	0	0	0	0	0	0	0	0	0	0	0	0	0
OV	0	0	2	2	0	0	0	0	1	2	8	3	5	1	3	5	2	6	1	0	4	2	2	2	0	0	0	1	0	0	0	0	0	0	0	0	0	0	0	0	0	0	0	0	0	0	0	0	0
PAAD	6	4	3	3	0	1	1	3	5	4	8	5	6	4	2	2	1	0	0	0	0	0	0	0	0	0	0	0	0	0	0	0	0	0	0	0	0	0	0	0	0	0	0	0	0	0	0	0	0
PCPG	5	2	6	5	4	4	4	8	5	0	0	0	0	0	0	0	0	0	0	0	0	0	0	0	0	0	0	0	0	0	0	0	0	0	0	0	0	0	0	0	0	0	0	0	0	0	0	0	0
PRAD	52	45	45	39	42	17	12	17	11	7	5	7	4	3	3	4	1	1	0	0	0	0	0	0	0	0	0	0	0	0	0	0	0	0	0	0	0	0	0	0	0	0	0	0	0	0	0	0	0
READ	0	0	0	0	0	1	0	5	2	0	2	3	1	12	8	7	11	6	7	2	3	1	1	0	1	0	0	0	0	0	0	0	0	0	0	0	0	0	0	0	0	0	0	0	0	0	0	0	0
SARC	6	6	14	10	20	14	25	15	23	23	12	7	9	5	0	0	0	0	0	0	0	0	0	0	0	0	0	0	0	0	0	0	0	0	0	0	0	0	0	0	0	0	0	0	0	0	0	0	0
SKCM	0	1	0	1	0	1	3	5	6	4	9	7	4	6	5	3	4	5	5	1	2	4	2	2	3	1	1	1	1	0	0	0	0	0	0	0	0	0	0	0	0	0	0	0	0	0	0	0	0
STAD	3	3	3	3	4	6	7	12	17	16	17	18	10	7	17	14	11	15	10	9	5	10	6	7	3	0	3	1	0	0	0	0	0	0	0	0	0	0	0	0	0	0	0	0	0	0	0	0	0
TGCT	0	0	0	1	0	1	0	2	2	6	9	14	11	19	16	6	2	0	0	0	0	0	0	0	0	0	0	0	0	0	0	0	0	0	0	0	0	0	0	0	0	0	0	0	0	0	0	0	0
THCA	78	227	60	11	6	3	0	1	3	3	0	0	0	0	0	0	0	0	0	0	0	0	0	0	0	0	0	0	0	0	0	0	0	0	0	0	0	0	0	0	0	0	0	0	0	0	0	0	0
THYM	3	9	9	3	4	2	2	2	2	0	0	0	0	1	0	0	0	0	0	0	0	0	0	0	0	0	0	0	0	0	0	0	0	0	0	0	0	0	0	0	0	0	0	0	0	0	0	0	0
UCEC	1	0	1	6	11	13	20	18	16	16	13	12	24	18	18	22	14	10	14	7	16	8	7	6	12	9	10	10	7	8	5	7	5	1	1	4	1	0	0	0	0	0	1	0	0	0	0	0	0
UCS	0	0	0	0	0	1	1	0	1	3	2	6	10	7	6	6	1	2	1	0	1	0	0	0	0	0	0	0	0	0	0	0	0	0	0	0	0	0	0	0	0	0	0	0	0	0	0	0	0
UVM	0	1	7	10	11	13	11	8	5	4	4	2	1	1	0	0	0	0	0	0	0	0	0	0	0	0	0	0	0	0	0	0	0	0	0	0	0	0	0	0	0	0	0	0	0	0	0	0	0
PANCAN	213	331	202	220	279	296	354	356	402	329	275	242	219	216	230	214	166	160	168	131	139	113	101	96	69	63	63	48	49	30	25	21	11	10	7	8	5	2	6	2	1	1	2	1	1	0	0	0	0
[truncated: 52 more columns]
