# Supplementary material for: Comprehensive patient-level classification and quantification of driver events in TCGA PanCanAtlas cohorts
Source: PLoS Genet. 2022 Jan 14;18(1):e1009996. doi: 10.1371/journal.pgen.1009996 (PMC8759692; doi:10.1371/journal.pgen.1009996)
Supplement: S4 Files — (ZIP) [file pgen.1009996.s004.zip › Aneuploidy/COHORTS GISTIC2/data/2021_11_23_15_0_distribution_age_females.tsv]

Age group	Average number of SNA-based oncogenic events per patient	Average number of CNA-based oncogenic events per patient	Average number of Mixed oncogenic events per patient	Average number of SNA-based tumor suppressor events per patient	Average number of CNA-based tumor suppressor events per patient	Average number of Mixed tumor suppressor events per patient	Average number of Driver chromosome losses per patient	Average number of Driver chromosome gains per patient	Average number of Driver arm losses per patient	Average number of Driver arm gains per patient	Average number of driver events of all classes per patient
<25	0.46153846153846156	0.19230769230769232	0.019230769230769232	0.4230769230769231	0.7307692307692307	0.09615384615384616	0.34615384615384615	0.46153846153846156	0.4807692307692308	0.34615384615384615	3.519230769230769
25-29	0.4492753623188406	0.5797101449275363	0.014492753623188406	0.5072463768115942	1.1884057971014492	0.15942028985507245	0.5652173913043478	0.2463768115942029	1.0434782608695652	0.5652173913043478	5.304347826086956
30-34	0.7073170731707317	0.4634146341463415	0.04065040650406504	0.9105691056910569	1.1788617886178863	0.10569105691056911	0.4959349593495935	0.34146341463414637	0.9512195121951219	0.6016260162601627	5.796747967479675
35-39	0.6496815286624203	0.6942675159235668	0.07006369426751592	0.9490445859872612	1.3439490445859872	0.1464968152866242	0.8726114649681529	0.4840764331210191	1.3694267515923566	0.7770700636942676	7.350318471337579
40-44	0.5842105263157895	0.8526315789473684	0.08947368421052632	0.9210526315789473	1.9421052631578948	0.21578947368421053	1.0473684210526315	0.3157894736842105	1.6263157894736842	1.1842105263157894	8.778947368421052
45-49	0.6141732283464567	1.1771653543307086	0.08267716535433071	1.1574803149606299	2.0236220472440944	0.3031496062992126	1.2283464566929134	0.4645669291338583	1.7834645669291338	1.204724409448819	10.023622047244094
50-54	0.7746913580246914	1.2191358024691359	0.11419753086419752	1.5401234567901234	2.0925925925925926	0.3395061728395062	1.287037037037037	0.5061728395061729	1.9135802469135803	1.2623456790123457	11.049382716049383
55-59	0.8806818181818182	1.3352272727272727	0.10511363636363637	1.7215909090909092	1.8181818181818181	0.26136363636363635	1.3806818181818181	0.44886363636363635	1.6619318181818181	1.1846590909090908	10.795454545454545
60-64	0.7329974811083123	1.6120906801007557	0.1889168765743073	1.4282115869017633	2.3879093198992445	0.3047858942065491	1.3778337531486147	0.5843828715365239	1.9219143576826196	1.3677581863979849	11.906801007556675
65-69	0.6886792452830188	1.7767295597484276	0.1918238993710692	1.4245283018867925	2.452830188679245	0.3710691823899371	1.6446540880503144	0.6823899371069182	1.9056603773584906	1.3930817610062893	12.518867924528301
70-74	0.7857142857142857	1.860248447204969	0.16770186335403728	1.5683229813664596	2.391304347826087	0.4161490683229814	1.6055900621118013	0.6770186335403726	2.108695652173913	1.360248447204969	12.940993788819876
75-79	0.8067226890756303	1.6680672268907564	0.19747899159663865	1.361344537815126	2.4747899159663866	0.3403361344537815	1.4621848739495797	0.7352941176470589	1.9579831932773109	1.3697478991596639	12.369747899159664
80-84	0.831858407079646	1.991150442477876	0.22123893805309736	1.7433628318584071	2.893805309734513	0.35398230088495575	1.592920353982301	0.6017699115044248	2.017699115044248	1.5132743362831858	13.761061946902656
>=85	0.9861111111111112	1.7638888888888888	0.1388888888888889	1.9861111111111112	2.5972222222222223	0.3194444444444444	1.8611111111111112	0.6111111111111112	1.7222222222222223	1.4583333333333333	13.444444444444445
