# Supplementary material for: Comprehensive patient-level classification and quantification of driver events in TCGA PanCanAtlas cohorts
Source: PLoS Genet. 2022 Jan 14;18(1):e1009996. doi: 10.1371/journal.pgen.1009996 (PMC8759692; doi:10.1371/journal.pgen.1009996)
Supplement: S4 Files — (ZIP) [file pgen.1009996.s004.zip › Aneuploidy/COHORTS GISTIC2/data/2021_11_23_15_0_distribution_cohorts_males.tsv]

Cancer type	Average number of SNA-based oncogenic events per patient	Average number of CNA-based oncogenic events per patient	Average number of Mixed oncogenic events per patient	Average number of SNA-based tumor suppressor events per patient	Average number of CNA-based tumor suppressor events per patient	Average number of Mixed tumor suppressor events per patient	Average number of Driver chromosome losses per patient	Average number of Driver chromosome gains per patient	Average number of Driver arm losses per patient	Average number of Driver arm gains per patient	Average number of driver events of all classes per patient
ACC	0.07142857142857142	0.0	0.0	0.10714285714285714	0.6428571428571429	0.14285714285714285	1.0714285714285714	4.214285714285714	0.5	0.5	6.892857142857143
BLCA	1.1506849315068493	4.310502283105023	0.365296803652968	2.6575342465753424	5.63013698630137	0.908675799086758	1.5159817351598173	0.5981735159817352	3.2374429223744294	2.0593607305936072	22.4337899543379
BRCA	0.3333333333333333	1.4444444444444444	0.1111111111111111	0.4444444444444444	2.111111111111111	0.0	1.4444444444444444	0.5555555555555556	2.5555555555555554	2.5555555555555554	11.555555555555555
CHOL	0.18181818181818182	0.18181818181818182	0.0	0.45454545454545453	0.8181818181818182	0.8181818181818182	1.0	0.0	2.909090909090909	0.6363636363636364	7.0
COAD	1.0344827586206897	0.9396551724137931	0.11206896551724138	2.146551724137931	2.5086206896551726	0.43103448275862066	1.853448275862069	1.1982758620689655	1.8275862068965518	1.603448275862069	13.655172413793103
DLBC	1.0	0.5454545454545454	0.36363636363636365	1.1818181818181819	0.45454545454545453	0.0	0.0	0.8181818181818182	0.0	0.7272727272727273	5.090909090909091
ESCA	0.1134020618556701	2.2989690721649483	0.16494845360824742	0.9381443298969072	1.2061855670103092	0.32989690721649484	2.5876288659793816	0.5257731958762887	3.5463917525773194	1.5463917525773196	13.257731958762887
GBM	0.22839506172839505	1.5432098765432098	0.3148148148148148	0.5061728395061729	2.549382716049383	0.4382716049382716	1.771604938271605	1.3148148148148149	0.691358024691358	0.30246913580246915	9.660493827160494
HNSC	0.2832618025751073	2.9871244635193133	0.15450643776824036	1.4849785407725322	3.759656652360515	0.3776824034334764	1.1158798283261802	0.48068669527896996	3.223175965665236	2.467811158798283	16.334763948497855
KICH	0.0	0.0	0.0	0.02857142857142857	1.1142857142857143	0.3142857142857143	4.628571428571429	0.0	0.17142857142857143	0.0	5.9714285714285715
KIRC	0.08148148148148149	0.14814814814814814	0.0	0.35555555555555557	2.948148148148148	0.8962962962962963	1.5037037037037038	1.2814814814814814	1.0518518518518518	0.16296296296296298	8.42962962962963
KIRP	0.047058823529411764	0.8705882352941177	0.052941176470588235	0.2	0.4235294117647059	0.1	0.20588235294117646	2.711764705882353	0.0	0.27647058823529413	4.882352941176471
LGG	0.9637096774193549	0.4032258064516129	0.06854838709677419	1.3306451612903225	1.217741935483871	0.24596774193548387	0.6008064516129032	0.17338709677419356	1.1209677419354838	0.23387096774193547	6.358870967741935
LIHC	0.5336538461538461	1.3125	0.04807692307692308	0.5240384615384616	2.8701923076923075	0.5048076923076923	1.3798076923076923	0.5240384615384616	2.5576923076923075	2.0288461538461537	12.278846153846153
LUAD	0.672	1.832	0.336	0.656	2.696	0.528	2.416	0.4	2.976	2.24	14.752
LUSC	0.5612244897959183	3.857142857142857	0.29591836734693877	1.5204081632653061	3.8469387755102042	0.47959183673469385	2.1683673469387754	0.6683673469387755	5.096938775510204	3.433673469387755	21.928571428571427
MESO	0.0	0.08695652173913043	0.021739130434782608	0.2608695652173913	1.7608695652173914	0.2826086956521739	2.1739130434782608	0.1956521739130435	1.2391304347826086	0.6956521739130435	6.717391304347826
PAAD	0.5357142857142857	0.42857142857142855	0.32142857142857145	0.6785714285714286	1.6071428571428572	0.7142857142857143	1.3214285714285714	0.21428571428571427	2.9642857142857144	1.0357142857142858	9.821428571428571
PCPG	0.14285714285714285	0.0	0.047619047619047616	0.0	1.380952380952381	0.14285714285714285	1.3333333333333333	0.09523809523809523	1.6666666666666667	0.09523809523809523	4.809523809523809
PRAD	0.26666666666666666	0.7142857142857143	0.01904761904761905	0.20317460317460317	0.7714285714285715	0.12063492063492064	0.33015873015873015	0.1111111111111111	0.8507936507936508	0.4380952380952381	3.7968253968253967
READ	0.8918918918918919	1.135135135135135	0.10810810810810811	2.2162162162162162	2.4054054054054053	0.40540540540540543	2.4864864864864864	1.7027027027027026	1.837837837837838	1.2972972972972974	14.486486486486486
SARC	0.04878048780487805	0.6707317073170732	0.036585365853658534	0.3048780487804878	1.4146341463414633	0.23170731707317074	1.2926829268292683	0.0975609756097561	1.2073170731707317	1.2560975609756098	6.560975609756097
SKCM	2.2857142857142856	3.5357142857142856	0.44642857142857145	0.5	2.0	0.19642857142857142	1.3392857142857142	1.2857142857142858	1.9642857142857142	1.3928571428571428	14.946428571428571
STAD	0.5443037974683544	2.0443037974683542	0.12658227848101267	1.518987341772152	2.2088607594936707	0.3291139240506329	1.9240506329113924	1.0379746835443038	2.1962025316455698	0.7974683544303798	12.727848101265822
TGCT	0.15730337078651685	1.9438202247191012	0.12359550561797752	0.056179775280898875	0.011235955056179775	0.0	4.550561797752809	2.348314606741573	1.101123595505618	1.6292134831460674	11.92134831460674
THCA	0.7281553398058253	0.038834951456310676	0.009708737864077669	0.019417475728155338	0.02912621359223301	0.009708737864077669	0.22330097087378642	0.08737864077669903	0.009708737864077669	0.06796116504854369	1.1941747572815533
THYM	1.0	0.0	0.0	0.0	0.17647058823529413	0.058823529411764705	0.35294117647058826	0.23529411764705882	0.4117647058823529	0.29411764705882354	2.5294117647058822
UVM	1.255813953488372	0.8372093023255814	0.0	0.06976744186046512	0.23255813953488372	0.06976744186046512	0.4418604651162791	0.6744186046511628	0.7441860465116279	1.0930232558139534	5.4186046511627906
PANCAN	0.5270180120080054	1.6147431621080721	0.13942628418945963	0.919613075383589	2.1884589726484323	0.3682454969979987	1.4212808539026018	0.78552368245497	1.9116077384923282	1.242494996664443	11.106404269513009
