# Supplementary material for: Comprehensive patient-level classification and quantification of driver events in TCGA PanCanAtlas cohorts
Source: PLoS Genet. 2022 Jan 14;18(1):e1009996. doi: 10.1371/journal.pgen.1009996 (PMC8759692; doi:10.1371/journal.pgen.1009996)
Supplement: S4 Files — (ZIP) [file pgen.1009996.s004.zip › Aneuploidy/COHORTS GISTIC2/data/2021_11_23_15_0_distribution_cohorts_females.tsv]

Cancer type	Average number of SNA-based oncogenic events per patient	Average number of CNA-based oncogenic events per patient	Average number of Mixed oncogenic events per patient	Average number of SNA-based tumor suppressor events per patient	Average number of CNA-based tumor suppressor events per patient	Average number of Mixed tumor suppressor events per patient	Average number of Driver chromosome losses per patient	Average number of Driver chromosome gains per patient	Average number of Driver arm losses per patient	Average number of Driver arm gains per patient	Average number of driver events of all classes per patient
ACC	0.1509433962264151	0.03773584905660377	0.018867924528301886	0.2830188679245283	0.49056603773584906	0.05660377358490566	1.0	3.207547169811321	0.4339622641509434	0.8490566037735849	6.509433962264151
BLCA	0.9583333333333334	4.402777777777778	0.3611111111111111	2.513888888888889	5.986111111111111	0.5555555555555556	1.5416666666666667	0.5694444444444444	3.5277777777777777	2.25	22.666666666666668
BRCA	0.3508137432188065	1.5533453887884268	0.09584086799276673	0.7576853526220615	2.522603978300181	0.29294755877034356	1.8282097649186257	0.36347197106690776	2.992766726943942	1.9837251356238699	12.739602169981916
CESC	0.3584070796460177	0.9513274336283186	0.1592920353982301	0.9823008849557522	2.6106194690265485	0.3274336283185841	0.8849557522123894	0.33185840707964603	2.168141592920354	1.8141592920353982	10.58849557522124
CHOL	0.11764705882352941	0.11764705882352941	0.0	0.29411764705882354	1.5294117647058822	0.23529411764705882	1.411764705882353	0.0	2.176470588235294	0.5294117647058824	6.411764705882353
COAD	1.0576923076923077	0.9903846153846154	0.09615384615384616	2.4711538461538463	2.3365384615384617	0.41346153846153844	1.8846153846153846	1.1538461538461537	1.2788461538461537	1.5192307692307692	13.201923076923077
DLBC	0.5882352941176471	1.588235294117647	0.4117647058823529	1.6470588235294117	0.5882352941176471	0.29411764705882354	0.0	1.1764705882352942	0.0	0.8823529411764706	7.176470588235294
ESCA	0.13333333333333333	1.8	0.06666666666666667	1.0666666666666667	1.0666666666666667	0.3333333333333333	2.1333333333333333	0.4666666666666667	2.933333333333333	1.6	11.6
GBM	0.25	1.5978260869565217	0.2826086956521739	0.5434782608695652	2.510869565217391	0.5108695652173914	1.8369565217391304	1.423913043478261	0.6956521739130435	0.2717391304347826	9.923913043478262
HNSC	0.46875	3.03125	0.28125	1.765625	3.359375	0.484375	1.078125	0.53125	2.671875	2.140625	15.8125
KICH	0.0	0.0	0.0	0.08695652173913043	1.0434782608695652	0.391304347826087	4.913043478260869	0.0	0.043478260869565216	0.0	6.478260869565218
KIRC	0.1744186046511628	0.10465116279069768	0.0	0.27906976744186046	2.488372093023256	0.8837209302325582	0.7209302325581395	0.8023255813953488	1.0813953488372092	0.13953488372093023	6.627906976744186
KIRP	0.06451612903225806	0.6290322580645161	0.0967741935483871	0.22580645161290322	0.6451612903225806	0.04838709677419355	0.5	1.8709677419354838	0.0	0.3870967741935484	4.467741935483871
LGG	0.9585492227979274	0.39378238341968913	0.05699481865284974	1.2746113989637307	1.4404145077720207	0.23834196891191708	0.6062176165803109	0.19170984455958548	1.1968911917098446	0.23316062176165803	6.590673575129534
LIHC	0.40425531914893614	1.6170212765957446	0.031914893617021274	0.425531914893617	3.382978723404255	0.4148936170212766	0.9893617021276596	0.6276595744680851	2.8297872340425534	1.9787234042553192	12.680851063829786
LUAD	0.7704918032786885	1.8852459016393444	0.3360655737704918	0.7377049180327869	2.557377049180328	0.47540983606557374	2.418032786885246	0.38524590163934425	2.9262295081967213	2.2049180327868854	14.69672131147541
LUSC	0.45454545454545453	3.5454545454545454	0.2878787878787879	1.621212121212121	3.6818181818181817	0.45454545454545453	2.1363636363636362	0.5151515151515151	5.03030303030303	2.742424242424242	20.46969696969697
MESO	0.09090909090909091	0.09090909090909091	0.0	0.45454545454545453	1.4545454545454546	0.09090909090909091	1.9090909090909092	0.2727272727272727	1.0	0.8181818181818182	6.181818181818182
OV	0.0	1.7115384615384615	0.0	0.2692307692307692	3.730769230769231	0.5576923076923077	2.6346153846153846	0.34615384615384615	3.0576923076923075	1.7307692307692308	14.038461538461538
PAAD	0.5666666666666667	0.13333333333333333	0.1	0.43333333333333335	0.8666666666666667	0.7	0.9	0.03333333333333333	1.8666666666666667	0.5666666666666667	6.166666666666667
PCPG	0.22727272727272727	0.09090909090909091	0.045454545454545456	0.0	0.9545454545454546	0.0	1.1363636363636365	0.09090909090909091	1.2272727272727273	0.13636363636363635	3.8181818181818183
READ	0.5277777777777778	1.5277777777777777	0.19444444444444445	1.5555555555555556	2.388888888888889	0.8055555555555556	2.7222222222222223	1.6111111111111112	1.9444444444444444	1.3611111111111112	14.63888888888889
SARC	0.0	0.411214953271028	0.0	0.308411214953271	1.6168224299065421	0.2897196261682243	1.2523364485981308	0.1308411214953271	1.485981308411215	0.9719626168224299	6.4672897196261685
SKCM	2.032258064516129	2.5161290322580645	0.25806451612903225	0.2903225806451613	1.935483870967742	0.2903225806451613	0.9032258064516129	0.7419354838709677	1.7096774193548387	1.1612903225806452	11.838709677419354
STAD	0.5822784810126582	2.0253164556962027	0.21518987341772153	1.8101265822784811	2.240506329113924	0.35443037974683544	2.189873417721519	1.1518987341772151	1.8987341772151898	0.7974683544303798	13.265822784810126
THCA	0.7750865051903114	0.031141868512110725	0.0	0.020761245674740483	0.02768166089965398	0.0034602076124567475	0.18685121107266436	0.06920415224913495	0.01730103806228374	0.10726643598615918	1.2249134948096885
THYM	0.7	0.1	0.0	0.05	0.2	0.0	0.5	0.65	0.8	0.7	3.7
UCEC	2.306451612903226	2.5188172043010755	0.23118279569892472	5.244623655913978	2.2795698924731185	0.1424731182795699	0.9758064516129032	0.42473118279569894	0.7741935483870968	0.8413978494623656	15.739247311827956
UCS	0.5208333333333334	1.4583333333333333	0.4583333333333333	1.4166666666666667	1.2083333333333333	0.2708333333333333	2.7083333333333335	0.375	2.3958333333333335	1.7916666666666667	12.604166666666666
UVM	1.3142857142857143	0.8285714285714286	0.08571428571428572	0.11428571428571428	0.22857142857142856	0.05714285714285714	0.5142857142857142	1.0	0.6571428571428571	1.0857142857142856	5.885714285714286
PANCAN	0.7398863256435975	1.3751253761283853	0.1354062186559679	1.381477766633233	2.103309929789368	0.2982280173854898	1.3156135071882313	0.5399531929120696	1.7662988966900701	1.220996322300234	10.871614844533601
