# Supplementary material for: Comprehensive patient-level classification and quantification of driver events in TCGA PanCanAtlas cohorts
Source: PLoS Genet. 2022 Jan 14;18(1):e1009996. doi: 10.1371/journal.pgen.1009996 (PMC8759692; doi:10.1371/journal.pgen.1009996)
Supplement: S4 Files — (ZIP) [file pgen.1009996.s004.zip › Aneuploidy/COHORTS GISTIC2/data/2021_11_23_15_0_distribution_events_detailed_males.tsv]

Total number of driver events in a patient	Average number of SNA-based oncogenic events per patient	Average number of CNA-based oncogenic events per patient	Average number of Mixed oncogenic events per patient	Average number of SNA-based tumor suppressor events per patient	Average number of CNA-based tumor suppressor events per patient	Average number of Mixed tumor suppressor events per patient	Average number of Driver chromosome losses per patient	Average number of Driver chromosome gains per patient	Average number of Driver arm losses per patient	Average number of Driver arm gains per patient	Average number of driver events of all classes per patient
1	0.5109489051094891	0.06569343065693431	0.014598540145985401	0.12408759124087591	0.145985401459854	0.029197080291970802	0.043795620437956206	0.0072992700729927005	0.051094890510948905	0.0072992700729927005	1.0
2	0.5454545454545454	0.2545454545454545	0.0	0.18181818181818182	0.4090909090909091	0.05454545454545454	0.13636363636363635	0.06363636363636363	0.23636363636363636	0.11818181818181818	2.0
3	0.5074626865671642	0.291044776119403	0.029850746268656716	0.5074626865671642	0.5373134328358209	0.07462686567164178	0.1865671641791045	0.30597014925373134	0.3208955223880597	0.23880597014925373	3.0
4	0.5119047619047619	0.47619047619047616	0.03571428571428571	0.7202380952380952	0.6428571428571429	0.19047619047619047	0.20833333333333334	0.48214285714285715	0.42857142857142855	0.30357142857142855	4.0
5	0.453416149068323	0.4472049689440994	0.055900621118012424	0.6708074534161491	1.1118012422360248	0.2360248447204969	0.32298136645962733	0.6024844720496895	0.6583850931677019	0.4409937888198758	5.0
6	0.4885057471264368	0.735632183908046	0.08045977011494253	0.5862068965517241	1.0229885057471264	0.27011494252873564	0.4885057471264368	1.1264367816091954	0.7528735632183908	0.4482758620689655	6.0
7	0.5089820359281437	0.7604790419161677	0.07784431137724551	0.7904191616766467	1.1676646706586826	0.281437125748503	0.7065868263473054	0.9461077844311377	1.0658682634730539	0.6946107784431138	7.0
8	0.5714285714285714	0.7881773399014779	0.10837438423645321	0.7536945812807881	1.6354679802955665	0.35960591133004927	1.1822660098522169	0.8620689655172413	1.0935960591133005	0.645320197044335	8.0
9	0.43902439024390244	1.079268292682927	0.0975609756097561	0.6829268292682927	1.6829268292682926	0.3902439024390244	1.6341463414634145	0.8780487804878049	1.1890243902439024	0.926829268292683	9.0
10	0.5555555555555556	1.1703703703703703	0.13333333333333333	0.9407407407407408	2.022222222222222	0.34074074074074073	1.4814814814814814	0.7777777777777778	1.488888888888889	1.0888888888888888	10.0
11	0.4881889763779528	1.4409448818897639	0.09448818897637795	0.7480314960629921	2.015748031496063	0.3543307086614173	1.779527559055118	0.9133858267716536	1.795275590551181	1.3700787401574803	11.0
12	0.580952380952381	1.3238095238095238	0.1523809523809524	1.1333333333333333	2.2666666666666666	0.38095238095238093	1.9619047619047618	0.8476190476190476	1.9142857142857144	1.438095238095238	12.0
13	0.47572815533980584	1.5825242718446602	0.21359223300970873	0.8155339805825242	2.2427184466019416	0.33980582524271846	2.533980582524272	1.2135922330097086	2.1359223300970873	1.4466019417475728	13.0
14	0.5546875	1.890625	0.203125	1.0625	2.2578125	0.515625	2.3671875	1.15625	2.4609375	1.53125	14.0
15	0.5463917525773195	1.958762886597938	0.15463917525773196	1.0618556701030928	2.7628865979381443	0.4845360824742268	2.5051546391752577	1.309278350515464	2.4329896907216493	1.7835051546391754	15.0
16	0.3188405797101449	2.347826086956522	0.2028985507246377	1.173913043478261	2.536231884057971	0.391304347826087	2.6231884057971016	1.0289855072463767	3.217391304347826	2.1594202898550723	16.0
17	0.5769230769230769	2.3333333333333335	0.21794871794871795	1.3974358974358974	3.1923076923076925	0.5256410256410257	2.371794871794872	0.9230769230769231	3.576923076923077	1.8846153846153846	17.0
18	0.5421686746987951	2.3373493975903616	0.1566265060240964	1.216867469879518	3.710843373493976	0.5903614457831325	2.4457831325301207	0.9518072289156626	3.7710843373493974	2.2771084337349397	18.0
19	0.3114754098360656	2.8852459016393444	0.14754098360655737	1.0655737704918034	4.065573770491803	0.6721311475409836	2.5245901639344264	0.9344262295081968	3.9836065573770494	2.4098360655737703	19.0
20	0.6935483870967742	2.7903225806451615	0.22580645161290322	1.6451612903225807	4.0	0.41935483870967744	2.870967741935484	0.8225806451612904	3.9838709677419355	2.5483870967741935	20.0
21	0.6190476190476191	3.9682539682539684	0.2698412698412698	1.380952380952381	3.9047619047619047	0.49206349206349204	2.3492063492063493	0.9841269841269841	4.380952380952381	2.6507936507936507	21.0
22	0.39622641509433965	3.8679245283018866	0.2830188679245283	1.490566037735849	4.471698113207547	0.6981132075471698	2.830188679245283	0.8679245283018868	4.433962264150943	2.660377358490566	22.0
23	0.631578947368421	4.385964912280702	0.3157894736842105	1.5614035087719298	4.649122807017544	0.6140350877192983	2.719298245614035	0.9298245614035088	4.315789473684211	2.8771929824561404	23.0
24	0.5675675675675675	4.72972972972973	0.32432432432432434	1.7837837837837838	5.1891891891891895	0.5405405405405406	2.324324324324324	1.1081081081081081	4.594594594594595	2.8378378378378377	24.0
25	0.725	4.575	0.35	2.1	4.9	0.925	2.2	0.825	4.775	3.625	25.0
26	0.7105263157894737	4.7105263157894735	0.42105263157894735	1.8421052631578947	5.184210526315789	0.631578947368421	2.8947368421052633	0.8421052631578947	5.473684210526316	3.289473684210526	26.0
27	1.1428571428571428	5.892857142857143	0.2857142857142857	1.6071428571428572	5.642857142857143	0.8214285714285714	2.25	1.1785714285714286	4.535714285714286	3.642857142857143	27.0
28	0.9696969696969697	5.454545454545454	0.5757575757575758	2.090909090909091	6.818181818181818	0.7575757575757576	2.1515151515151514	1.2121212121212122	4.9393939393939394	3.0303030303030303	28.0
29	0.5263157894736842	5.105263157894737	0.15789473684210525	2.5789473684210527	8.31578947368421	0.6842105263157895	2.1052631578947367	0.7894736842105263	5.315789473684211	3.4210526315789473	29.0
30	1.2	5.2	0.3333333333333333	2.2666666666666666	8.066666666666666	1.0666666666666667	2.3333333333333335	1.2666666666666666	4.866666666666666	3.4	30.0
31	1.3636363636363635	5.7272727272727275	0.45454545454545453	3.1818181818181817	7.2727272727272725	0.6363636363636364	3.090909090909091	0.9090909090909091	5.454545454545454	2.909090909090909	31.0
32	1.0	5.4	0.8	3.2	7.6	1.2	3.2	0.6	6.0	3.0	32.0
33	1.5714285714285714	7.142857142857143	0.8571428571428571	2.7142857142857144	8.857142857142858	1.2857142857142858	2.2857142857142856	0.7142857142857143	5.285714285714286	2.2857142857142856	33.0
34	0.6	7.4	0.8	3.8	7.6	2.4	1.8	1.0	5.4	3.2	34.0
35	1.75	8.25	1.0	3.25	8.25	1.25	1.75	0.25	5.5	3.75	35.0
36	1.0	8.0	0.0	1.0	11.0	1.0	6.0	2.0	3.0	3.0	36.0
37	1.0	5.5	0.0	1.5	15.0	1.5	4.5	1.0	6.0	1.0	37.0
38	0.6666666666666666	7.666666666666667	1.0	1.3333333333333333	12.333333333333334	1.6666666666666667	2.6666666666666665	0.3333333333333333	7.333333333333333	3.0	38.0
39	3.0	9.0	2.0	8.0	5.0	1.0	0.0	0.0	5.0	6.0	39.0
41	1.0	8.0	0.0	3.0	11.0	1.0	4.0	0.0	8.0	5.0	41.0
42	2.0	7.0	1.0	5.0	9.0	5.0	2.0	1.0	7.0	3.0	42.0
43	0.0	14.0	0.0	2.0	11.0	2.0	3.0	1.0	5.0	5.0	43.0
44	3.0	7.0	0.0	2.0	13.0	2.0	2.0	1.0	8.0	6.0	44.0
