# Supplementary material for: Comprehensive patient-level classification and quantification of driver events in TCGA PanCanAtlas cohorts
Source: PLoS Genet. 2022 Jan 14;18(1):e1009996. doi: 10.1371/journal.pgen.1009996 (PMC8759692; doi:10.1371/journal.pgen.1009996)
Supplement: S4 Files — (ZIP) [file pgen.1009996.s004.zip › Aneuploidy/COHORTS GISTIC2/data/2021_11_23_15_0_distribution_age_males.tsv]

Age group	Average number of SNA-based oncogenic events per patient	Average number of CNA-based oncogenic events per patient	Average number of Mixed oncogenic events per patient	Average number of SNA-based tumor suppressor events per patient	Average number of CNA-based tumor suppressor events per patient	Average number of Mixed tumor suppressor events per patient	Average number of Driver chromosome losses per patient	Average number of Driver chromosome gains per patient	Average number of Driver arm losses per patient	Average number of Driver arm gains per patient	Average number of driver events of all classes per patient
<25	0.5769230769230769	1.2115384615384615	0.038461538461538464	0.4807692307692308	0.5	0.09615384615384616	2.2115384615384617	1.0576923076923077	1.0576923076923077	0.8846153846153846	8.115384615384615
25-29	0.6153846153846154	0.8	0.07692307692307693	0.8153846153846154	0.676923076923077	0.07692307692307693	1.4923076923076923	0.676923076923077	0.9230769230769231	0.5538461538461539	6.6923076923076925
30-34	0.6666666666666666	0.9479166666666666	0.052083333333333336	0.9583333333333334	0.78125	0.14583333333333334	1.4583333333333333	0.71875	1.0416666666666667	0.6875	7.458333333333333
35-39	0.7476635514018691	0.7102803738317757	0.08411214953271028	0.6915887850467289	1.205607476635514	0.22429906542056074	1.0934579439252337	0.6261682242990654	1.2616822429906542	0.6915887850467289	7.336448598130841
40-44	0.536	0.944	0.072	0.784	1.648	0.296	1.296	0.904	1.352	0.8	8.632
45-49	0.5408163265306123	1.3979591836734695	0.10204081632653061	0.8571428571428571	1.9285714285714286	0.37244897959183676	1.3112244897959184	0.8316326530612245	1.75	1.1428571428571428	10.224489795918368
50-54	0.36977491961414793	1.3536977491961415	0.14469453376205788	0.7363344051446945	2.12540192926045	0.2990353697749196	1.1028938906752412	0.7395498392282959	1.697749196141479	1.0996784565916398	9.604501607717042
55-59	0.4039408866995074	1.6108374384236452	0.12315270935960591	0.7758620689655172	2.2364532019704435	0.39901477832512317	1.332512315270936	0.7339901477832512	2.0123152709359604	1.2438423645320198	10.85960591133005
60-64	0.47974413646055436	1.5970149253731343	0.11087420042643924	0.7825159914712153	2.260127931769723	0.4115138592750533	1.3219616204690832	0.7953091684434968	1.840085287846482	1.1343283582089552	10.720682302771856
65-69	0.584070796460177	1.8761061946902655	0.1836283185840708	0.9800884955752213	2.575221238938053	0.37610619469026546	1.426991150442478	0.6526548672566371	2.2146017699115044	1.5331858407079646	12.398230088495575
70-74	0.5747800586510264	1.9296187683284458	0.20527859237536658	1.1818181818181819	2.3607038123167157	0.45161290322580644	1.7126099706744868	0.8973607038123167	2.1788856304985336	1.4604105571847508	12.95307917888563
75-79	0.5616438356164384	2.132420091324201	0.1963470319634703	1.3470319634703196	2.7945205479452055	0.4611872146118721	1.735159817351598	0.8812785388127854	2.502283105022831	1.5342465753424657	14.146118721461187
80-84	0.6635514018691588	2.1682242990654204	0.14953271028037382	1.0841121495327102	3.149532710280374	0.5046728971962616	1.5794392523364487	0.9906542056074766	2.289719626168224	1.644859813084112	14.22429906542056
>=85	0.7073170731707317	2.4878048780487805	0.14634146341463414	1.7073170731707317	2.975609756097561	0.34146341463414637	1.5365853658536586	0.8048780487804879	2.048780487804878	1.6097560975609757	14.365853658536585
