# Supplementary material for: Comprehensive patient-level classification and quantification of driver events in TCGA PanCanAtlas cohorts
Source: PLoS Genet. 2022 Jan 14;18(1):e1009996. doi: 10.1371/journal.pgen.1009996 (PMC8759692; doi:10.1371/journal.pgen.1009996)
Supplement: S5 Files — (ZIP) [file pgen.1009996.s005.zip]

Archive with 11 entries (10 files):
- T tests/
- T tests/Gender T tests.xlsx
- __MACOSX/T tests/._Gender T tests.xlsx
- T tests/Age female T tests.xlsx
- __MACOSX/T tests/._Age female T tests.xlsx
- T tests/Stage male T tests.xlsx
- __MACOSX/T tests/._Stage male T tests.xlsx
- T tests/Stage female T tests.xlsx
- __MACOSX/T tests/._Stage female T tests.xlsx
- T tests/Age male T tests.xlsx
- __MACOSX/T tests/._Age male T tests.xlsx
