# Supplementary material for: Comprehensive patient-level classification and quantification of driver events in TCGA PanCanAtlas cohorts
Source: PLoS Genet. 2022 Jan 14;18(1):e1009996. doi: 10.1371/journal.pgen.1009996 (PMC8759692; doi:10.1371/journal.pgen.1009996)
Supplement: S5 Files — (ZIP) [file pgen.1009996.s005.zip › T tests/Age female T tests.xlsx]

## Sheet: Лист1
Full TCGA barcode	Cancer type	Gender	Age	Tumor stage	Number of SNA-based oncogenic events	Number of CNA-based oncogenic events	Number of Mixed oncogenic events	Number of SNA-based tumor suppressor events	Number of CNA-based tumor suppressor events	Number of Mixed tumor suppressor events	Number of Driver chromosome losses	Number of Driver chromosome gains	Number of Driver arm losses	Number of Driver arm gains	Total number of driver events				Full TCGA barcode	Cancer type	Gender	Age	Tumor stage	Number of SNA-based oncogenic events	Number of CNA-based oncogenic events	Number of Mixed oncogenic events	Number of SNA-based tumor suppressor events	Number of CNA-based tumor suppressor events	Number of Mixed tumor suppressor events	Number of Driver chromosome losses	Number of Driver chromosome gains	Number of Driver arm losses	Number of Driver arm gains	Total number of driver events				Full TCGA barcode	Cancer type	Gender	Age	Tumor stage	Number of SNA-based oncogenic events	Number of CNA-based oncogenic events	Number of Mixed oncogenic events	Number of SNA-based tumor suppressor events	Number of CNA-based tumor suppressor events	Number of Mixed tumor suppressor events	Number of Driver chromosome losses
TCGA-OR-A5JE	ACC	FEMALE	17	I	0	0	0	0	1	0	2	5	1	2	11		0.0120571		TCGA-OR-A5JM	ACC	FEMALE	25	IV	1	0	0	0	2	0	1	1	2	2	9		0.228392		TCGA-OR-A5J7	ACC	FEMALE	30	III	0	0	0	0	1	0	5
TCGA-OR-A5KV	ACC	FEMALE	17	III	0	0	0	0	0	0	0	0	0	0	0				TCGA-OR-A5KX	ACC	FEMALE	25	III	0	0	0	0	1	0	2	2	2	2	9				TCGA-OR-A5LR	ACC	FEMALE	30	II	0	0	0	0	0	0	0
TCGA-KO-8406	KICH	FEMALE	17	I	0	0	0	0	2	0	7	0	0	0	9				TCGA-DS-A0VL	CESC	FEMALE	25	I	0	1	0	0	0	1	0	0	2	0	4				TCGA-PL-A8LY	BRCA	FEMALE	30	II	0	0	0	0	0	0	0
TCGA-FE-A3PD	THCA	FEMALE	17	I	0	0	0	0	0	0	0	0	0	0	0				TCGA-JX-A3PZ	CESC	FEMALE	25	I	0	0	0	0	4	0	0	0	4	1	9				TCGA-C5-A2LY	CESC	FEMALE	30	I	0	1	0	1	2	0	0
TCGA-HT-7482	LGG	FEMALE	18		1	0	0	2	0	0	1	1	0	0	5				TCGA-ZJ-AB0I	CESC	FEMALE	25	II	0	1	0	0	3	1	0	0	1	1	7				TCGA-C5-A8XK	CESC	FEMALE	30	[Not Applicable]	1	0	0	2	4	0	1
TCGA-FE-A233	THCA	FEMALE	18	I	1	0	0	0	0	0	0	0	0	0	1				TCGA-DB-A75P	LGG	FEMALE	25		1	0	0	0	1	0	0	0	1	0	3				TCGA-LP-A5U2	CESC	FEMALE	30	III	0	2	0	4	0	0	0
TCGA-DJ-A13S	THCA	FEMALE	19	I	1	0	0	0	0	0	0	0	0	0	1				TCGA-HT-7610	LGG	FEMALE	25		1	1	0	1	0	0	0	0	0	0	3				TCGA-VS-A9U7	CESC	FEMALE	30	I	0	0	0	0	5	0	0
TCGA-EL-A3H3	THCA	FEMALE	19	I	0	0	0	0	0	0	0	0	0	0	0				TCGA-TQ-A7RJ	LGG	FEMALE	25		1	1	0	2	0	0	0	0	0	0	4				TCGA-06-A7TL	GBM	FEMALE	30		0	0	0	1	4	0	0
TCGA-EM-A3FQ	THCA	FEMALE	19	I	0	0	0	0	0	0	0	0	0	0	0				TCGA-TQ-A7RS	LGG	FEMALE	25		1	0	0	1	3	0	0	0	2	0	7				TCGA-KO-8417	KICH	FEMALE	30	I	0	0	0	0	2	0	6
TCGA-FE-A237	THCA	FEMALE	19	I	1	0	0	0	0	0	0	0	0	0	1				TCGA-XG-A823	PCPG	FEMALE	25		0	0	0	0	0	0	1	0	0	0	1				TCGA-HT-7601	LGG	FEMALE	30		1	0	0	1	0	0	0
TCGA-OR-A5KQ	ACC	FEMALE	20	II	0	0	0	0	0	0	1	0	0	0	0				TCGA-OR-A5JO	ACC	FEMALE	26	I	0	0	0	0	0	0	0	0	0	0	0				TCGA-HT-7606	LGG	FEMALE	30		2	1	0	1	3	0	0
TCGA-FG-A70Y	LGG	FEMALE	20		1	0	0	2	0	0	0	0	0	0	3				TCGA-OR-A5JQ	ACC	FEMALE	26	II	0	1	0	0	0	0	8	0	0	0	9				TCGA-HT-8012	LGG	FEMALE	30		1	0	0	2	1	0	0
TCGA-HT-7877	LGG	FEMALE	20		1	0	0	1	2	0	0	0	2	0	6				TCGA-AR-A24L	BRCA	FEMALE	26	II	0	1	0	0	1	0	1	0	4	3	10				TCGA-S9-A7J0	LGG	FEMALE	30		2	2	0	1	2	0	0
TCGA-P5-A5EW	LGG	FEMALE	20		1	0	0	2	0	0	0	0	0	0	3				TCGA-C5-A1BN	CESC	FEMALE	26	I	0	0	0	0	2	2	1	0	2	3	10				TCGA-BJ-A2N7	THCA	FEMALE	30	I	1	0	0	0	0	0	0
TCGA-ED-A7PY	LIHC	FEMALE	20	II	0	2	0	0	3	0	0	1	4	2	12				TCGA-C5-A7XC	CESC	FEMALE	26	I	0	2	0	0	2	0	0	0	3	2	9				TCGA-BJ-A2N8	THCA	FEMALE	30	I	1	0	0	0	0	0	0
TCGA-DX-A7EO	SARC	FEMALE	20		0	0	0	0	1	0	0	0	2	0	3				TCGA-EK-A2RE	CESC	FEMALE	26	II	0	0	0	0	1	1	0	0	2	0	4				TCGA-CE-A13K	THCA	FEMALE	30	I	0	0	0	0	0	0	0
TCGA-SI-AA8C	SARC	FEMALE	20		0	0	0	0	2	0	0	0	3	0	5				TCGA-VS-A8Q8	CESC	FEMALE	26	I	0	0	0	1	3	2	1	0	3	2	12				TCGA-DE-A0Y2	THCA	FEMALE	30	I	0	0	0	0	0	0	0
TCGA-EM-A2CT	THCA	FEMALE	20	I	1	0	0	0	0	0	0	0	0	0	1				TCGA-E1-A7YV	LGG	FEMALE	26		1	1	0	1	2	1	0	1	1	0	8				TCGA-DO-A1K0	THCA	FEMALE	30	I	1	0	0	0	0	0	0
TCGA-ET-A39L	THCA	FEMALE	20	I	0	0	0	0	0	0	0	0	0	0	0				TCGA-HT-8108	LGG	FEMALE	26		1	1	0	2	1	0	0	0	0	0	5				TCGA-E8-A419	THCA	FEMALE	30	I	1	0	0	0	0	0	0
TCGA-MK-A4N7	THCA	FEMALE	20	I	1	0	0	0	0	0	0	0	0	0	1				TCGA-36-2540	OV	FEMALE	26	III	0	0	0	0	0	0	1	0	1	0	2				TCGA-EM-A3FK	THCA	FEMALE	30	I	1	0	0	0	0	0	0
TCGA-C5-A0TN	CESC	FEMALE	21	I	0	0	0	0	6	0	3	0	2	2	13				TCGA-EM-A2CP	THCA	FEMALE	26	I	0	0	0	0	0	0	0	0	0	0	0				TCGA-ET-A3BW	THCA	FEMALE	30	I	1	0	0	0	0	0	0
TCGA-UC-A7PD	CESC	FEMALE	21	I	0	1	0	0	5	0	0	0	0	1	7				TCGA-EM-A4G1	THCA	FEMALE	26	I	1	0	0	0	0	0	0	0	0	0	1				TCGA-FE-A230	THCA	FEMALE	30	I	1	0	0	0	0	0	0
TCGA-06-2570	GBM	FEMALE	21		2	0	0	1	0	1	0	0	0	0	4				TCGA-ET-A40T	THCA	FEMALE	26	I	0	0	0	0	0	0	1	0	0	0	0				TCGA-OR-A5LN	ACC	FEMALE	31	II	0	0	0	0	0	0	5
TCGA-06-A5U0	GBM	FEMALE	21		0	0	0	0	3	2	0	0	1	1	7				TCGA-FE-A234	THCA	FEMALE	26	I	1	0	0	0	0	0	0	0	0	0	1				TCGA-BH-A0HA	BRCA	FEMALE	31	I	1	0	0	1	1	1	1
TCGA-P7-A5NY	PCPG	FEMALE	21		0	0	0	0	1	0	0	0	1	1	3				TCGA-FE-A235	THCA	FEMALE	26	I	1	0	0	0	0	0	0	0	0	0	1				TCGA-4J-AA1J	CESC	FEMALE	31	I	0	1	0	0	1	0	0
TCGA-DJ-A13V	THCA	FEMALE	21	I	1	0	0	0	0	0	0	0	0	0	1				TCGA-PK-A5H9	ACC	FEMALE	27	II	0	0	0	0	0	0	0	0	0	0	0				TCGA-W5-AA2W	CHOL	FEMALE	31	IV	0	0	0	0	1	1	0
TCGA-ET-A3DU	THCA	FEMALE	21	I	1	0	0	0	0	0	0	0	0	0	1				TCGA-AR-A0TQ	BRCA	FEMALE	27	III	0	5	0	2	0	0	0	2	3	2	14				TCGA-CS-4938	LGG	FEMALE	31		1	0	0	2	1	0	0
TCGA-FK-A3SG	THCA	FEMALE	21	I	0	0	0	0	0	0	0	0	0	0	0				TCGA-GH-A9DA	CESC	FEMALE	27	I	0	1	0	1	2	0	1	3	1	1	10				TCGA-DB-A64Q	LGG	FEMALE	31		2	0	0	0	2	1	0
TCGA-FY-A3RA	THCA	FEMALE	21	I	1	0	0	0	0	0	0	0	0	0	1				TCGA-DB-A4XE	LGG	FEMALE	27		1	1	0	2	0	0	0	1	0	2	7				TCGA-DU-6396	LGG	FEMALE	31		1	0	0	2	2	0	0
TCGA-OR-A5J9	ACC	FEMALE	22	II	0	0	0	0	0	0	9	3	1	2	15				TCGA-DU-A6S7	LGG	FEMALE	27		0	0	0	1	1	0	0	2	0	1	5				TCGA-E1-A7Z3	LGG	FEMALE	31		1	0	0	2	1	0	0
TCGA-HT-A74L	LGG	FEMALE	22		1	1	0	0	0	0	0	0	2	0	4				TCGA-FG-A4MT	LGG	FEMALE	27		1	0	0	2	2	0	0	0	1	0	6				TCGA-FG-7638	LGG	FEMALE	31		1	0	0	3	3	0	0
TCGA-EL-A3CX	THCA	FEMALE	22	I	0	0	0	0	0	0	0	0	0	0	0				TCGA-TQ-A7RF	LGG	FEMALE	27		1	0	0	1	2	0	0	0	1	0	5				TCGA-HT-7691	LGG	FEMALE	31		0	0	0	0	0	0	0
TCGA-EL-A3ZS	THCA	FEMALE	22	I	0	0	0	0	0	0	0	0	0	0	0				TCGA-CE-A482	THCA	FEMALE	27	I	0	0	0	0	0	0	0	0	0	0	0				TCGA-DC-6155	READ	FEMALE	31	III	0	0	0	0	8	1	7
TCGA-OR-A5J3	ACC	FEMALE	23	III	0	0	0	0	0	0	0	6	0	0	6				TCGA-ET-A39S	THCA	FEMALE	27	I	1	0	0	0	0	0	0	0	0	0	1				TCGA-DX-A6YT	SARC	FEMALE	31		0	0	0	0	2	0	2
TCGA-OR-A5J4	ACC	FEMALE	23	IV	0	0	0	0	1	0	4	0	3	2	10				TCGA-ET-A3BQ	THCA	FEMALE	27	I	1	0	0	0	0	0	0	0	0	0	1				TCGA-FX-A8OO	SARC	FEMALE	31		0	0	0	0	0	0	0
TCGA-OR-A5KY	ACC	FEMALE	23	IV	0	0	0	0	1	1	0	6	0	3	11				TCGA-FE-A23A	THCA	FEMALE	27	I	1	0	0	0	0	0	0	0	0	0	1				TCGA-QQ-A8VH	SARC	FEMALE	31		0	0	0	1	0	0	0
TCGA-GS-A9TW	DLBC	FEMALE	23	II	0	3	1	1	0	0	0	4	2	3	14				TCGA-EK-A2IP	CESC	FEMALE	28	I	0	1	0	0	6	0	0	0	2	0	9				TCGA-EL-A3GO	THCA	FEMALE	31	I	0	0	0	0	0	0	0
TCGA-DU-6408	LGG	FEMALE	23		0	0	0	3	1	0	0	0	1	0	5				TCGA-FU-A23K	CESC	FEMALE	28	III	1	1	0	0	1	0	0	1	2	0	6				TCGA-EL-A3GR	THCA	FEMALE	31	I	1	0	0	0	0	0	0
TCGA-FG-6691	LGG	FEMALE	23		1	1	0	2	0	0	0	1	0	1	6				TCGA-MY-A913	CESC	FEMALE	28	II	0	2	0	0	6	0	3	0	3	1	15				TCGA-EM-A3AP	THCA	FEMALE	31	I	1	0	0	0	0	0	1
TCGA-QH-A6XA	LGG	FEMALE	23		1	1	0	2	0	0	0	0	1	1	6				TCGA-FF-8041	DLBC	FEMALE	28	I	1	1	0	2	0	0	0	6	0	2	12				TCGA-FK-A3SE	THCA	FEMALE	31	I	0	0	0	0	0	0	0
TCGA-DO-A1JZ	THCA	FEMALE	23	I	0	0	0	0	0	0	0	0	0	0	0				TCGA-KN-8422	KICH	FEMALE	28	I	0	0	0	0	2	0	6	3	0	0	11				TCGA-J8-A3YE	THCA	FEMALE	31	I	1	0	0	0	0	0	0
TCGA-E8-A438	THCA	FEMALE	23	I	0	0	0	0	0	0	0	0	0	0	0				TCGA-GL-7966	KIRP	FEMALE	28	III	0	1	0	0	1	1	4	0	2	0	9				TCGA-A5-A1OJ	UCEC	FEMALE	31	I	2	0	1	1	0	0	0
TCGA-ET-A39J	THCA	FEMALE	23	I	1	0	0	0	0	0	0	0	0	0	1				TCGA-QH-A65X	LGG	FEMALE	28		1	1	0	1	1	1	0	1	2	0	8				TCGA-OR-A5K2	ACC	FEMALE	32	III	0	0	0	0	1	0	3
TCGA-ET-A3DT	THCA	FEMALE	23	I	1	0	0	0	0	0	0	0	0	0	1				TCGA-S9-A7R3	LGG	FEMALE	28		1	0	0	1	3	0	0	0	0	0	5				TCGA-EW-A6SD	BRCA	FEMALE	32	II	0	2	0	1	1	0	1
TCGA-EK-A2H0	CESC	FEMALE	24	II	0	0	0	2	5	0	0	0	2	1	10				TCGA-YS-A95B	MESO	FEMALE	28	IV	0	0	0	0	1	0	2	1	1	2	7				TCGA-C5-A1BL	CESC	FEMALE	32	I	0	2	0	0	3	0	0
TCGA-06-2569	GBM	FEMALE	24		0	1	0	1	1	1	0	2	0	2	8				TCGA-DX-AB3B	SARC	FEMALE	28		0	0	0	0	1	0	1	0	0	0	2				TCGA-EK-A2RL	CESC	FEMALE	32	I	1	1	0	1	1	0	1
TCGA-DB-A64R	LGG	FEMALE	24		1	0	0	1	2	0	0	0	2	0	6				TCGA-CE-A27D	THCA	FEMALE	28	I	0	0	0	0	0	0	0	0	0	0	0				TCGA-FU-A5XV	CESC	FEMALE	32	III	0	3	0	1	2	0	1
TCGA-HT-7857	LGG	FEMALE	24		1	0	0	1	1	0	0	0	1	0	4				TCGA-DJ-A13M	THCA	FEMALE	28	I	1	0	0	0	0	0	1	0	0	0	2				TCGA-Q1-A5R1	CESC	FEMALE	32	I	0	0	1	0	2	0	0
TCGA-VM-A8CH	LGG	FEMALE	24		1	0	0	1	0	0	0	0	0	1	3				TCGA-DJ-A3V8	THCA	FEMALE	28	I	1	0	0	0	0	0	0	0	0	0	1				TCGA-VS-A9UC	CESC	FEMALE	32	II	1	0	0	1	3	0	0
TCGA-X6-A8C7	SARC	FEMALE	24		0	0	0	0	0	0	0	0	0	0	0				TCGA-EL-A3ZN	THCA	FEMALE	28	I	0	0	0	0	0	0	0	0	0	0	0				TCGA-VS-A9UQ	CESC	FEMALE	32	I	0	0	1	1	0	0	0
TCGA-EL-A3N2	THCA	FEMALE	24	I	1	0	0	0	0	0	0	0	0	0	1				TCGA-EM-A3SX	THCA	FEMALE	28	I	1	0	0	0	0	0	1	0	0	0	2				TCGA-06-0151	GBM	FEMALE	32		0	5	1	0	2	0	1
TCGA-EM-A3FJ	THCA	FEMALE	24	I	1	0	0	0	0	0	0	0	0	0	1				TCGA-FK-A3SB	THCA	FEMALE	28	I	1	0	0	0	0	0	0	0	0	0	1				TCGA-CV-7255	HNSC	FEMALE	32	IV	0	6	0	1	2	0	3
																			TCGA-KS-A41J	THCA	FEMALE	28	I	1	0	0	0	0	0	0	0	0	0	1				TCGA-BQ-5879	KIRP	FEMALE	32	III	0	0	0	0	1	0	3
																			TCGA-OR-A5J6	ACC	FEMALE	29	II	0	0	0	0	0	0	2	7	1	0	10				TCGA-DU-7009	LGG	FEMALE	32		1	0	0	2	1	0	0
																			TCGA-AO-A129	BRCA	FEMALE	29	II	0	2	0	1	5	0	2	0	3	2	15				TCGA-E1-A7YE	LGG	FEMALE	32		0	0	0	1	0	0	1
																			TCGA-C8-A273	BRCA	FEMALE	29	II	0	1	0	1	2	0	0	1	3	2	10				TCGA-QH-A65S	LGG	FEMALE	32		1	0	0	2	0	0	0
																			TCGA-S3-A6ZH	BRCA	FEMALE	29	III	0	4	0	0	2	1	5	0	6	4	22				TCGA-WY-A858	LGG	FEMALE	32		2	0	0	2	0	0	1
																			TCGA-FU-A2QG	CESC	FEMALE	29	I	0	0	0	1	5	0	1	0	1	0	8				TCGA-BJ-A28X	THCA	FEMALE	32	I	1	0	0	0	0	0	0
																			TCGA-VS-A9UY	CESC	FEMALE	29	IV	0	0	1	1	0	0	0	0	3	2	7				TCGA-DJ-A3VD	THCA	FEMALE	32	I	1	0	0	0	0	0	0
																			TCGA-VS-A9V2	CESC	FEMALE	29	I	0	1	0	1	3	0	0	0	1	2	8				TCGA-DJ-A4UT	THCA	FEMALE	32	I	0	0	0	0	0	0	0
																			TCGA-W5-AA2Z	CHOL	FEMALE	29	II	0	0	0	0	3	0	2	3	2	1	11				TCGA-EM-A1CV	THCA	FEMALE	32	I	1	0	0	0	0	0	0
																			TCGA-CV-7416	HNSC	FEMALE	29	IV	0	4	0	1	2	0	2	1	7	3	20				TCGA-ET-A40P	THCA	FEMALE	32	I	1	0	0	0	0	0	1
																			TCGA-DU-8166	LGG	FEMALE	29		1	2	0	1	0	0	0	1	0	0	5				TCGA-IM-A3EB	THCA	FEMALE	32	I	1	0	0	0	0	0	0
																			TCGA-HT-7681	LGG	FEMALE	29		1	0	0	1	2	0	0	0	2	0	6				TCGA-EK-A2RC	CESC	FEMALE	33	I	0	0	0	1	2	1	0
																			TCGA-HT-7686	LGG	FEMALE	29		1	0	0	2	1	0	0	0	1	0	5				TCGA-EK-A3GK	CESC	FEMALE	33	I	1	1	1	4	1	2	0
																			TCGA-HT-7695	LGG	FEMALE	29		1	0	0	1	2	0	0	0	2	0	6				TCGA-FU-A770	CESC	FEMALE	33	III	0	0	0	1	2	0	0
																			TCGA-DD-A39W	LIHC	FEMALE	29	III	0	2	0	3	0	0	0	0	0	1	6				TCGA-MA-AA41	CESC	FEMALE	33	II	0	1	0	3	0	1	0
																			TCGA-BJ-A2P4	THCA	FEMALE	29	I	1	0	0	0	0	0	1	0	0	0	2				TCGA-Q1-A73S	CESC	FEMALE	33	I	0	1	0	1	4	0	1
																			TCGA-H2-A3RI	THCA	FEMALE	29	I	1	0	0	0	0	0	0	0	0	0	1				TCGA-27-1836	GBM	FEMALE	33		0	1	0	1	3	0	0
																																						TCGA-DB-A4X9	LGG	FEMALE	33		1	1	0	1	0	0	0
																																						TCGA-DU-A5TW	LGG	FEMALE	33		1	1	0	1	1	0	0
																																						TCGA-E1-A7YI	LGG	FEMALE	33		2	0	0	2	1	0	0
																																						TCGA-FG-A711	LGG	FEMALE	33		1	0	0	2	0	0	0
																																						TCGA-HT-A5R7	LGG	FEMALE	33		1	0	0	1	1	0	0
																																						TCGA-S9-A7IS	LGG	FEMALE	33		1	0	0	1	1	1	0
																																						TCGA-WX-AA47	LIHC	FEMALE	33	III	1	0	0	0	1	0	1
																																						TCGA-BJ-A0Z3	THCA	FEMALE	33	I	1	0	0	0	0	0	0
																																						TCGA-EL-A4K4	THCA	FEMALE	33	I	1	0	0	0	0	0	0
																																						TCGA-EM-A22L	THCA	FEMALE	33	I	1	0	0	0	0	0	1
																																						TCGA-EM-A3O8	THCA	FEMALE	33	I	1	0	0	0	0	0	0
																																						TCGA-EM-A3OB	THCA	FEMALE	33	I	1	0	0	0	1	0	0
																																						TCGA-EM-A4FK	THCA	FEMALE	33	I	1	0	0	0	0	0	0
																																						TCGA-ET-A3BN	THCA	FEMALE	33	I	0	0	0	0	0	0	0
																																						TCGA-ET-A3DO	THCA	FEMALE	33	I	1	0	0	0	0	0	0
																																						TCGA-ET-A3DS	THCA	FEMALE	33	I	0	0	0	0	1	0	1
																																						TCGA-FE-A3PB	THCA	FEMALE	33	I	1	0	0	0	0	0	0
																																						TCGA-GE-A2C6	THCA	FEMALE	33	I	1	0	0	0	0	0	1
																																						TCGA-J8-A3O1	THCA	FEMALE	33	I	0	1	0	0	0	0	0
																																						TCGA-AP-A0LM	UCEC	FEMALE	33	III	10	0	0	22	0	0	0
																																						TCGA-AX-A3FZ	UCEC	FEMALE	33	III	1	1	0	6	4	0	2
																																						TCGA-OR-A5LS	ACC	FEMALE	34	II	0	0	0	0	1	0	8
																																						TCGA-A2-A25E	BRCA	FEMALE	34	III	0	2	0	0	2	0	0
																																						TCGA-BH-A1FN	BRCA	FEMALE	34	II	0	4	0	1	2	1	0
																																						TCGA-C8-A137	BRCA	FEMALE	34	II	0	1	0	0	2	0	0
																																						TCGA-C8-A1HO	BRCA	FEMALE	34	III	0	1	0	3	1	0	0
																																						TCGA-D8-A1XL	BRCA	FEMALE	34	II	1	3	0	1	7	0	2
																																						TCGA-E2-A15S	BRCA	FEMALE	34	II	0	3	0	0	4	0	0
																																						TCGA-EW-A6S9	BRCA	FEMALE	34	II	0	1	0	0	1	1	2
																																						TCGA-C5-A1MP	CESC	FEMALE	34	I	0	1	0	0	0	0	0
																																						TCGA-DS-A7WH	CESC	FEMALE	34	I	0	2	0	1	1	0	0
																																						TCGA-HM-A6W2	CESC	FEMALE	34	IV	0	0	0	1	4	0	2
																																						TCGA-RA-A741	CESC	FEMALE	34	II	0	0	0	0	3	0	0
																																						TCGA-ZJ-AAXN	CESC	FEMALE	34	I	0	1	0	0	2	0	0
																																						TCGA-CM-4750	COAD	FEMALE	34	III	0	1	0	1	7	1	7
																																						TCGA-12-3653	GBM	FEMALE	34		0	2	0	0	4	0	2
																																						TCGA-DU-5847	LGG	FEMALE	34		0	0	0	1	2	1	3
																																						TCGA-FG-A60K	LGG	FEMALE	34		1	0	0	1	3	0	0
																																						TCGA-FG-A60L	LGG	FEMALE	34		1	0	0	0	1	0	1
																																						TCGA-HW-8319	LGG	FEMALE	34		1	0	0	2	1	0	0
																																						TCGA-P5-A781	LGG	FEMALE	34		1	0	0	0	3	0	0
																																						TCGA-WY-A859	LGG	FEMALE	34		1	0	0	1	4	0	0
																																						TCGA-SI-A71Q	SARC	FEMALE	34		0	1	0	0	2	0	0
																																						TCGA-BJ-A28T	THCA	FEMALE	34	I	0	0	0	0	0	0	0
																																						TCGA-CE-A483	THCA	FEMALE	34	I	1	0	0	0	0	0	0
																																						TCGA-DE-A69J	THCA	FEMALE	34	I	1	0	0	0	0	0	0
																																						TCGA-DJ-A4UW	THCA	FEMALE	34	I	1	0	0	0	0	0	0
																																						TCGA-E3-A3E0	THCA	FEMALE	34	I	0	0	0	0	0	0	0
																																						TCGA-E3-A3E2	THCA	FEMALE	34	I	1	0	0	0	0	0	0
																																						TCGA-EL-A3T6	THCA	FEMALE	34	I	1	0	0	0	0	0	0
																																						TCGA-EL-A3ZL	THCA	FEMALE	34	I	1	0	0	0	0	0	1
																																						TCGA-ET-A2N3	THCA	FEMALE	34	I	0	0	0	0	0	0	0
																																						TCGA-FY-A3I4	THCA	FEMALE	34	I	1	0	0	0	0	0	0
																																						TCGA-BK-A6W3	UCEC	FEMALE	34	II	8	0	0	14	0	0	0
[truncated: 191 more columns]
