# Supplementary material for: Comprehensive patient-level classification and quantification of driver events in TCGA PanCanAtlas cohorts
Source: PLoS Genet. 2022 Jan 14;18(1):e1009996. doi: 10.1371/journal.pgen.1009996 (PMC8759692; doi:10.1371/journal.pgen.1009996)
Supplement: S5 Files — (ZIP) [file pgen.1009996.s005.zip › T tests/Age male T tests.xlsx]

## Sheet: Лист1
Full TCGA barcode	Cancer type	Gender	Age	Tumor stage	Number of SNA-based oncogenic events	Number of CNA-based oncogenic events	Number of Mixed oncogenic events	Number of SNA-based tumor suppressor events	Number of CNA-based tumor suppressor events	Number of Mixed tumor suppressor events	Number of Driver chromosome losses	Number of Driver chromosome gains	Number of Driver arm losses	Number of Driver arm gains	Total number of driver events				Full TCGA barcode	Cancer type	Gender	Age	Tumor stage	Number of SNA-based oncogenic events	Number of CNA-based oncogenic events	Number of Mixed oncogenic events	Number of SNA-based tumor suppressor events	Number of CNA-based tumor suppressor events	Number of Mixed tumor suppressor events	Number of Driver chromosome losses	Number of Driver chromosome gains	Number of Driver arm losses	Number of Driver arm gains	Total number of driver events				Full TCGA barcode	Cancer type	Gender	Age	Tumor stage	Number of SNA-based oncogenic events	Number of CNA-based oncogenic events	Number of Mixed oncogenic events	Number of SNA-based tumor suppressor events	Number of CNA-based tumor suppressor events	Number of Mixed tumor suppressor events	Number of Driver chromosome losses
TCGA-OR-A5LE	ACC	MALE	14	II	1	0	0	0	0	1	1	0	3	0	6		0.0410042		TCGA-32-4208	GBM	MALE	25		0	0	0	1	3	1	0	0	2	0	7		0.254378		TCGA-OR-A5J5	ACC	MALE	30	III	0	0	0	1	0	0	10
TCGA-HT-7483	LGG	MALE	14		1	0	0	1	0	0	0	0	0	0	2				TCGA-DU-6542	LGG	MALE	25		1	1	0	1	1	0	0	0	1	0	5				TCGA-06-0129	GBM	MALE	30		1	0	0	2	1	1	2
TCGA-EL-A3ZG	THCA	MALE	15	I	1	0	0	0	0	0	0	0	0	0	1				TCGA-FN-7833	LGG	MALE	25		1	0	0	3	1	0	0	0	0	0	5				TCGA-06-0882	GBM	MALE	30		0	1	0	1	3	0	2
TCGA-XR-A8TE	LIHC	MALE	16	III	0	4	0	0	0	0	0	3	0	0	7				TCGA-S9-A7J2	LGG	MALE	25		1	1	0	1	2	0	0	0	2	0	7				TCGA-MT-A51X	HNSC	MALE	30	IV	0	6	0	0	4	0	1
TCGA-FE-A3PA	THCA	MALE	16	II	0	0	0	0	0	0	0	0	0	0	0				TCGA-VM-A8CE	LGG	MALE	25		1	0	0	1	2	0	0	0	2	0	6				TCGA-KM-8439	KICH	MALE	30	I	0	0	0	0	0	0	0
TCGA-DB-5278	LGG	MALE	17		1	0	0	1	1	0	0	0	2	0	5				TCGA-DD-A4NB	LIHC	MALE	25	I	1	0	0	0	2	0	0	0	0	0	3				TCGA-DB-A4XA	LGG	MALE	30		1	0	0	1	1	1	0
TCGA-2G-AAKD	TGCT	MALE	18	III	0	2	0	0	0	0	5	1	4	2	14				TCGA-2G-AAG9	TGCT	MALE	25	III	1	1	1	0	0	0	7	3	3	1	17				TCGA-DH-A7UT	LGG	MALE	30		1	0	0	2	0	0	0
TCGA-SN-A84Y	TGCT	MALE	18	I	0	3	0	0	0	0	8	2	2	1	16				TCGA-2G-AAHG	TGCT	MALE	25	I	0	1	0	0	0	0	7	2	2	1	13				TCGA-DU-A76O	LGG	MALE	30		1	0	0	2	1	0	0
TCGA-VF-A8A8	TGCT	MALE	18	I	0	3	0	0	0	0	0	4	0	3	10				TCGA-YU-A90P	TGCT	MALE	25	I	0	4	0	0	0	0	7	1	3	1	16				TCGA-FG-6689	LGG	MALE	30		1	0	0	2	1	0	0
TCGA-CN-4737	HNSC	MALE	19	IV	0	8	0	0	0	1	0	4	6	5	24				TCGA-H2-A2K9	THCA	MALE	25	I	1	0	0	0	0	0	0	0	0	0	1				TCGA-FG-8191	LGG	MALE	30		1	0	0	2	1	0	0
TCGA-TM-A84T	LGG	MALE	19		1	0	0	2	0	0	0	0	0	0	3				TCGA-CV-5979	HNSC	MALE	26	IV	0	1	0	1	3	0	1	0	4	2	12				TCGA-HT-7468	LGG	MALE	30		2	0	0	2	0	1	0
TCGA-S7-A7WQ	PCPG	MALE	19		0	0	0	0	2	0	5	0	1	0	8				TCGA-DB-A4XC	LGG	MALE	26		1	0	0	2	0	0	0	0	0	0	3				TCGA-HT-7469	LGG	MALE	30		0	0	0	2	1	0	1
TCGA-EL-A3ZP	THCA	MALE	19	I	0	0	0	0	0	0	0	0	0	0	0				TCGA-HT-7476	LGG	MALE	26		1	0	0	2	1	0	0	1	0	0	5				TCGA-HT-7880	LGG	MALE	30		1	0	0	3	0	0	0
TCGA-DB-A64S	LGG	MALE	20		1	1	0	2	0	0	0	0	0	0	4				TCGA-HT-7676	LGG	MALE	26		1	1	0	2	0	0	0	0	0	0	4				TCGA-P5-A5F1	LGG	MALE	30		1	0	0	2	0	0	0
TCGA-WY-A85A	LGG	MALE	20		2	0	0	1	0	0	0	0	0	0	3				TCGA-KT-A74X	LGG	MALE	26		1	0	0	2	2	0	1	0	2	0	8				TCGA-RY-A843	LGG	MALE	30		1	0	0	0	0	0	0
TCGA-WB-A80P	PCPG	MALE	20		0	0	0	0	2	0	0	0	1	0	3				TCGA-P5-A5F6	LGG	MALE	26		0	0	0	0	6	0	0	0	4	0	10				TCGA-TM-A7C5	LGG	MALE	30		1	0	0	0	2	1	0
TCGA-2G-AAGG	TGCT	MALE	20	III	0	1	0	0	0	0	7	1	1	1	11				TCGA-2G-AAFN	TGCT	MALE	26	III	0	3	0	0	0	0	5	1	2	3	14				TCGA-TM-A84I	LGG	MALE	30		0	1	0	2	2	0	2
TCGA-2G-AAGK	TGCT	MALE	20	I	0	3	0	0	0	0	8	2	1	1	15				TCGA-2G-AAHL	TGCT	MALE	26	I	0	0	1	0	0	0	6	3	2	1	13				TCGA-VQ-A91W	STAD	MALE	30	III	2	3	0	0	0	0	0
TCGA-2G-AAH2	TGCT	MALE	20	I	0	2	0	0	0	0	6	2	2	1	13				TCGA-2G-AAKL	TGCT	MALE	26	II	0	2	0	0	0	0	8	1	4	2	17				TCGA-2G-AAF4	TGCT	MALE	30	I	0	1	1	0	0	0	5
TCGA-2G-AAH3	TGCT	MALE	20	I	1	2	0	0	0	0	8	1	0	2	14				TCGA-SN-A6IS	TGCT	MALE	26	I	0	2	0	0	0	0	4	2	3	3	14				TCGA-2G-AAFG	TGCT	MALE	30	I	0	2	0	0	0	0	6
TCGA-WZ-A7V3	TGCT	MALE	20	I	0	2	0	0	0	0	5	3	2	2	14				TCGA-DJ-A2PQ	THCA	MALE	26	I	1	0	0	0	0	0	0	0	0	0	1				TCGA-2G-AAGT	TGCT	MALE	30	I	0	2	0	0	0	0	0
TCGA-FY-A3ON	THCA	MALE	20	I	1	0	0	1	0	0	0	0	0	0	2				TCGA-R6-A6L4	ESCA	MALE	27	III	0	1	0	2	1	0	0	2	0	4	10				TCGA-2G-AAH0	TGCT	MALE	30	I	0	2	0	1	0	0	3
TCGA-P5-A72X	LGG	MALE	21		1	0	0	2	1	0	0	0	0	0	4				TCGA-P5-A5ET	LGG	MALE	27		1	0	0	2	3	0	0	0	2	0	8				TCGA-SN-A84W	TGCT	MALE	30	I	0	1	0	0	0	0	7
TCGA-2G-AAG8	TGCT	MALE	21	I	0	2	0	0	0	0	9	2	2	1	16				TCGA-QH-A6X3	LGG	MALE	27		1	0	0	2	0	0	0	0	0	0	3				TCGA-06-0221	GBM	MALE	31		1	2	0	1	4	0	0
TCGA-2G-AAGE	TGCT	MALE	21	I	0	3	0	0	0	0	9	1	1	2	16				TCGA-S9-A7R7	LGG	MALE	27		2	0	0	1	2	1	0	0	1	0	7				TCGA-DZ-6131	KIRP	MALE	31	III	0	0	0	0	1	0	1
TCGA-SN-A84X	TGCT	MALE	21	I	0	1	0	0	0	0	7	1	4	1	14				TCGA-TQ-A7RV	LGG	MALE	27		2	0	0	2	0	1	0	0	0	1	6				TCGA-CS-6290	LGG	MALE	31		1	0	0	1	0	0	0
TCGA-YU-A90Q	TGCT	MALE	21	I	2	2	0	0	0	0	4	4	0	0	12				TCGA-QT-A5XL	PCPG	MALE	27		0	0	1	0	1	0	0	0	1	0	3				TCGA-DU-6395	LGG	MALE	31		1	1	0	2	0	0	0
TCGA-OR-A5JI	ACC	MALE	22	I	0	0	0	0	1	0	6	7	0	0	14				TCGA-DX-AB3C	SARC	MALE	27		0	0	0	0	1	0	0	0	2	0	3				TCGA-E1-5311	LGG	MALE	31		1	0	0	2	2	0	0
TCGA-P5-A730	LGG	MALE	22		1	0	0	1	2	0	0	0	2	0	6				TCGA-S6-A8JX	TGCT	MALE	27	I	0	2	0	0	0	0	5	4	1	1	13				TCGA-FG-7641	LGG	MALE	31		2	0	0	1	1	0	1
TCGA-2G-AAKG	TGCT	MALE	22	I	0	2	0	0	0	0	9	1	0	1	13				TCGA-S6-A8JY	TGCT	MALE	27	I	0	3	0	0	0	0	4	2	5	1	15				TCGA-FG-8187	LGG	MALE	31		2	0	0	0	2	0	0
TCGA-DJ-A3VJ	THCA	MALE	22	I	2	0	0	0	0	0	0	0	0	0	2				TCGA-YU-AA4L	TGCT	MALE	27	III	0	2	0	0	0	0	4	0	4	1	11				TCGA-HT-7879	LGG	MALE	31		1	0	0	2	0	0	0
TCGA-VD-A8KA	UVM	MALE	22	II	2	1	0	0	0	0	0	0	1	2	6				TCGA-DJ-A2PR	THCA	MALE	27	I	1	0	0	0	0	0	0	0	0	0	1				TCGA-HW-8321	LGG	MALE	31		1	0	0	1	2	0	0
TCGA-OR-A5LM	ACC	MALE	23	II	0	0	0	0	2	0	7	6	1	1	17				TCGA-ET-A2MX	THCA	MALE	27	I	0	0	0	0	0	0	0	0	0	0	0				TCGA-S9-A6WG	LGG	MALE	31		1	0	0	2	0	0	0
TCGA-14-1456	GBM	MALE	23		1	1	1	3	1	0	0	0	0	1	8				TCGA-BA-6873	HNSC	MALE	28	IV	0	6	0	2	3	1	1	1	6	3	23				TCGA-TM-A84L	LGG	MALE	31		1	0	0	2	0	0	0
TCGA-FG-8181	LGG	MALE	23		0	0	0	0	0	0	0	0	0	0	0				TCGA-2Z-A9JM	KIRP	MALE	28	I	0	1	0	0	0	0	1	4	0	0	6				TCGA-TM-A84Q	LGG	MALE	31		1	0	0	2	0	0	0
TCGA-DD-A1EH	LIHC	MALE	23	III	0	1	0	2	4	2	0	0	4	2	15				TCGA-E1-A7YW	LGG	MALE	28		1	0	0	2	0	0	0	0	0	0	3				TCGA-G3-A7M8	LIHC	MALE	31	I	1	0	0	0	0	0	0
TCGA-DD-A1EL	LIHC	MALE	23	II	2	2	0	0	1	1	3	0	4	3	16				TCGA-FG-7634	LGG	MALE	28		2	3	0	1	0	0	0	0	2	0	8				TCGA-2G-AAEW	TGCT	MALE	31	I	0	0	1	0	0	0	6
TCGA-WB-A822	PCPG	MALE	23		0	0	0	0	2	0	0	0	4	0	6				TCGA-HT-7473	LGG	MALE	28		1	2	0	2	0	0	0	1	0	1	7				TCGA-2G-AAFV	TGCT	MALE	31	I	0	1	0	1	0	0	9
TCGA-2G-AAFJ	TGCT	MALE	23	I	0	1	0	0	0	0	6	1	3	2	13				TCGA-HT-7858	LGG	MALE	28		1	0	0	2	1	0	0	0	0	0	4				TCGA-2G-AAHP	TGCT	MALE	31	I	0	1	0	0	0	0	6
TCGA-2G-AAG0	TGCT	MALE	23	I	0	3	0	0	0	0	5	2	2	2	14				TCGA-S9-A6U6	LGG	MALE	28		1	0	0	2	1	0	0	0	0	1	5				TCGA-2G-AAL5	TGCT	MALE	31	I	0	2	0	0	0	0	7
TCGA-XE-AANR	TGCT	MALE	23	I	1	0	0	0	0	0	6	3	1	1	12				TCGA-2G-AAF6	TGCT	MALE	28	I	0	0	1	0	0	0	7	2	2	3	15				TCGA-4K-AAAL	TGCT	MALE	31	I	0	3	0	1	0	0	7
TCGA-YU-A90Y	TGCT	MALE	23	III	0	2	0	0	0	0	5	1	5	1	14				TCGA-2G-AAGC	TGCT	MALE	28	I	0	1	0	0	0	0	3	3	3	1	11				TCGA-XE-AAOC	TGCT	MALE	31	I	0	3	0	1	0	0	7
TCGA-HT-A5RB	LGG	MALE	24		1	0	0	2	1	0	0	0	0	0	4				TCGA-2G-AAGF	TGCT	MALE	28	I	0	3	0	0	0	0	5	1	0	2	11				TCGA-CE-A3MD	THCA	MALE	31	I	0	0	0	0	0	0	0
TCGA-S9-A6U8	LGG	MALE	24		1	0	0	2	0	0	0	0	0	0	3				TCGA-2G-AAGJ	TGCT	MALE	28	I	0	2	0	0	0	0	4	2	1	1	10				TCGA-EM-A1CU	THCA	MALE	31	I	1	0	0	0	0	0	0
TCGA-WY-A85B	LGG	MALE	24		1	0	0	2	0	0	0	0	0	0	3				TCGA-YU-A94D	TGCT	MALE	28	III	0	1	0	0	0	0	0	1	0	2	4				TCGA-EM-A2CL	THCA	MALE	31	I	1	0	0	0	0	0	0
TCGA-RC-A6M3	LIHC	MALE	24	II	0	5	0	0	3	0	5	4	1	2	20				TCGA-DE-A4M9	THCA	MALE	28	I	0	0	0	0	0	0	0	0	0	0	0				TCGA-CW-6097	KIRC	MALE	32	III	0	1	0	1	2	1	0
TCGA-UB-A7MB	LIHC	MALE	24	II	0	1	1	3	3	0	0	0	4	0	12				TCGA-EM-A2CK	THCA	MALE	28	I	1	0	0	0	0	0	0	0	0	0	1				TCGA-DB-A4XD	LGG	MALE	32		1	1	0	2	0	0	0
TCGA-GN-A263	SKCM	MALE	24	IV	4	0	0	0	0	0	1	0	1	0	6				TCGA-EM-A4FR	THCA	MALE	28	I	0	0	0	0	0	0	1	0	0	0	0				TCGA-DU-A7TA	LGG	MALE	32		1	2	0	2	1	0	1
TCGA-XE-A8H1	TGCT	MALE	24	I	0	3	0	0	0	0	8	1	3	1	16				TCGA-ET-A3BU	THCA	MALE	28	I	1	0	0	0	0	0	0	0	0	0	1				TCGA-DU-A7TC	LGG	MALE	32		1	0	0	1	1	0	0
TCGA-XE-AAOJ	TGCT	MALE	24	I	0	1	0	0	0	0	4	2	2	2	11				TCGA-KO-8405	KICH	MALE	29	III	0	0	0	0	2	0	6	9	0	0	17				TCGA-HT-8111	LGG	MALE	32		1	0	0	1	0	0	0
TCGA-XY-A8S3	TGCT	MALE	24	I	0	1	0	0	0	0	5	3	3	3	15				TCGA-DB-A75O	LGG	MALE	29		1	0	0	2	0	0	0	0	1	1	5				TCGA-TM-A84C	LGG	MALE	32		0	0	0	1	0	0	0
TCGA-ET-A3BX	THCA	MALE	24	I	1	0	0	0	0	0	0	0	0	0	1				TCGA-DH-5142	LGG	MALE	29		0	2	0	2	0	0	1	0	1	1	7				TCGA-TQ-A7RN	LGG	MALE	32		1	1	0	1	2	0	0
																			TCGA-DU-5853	LGG	MALE	29		1	0	0	0	0	1	0	0	0	0	2				TCGA-TQ-A7RW	LGG	MALE	32		1	1	0	1	1	0	0
																			TCGA-DU-8163	LGG	MALE	29		1	2	0	2	0	0	0	1	0	0	6				TCGA-DD-A4NP	LIHC	MALE	32	I	0	0	0	0	0	0	0
																			TCGA-HT-7603	LGG	MALE	29		1	0	0	2	1	0	0	0	0	0	4				TCGA-DD-AACN	LIHC	MALE	32	I	0	3	0	1	4	1	3
																			TCGA-HT-7690	LGG	MALE	29		1	0	0	2	2	0	0	0	0	0	5				TCGA-2G-AAFZ	TGCT	MALE	32	III	0	2	0	0	0	0	0
																			TCGA-HT-7873	LGG	MALE	29		1	0	0	2	0	0	0	0	1	1	5				TCGA-2G-AAHT	TGCT	MALE	32	I	0	2	1	0	0	0	4
																			TCGA-S9-A6WO	LGG	MALE	29		1	0	0	2	0	0	0	1	0	1	5				TCGA-2G-AAL7	TGCT	MALE	32	I	0	3	0	0	0	0	8
																			TCGA-TQ-A7RK	LGG	MALE	29		1	0	0	2	0	0	0	0	0	1	4				TCGA-ZM-AA0B	TGCT	MALE	32	I	0	2	0	0	0	0	3
																			TCGA-TQ-A7RO	LGG	MALE	29		2	0	0	1	2	0	0	0	3	0	8				TCGA-CE-A485	THCA	MALE	32	I	0	0	0	0	0	0	0
																			TCGA-SO-A8JP	TGCT	MALE	29	I	0	2	0	0	0	0	3	2	6	3	16				TCGA-81-5911	GBM	MALE	33		0	1	1	0	0	2	1
																			TCGA-XE-A8H5	TGCT	MALE	29	I	1	1	1	0	1	0	4	3	3	3	17				TCGA-B0-5084	KIRC	MALE	33	IV	0	0	0	0	3	0	3
																			TCGA-YU-AA61	TGCT	MALE	29	I	0	1	0	0	0	0	5	1	1	1	9				TCGA-DB-5273	LGG	MALE	33		1	0	0	2	1	0	0
																			TCGA-BJ-A18Y	THCA	MALE	29	I	1	0	0	0	0	0	1	0	0	0	2				TCGA-DU-7007	LGG	MALE	33		1	0	0	1	0	0	0
																			TCGA-FY-A3BL	THCA	MALE	29	I	1	0	0	0	0	0	0	0	0	0	1				TCGA-DU-7299	LGG	MALE	33		1	0	0	2	1	0	0
																																						TCGA-DU-A5TP	LGG	MALE	33		1	0	0	2	1	0	0
																																						TCGA-HT-7480	LGG	MALE	33		1	0	0	1	1	0	0
																																						TCGA-HT-A74J	LGG	MALE	33		1	1	0	2	0	0	0
																																						TCGA-P5-A5F0	LGG	MALE	33		2	1	0	2	2	0	0
																																						TCGA-QH-A86X	LGG	MALE	33		1	1	0	0	1	1	0
																																						TCGA-S9-A6U5	LGG	MALE	33		1	0	0	1	2	0	0
																																						TCGA-VM-A8CB	LGG	MALE	33		1	0	0	1	2	1	1
																																						TCGA-EI-6917	READ	MALE	33	III	4	0	0	9	0	0	0
																																						TCGA-3B-A9I0	SARC	MALE	33		0	0	0	0	1	2	1
																																						TCGA-2G-AAF8	TGCT	MALE	33	I	0	3	0	0	0	0	5
																																						TCGA-2G-AAG7	TGCT	MALE	33	I	0	3	0	1	0	0	8
																																						TCGA-2G-AAGI	TGCT	MALE	33	I	0	2	0	0	0	0	0
																																						TCGA-X3-A8G4	TGCT	MALE	33	I	0	2	0	0	0	0	8
																																						TCGA-XE-AAO3	TGCT	MALE	33	I	0	2	0	0	0	0	4
																																						TCGA-BJ-A45K	THCA	MALE	33	I	0	0	0	0	0	0	0
																																						TCGA-EM-A2P0	THCA	MALE	33	I	1	0	0	0	0	0	0
																																						TCGA-FE-A236	THCA	MALE	33	I	1	0	0	0	0	0	0
																																						TCGA-CF-A3MF	BLCA	MALE	34	III	0	5	0	2	3	0	3
																																						TCGA-27-2521	GBM	MALE	34		1	2	0	2	2	0	0
																																						TCGA-KL-8340	KICH	MALE	34	II	0	0	0	0	2	0	7
																																						TCGA-DB-5277	LGG	MALE	34		0	2	0	1	4	0	0
																																						TCGA-DB-A4XG	LGG	MALE	34		1	0	0	3	1	0	0
																																						TCGA-E1-5305	LGG	MALE	34		1	0	0	2	3	0	0
																																						TCGA-F6-A8O3	LGG	MALE	34		2	0	0	1	3	0	0
																																						TCGA-HT-A74O	LGG	MALE	34		1	0	0	2	0	0	0
																																						TCGA-S9-A6WE	LGG	MALE	34		1	1	0	0	1	1	0
																																						TCGA-DX-A6BH	SARC	MALE	34		0	1	0	0	0	0	0
																																						TCGA-EB-A431	SKCM	MALE	34	II	2	7	1	0	1	1	2
																																						TCGA-2G-AAH4	TGCT	MALE	34	II	0	2	0	0	0	0	4
																																						TCGA-4K-AA1G	TGCT	MALE	34	I	1	3	0	0	0	0	3
																																						TCGA-YU-A912	TGCT	MALE	34	III	1	2	0	0	0	0	6
[truncated: 191 more columns]
