# Supplementary material for: Comprehensive patient-level classification and quantification of driver events in TCGA PanCanAtlas cohorts
Source: PLoS Genet. 2022 Jan 14;18(1):e1009996. doi: 10.1371/journal.pgen.1009996 (PMC8759692; doi:10.1371/journal.pgen.1009996)
Supplement: S6 Files — (ZIP) [file pgen.1009996.s006.zip]

Archive with 50 entries (47 files):
- GECNAV v2/
- __MACOSX/._GECNAV v2
- GECNAV v2/GECNAV pipeline.pdf
- __MACOSX/GECNAV v2/._GECNAV pipeline.pdf
- GECNAV v2/run_one_step.py
- __MACOSX/GECNAV v2/._run_one_step.py
- GECNAV v2/.DS_Store
- __MACOSX/GECNAV v2/._.DS_Store
- GECNAV v2/requirements.txt
- __MACOSX/GECNAV v2/._requirements.txt
- GECNAV v2/GECNAV instructions.txt
- __MACOSX/GECNAV v2/._GECNAV instructions.txt
- GECNAV v2/GECNAV description.pdf
- __MACOSX/GECNAV v2/._GECNAV description.pdf
- GECNAV v2/step_4.py
- __MACOSX/GECNAV v2/._step_4.py
- GECNAV v2/utils/
- __MACOSX/GECNAV v2/._utils
- GECNAV v2/step_5.py
- __MACOSX/GECNAV v2/._step_5.py
- GECNAV v2/step_12.py
- __MACOSX/GECNAV v2/._step_12.py
- GECNAV v2/step_2.py
- __MACOSX/GECNAV v2/._step_2.py
- GECNAV v2/step_6.py
- __MACOSX/GECNAV v2/._step_6.py
- GECNAV v2/step_11.py
- __MACOSX/GECNAV v2/._step_11.py
- GECNAV v2/step_7.py
- __MACOSX/GECNAV v2/._step_7.py
- GECNAV v2/step_10.py
- __MACOSX/GECNAV v2/._step_10.py
- GECNAV v2/step_3.py
- __MACOSX/GECNAV v2/._step_3.py
- GECNAV v2/step_8.py
- __MACOSX/GECNAV v2/._step_8.py
- GECNAV v2/run_all.py
- __MACOSX/GECNAV v2/._run_all.py
- GECNAV v2/data/
- GECNAV v2/step_9.py
- __MACOSX/GECNAV v2/._step_9.py
- GECNAV v2/utils/.DS_Store
- __MACOSX/GECNAV v2/utils/._.DS_Store
- GECNAV v2/utils/utils.py
- __MACOSX/GECNAV v2/utils/._utils.py
- GECNAV v2/utils/sizes.txt
- __MACOSX/GECNAV v2/utils/._sizes.txt
- GECNAV v2/utils/hashes.txt
- __MACOSX/GECNAV v2/utils/._hashes.txt
- GECNAV v2/data/Homo_sapiens.gene_info
