# Supplementary material for: Comprehensive patient-level classification and quantification of driver events in TCGA PanCanAtlas cohorts
Source: PLoS Genet. 2022 Jan 14;18(1):e1009996. doi: 10.1371/journal.pgen.1009996 (PMC8759692; doi:10.1371/journal.pgen.1009996)
Supplement: S6 Files — (ZIP) [file pgen.1009996.s006.zip › GECNAV v2/requirements.txt]

certifi==2020.12.5
chardet==4.0.0
idna==2.10
numpy==1.19.4
pandas==1.1.5
python-dateutil==2.8.1
pytz==2020.4
requests==2.25.1
six==1.15.0
tqdm==4.54.1
urllib3==1.26.2
