# Supplementary material for: Comprehensive patient-level classification and quantification of driver events in TCGA PanCanAtlas cohorts
Source: PLoS Genet. 2022 Jan 14;18(1):e1009996. doi: 10.1371/journal.pgen.1009996 (PMC8759692; doi:10.1371/journal.pgen.1009996)
Supplement: S6 Files — (ZIP) [file pgen.1009996.s006.zip › GECNAV v2/run_all.py]

# -*- coding: utf-8 -*-

import os

from step_2 import step2
from step_3 import step3
from step_4 import step4
from step_5 import step5
from step_6 import step6
from step_7 import step7
from step_8 import step8
from step_9 import step9
from step_10 import step10
from step_11 import step11
from step_12 import step12

for i in range(2, 12+1):
    step_to_call = locals()[f'step{i}']
    step_to_call()
