# Supplementary material for: Comprehensive patient-level classification and quantification of driver events in TCGA PanCanAtlas cohorts
Source: PLoS Genet. 2022 Jan 14;18(1):e1009996. doi: 10.1371/journal.pgen.1009996 (PMC8759692; doi:10.1371/journal.pgen.1009996)
Supplement: S7 Files — (ZIP) [file pgen.1009996.s007.zip]

Archive with 60 entries (58 files):
- ANDRIF v1.1/
- __MACOSX/._ANDRIF v1.1
- ANDRIF v1.1/ANDRIF description.pdf
- __MACOSX/ANDRIF v1.1/._ANDRIF description.pdf
- ANDRIF v1.1/run_one_step.py
- __MACOSX/ANDRIF v1.1/._run_one_step.py
- ANDRIF v1.1/.DS_Store
- __MACOSX/ANDRIF v1.1/._.DS_Store
- ANDRIF v1.1/requirements.txt
- __MACOSX/ANDRIF v1.1/._requirements.txt
- ANDRIF v1.1/step_18.py
- __MACOSX/ANDRIF v1.1/._step_18.py
- ANDRIF v1.1/step_4.py
- __MACOSX/ANDRIF v1.1/._step_4.py
- ANDRIF v1.1/step_13.py
- __MACOSX/ANDRIF v1.1/._step_13.py
- ANDRIF v1.1/step_17.py
- __MACOSX/ANDRIF v1.1/._step_17.py
- ANDRIF v1.1/step_16.py
- __MACOSX/ANDRIF v1.1/._step_16.py
- ANDRIF v1.1/utils/
- __MACOSX/ANDRIF v1.1/._utils
- ANDRIF v1.1/Instructions.txt
- __MACOSX/ANDRIF v1.1/._Instructions.txt
- ANDRIF v1.1/step_5.py
- __MACOSX/ANDRIF v1.1/._step_5.py
- ANDRIF v1.1/step_12.py
- __MACOSX/ANDRIF v1.1/._step_12.py
- ANDRIF v1.1/ANDRIF pipeline.pdf
- __MACOSX/ANDRIF v1.1/._ANDRIF pipeline.pdf
- ANDRIF v1.1/step_2.py
- __MACOSX/ANDRIF v1.1/._step_2.py
- ANDRIF v1.1/step_15.py
- __MACOSX/ANDRIF v1.1/._step_15.py
- ANDRIF v1.1/step_6.py
- __MACOSX/ANDRIF v1.1/._step_6.py
- ANDRIF v1.1/step_11.py
- __MACOSX/ANDRIF v1.1/._step_11.py
- ANDRIF v1.1/step_7.py
- __MACOSX/ANDRIF v1.1/._step_7.py
- ANDRIF v1.1/step_10.py
- __MACOSX/ANDRIF v1.1/._step_10.py
- ANDRIF v1.1/step_3.py
- __MACOSX/ANDRIF v1.1/._step_3.py
- ANDRIF v1.1/step_14.py
- __MACOSX/ANDRIF v1.1/._step_14.py
- ANDRIF v1.1/step_8.py
- __MACOSX/ANDRIF v1.1/._step_8.py
- ANDRIF v1.1/run_all.py
- __MACOSX/ANDRIF v1.1/._run_all.py
- ANDRIF v1.1/step_9.py
- __MACOSX/ANDRIF v1.1/._step_9.py
- ANDRIF v1.1/utils/.DS_Store
- __MACOSX/ANDRIF v1.1/utils/._.DS_Store
- ANDRIF v1.1/utils/utils.py
- __MACOSX/ANDRIF v1.1/utils/._utils.py
- ANDRIF v1.1/utils/sizes.txt
- __MACOSX/ANDRIF v1.1/utils/._sizes.txt
- ANDRIF v1.1/utils/hashes.txt
- __MACOSX/ANDRIF v1.1/utils/._hashes.txt
