# Supplementary material for: Comprehensive patient-level classification and quantification of driver events in TCGA PanCanAtlas cohorts
Source: PLoS Genet. 2022 Jan 14;18(1):e1009996. doi: 10.1371/journal.pgen.1009996 (PMC8759692; doi:10.1371/journal.pgen.1009996)
Supplement: S7 Files — (ZIP) [file pgen.1009996.s007.zip › ANDRIF v1.1/utils/hashes.txt]

filename  md5sum  sha1sum
merged_sample_quality_annotations.tsv 05ddd2270fb1fb24fbdc2fe9bf7384e5  a70a070954813a905d3155fd1a0bab335c10ec88
TCGA_mastercalls.abs_tables_JSedit.fixed.txt  8ea2ca92c8ae58350538999dfa1174da  6d289db52c21f89c8d75698586b0c60af3491d8a
PANCAN_ArmCallsAndAneuploidyScore_092817.txt  a610bbd79b25e09e3cda61b99706e0cf  db5743c5babeba9c1f344746cf3941072cbbbbbe
