# Supplementary material for: Comprehensive patient-level classification and quantification of driver events in TCGA PanCanAtlas cohorts
Source: PLoS Genet. 2022 Jan 14;18(1):e1009996. doi: 10.1371/journal.pgen.1009996 (PMC8759692; doi:10.1371/journal.pgen.1009996)
Supplement: S8 Files — (ZIP) [file pgen.1009996.s008.zip]

Archive with 55 entries (52 files):
- SNADRIF/
- __MACOSX/._SNADRIF
- SNADRIF/SNADRIF pipeline.pdf
- __MACOSX/SNADRIF/._SNADRIF pipeline.pdf
- SNADRIF/run.py
- __MACOSX/SNADRIF/._run.py
- SNADRIF/run_one_step.py
- __MACOSX/SNADRIF/._run_one_step.py
- SNADRIF/SNADRIF description.pdf
- __MACOSX/SNADRIF/._SNADRIF description.pdf
- SNADRIF/.DS_Store
- __MACOSX/SNADRIF/._.DS_Store
- SNADRIF/requirements.txt
- __MACOSX/SNADRIF/._requirements.txt
- SNADRIF/step_4.py
- __MACOSX/SNADRIF/._step_4.py
- SNADRIF/step_13.py
- __MACOSX/SNADRIF/._step_13.py
- SNADRIF/step_16.py
- __MACOSX/SNADRIF/._step_16.py
- SNADRIF/__pycache__/
- SNADRIF/Instructions.txt
- __MACOSX/SNADRIF/._Instructions.txt
- SNADRIF/step_5.py
- __MACOSX/SNADRIF/._step_5.py
- SNADRIF/step_12.py
- __MACOSX/SNADRIF/._step_12.py
- SNADRIF/step_2.py
- __MACOSX/SNADRIF/._step_2.py
- SNADRIF/step_15.py
- __MACOSX/SNADRIF/._step_15.py
- SNADRIF/step_6.py
- __MACOSX/SNADRIF/._step_6.py
- SNADRIF/step_11.py
- __MACOSX/SNADRIF/._step_11.py
- SNADRIF/step_7.py
- __MACOSX/SNADRIF/._step_7.py
- SNADRIF/step_10.py
- __MACOSX/SNADRIF/._step_10.py
- SNADRIF/step_3.py
- __MACOSX/SNADRIF/._step_3.py
- SNADRIF/step_14.py
- __MACOSX/SNADRIF/._step_14.py
- SNADRIF/step_8.py
- __MACOSX/SNADRIF/._step_8.py
- SNADRIF/data/
- __MACOSX/SNADRIF/._data
- SNADRIF/step_9.py
- __MACOSX/SNADRIF/._step_9.py
- SNADRIF/__pycache__/.DS_Store
- __MACOSX/SNADRIF/__pycache__/._.DS_Store
- SNADRIF/data/.DS_Store
- __MACOSX/SNADRIF/data/._.DS_Store
- SNADRIF/data/Homo_sapiens.gene_info
- __MACOSX/SNADRIF/data/._Homo_sapiens.gene_info
