# Supplementary material for: Comprehensive patient-level classification and quantification of driver events in TCGA PanCanAtlas cohorts
Source: PLoS Genet. 2022 Jan 14;18(1):e1009996. doi: 10.1371/journal.pgen.1009996 (PMC8759692; doi:10.1371/journal.pgen.1009996)
Supplement: S8 Files — (ZIP) [file pgen.1009996.s008.zip › SNADRIF/Instructions.txt]

This script requires Python 3.7 and internet connection

Always open terminal from the folder SNADRIF

First, run the following command to install required libraries:
pip3 install -r requirements.txt

To run the whole pipeline: python3 run.py

To run a particular step: python3 run_one_step.py N
where N is the step number

All downloaded data, intermediate and final results are located in the folder "data"
