# Supplementary material for: Comprehensive patient-level classification and quantification of driver events in TCGA PanCanAtlas cohorts
Source: PLoS Genet. 2022 Jan 14;18(1):e1009996. doi: 10.1371/journal.pgen.1009996 (PMC8759692; doi:10.1371/journal.pgen.1009996)
Supplement: S8 Files — (ZIP) [file pgen.1009996.s008.zip › SNADRIF/data/Homo_sapiens.gene_info]

#tax_id	GeneID	Symbol	LocusTag	Synonyms	dbXrefs	chromosome	map_location	description	type_of_gene	Symbol_from_nomenclature_authority	Full_name_from_nomenclature_authority	Nomenclature_status	Other_designations	Modification_date	Feature_type
9606	1	A1BG	-	A1B|ABG|GAB|HYST2477	MIM:138670|HGNC:HGNC:5|Ensembl:ENSG00000121410	19	19q13.43	alpha-1-B glycoprotein	protein-coding	A1BG	alpha-1-B glycoprotein	O	alpha-1B-glycoprotein|HEL-S-163pA|epididymis secretory sperm binding protein Li 163pA	20201124	-
9606	2	A2M	-	A2MD|CPAMD5|FWP007|S863-7	MIM:103950|HGNC:HGNC:7|Ensembl:ENSG00000175899	12	12p13.31	alpha-2-macroglobulin	protein-coding	A2M	alpha-2-macroglobulin	O	alpha-2-macroglobulin|C3 and PZP-like alpha-2-macroglobulin domain-containing protein 5|alpha-2-M	20201213	-
9606	3	A2MP1	-	A2MP	HGNC:HGNC:8|Ensembl:ENSG00000256069	12	12p13.31	alpha-2-macroglobulin pseudogene 1	pseudo	A2MP1	alpha-2-macroglobulin pseudogene 1	O	pregnancy-zone protein pseudogene	20201124	-
9606	9	NAT1	-	AAC1|MNAT|NAT-1|NATI	MIM:108345|HGNC:HGNC:7645|Ensembl:ENSG00000171428	8	8p22	N-acetyltransferase 1	protein-coding	NAT1	N-acetyltransferase 1	O	arylamine N-acetyltransferase 1|N-acetyltransferase 1 (arylamine N-acetyltransferase)|N-acetyltransferase type 1|arylamide acetylase 1|monomorphic arylamine N-acetyltransferase	20201220	-
9606	10	NAT2	-	AAC2|NAT-2|PNAT	MIM:612182|HGNC:HGNC:7646|Ensembl:ENSG00000156006	8	8p22	N-acetyltransferase 2	protein-coding	NAT2	N-acetyltransferase 2	O	arylamine N-acetyltransferase 2|N-acetyltransferase 2 (arylamine N-acetyltransferase)|N-acetyltransferase type 2|arylamide acetylase 2	20201213	-
9606	11	NATP	-	AACP|NATP1	HGNC:HGNC:15	8	8p22	N-acetyltransferase pseudogene	pseudo	NATP	N-acetyltransferase pseudogene	O	arylamide acetylase pseudogene	20201124	-
9606	12	SERPINA3	-	AACT|ACT|GIG24|GIG25	MIM:107280|HGNC:HGNC:16|Ensembl:ENSG00000196136	14	14q32.13	serpin family A member 3	protein-coding	SERPINA3	serpin family A member 3	O	alpha-1-antichymotrypsin|cell growth-inhibiting gene 24/25 protein|growth-inhibiting protein 24|growth-inhibiting protein 25|serine (or cysteine) proteinase inhibitor, clade A, member 3|serpin A3|serpin peptidase inhibitor, clade A (alpha-1 antiproteinase, antitrypsin), member 3	20201213	-
9606	13	AADAC	-	CES5A1|DAC	MIM:600338|HGNC:HGNC:17|Ensembl:ENSG00000114771	3	3q25.1	arylacetamide deacetylase	protein-coding	AADAC	arylacetamide deacetylase	O	arylacetamide deacetylase|arylacetamide deacetylase (esterase)	20201124	-
9606	14	AAMP	-	-	MIM:603488|HGNC:HGNC:18|Ensembl:ENSG00000127837	2	2q35	angio associated migratory cell protein	protein-coding	AAMP	angio associated migratory cell protein	O	angio-associated migratory cell protein	20201124	-
9606	15	AANAT	-	DSPS|SNAT	MIM:600950|HGNC:HGNC:19|Ensembl:ENSG00000129673	17	17q25.1	aralkylamine N-acetyltransferase	protein-coding	AANAT	aralkylamine N-acetyltransferase	O	serotonin N-acetyltransferase|arylalkylamine N-acetyltransferase|serotonin acetylase	20201124	-
9606	16	AARS1	-	AARS|CMT2N|DEE29|EIEE29	MIM:601065|HGNC:HGNC:20|Ensembl:ENSG00000090861	16	16q22.1	alanyl-tRNA synthetase 1	protein-coding	AARS1	alanyl-tRNA synthetase 1	O	alanine--tRNA ligase, cytoplasmic|alaRS|alanine tRNA ligase 1, cytoplasmic|alanyl-tRNA synthetase, cytoplasmic|renal carcinoma antigen NY-REN-42	20210103	-
9606	17	AAVS1	-	AAV	MIM:102699|HGNC:HGNC:22	19	19q13|19q13-qter	adeno-associated virus integration site 1	other	AAVS1	adeno-associated virus integration site 1	O	-	20190324	-
9606	18	ABAT	-	GABA-AT|GABAT|NPD009	MIM:137150|HGNC:HGNC:23|Ensembl:ENSG00000183044	16	16p13.2	4-aminobutyrate aminotransferase	protein-coding	ABAT	4-aminobutyrate aminotransferase	O	4-aminobutyrate aminotransferase, mitochondrial|(S)-3-amino-2-methylpropionate transaminase|4-aminobutyrate transaminase|GABA aminotransferase|GABA transaminase|GABA transferase|gamma-amino-N-butyrate transaminase|gamma-aminobutyrate aminotransferase	20201213	-
9606	19	ABCA1	-	ABC-1|ABC1|CERP|HDLCQTL13|HDLDT1|HPALP1|TGD	MIM:600046|HGNC:HGNC:29|Ensembl:ENSG00000165029	9	9q31.1	ATP binding cassette subfamily A member 1	protein-coding	ABCA1	ATP binding cassette subfamily A member 1	O	phospholipid-transporting ATPase ABCA1|ATP-binding cassette sub-family A member 1|ATP-binding cassette transporter A1|ATP-binding cassette, sub-family A (ABC1), member 1|cholesterol efflux regulatory protein|membrane-bound	20210110	-
9606	20	ABCA2	-	ABC2|IDPOGSA	MIM:600047|HGNC:HGNC:32|Ensembl:ENSG00000107331	9	9q34.3	ATP binding cassette subfamily A member 2	protein-coding	ABCA2	ATP binding cassette subfamily A member 2	O	ATP-binding cassette sub-family A member 2|ATP-binding cassette 2|ATP-binding cassette transporter 2|ATP-binding cassette, sub-family A (ABC1), member 2|ATP-binding cassette, sub-family A, member 2	20210123	-
9606	21	ABCA3	-	ABC-C|ABC3|EST111653|LBM180|SMDP3	MIM:601615|HGNC:HGNC:33|Ensembl:ENSG00000167972	16	16p13.3	ATP binding cassette subfamily A member 3	protein-coding	ABCA3	ATP binding cassette subfamily A member 3	O	ATP-binding cassette sub-family A member 3|ABC transporter 3|ABC-C transporter|ATP-binding cassette transporter 3|ATP-binding cassette, sub-family A (ABC1), member 3	20210114	-
9606	22	ABCB7	-	ABC7|ASAT|Atm1p|EST140535	MIM:300135|HGNC:HGNC:48|Ensembl:ENSG00000131269	X	Xq13.3	ATP binding cassette subfamily B member 7	protein-coding	ABCB7	ATP binding cassette subfamily B member 7	O	ATP-binding cassette sub-family B member 7, mitochondrial|ABC transporter 7 protein|ATP-binding cassette transporter 7|ATP-binding cassette, sub-family B (MDR/TAP), member 7	20210103	-
9606	23	ABCF1	-	ABC27|ABC50	MIM:603429|HGNC:HGNC:70|Ensembl:ENSG00000204574	6	6p21.33	ATP binding cassette subfamily F member 1	protein-coding	ABCF1	ATP binding cassette subfamily F member 1	O	ATP-binding cassette sub-family F member 1|ATP-binding cassette 50 (TNF-alpha stimulated)|ATP-binding cassette, sub-family F (GCN20), member 1|TNF-alpha-stimulated ABC protein|TNFalpha-inducible ATP-binding protein	20210103	-
9606	24	ABCA4	-	ABC10|ABCR|ARMD2|CORD3|FFM|RMP|RP19|STGD|STGD1	MIM:601691|HGNC:HGNC:34|Ensembl:ENSG00000198691	1	1p22.1	ATP binding cassette subfamily A member 4	protein-coding	ABCA4	ATP binding cassette subfamily A member 4	O	retinal-specific phospholipid-transporting ATPase ABCA4|ATP binding cassette transporter|ATP-binding cassette sub-family A member 4|ATP-binding cassette transporter, retinal-specific|ATP-binding cassette, sub-family A (ABC1), member 4|ATP-binding transporter, retina-specific|RIM ABC transporter|RIM protein|photoreceptor rim protein|retina-specific ABC transporter|retinal-specific ATP-binding cass…	20210110	-
9606	25	ABL1	-	ABL|BCR-ABL|CHDSKM|JTK7|bcr/abl|c-ABL|c-ABL1|p150|v-abl	MIM:189980|HGNC:HGNC:76|Ensembl:ENSG00000097007	9	9q34.12	ABL proto-oncogene 1, non-receptor tyrosine kinase	protein-coding	ABL1	ABL proto-oncogene 1, non-receptor tyrosine kinase	O	tyrosine-protein kinase ABL1|ABL protooncogene 1 nonreceptor tyrosine kinase|Abelson tyrosine-protein kinase 1|bcr/c-abl oncogene protein|c-abl oncogene 1, receptor tyrosine kinase|proto-oncogene c-Abl|proto-oncogene tyrosine-protein kinase ABL1|truncated ABL protooncogene 1 nonreceptor tyrosine kinase|v-abl Abelson murine leukemia viral oncogene homolog 1	20210123	-
9606	26	AOC1	-	ABP|ABP1|DAO|DAO1|KAO	MIM:104610|HGNC:HGNC:80|Ensembl:ENSG00000002726	7	7q36.1	amine oxidase copper containing 1	protein-coding	AOC1	amine oxidase copper containing 1	O	amiloride-sensitive amine oxidase [copper-containing]|amiloride binding protein 1 (amine oxidase (copper-containing))|amiloride-binding protein 1|amiloride-sensitive amine oxidase|amine oxidase copper domain-containing protein 1|diamine oxidase|histaminase|kidney amine oxidase	20210114	-
9606	27	ABL2	-	ABLL|ARG	MIM:164690|HGNC:HGNC:77|Ensembl:ENSG00000143322	1	1q25.2	ABL proto-oncogene 2, non-receptor tyrosine kinase	protein-coding	ABL2	ABL proto-oncogene 2, non-receptor tyrosine kinase	O	tyrosine-protein kinase ABL2|Abelson tyrosine-protein kinase 2|abelson-related gene protein|c-abl oncogene 2, non-receptor tyrosine kinase|tyrosine-protein kinase ARG|v-abl Abelson murine leukemia viral oncogene homolog 2	20201124	-
9606	28	ABO	-	A3GALNT|A3GALT1|GTB|NAGAT	MIM:110300|HGNC:HGNC:79|Ensembl:ENSG00000175164	9	9q34.2	ABO, alpha 1-3-N-acetylgalactosaminyltransferase and alpha 1-3-galactosyltransferase	protein-coding	ABO	ABO, alpha 1-3-N-acetylgalactosaminyltransferase and alpha 1-3-galactosyltransferase	O	histo-blood group ABO system transferase|ABO blood group (transferase A, alpha 1-3-N-acetylgalactosaminyltransferase; transferase B, alpha 1-3-galactosyltransferase)|B(A) alpha-1,3-galactosyltransferase|histo-blood group A2 transferase	20210118	-
9606	29	ABR	-	MDB	MIM:600365|HGNC:HGNC:81|Ensembl:ENSG00000159842	17	17p13.3	ABR activator of RhoGEF and GTPase	protein-coding	ABR	ABR activator of RhoGEF and GTPase	O	active breakpoint cluster region-related protein|ABR, RhoGEF and GTPase activating protein|active BCR-related	20201213	-
9606	30	ACAA1	-	ACAA|PTHIO|THIO	MIM:604054|HGNC:HGNC:82|Ensembl:ENSG00000060971	3	3p22.2	acetyl-CoA acyltransferase 1	protein-coding	ACAA1	acetyl-CoA acyltransferase 1	O	3-ketoacyl-CoA thiolase, peroxisomal|acetyl-Coenzyme A acyltransferase 1|beta-ketothiolase|epididymis secretory sperm binding protein|peroxisomal 3-oxoacyl-CoA thiolase|peroxisomal 3-oxoacyl-Coenzyme A thiolase|testicular tissue protein Li 197	20201213	-
9606	31	ACACA	-	ACAC|ACACAD|ACC|ACC1|ACCA	MIM:200350|HGNC:HGNC:84|Ensembl:ENSG00000278540	17	17q12	acetyl-CoA carboxylase alpha	protein-coding	ACACA	acetyl-CoA carboxylase alpha	O	acetyl-CoA carboxylase 1|ACC-alpha|acetyl-Coenzyme A carboxylase alpha	20201206	-
9606	32	ACACB	-	ACC2|ACCB|HACC275	MIM:601557|HGNC:HGNC:85|Ensembl:ENSG00000076555	12	12q24.11	acetyl-CoA carboxylase beta	protein-coding	ACACB	acetyl-CoA carboxylase beta	O	acetyl-CoA carboxylase 2|ACC-beta|acetyl-Coenzyme A carboxylase beta	20201124	-
9606	33	ACADL	-	ACAD4|LCAD	MIM:609576|HGNC:HGNC:88|Ensembl:ENSG00000115361	2	2q34	acyl-CoA dehydrogenase long chain	protein-coding	ACADL	acyl-CoA dehydrogenase long chain	O	long-chain specific acyl-CoA dehydrogenase, mitochondrial|acyl-Coenzyme A dehydrogenase, long chain	20210114	-
9606	34	ACADM	-	ACAD1|MCAD|MCADH	MIM:607008|HGNC:HGNC:89|Ensembl:ENSG00000117054	1	1p31.1	acyl-CoA dehydrogenase medium chain	protein-coding	ACADM	acyl-CoA dehydrogenase medium chain	O	medium-chain specific acyl-CoA dehydrogenase, mitochondrial|acyl-CoA dehydrogenase, C-4 to C-12 straight chain|acyl-Coenzyme A dehydrogenase, C-4 to C-12 straight chain|medium-chain acyl-CoA dehydrogenase|testicular tissue protein Li 7	20210114	-
9606	35	ACADS	-	ACAD3|SCAD	MIM:606885|HGNC:HGNC:90|Ensembl:ENSG00000122971	12	12q24.31	acyl-CoA dehydrogenase short chain	protein-coding	ACADS	acyl-CoA dehydrogenase short chain	O	short-chain specific acyl-CoA dehydrogenase, mitochondrial|acyl-CoA dehydrogenase, C-2 to C-3 short chain|acyl-Coenzyme A dehydrogenase, C-2 to C-3 short chain|butyryl-CoA dehydrogenase|epididymis secretory sperm binding protein|mitochondrial short-chain specific acyl-CoA dehydrogenase|unsaturated acyl-CoA reductase	20201124	-
9606	36	ACADSB	-	2-MEBCAD|ACAD7|SBCAD	MIM:600301|HGNC:HGNC:91|Ensembl:ENSG00000196177	10	10q26.13	acyl-CoA dehydrogenase short/branched chain	protein-coding	ACADSB	acyl-CoA dehydrogenase short/branched chain	O	short/branched chain specific acyl-CoA dehydrogenase, mitochondrial|2-methyl branched chain acyl-CoA dehydrogenase|2-methylbutyryl-coenzyme A dehydrogenase|acyl-Coenzyme A dehydrogenase, short/branched chain	20210114	-
9606	37	ACADVL	-	ACAD6|LCACD|VLCAD	MIM:609575|HGNC:HGNC:92|Ensembl:ENSG00000072778	17	17p13.1	acyl-CoA dehydrogenase very long chain	protein-coding	ACADVL	acyl-CoA dehydrogenase very long chain	O	very long-chain specific acyl-CoA dehydrogenase, mitochondrial|acyl-Coenzyme A dehydrogenase, very long chain	20201213	-
9606	38	ACAT1	-	ACAT|MAT|T2|THIL	MIM:607809|HGNC:HGNC:93|Ensembl:ENSG00000075239	11	11q22.3	acetyl-CoA acetyltransferase 1	protein-coding	ACAT1	acetyl-CoA acetyltransferase 1	O	acetyl-CoA acetyltransferase, mitochondrial|acetoacetyl Coenzyme A thiolase|acetoacetyl-CoA thiolase|acetyl-Coenzyme A acetyltransferase 1|mitochondrial acetoacetyl-CoA thiolase|testicular tissue protein Li 198	20210118	-
9606	39	ACAT2	-	-	MIM:100678|HGNC:HGNC:94|Ensembl:ENSG00000120437	6	6q25.3	acetyl-CoA acetyltransferase 2	protein-coding	ACAT2	acetyl-CoA acetyltransferase 2	O	acetyl-CoA acetyltransferase, cytosolic|acetoacetyl Coenzyme A thiolase|acetyl-CoA transferase-like protein|cytosolic acetoacetyl-CoA thiolase	20201213	-
9606	40	ASIC2	-	ACCN|ACCN1|ASIC2a|BNC1|BNaC1|MDEG|hBNaC1	MIM:601784|HGNC:HGNC:99|Ensembl:ENSG00000108684	17	17q11.2-q12	acid sensing ion channel subunit 2	protein-coding	ASIC2	acid sensing ion channel subunit 2	O	acid-sensing ion channel 2|acid sensing (proton gated) ion channel 2|amiloride-sensitive cation channel 1, neuronal|brain sodium channel 1|mammalian degenerin homolog|neuronal amiloride-sensitive cation channel 1	20210114	-
9606	41	ASIC1	-	ACCN2|ASIC|BNaC2	MIM:602866|HGNC:HGNC:100|Ensembl:ENSG00000110881	12	12q13.12	acid sensing ion channel subunit 1	protein-coding	ASIC1	acid sensing ion channel subunit 1	O	acid-sensing ion channel 1|Cation channel, amiloride-sensitive, neuronal, 2|acid sensing (proton gated) ion channel 1|acid-sensing ion channel 1a protein|amiloride-sensitive cation channel 2, neuronal|brain sodium channel 2	20201213	-
9606	43	ACHE	-	ACEE|ARACHE|N-ACHE|YT	MIM:100740|HGNC:HGNC:108|Ensembl:ENSG00000087085	7	7q22.1	acetylcholinesterase (Cartwright blood group)	protein-coding	ACHE	acetylcholinesterase (Cartwright blood group)	O	acetylcholinesterase|Yt blood group|acetylcholinesterase (Yt blood group)|apoptosis-related acetylcholinesterase	20201213	-
9606	46	ACLS	-	-	MIM:200990	12	12p13.3-p11.2	acrocallosal syndrome	unknown	-	-	-	-	20191002	-
9606	47	ACLY	-	ACL|ATPCL|CLATP	MIM:108728|HGNC:HGNC:115|Ensembl:ENSG00000131473	17	17q21.2	ATP citrate lyase	protein-coding	ACLY	ATP citrate lyase	O	ATP-citrate synthase|ATP-citrate (pro-S-)-lyase|citrate cleavage enzyme	20210103	-
9606	48	ACO1	-	ACONS|HEL60|IREB1|IREBP|IREBP1|IRP1	MIM:100880|HGNC:HGNC:117|Ensembl:ENSG00000122729	9	9p21.1	aconitase 1	protein-coding	ACO1	aconitase 1	O	cytoplasmic aconitate hydratase|aconitase 1, soluble|aconitate hydratase, cytoplasmic|citrate hydro-lyase|cytoplasmic aconitase|cytosplasmic aconitase|epididymis luminal protein 60|epididymis secretory sperm binding protein|ferritin repressor protein|iron regulatory protein 1|iron-responsive element-binding protein 1|soluble aconitase	20201206	-
9606	49	ACR	-	-	MIM:102480|HGNC:HGNC:126|Ensembl:ENSG00000100312	22	22q13.33	acrosin	protein-coding	ACR	acrosin	O	acrosin|acrosin light and heavy chain prepropeptide|preproacrosin|proacrosin	20210103	-
9606	50	ACO2	-	ACONM|HEL-S-284|ICRD|OCA8|OPA9	MIM:100850|HGNC:HGNC:118|Ensembl:ENSG00000100412	22	22q13.2	aconitase 2	protein-coding	ACO2	aconitase 2	O	aconitate hydratase, mitochondrial|aconitase 2, mitochondrial|citrate hydro-lyase|epididymis secretory sperm binding protein Li 284|mitochondrial aconitase	20201213	-
9606	51	ACOX1	-	ACOX|MITCH|PALMCOX|SCOX	MIM:609751|HGNC:HGNC:119|Ensembl:ENSG00000161533	17	17q25.1	acyl-CoA oxidase 1	protein-coding	ACOX1	acyl-CoA oxidase 1	O	peroxisomal acyl-coenzyme A oxidase 1|AOX|acyl-CoA oxidase 1, palmitoyl|acyl-CoA oxidase, straight-chain|acyl-Coenzyme A oxidase 1, palmitoyl|palmitoyl-CoA oxidase|peroxisomal fatty acyl-CoA oxidase|straight-chain acyl-CoA oxidase	20210123	-
9606	52	ACP1	-	HAAP|LMW-PTP|LMWPTP	MIM:171500|HGNC:HGNC:122|Ensembl:ENSG00000143727	2	2p25.3	acid phosphatase 1	protein-coding	ACP1	acid phosphatase 1	O	low molecular weight phosphotyrosine protein phosphatase|LMW-PTPase|acid phosphatase 1, soluble|acid phosphatase of erythrocyte|adipocyte acid phosphatase|cytoplasmic phosphotyrosyl protein phosphatase|low molecular weight cytosolic acid phosphatase|protein tyrosine phosphatase|red cell acid phosphatase 1|testicular secretory protein Li 37	20201124	-
9606	53	ACP2	-	LAP	MIM:171650|HGNC:HGNC:123|Ensembl:ENSG00000134575	11	11p11.2|11p12-p11	acid phosphatase 2, lysosomal	protein-coding	ACP2	acid phosphatase 2, lysosomal	O	lysosomal acid phosphatase	20210103	-
9606	54	ACP5	-	HPAP|TRACP5a|TRACP5b|TRAP|TrATPase	MIM:171640|HGNC:HGNC:124|Ensembl:ENSG00000102575	19	19p13.2	acid phosphatase 5, tartrate resistant	protein-coding	ACP5	acid phosphatase 5, tartrate resistant	O	tartrate-resistant acid phosphatase type 5|human purple acid phosphatase|tartrate-resistant acid ATPase|tartrate-resistant acid phosphatase 5a|tartrate-resistant acid phosphatase 5b	20210118	-
9606	55	ACP3	-	5'-NT|ACP-3|ACPP|TM-PAP	MIM:171790|HGNC:HGNC:125|Ensembl:ENSG00000014257	3	3q22.1	acid phosphatase 3	protein-coding	ACP3	acid phosphatase 3	O	prostatic acid phosphatase|TMPase|acid phosphatase, prostate|ecto-5'-nucleotidase|prostatic acid phosphotase|thiamine monophosphatase	20201213	-
9606	56	ACRV1	-	D11S4365|SP-10|SPACA2	MIM:102525|HGNC:HGNC:127|Ensembl:ENSG00000134940	11	11q24.2	acrosomal vesicle protein 1	protein-coding	ACRV1	acrosomal vesicle protein 1	O	acrosomal protein SP-10|sperm protein 10	20201124	-
9606	58	ACTA1	-	ACTA|ASMA|CFTD|CFTD1|CFTDM|MPFD|NEM1|NEM2|NEM3|SHPM	MIM:102610|HGNC:HGNC:129|Ensembl:ENSG00000143632	1	1q42.13	actin alpha 1, skeletal muscle	protein-coding	ACTA1	actin alpha 1, skeletal muscle	O	actin, alpha skeletal muscle|nemaline myopathy type 3	20201124	-
9606	59	ACTA2	-	ACTSA	MIM:102620|HGNC:HGNC:130|Ensembl:ENSG00000107796	10	10q23.31	actin alpha 2, smooth muscle	protein-coding	ACTA2	actin alpha 2, smooth muscle	O	actin, aortic smooth muscle|actin, alpha 2, smooth muscle, aorta|alpha-cardiac actin|cell growth-inhibiting gene 46 protein	20201124	-
9606	60	ACTB	-	BRWS1|PS1TP5BP1	MIM:102630|HGNC:HGNC:132|Ensembl:ENSG00000075624	7	7p22.1	actin beta	protein-coding	ACTB	actin beta	O	actin, cytoplasmic 1|I(2)-actin|PS1TP5-binding protein 1|beta cytoskeletal actin	20210103	-
9606	62	ACTBP2	-	-	HGNC:HGNC:135	5	5q14.1	ACTB pseudogene 2	pseudo	ACTBP2	ACTB pseudogene 2	O	actin, beta pseudogene 2	20201124	-
9606	63	ACTBP3	-	-	HGNC:HGNC:136	18	18q21.32	ACTB pseudogene 3	pseudo	ACTBP3	ACTB pseudogene 3	O	actin, beta pseudogene 3	20201124	-
9606	64	ACTBP4	-	-	HGNC:HGNC:137	5	5q31.1	ACTB pseudogene 4	pseudo	ACTBP4	ACTB pseudogene 4	O	actin, beta pseudogene 4	20201124	-
9606	66	ACTBP6	-	H8-PSI-BETA-AC3	HGNC:HGNC:139	8	8q21.2	ACTB pseudogene 6	pseudo	ACTBP6	ACTB pseudogene 6	O	actin, beta pseudogene 6|actin, gamma 1 pseudogene	20201124	-
9606	67	ACTBP7	-	-	HGNC:HGNC:140	15	15q15.3	ACTB pseudogene 7	pseudo	ACTBP7	ACTB pseudogene 7	O	actin, beta pseudogene 7	20201124	-
9606	68	ACTBP8	-	ACTBP2	HGNC:HGNC:141	6	6q15	ACTB pseudogene 8	pseudo	ACTBP8	ACTB pseudogene 8	O	actin, beta pseudogene 8	20201124	-
9606	69	ACTBP9	-	-	HGNC:HGNC:142	18	18q21.33	ACTB pseudogene 9	pseudo	ACTBP9	ACTB pseudogene 9	O	actin, beta pseudogene 9	20201124	-
9606	70	ACTC1	-	ACTC|ASD5|CMD1R|CMH11|LVNC4	MIM:102540|HGNC:HGNC:143|Ensembl:ENSG00000159251	15	15q14	actin alpha cardiac muscle 1	protein-coding	ACTC1	actin alpha cardiac muscle 1	O	actin, alpha cardiac muscle 1	20210103	-
9606	71	ACTG1	-	ACT|ACTG|DFNA20|DFNA26|HEL-176	MIM:102560|HGNC:HGNC:144|Ensembl:ENSG00000184009	17	17q25.3	actin gamma 1	protein-coding	ACTG1	actin gamma 1	O	actin, cytoplasmic 2|cytoskeletal gamma-actin|epididymis luminal protein 176	20210103	-
9606	72	ACTG2	-	ACT|ACTA3|ACTE|ACTL3|ACTSG|VSCM	MIM:102545|HGNC:HGNC:145|Ensembl:ENSG00000163017	2	2p13.1	actin gamma 2, smooth muscle	protein-coding	ACTG2	actin gamma 2, smooth muscle	O	actin, gamma-enteric smooth muscle|actin, gamma 2, smooth muscle, enteric|actin-like protein|alpha-actin-3	20201124	-
9606	73	ACTG1P1	-	ACT1GP1|ACTGP1|HY-psi-gamma-AC6	HGNC:HGNC:146	3	3q23	actin gamma 1 pseudogene 1	pseudo	ACTG1P1	actin gamma 1 pseudogene 1	O	actin, gamma pseudogene 1	20201124	-
9606	74	ACTG1P2	-	ACTGP2|ACTL2	HGNC:HGNC:147	Y	Yq11.222	actin gamma 1 pseudogene 2	pseudo	ACTG1P2	actin gamma 1 pseudogene 2	O	-	20201124	-
9606	75	ACTG1P3	-	ACTGP3|dJ545L17.4	HGNC:HGNC:148	20	20p13	actin gamma 1 pseudogene 3	pseudo	ACTG1P3	actin gamma 1 pseudogene 3	O	actin, gamma pseudogene 3	20201124	-
9606	78	ACTG1P6	-	ACTGP6	HGNC:HGNC:151	1	1p21	actin gamma 1 pseudogene 6	pseudo	ACTG1P6	actin gamma 1 pseudogene 6	O	actin, gamma pseudogene 6	20190324	-
9606	79	ACTG1P7	-	ACTGP7	HGNC:HGNC:152	1	1p21	actin gamma 1 pseudogene 7	pseudo	ACTG1P7	actin gamma 1 pseudogene 7	O	actin, gamma pseudogene 7	20190324	-
9606	80	ACTG1P8	-	ACTGP8	HGNC:HGNC:153	1	1p21	actin gamma 1 pseudogene 8	pseudo	ACTG1P8	actin gamma 1 pseudogene 8	O	actin, gamma pseudogene 8	20190324	-
9606	81	ACTN4	-	ACTININ-4|FSGS|FSGS1	MIM:604638|HGNC:HGNC:166|Ensembl:ENSG00000130402	19	19q13.2	actinin alpha 4	protein-coding	ACTN4	actinin alpha 4	O	alpha-actinin-4|focal segmental glomerulosclerosis 1|non-muscle alpha-actinin 4	20210116	-
9606	82	ACTG1P9	-	ACTGP9	HGNC:HGNC:154	6	6p12.3	actin gamma 1 pseudogene 9	pseudo	ACTG1P9	actin gamma 1 pseudogene 9	O	actin, gamma pseudogene 9	20201124	-
9606	83	ACTG1P10	-	ACTGP10|ACTL1|ACTP1	HGNC:HGNC:155	X	Xp11.22	actin gamma 1 pseudogene 10	pseudo	ACTG1P10	actin gamma 1 pseudogene 10	O	actin, gamma pseudogene 10|actin-like 1|actin-like sequence-1	20201213	-
9606	86	ACTL6A	-	ACTL6|ARPN-BETA|Arp4|BAF53A|INO80K	MIM:604958|HGNC:HGNC:24124|Ensembl:ENSG00000136518	3	3q26.33	actin like 6A	protein-coding	ACTL6A	actin like 6A	O	actin-like protein 6A|53 kDa BRG1-associated factor A|BAF complex 53 kDa subunit|BAF53|BRG1-associated factor 53A|INO80 complex subunit K|actin-related protein 4|actin-related protein Baf53a|arpNbeta|hArpN beta	20201213	-
9606	87	ACTN1	-	BDPLT15	MIM:102575|HGNC:HGNC:163|Ensembl:ENSG00000072110	14	14q24.1|14q22-q24	actinin alpha 1	protein-coding	ACTN1	actinin alpha 1	O	alpha-actinin-1|F-actin cross-linking protein|actinin 1 smooth muscle|epididymis secretory sperm binding protein|non-muscle alpha-actinin-1	20210103	-
9606	88	ACTN2	-	CMD1AA|CMH23|MPD6|MYOCOZ	MIM:102573|HGNC:HGNC:164|Ensembl:ENSG00000077522	1	1q43	actinin alpha 2	protein-coding	ACTN2	actinin alpha 2	O	alpha-actinin-2|F-actin cross-linking protein|alpha-actinin skeletal muscle|truncated actinin alpha 2	20210123	-
9606	89	ACTN3	-	ACTN3D	MIM:102574|HGNC:HGNC:165|Ensembl:ENSG00000248746	11	11q13.2	actinin alpha 3	protein-coding	ACTN3	actinin alpha 3	O	alpha-actinin-3|F-actin cross-linking protein|alpha-actinin skeletal muscle	20201213	-
9606	90	ACVR1	-	ACTRI|ACVR1A|ACVRLK2|ALK2|FOP|SKR1|TSRI	MIM:102576|HGNC:HGNC:171|Ensembl:ENSG00000115170	2	2q24.1	activin A receptor type 1	protein-coding	ACVR1	activin A receptor type 1	O	activin receptor type-1|TGF-B superfamily receptor type I|activin A receptor, type I|activin A receptor, type II-like kinase 2|activin receptor type I|activin receptor-like kinase 2|hydroxyalkyl-protein kinase|serine/threonine-protein kinase receptor R1	20210118	-
9606	91	ACVR1B	-	ACTRIB|ACVRLK4|ALK4|SKR2	MIM:601300|HGNC:HGNC:172|Ensembl:ENSG00000135503	12	12q13.13	activin A receptor type 1B	protein-coding	ACVR1B	activin A receptor type 1B	O	activin receptor type-1B|activin A receptor, type IB|activin A receptor, type II-like kinase 4|activin receptor-like kinase 4|serine/threonine-protein kinase receptor R2	20201124	-
9606	92	ACVR2A	-	ACTRII|ACVR2	MIM:102581|HGNC:HGNC:173|Ensembl:ENSG00000121989	2	2q22.3-q23.1	activin A receptor type 2A	protein-coding	ACVR2A	activin A receptor type 2A	O	activin receptor type-2A|activin A receptor, type IIA	20201124	-
9606	93	ACVR2B	-	ACTRIIB|ActR-IIB|HTX4	MIM:602730|HGNC:HGNC:174|Ensembl:ENSG00000114739	3	3p22.2	activin A receptor type 2B	protein-coding	ACVR2B	activin A receptor type 2B	O	activin receptor type-2B|activin A receptor, type IIB	20201213	-
9606	94	ACVRL1	-	ACVRLK1|ALK-1|ALK1|HHT|HHT2|ORW2|SKR3|TSR-I	MIM:601284|HGNC:HGNC:175|Ensembl:ENSG00000139567	12	12q13.13	activin A receptor like type 1	protein-coding	ACVRL1	activin A receptor like type 1	O	serine/threonine-protein kinase receptor R3|TGF-B superfamily receptor type I|activin A receptor type II-like 1|activin A receptor type IL|activin A receptor, type II-like kinase 1	20210118	-
9606	95	ACY1	-	ACY-1|ACY1D|HEL-S-5	MIM:104620|HGNC:HGNC:177|Ensembl:ENSG00000243989	3	3p21.2	aminoacylase 1	protein-coding	ACY1	aminoacylase 1	O	aminoacylase-1|N-acyl-L-amino-acid amidohydrolase|acylase|epididymis secretory protein Li 5	20210123	-
9606	97	ACYP1	-	ACYPE	MIM:600875|HGNC:HGNC:179|Ensembl:ENSG00000119640	14	14q24.3	acylphosphatase 1	protein-coding	ACYP1	acylphosphatase 1	O	acylphosphatase-1|acylphosphatase 1, erythrocyte (common) type|acylphosphatase, erythrocyte isozyme|acylphosphatase, organ-common type isozyme|acylphosphate phosphohydrolase 1	20201206	-
9606	98	ACYP2	-	ACYM|ACYP	MIM:102595|HGNC:HGNC:180|Ensembl:ENSG00000170634	2	2p16.2	acylphosphatase 2	protein-coding	ACYP2	acylphosphatase 2	O	acylphosphatase-2|acylphosphatase 2, muscle type|acylphosphatase, muscle type isozyme|acylphosphate phosphohydrolase 2|testicular tissue protein Li 11	20201124	-
9606	100	ADA	-	ADA1	MIM:608958|HGNC:HGNC:186|Ensembl:ENSG00000196839	20	20q13.12	adenosine deaminase	protein-coding	ADA	adenosine deaminase	O	adenosine deaminase|adenosine aminohydrolase	20201220	-
9606	101	ADAM8	-	CD156|CD156a|MS2	MIM:602267|HGNC:HGNC:215|Ensembl:ENSG00000151651	10	10q26.3	ADAM metallopeptidase domain 8	protein-coding	ADAM8	ADAM metallopeptidase domain 8	O	disintegrin and metalloproteinase domain-containing protein 8|a disintegrin and metalloproteinase domain 8|cell surface antigen MS2|human leukocyte differentiation antigen	20201124	-
9606	102	ADAM10	-	AD10|AD18|CD156c|CDw156|HsT18717|MADM|RAK|kuz	MIM:602192|HGNC:HGNC:188|Ensembl:ENSG00000137845	15	15q21.3	ADAM metallopeptidase domain 10	protein-coding	ADAM10	ADAM metallopeptidase domain 10	O	disintegrin and metalloproteinase domain-containing protein 10|a disintegrin and metalloprotease domain 10|kuzbanian protein homolog|mammalian disintegrin-metalloprotease	20210103	-
9606	103	ADAR	-	ADAR1|AGS6|DRADA|DSH|DSRAD|G1P1|IFI-4|IFI4|K88DSRBP|P136	MIM:146920|HGNC:HGNC:225|Ensembl:ENSG00000160710	1	1q21.3	adenosine deaminase RNA specific	protein-coding	ADAR	adenosine deaminase RNA specific	O	double-stranded RNA-specific adenosine deaminase|136 kDa double-stranded RNA-binding protein|adenosine deaminase acting on RNA 1-A|dsRNA adenosine deaminase|dsRNA adeonosine deaminase|interferon-induced protein 4|interferon-inducible protein 4	20210118	-
9606	104	ADARB1	-	ADAR2|DRABA2|DRADA2|NEDHYMS|RED1	MIM:601218|HGNC:HGNC:226|Ensembl:ENSG00000197381	21	21q22.3	adenosine deaminase RNA specific B1	protein-coding	ADARB1	adenosine deaminase RNA specific B1	O	double-stranded RNA-specific editase 1|RNA editing deaminase 1|RNA-editing enzyme 1|adenosine deaminase, RNA-specific, B1 (homolog of rat RED1)|dsRNA adenosine deaminase DRADA2	20210123	-
9606	105	ADARB2	-	ADAR3|RED2	MIM:602065|HGNC:HGNC:227|Ensembl:ENSG00000185736	10	10p15.3	adenosine deaminase RNA specific B2 (inactive)	protein-coding	ADARB2	adenosine deaminase RNA specific B2 (inactive)	O	double-stranded RNA-specific editase B2|RED2 homolog|RNA-dependent adenosine deaminase 3|RNA-editing deaminase 2|RNA-editing enzyme 2|adenosine deaminase, RNA-specific, B2 (RED1 homolog rat)|adenosine deaminase, RNA-specific, B2 (RED2 homolog rat)|adenosine deaminase, RNA-specific, B2 (non-functional)|dsRNA adenosine deaminase B2|homolog of rat BLUE	20201124	-
9606	106	ADCP1	-	-	HGNC:HGNC:229	6	-	adenosine deaminase complexing protein 1	unknown	ADCP1	adenosine deaminase complexing protein 1	O	-	20190324	-
9606	107	ADCY1	-	AC1|DFNB44	MIM:103072|HGNC:HGNC:232|Ensembl:ENSG00000164742	7	7p12.3	adenylate cyclase 1	protein-coding	ADCY1	adenylate cyclase 1	O	adenylate cyclase type 1|3',5'-cyclic AMP synthetase|ATP pyrophosphate-lyase 1|Ca(2+)/calmodulin-activated adenylyl cyclase|adenyl cyclase|adenylate cyclase 1 (brain)|adenylate cyclase type I|adenylyl cyclase 1|adenylyl cyclase subtype 1	20210123	-
9606	108	ADCY2	-	AC2|HBAC2	MIM:103071|HGNC:HGNC:233|Ensembl:ENSG00000078295	5	5p15.31	adenylate cyclase 2	protein-coding	ADCY2	adenylate cyclase 2	O	adenylate cyclase type 2|3',5'-cyclic AMP synthetase|ATP pyrophosphate-lyase 2|adenylate cyclase 2 (brain)|adenylate cyclase II|adenylate cyclase type II|adenylyl cyclase 2|type II adenylate cyclase	20201124	-
9606	109	ADCY3	-	AC-III|AC3|BMIQ19	MIM:600291|HGNC:HGNC:234|Ensembl:ENSG00000138031	2	2p23.3	adenylate cyclase 3	protein-coding	ADCY3	adenylate cyclase 3	O	adenylate cyclase type 3|ATP pyrophosphate-lyase 3|adenylate cyclase type III|adenylate cyclase, olfactive type|adenylyl cyclase 3|adenylyl cyclase, type III	20201124	-
9606	111	ADCY5	-	AC5|FDFM	MIM:600293|HGNC:HGNC:236|Ensembl:ENSG00000173175	3	3q21.1	adenylate cyclase 5	protein-coding	ADCY5	adenylate cyclase 5	O	adenylate cyclase type 5|ATP pyrophosphate-lyase 5|adenylate cyclase type V|adenylyl cyclase 5|epididymis secretory sperm binding protein	20201124	-
9606	112	ADCY6	-	AC6|LCCS8	MIM:600294|HGNC:HGNC:237|Ensembl:ENSG00000174233	12	12q13.12	adenylate cyclase 6	protein-coding	ADCY6	adenylate cyclase 6	O	adenylate cyclase type 6|ATP pyrophosphate-lyase 6|adenylate cyclase type VI|ca(2+)-inhibitable adenylyl cyclase	20210115	-
9606	113	ADCY7	-	AC7	MIM:600385|HGNC:HGNC:238|Ensembl:ENSG00000121281	16	16q12.1	adenylate cyclase 7	protein-coding	ADCY7	adenylate cyclase 7	O	adenylate cyclase type 7|ATP pyrophosphate-lyase 7|adenylate cyclase type VII|adenylyl cyclase 7	20201213	-
9606	114	ADCY8	-	AC8|ADCY3|HBAC1	MIM:103070|HGNC:HGNC:239|Ensembl:ENSG00000155897	8	8q24.22	adenylate cyclase 8	protein-coding	ADCY8	adenylate cyclase 8	O	adenylate cyclase type 8|ATP pyrophosphate-lyase 8|HEL-S-172mP|adenylate cyclase 8 (brain)|adenylate cyclase type VIII|adenylyl cyclase 8|adenylyl cyclase-8, brain|ca(2+)/calmodulin-activated adenylyl cyclase|epididymis secretory sperm binding protein Li 172mP	20201124	-
9606	115	ADCY9	-	AC9|ACIX	MIM:603302|HGNC:HGNC:240|Ensembl:ENSG00000162104	16	16p13.3	adenylate cyclase 9	protein-coding	ADCY9	adenylate cyclase 9	O	adenylate cyclase type 9|ATP pyrophosphate-lyase 9|adenylate cyclase type IX|adenylyl cyclase 9|type IX ATP pyrophosphate-lyase	20201213	-
9606	116	ADCYAP1	-	PACAP	MIM:102980|HGNC:HGNC:241|Ensembl:ENSG00000141433	18	18p11.32	adenylate cyclase activating polypeptide 1	protein-coding	ADCYAP1	adenylate cyclase activating polypeptide 1	O	pituitary adenylate cyclase-activating polypeptide|adenylate cyclase activating polypeptide 1 (pituitary)|prepro-PACAP	20210103	-
9606	117	ADCYAP1R1	-	PAC1|PAC1R|PACAPR|PACAPRI	MIM:102981|HGNC:HGNC:242|Ensembl:ENSG00000078549	7	7p14.3	ADCYAP receptor type I	protein-coding	ADCYAP1R1	ADCYAP receptor type I	O	pituitary adenylate cyclase-activating polypeptide type I receptor|PACAP receptor 1|PACAP type I receptor|PACAP-R1|adenylate cyclase activating polypeptide 1 (pituitary) receptor type I|pituitary adenylate cyclase activating polypeptide 1 receptor type I Hiphop|pituitary adenylate cyclase-activating polypeptide type 1 receptor	20201213	-
9606	118	ADD1	-	ADDA	MIM:102680|HGNC:HGNC:243|Ensembl:ENSG00000087274	4	4p16.3	adducin 1	protein-coding	ADD1	adducin 1	O	alpha-adducin|adducin 1 (alpha)|erythrocyte adducin alpha subunit	20210110	-
9606	119	ADD2	-	ADDB	MIM:102681|HGNC:HGNC:244|Ensembl:ENSG00000075340	2	2p13.3	adducin 2	protein-coding	ADD2	adducin 2	O	beta-adducin|adducin 2 (beta)|erythrocyte adducin subunit beta	20201213	-
9606	120	ADD3	-	ADDL|CPSQ3	MIM:601568|HGNC:HGNC:245|Ensembl:ENSG00000148700	10	10q25.1-q25.2	adducin 3	protein-coding	ADD3	adducin 3	O	gamma-adducin|adducin 3 (gamma)|adducin-like protein 70	20210110	-
9606	122	ADFN	-	ALDS	MIM:300700	X	Xq25-q26|Xq26.3-q27.1	albinism-deafness syndrome	unknown	-	-	-	-	20191002	-
9606	123	PLIN2	-	ADFP|ADRP	MIM:103195|HGNC:HGNC:248|Ensembl:ENSG00000147872	9	9p22.1	perilipin 2	protein-coding	PLIN2	perilipin 2	O	perilipin-2|adipophilin|adipose differentiation-related protein	20201124	-
9606	124	ADH1A	-	ADH1	MIM:103700|HGNC:HGNC:249|Ensembl:ENSG00000187758	4	4q23	alcohol dehydrogenase 1A (class I), alpha polypeptide	protein-coding	ADH1A	alcohol dehydrogenase 1A (class I), alpha polypeptide	O	alcohol dehydrogenase 1A|ADH, alpha subunit|alcohol dehydrogenase 1 (class I), alpha polypeptide|alcohol dehydrogenase subunit alpha|aldehyde reductase	20201124	-
9606	125	ADH1B	-	ADH2|HEL-S-117	MIM:103720|HGNC:HGNC:250|Ensembl:ENSG00000196616	4	4q23	alcohol dehydrogenase 1B (class I), beta polypeptide	protein-coding	ADH1B	alcohol dehydrogenase 1B (class I), beta polypeptide	O	all-trans-retinol dehydrogenase [NAD(+)] ADH1B|ADH, beta subunit|alcohol dehydrogenase 2 (class I), beta polypeptide|alcohol dehydrogenase subunit beta|aldehyde reductase|epididymis secretory protein Li 117	20201124	-
9606	126	ADH1C	-	ADH3	MIM:103730|HGNC:HGNC:251|Ensembl:ENSG00000248144	4	4q23	alcohol dehydrogenase 1C (class I), gamma polypeptide	protein-coding	ADH1C	alcohol dehydrogenase 1C (class I), gamma polypeptide	O	alcohol dehydrogenase 1C|ADH, gamma subunit|alcohol dehydrogenase 3 (class I), gamma polypeptide|aldehyde reductase	20201124	-
9606	127	ADH4	-	ADH-2|HEL-S-4	MIM:103740|HGNC:HGNC:252|Ensembl:ENSG00000198099	4	4q23	alcohol dehydrogenase 4 (class II), pi polypeptide	protein-coding	ADH4	alcohol dehydrogenase 4 (class II), pi polypeptide	O	all-trans-retinol dehydrogenase [NAD(+)] ADH4|alcohol dehydrogenase class II pi chain|aldehyde reductase|epididymis secretory protein Li 4	20201124	-
9606	128	ADH5	-	ADH-3|ADHX|AMEDS|FALDH|FDH|GSH-FDH|GSNOR|HEL-S-60p	MIM:103710|HGNC:HGNC:253|Ensembl:ENSG00000197894	4	4q23	alcohol dehydrogenase 5 (class III), chi polypeptide	protein-coding	ADH5	alcohol dehydrogenase 5 (class III), chi polypeptide	O	alcohol dehydrogenase class-3|S-(hydroxymethyl)glutathione dehydrogenase|S-nitrosoglutathione reductase|alcohol dehydrogenase (class III), chi polypeptide|alcohol dehydrogenase class chi chain|alcohol dehydrogenase class-III|epididymis secretory sperm binding protein Li 60p|formaldehyde dehydrogenase|glutathione-dependent formaldehyde dehydrogenase	20210123	-
9606	130	ADH6	-	ADH-5	MIM:103735|HGNC:HGNC:255|Ensembl:ENSG00000172955	4	4q23	alcohol dehydrogenase 6 (class V)	protein-coding	ADH6	alcohol dehydrogenase 6 (class V)	O	alcohol dehydrogenase 6|aldehyde reductase	20201124	-
9606	131	ADH7	-	ADH4	MIM:600086|HGNC:HGNC:256|Ensembl:ENSG00000196344	4	4q23	alcohol dehydrogenase 7 (class IV), mu or sigma polypeptide	protein-coding	ADH7	alcohol dehydrogenase 7 (class IV), mu or sigma polypeptide	O	all-trans-retinol dehydrogenase [NAD(+)] ADH7|alcohol dehydrogenase VII|alcohol dehydrogenase class 4 mu/sigma chain|alcohol dehydrogenase class IV mu/sigma chain|alcohol dehydrogenase-7|class IV sigma-1 alcohol dehydrogenase|class IV sigmasigma alcohol dehydrogenase|gastric alcohol dehydrogenase|omega-hydroxydecanoate dehydrogenase ADH7|retinol dehydrogenase	20210114	-
9606	132	ADK	-	AK	MIM:102750|HGNC:HGNC:257|Ensembl:ENSG00000156110	10	10q22.2|10q11-q24	adenosine kinase	protein-coding	ADK	adenosine kinase	O	adenosine kinase|adenosine 5'-phosphotransferase|testicular tissue protein Li 14	20201213	-
9606	133	ADM	-	AM|PAMP	MIM:103275|HGNC:HGNC:259|Ensembl:ENSG00000148926	11	11p15.4	adrenomedullin	protein-coding	ADM	adrenomedullin	O	pro-adrenomedullin|preproadrenomedullin|proadrenomedullin N-20 terminal peptide	20210110	-
9606	134	ADORA1	-	RDC7	MIM:102775|HGNC:HGNC:262|Ensembl:ENSG00000163485	1	1q32.1	adenosine A1 receptor	protein-coding	ADORA1	adenosine A1 receptor	O	adenosine receptor A1|adenosine A1 receptor variant 1|adenosine A1 receptor variant 2	20201213	-
9606	135	ADORA2A	-	A2aR|ADORA2|RDC8	MIM:102776|HGNC:HGNC:263|Ensembl:ENSG00000128271	22	22q11.23	adenosine A2a receptor	protein-coding	ADORA2A	adenosine A2a receptor	O	adenosine receptor A2a|adenosine receptor subtype A2a	20210103	-
9606	136	ADORA2B	-	ADORA2	MIM:600446|HGNC:HGNC:264|Ensembl:ENSG00000170425	17	17p12	adenosine A2b receptor	protein-coding	ADORA2B	adenosine A2b receptor	O	adenosine receptor A2b	20201213	-
9606	137	ADORA2BP1	-	ADORA2BP	HGNC:HGNC:265	1	1q32.2	adenosine A2b receptor pseudogene 1	pseudo	ADORA2BP1	adenosine A2b receptor pseudogene 1	O	-	20201124	-
9606	140	ADORA3	-	A3AR	MIM:600445|HGNC:HGNC:268|Ensembl:ENSG00000282608	1	1p13.2	adenosine A3 receptor	protein-coding	ADORA3	adenosine A3 receptor	O	adenosine receptor A3	20201124	-
9606	141	ADPRH	-	ARH1|hARH1	MIM:603081|HGNC:HGNC:269|Ensembl:ENSG00000144843	3	3q13.33	ADP-ribosylarginine hydrolase	protein-coding	ADPRH	ADP-ribosylarginine hydrolase	O	ADP-ribosylarginine hydrolase|ADP-ribose-L-arginine cleaving enzyme|[Protein ADP-ribosylarginine] hydrolase	20201213	-
9606	142	PARP1	-	ADPRT|ADPRT 1|ADPRT1|ARTD1|PARP|PARP-1|PPOL|pADPRT-1	MIM:173870|HGNC:HGNC:270|Ensembl:ENSG00000143799	1	1q42.12	poly(ADP-ribose) polymerase 1	protein-coding	PARP1	poly(ADP-ribose) polymerase 1	O	poly [ADP-ribose] polymerase 1|ADP-ribosyltransferase (NAD+; poly (ADP-ribose) polymerase)|ADP-ribosyltransferase NAD(+)|ADP-ribosyltransferase diphtheria toxin-like 1|DNA ADP-ribosyltransferase PARP1|NAD(+) ADP-ribosyltransferase 1|poly (ADP-ribose) polymerase family, member 1|poly(ADP-ribose) synthetase|poly(ADP-ribosyl)transferase|poly[ADP-ribose] synthase 1|protein poly-ADP-ribosyltransferase…	20210103	-
9606	143	PARP4	-	ADPRTL1|ARTD4|PARP-4|PARPL|PH5P|VAULT3|VPARP|VWA5C|p193	MIM:607519|HGNC:HGNC:271|Ensembl:ENSG00000102699	13	13q12.12	poly(ADP-ribose) polymerase family member 4	protein-coding	PARP4	poly(ADP-ribose) polymerase family member 4	O	protein mono-ADP-ribosyltransferase PARP4|193 kDa vault protein|ADP-ribosyltransferase (NAD+; poly (ADP-ribose) polymerase)-like 1|ADP-ribosyltransferase diphtheria toxin-like 4|H5 proline-rich|I-alpha-I-related|PARP-related|PARP-related/IalphaI-related H5/proline-rich|poly [ADP-ribose] polymerase 4|poly(ADP-ribose) synthetase|poly(ADP-ribosyl)transferase-like 1|vault poly(ADP-ribose) polymerase|…	20210103	-
9606	144	PARP1P1	-	ADPRTP1|PPOLP1	HGNC:HGNC:275|Ensembl:ENSG00000227105	13	13q34	poly(ADP-ribose) polymerase 1 pseudogene 1	pseudo	PARP1P1	poly(ADP-ribose) polymerase 1 pseudogene 1	O	ADP-ribosyltransferase (NAD+; poly (ADP-ribose) polymerase) pseudogene 1|poly (ADP-ribose) polymerase 1 pseudogene|poly(ADP-ribose) polymerase family member 1 pseudogene 1	20201124	-
9606	145	PARP1P2	-	ADPRTP2|PPOLP2	HGNC:HGNC:276	14	14q23.2	poly(ADP-ribose) polymerase 1 pseudogene 2	pseudo	PARP1P2	poly(ADP-ribose) polymerase 1 pseudogene 2	O	ADP-ribosyltransferase (NAD+; poly (ADP-ribose) polymerase) pseudogene 2|poly (ADP-ribose) polymerase family, member 1 pseudogene 2	20201124	-
9606	146	ADRA1D	-	ADRA1|ADRA1A|ADRA1R|ALPHA1|DAR|dJ779E11.2	MIM:104219|HGNC:HGNC:280|Ensembl:ENSG00000171873	20	20p13	adrenoceptor alpha 1D	protein-coding	ADRA1D	adrenoceptor alpha 1D	O	alpha-1D adrenergic receptor|adrenergic, alpha -1D-, receptor|adrenergic, alpha-1A-, receptor|alpha-1A adrenergic receptor|alpha-1D adrenoceptor|alpha-1D adrenoreceptor|alpha-adrenergic receptor 1a	20210118	-
9606	147	ADRA1B	-	ADRA1|ALPHA1BAR	MIM:104220|HGNC:HGNC:278|Ensembl:ENSG00000170214	5	5q33.3	adrenoceptor alpha 1B	protein-coding	ADRA1B	adrenoceptor alpha 1B	O	alpha-1B adrenergic receptor|adrenergic, alpha-1B-, receptor|alpha-1B adrenoceptor|alpha-1B adrenoreceptor	20210118	-
9606	148	ADRA1A	-	ADRA1C|ADRA1L1|ALPHA1AAR	MIM:104221|HGNC:HGNC:277|Ensembl:ENSG00000120907	8	8p21.2	adrenoceptor alpha 1A	protein-coding	ADRA1A	adrenoceptor alpha 1A	O	alpha-1A adrenergic receptor|G protein coupled receptor|alpha-1A adrenoceptor|alpha-1A adrenoreceptor|alpha-1C adrenergic receptor	20210118	-
9606	150	ADRA2A	-	ADRA2|ADRA2R|ADRAR|ALPHA2AAR|ZNF32	MIM:104210|HGNC:HGNC:281|Ensembl:ENSG00000150594	10	10q25.2	adrenoceptor alpha 2A	protein-coding	ADRA2A	adrenoceptor alpha 2A	O	alpha-2A adrenergic receptor|adrenergic, alpha-2A-, receptor|alpha-2 adrenergic receptor subtype C10|alpha-2-adrenergic receptor, platelet type|alpha-2A adrenoceptor|alpha-2A adrenoreceptor|alpha-2AAR subtype C10	20201206	-
9606	151	ADRA2B	-	ADRA2L1|ADRA2RL1|ADRARL1|ALPHA2BAR|FAME2|alpha-2BAR	MIM:104260|HGNC:HGNC:282|Ensembl:ENSG00000274286	2	2q11.2	adrenoceptor alpha 2B	protein-coding	ADRA2B	adrenoceptor alpha 2B	O	alpha-2B adrenergic receptor|ADRA2B adrenergic, alpha-2B-, receptor|G-protein coupled receptor|alpha-2 adrenergic receptor subtype C2|alpha-2-adrenergic receptor-like 1|alpha-2B adrenoreceptor	20201213	-
9606	152	ADRA2C	-	ADRA2L2|ADRA2RL2|ADRARL2|ALPHA2CAR	MIM:104250|HGNC:HGNC:283|Ensembl:ENSG00000184160	4	4p16.3	adrenoceptor alpha 2C	protein-coding	ADRA2C	adrenoceptor alpha 2C	O	alpha-2C adrenergic receptor|adrenergic, alpha-2C-, receptor|alpha-2 adrenergic receptor subtype C4|alpha-2C adrenoceptor|alpha-2C adrenoreceptor|alpha-2CAR|alpha2-AR-C4	20201213	-
9606	153	ADRB1	-	ADRB1R|B1AR|BETA1AR|FNSS2|RHR	MIM:109630|HGNC:HGNC:285|Ensembl:ENSG00000043591	10	10q25.3	adrenoceptor beta 1	protein-coding	ADRB1	adrenoceptor beta 1	O	beta-1 adrenergic receptor|adrenergic, beta-1-, receptor|beta-1 adrenoceptor|beta-1 adrenoreceptor	20201129	-
9606	154	ADRB2	-	ADRB2R|ADRBR|B2AR|BAR|BETA2AR	MIM:109690|HGNC:HGNC:286|Ensembl:ENSG00000169252	5	5q32	adrenoceptor beta 2	protein-coding	ADRB2	adrenoceptor beta 2	O	beta-2 adrenergic receptor|adrenergic, beta-2-, receptor, surface|adrenoceptor beta 2 surface|beta-2 adrenoceptor|beta-2 adrenoreceptor|catecholamine receptor	20201213	-
9606	155	ADRB3	-	BETA3AR	MIM:109691|HGNC:HGNC:288|Ensembl:ENSG00000188778	8	8p11.23	adrenoceptor beta 3	protein-coding	ADRB3	adrenoceptor beta 3	O	beta-3 adrenergic receptor|adrenergic, beta-3-, receptor|beta-3 adrenoceptor|beta-3 adrenoreceptor	20201124	-
9606	156	GRK2	-	ADRBK1|BARK1|BETA-ARK1	MIM:109635|HGNC:HGNC:289|Ensembl:ENSG00000173020	11	11q13.2	G protein-coupled receptor kinase 2	protein-coding	GRK2	G protein-coupled receptor kinase 2	O	beta-adrenergic receptor kinase 1|adrenergic beta receptor kinase 1|beta-ARK-1	20201124	-
9606	157	GRK3	-	ADRBK2|BARK2	MIM:109636|HGNC:HGNC:290|Ensembl:ENSG00000100077	22	22q12.1	G protein-coupled receptor kinase 3	protein-coding	GRK3	G protein-coupled receptor kinase 3	O	beta-adrenergic receptor kinase 2|adrenergic, beta, receptor kinase 2|beta-ARK-2	20201124	-
9606	158	ADSL	-	AMPS|ASASE|ASL	MIM:608222|HGNC:HGNC:291|Ensembl:ENSG00000239900	22	22q13.1	adenylosuccinate lyase	protein-coding	ADSL	adenylosuccinate lyase	O	adenylosuccinate lyase|adenylosuccinase	20201213	-
9606	159	ADSS2	-	ADEH|ADSS|ADSS 2	MIM:103060|HGNC:HGNC:292|Ensembl:ENSG00000035687	1	1q44	adenylosuccinate synthase 2	protein-coding	ADSS2	adenylosuccinate synthase 2	O	adenylosuccinate synthetase isozyme 2|AMPSase 2|IMP--aspartate ligase 2|L-type adenylosuccinate synthetase|adenylosuccinate synthetase (Ade(-)H-complementing)|adenylosuccinate synthetase, acidic isozyme|adenylosuccinate synthetase, liver isozyme|epididymis secretory sperm binding protein	20210103	-
9606	160	AP2A1	-	ADTAA|AP2-ALPHA|CLAPA1	MIM:601026|HGNC:HGNC:561|Ensembl:ENSG00000196961	19	19q13.33	adaptor related protein complex 2 subunit alpha 1	protein-coding	AP2A1	adaptor related protein complex 2 subunit alpha 1	O	AP-2 complex subunit alpha-1|100 kDa coated vesicle protein A|adapter-related protein complex 2 alpha-1 subunit|adapter-related protein complex 2 subunit alpha-1|adaptin, alpha A|adaptor protein complex AP-2 subunit alpha-1|adaptor related protein complex 2 alpha 1 subunit|alpha-adaptin A|alpha1-adaptin|clathrin assembly protein complex 2 alpha-A large chain|clathrin-associated/assembly/adaptor p…	20210103	-
9606	161	AP2A2	-	ADTAB|CLAPA2|HIP-9|HIP9|HYPJ	MIM:607242|HGNC:HGNC:562|Ensembl:ENSG00000183020	11	11p15.5	adaptor related protein complex 2 subunit alpha 2	protein-coding	AP2A2	adaptor related protein complex 2 subunit alpha 2	O	AP-2 complex subunit alpha-2|100 kDa coated vesicle protein C|adapter-related protein complex 2 subunit alpha-2|adaptin, alpha B|adaptor related protein complex 2 alpha 2 subunit|alpha-adaptin C; Huntingtin interacting protein J|alpha2-adaptin|clathrin assembly protein complex 2 alpha-C large chain|clathrin-associated/assembly/adaptor protein, large, alpha 2|huntingtin yeast partner J|huntingtin-…	20210103	-
9606	162	AP1B1	-	ADTB1|AP105A|BAM22|CLAPB2|KIDAR	MIM:600157|HGNC:HGNC:554|Ensembl:ENSG00000100280	22	22q12.2	adaptor related protein complex 1 subunit beta 1	protein-coding	AP1B1	adaptor related protein complex 1 subunit beta 1	O	AP-1 complex subunit beta-1|ADTB1, CLAPB2|Golgi adaptor HA1/AP1 adaptin beta subunit|adapter-related protein complex 1 subunit beta-1|adaptor protein complex AP-1 subunit beta-1|adaptor related protein complex 1 beta 1 subunit|beta-1-adaptin|beta-adaptin 1|beta-prime-adaptin|beta1-adaptin|clathrin assembly protein complex 1 beta large chain|plasma membrane adaptor HA2/AP2 adaptor beta subunit	20210103	-
9606	163	AP2B1	-	ADTB2|AP105B|AP2-BETA|CLAPB1	MIM:601025|HGNC:HGNC:563|Ensembl:ENSG00000006125	17	17q12	adaptor related protein complex 2 subunit beta 1	protein-coding	AP2B1	adaptor related protein complex 2 subunit beta 1	O	AP-2 complex subunit beta|adapter-related protein complex 2 beta subunit|adapter-related protein complex 2 subunit beta|adaptin, beta 2 (beta)|adaptor protein complex AP-2 subunit beta|adaptor related protein complex 2 beta 1 subunit|adaptor-related protein complex 2 subunit beta|beta-2-adaptin|beta-adaptin|clathrin assembly protein complex 2 beta large chain|clathrin-associated/assembly/adaptor …	20210103	-
9606	164	AP1G1	-	ADTG|CLAPG1	MIM:603533|HGNC:HGNC:555|Ensembl:ENSG00000166747	16	16q22.2	adaptor related protein complex 1 subunit gamma 1	protein-coding	AP1G1	adaptor related protein complex 1 subunit gamma 1	O	AP-1 complex subunit gamma-1|adapter-related protein complex 1 subunit gamma-1|adaptor protein complex AP-1 subunit gamma-1|adaptor related protein complex 1 gamma 1 subunit|clathrin assembly protein complex 1 gamma large chain|clathrin assembly protein complex 1 gamma-1 large chain|clathrin-associated/assembly/adaptor protein, large, gamma 1|gamma adaptin|gamma1-adaptin|golgi adaptor HA1/AP1 ada…	20210103	-
9606	165	AEBP1	-	ACLP	MIM:602981|HGNC:HGNC:303|Ensembl:ENSG00000106624	7	7p13	AE binding protein 1	protein-coding	AEBP1	AE binding protein 1	O	adipocyte enhancer-binding protein 1|aortic carboxypeptidase-like protein	20210123	-
9606	166	TLE5	-	AES|AES-1|AES-2|ESP1|GRG|GRG5|Grg-5	MIM:600188|HGNC:HGNC:307|Ensembl:ENSG00000104964	19	19p13.3	TLE family member 5, transcriptional modulator	protein-coding	TLE5	TLE family member 5, transcriptional modulator	O	TLE family member 5|amino-terminal enhancer of split|gp130-associated protein GAM|groucho-related protein 5	20210103	-
9606	167	CRISP1	-	AEGL1|ARP|CRISP-1|HEL-S-57|HSCRISP1D|HSCRISP1G|HUMARP	MIM:601193|HGNC:HGNC:304|Ensembl:ENSG00000124812	6	6p12.3	cysteine rich secretory protein 1	protein-coding	CRISP1	cysteine rich secretory protein 1	O	cysteine-rich secretory protein 1|AEG-like protein|AEG-related protein|acidic epididymal glycoprotein homolog|acidic epididymal glycoprotein-like 1|cysteine-rich secretory protein-1 delta|epididymis secretory protein Li 57	20201213	-
9606	169	AF8T	-	-	MIM:116950	3	-	AF8 temperature sensitivity complementing	unknown	-	-	-	cell cycle controller G1|tsAF8 complementing	20200625	-
9606	170	AFA	-	-	MIM:106250	-	-	ankyloblepharon filiforme adnatum	unknown	-	-	-	-	20191002	-
9606	171	AFD1	-	AFDN	MIM:154400	9	9q32	acrofacial dysostosis 1, Nager type	unknown	-	-	-	-	20191208	-
9606	172	AFG3L1P	-	AFG3|AFG3L1	MIM:603020|HGNC:HGNC:314|Ensembl:ENSG00000223959	16	16q24.3	AFG3 like matrix AAA peptidase subunit 1, pseudogene	pseudo	AFG3L1P	AFG3 like matrix AAA peptidase subunit 1, pseudogene	O	AFG3 (ATPase family gene 3, yeast)-like 1|AFG3 ATPase family gene 3-like 1, pseudogene|AFG3 ATPase family member 3-like 1, pseudogene|AFG3 like AAA ATPase 1, pseudogene	20201124	-
9606	173	AFM	-	ALB2|ALBA|ALF	MIM:104145|HGNC:HGNC:316|Ensembl:ENSG00000079557	4	4q13.3	afamin	protein-coding	AFM	afamin	O	afamin|alpha-Alb|alpha-albumin	20201124	-
9606	174	AFP	-	AFPD|FETA|HPAFP	MIM:104150|HGNC:HGNC:317|Ensembl:ENSG00000081051	4	4q13.3	alpha fetoprotein	protein-coding	AFP	alpha fetoprotein	O	alpha-fetoprotein|alpha-1-fetoprotein|alpha-fetoglobulin	20210118	-
9606	175	AGA	-	AGU|ASRG|GA	MIM:613228|HGNC:HGNC:318|Ensembl:ENSG00000038002	4	4q34.3	aspartylglucosaminidase	protein-coding	AGA	aspartylglucosaminidase	O	N(4)-(beta-N-acetylglucosaminyl)-L-asparaginase|N4-(N-acetyl-beta-glucosaminyl)-L-asparagine amidase|aspartylglucosylamine deaspartylase|glycosylasparaginase	20201124	-
9606	176	ACAN	-	AGC1|AGCAN|CSPG1|CSPGCP|MSK16|SEDK|SSOAOD	MIM:155760|HGNC:HGNC:319|Ensembl:ENSG00000157766	15	15q26.1	aggrecan	protein-coding	ACAN	aggrecan	O	aggrecan core protein|cartilage-specific proteoglycan core protein|chondroitin sulfate proteoglycan core protein 1|large aggregating proteoglycan	20210123	-
9606	177	AGER	-	RAGE|SCARJ1	MIM:600214|HGNC:HGNC:320|Ensembl:ENSG00000204305	6	6p21.32	advanced glycosylation end-product specific receptor	protein-coding	AGER	advanced glycosylation end-product specific receptor	O	advanced glycosylation end product-specific receptor|receptor for advanced glycation end-products variant 20	20210118	-
9606	178	AGL	-	GDE	MIM:610860|HGNC:HGNC:321|Ensembl:ENSG00000162688	1	1p21.2	amylo-alpha-1, 6-glucosidase, 4-alpha-glucanotransferase	protein-coding	AGL	amylo-alpha-1, 6-glucosidase, 4-alpha-glucanotransferase	O	glycogen debranching enzyme|amylo-1, 6-glucosidase, 4-alpha-glucanotransferase|amylo-alpha-1, 6-glucosidase, 4-alpha-glucanotransferaseprovided|glycogen debrancher|glycogen debranching protein	20210118	-
9606	179	AGMX2	-	IMD6|XLA2	MIM:300310	X	Xp22	agammaglobulinemia, X-linked 2 (with growth hormone deficiency)	unknown	-	-	-	-	20191002	-
9606	181	AGRP	-	AGRT|ART|ASIP2	MIM:602311|HGNC:HGNC:330|Ensembl:ENSG00000159723	16	16q22.1	agouti related neuropeptide	protein-coding	AGRP	agouti related neuropeptide	O	agouti-related protein|agouti related protein homolog	20201124	-
9606	182	JAG1	-	AGS|AGS1|AHD|AWS|CD339|DCHE|HJ1|JAGL1	MIM:601920|HGNC:HGNC:6188|Ensembl:ENSG00000101384	20	20p12.2	jagged canonical Notch ligand 1	protein-coding	JAG1	jagged canonical Notch ligand 1	O	protein jagged-1	20210110	-
9606	183	AGT	-	ANHU|SERPINA8|hFLT1	MIM:106150|HGNC:HGNC:333|Ensembl:ENSG00000135744	1	1q42.2	angiotensinogen	protein-coding	AGT	angiotensinogen	O	angiotensinogen|alpha-1 antiproteinase, antitrypsin|angiotensin I|angiotensin II|fetal-liver predominant transporter 1|pre-angiotensinogen|serine (or cysteine) proteinase inhibitor|serpin A8|serpin peptidase inhibitor, clade A, member 8	20210118	-
9606	185	AGTR1	-	AG2S|AGTR1B|AT1|AT1AR|AT1B|AT1BR|AT1R|AT2R1|HAT1R	MIM:106165|HGNC:HGNC:336|Ensembl:ENSG00000144891	3	3q24	angiotensin II receptor type 1	protein-coding	AGTR1	angiotensin II receptor type 1	O	type-1 angiotensin II receptor|type-1B angiotensin II receptor	20201220	-
9606	186	AGTR2	-	AT2|ATGR2|MRX88	MIM:300034|HGNC:HGNC:338|Ensembl:ENSG00000180772	X	Xq23	angiotensin II receptor type 2	protein-coding	AGTR2	angiotensin II receptor type 2	O	type-2 angiotensin II receptor|angiotensin II type-2 receptor	20201213	-
9606	187	APLNR	-	AGTRL1|APJ|APJR|HG11	MIM:600052|HGNC:HGNC:339|Ensembl:ENSG00000134817	11	11q12.1	apelin receptor	protein-coding	APLNR	apelin receptor	O	apelin receptor|APJ (apelin) receptor|APJ receptor|G protein-coupled receptor APJ|G-protein coupled receptor HG11|HG11 orphan receptor|angiotensin II receptor-like 1|angiotensin receptor-like 1	20210118	-
9606	189	AGXT	-	AGT|AGT1|AGXT1|PH1|SPAT|SPT|TLH6	MIM:604285|HGNC:HGNC:341|Ensembl:ENSG00000172482	2	2q37.3	alanine--glyoxylate and serine--pyruvate aminotransferase	protein-coding	AGXT	alanine--glyoxylate and serine--pyruvate aminotransferase	O	serine--pyruvate aminotransferase|L-alanine: glyoxylate aminotransferase 1|alanine-glyoxylate aminotransferase|hepatic peroxisomal alanine:glyoxylate aminotransferase	20201213	-
9606	190	NR0B1	-	AHC|AHCH|AHX|DAX-1|DAX1|DSS|GTD|HHG|NROB1|SRXY2	MIM:300473|HGNC:HGNC:7960|Ensembl:ENSG00000169297	X	Xp21.2	nuclear receptor subfamily 0 group B member 1	protein-coding	NR0B1	nuclear receptor subfamily 0 group B member 1	O	nuclear receptor subfamily 0 group B member 1|DSS-AHC critical region on the X chromosome protein 1|nuclear hormone receptor|nuclear receptor DAX-1|truncated nuclear receptor subfamily 0 group B member 1	20201129	-
9606	191	AHCY	-	SAHH|adoHcyase	MIM:180960|HGNC:HGNC:343|Ensembl:ENSG00000101444	20	20q11.22	adenosylhomocysteinase	protein-coding	AHCY	adenosylhomocysteinase	O	adenosylhomocysteinase|S-adenosyl-L-homocysteine hydrolase|S-adenosylhomocysteine hydrolase|epididymis secretory sperm binding protein	20201206	-
9606	192	AIC	-	-	MIM:304050	X	Xp22	Aicardi syndrome	unknown	-	-	-	-	20191002	-
9606	196	AHR	-	RP85|bHLHe76	MIM:600253|HGNC:HGNC:348|Ensembl:ENSG00000106546	7	7p21.1	aryl hydrocarbon receptor	protein-coding	AHR	aryl hydrocarbon receptor	O	aryl hydrocarbon receptor|AH-receptor|ah receptor|aromatic hydrocarbon receptor|class E basic helix-loop-helix protein 76	20210110	-
9606	197	AHSG	-	A2HS|AHS|APMR1|FETUA|HSGA	MIM:138680|HGNC:HGNC:349|Ensembl:ENSG00000145192	3	3q27.3	alpha 2-HS glycoprotein	protein-coding	AHSG	alpha 2-HS glycoprotein	O	alpha-2-HS-glycoprotein|alpha-2-Z-globulin|ba-alpha-2-glycoprotein|fetuin-A	20210118	-
9606	199	AIF1	-	AIF-1|IBA1|IRT-1|IRT1	MIM:601833|HGNC:HGNC:352|Ensembl:ENSG00000204472	6	6p21.33	allograft inflammatory factor 1	protein-coding	AIF1	allograft inflammatory factor 1	O	allograft inflammatory factor 1|interferon gamma responsive transcript|ionized calcium-binding adapter molecule 1|protein G1	20201213	-
9606	201	AIH3	-	-	MIM:301201	X	Xq22-q28	amelogenesis imperfecta 3, hypomaturation or hypoplastic type	unknown	-	-	-	-	20191002	-
9606	202	CRYBG1	-	AIM1|ST4	MIM:601797|HGNC:HGNC:356|Ensembl:ENSG00000112297	6	6q21	crystallin beta-gamma domain containing 1	protein-coding	CRYBG1	crystallin beta-gamma domain containing 1	O	beta/gamma crystallin domain-containing protein 1|absent in melanoma 1 protein|beta-gamma crystallin domain containing 1|suppression of tumorigenicity 4 (malignant melanoma)	20201124	-
9606	203	AK1	-	HTL-S-58j	MIM:103000|HGNC:HGNC:361|Ensembl:ENSG00000106992	9	9q34.11	adenylate kinase 1	protein-coding	AK1	adenylate kinase 1	O	adenylate kinase isoenzyme 1|ATP-AMP transphosphorylase 1|ATP:AMP phosphotransferase|adenylate monophosphate kinase|epididymis secretory sperm binding protein|myokinase|testis secretory sperm binding protein Li 58j	20210116	-
9606	204	AK2	-	ADK2	MIM:103020|HGNC:HGNC:362|Ensembl:ENSG00000004455	1	1p35.1	adenylate kinase 2	protein-coding	AK2	adenylate kinase 2	O	adenylate kinase 2, mitochondrial|ATP-AMP transphosphorylase 2|ATP:AMP phosphotransferase|adenylate kinase isoenzyme 2, mitochondrial|adenylate monophosphate kinase|testis secretory sperm-binding protein Li 220n	20201124	-
9606	205	AK4	-	AK 4|AK3|AK3L1|AK3L2	MIM:103030|HGNC:HGNC:363|Ensembl:ENSG00000162433	1	1p31.3	adenylate kinase 4	protein-coding	AK4	adenylate kinase 4	O	adenylate kinase 4, mitochondrial|ATP-AMP transphosphorylase|GTP:AMP phosphotransferase AK4, mitochondrial|adenylate kinase 3-like 1|adenylate kinase isoenzyme 4, mitochondrial|epididymis secretory sperm binding protein|mitochondrial adenylate kinase-3|nucleoside-triphosphate-adenylate kinase	20201124	-
9606	206	AK4P1	-	AK3P1	HGNC:HGNC:364	17	17q11.2	adenylate kinase 4 pseudogene 1	pseudo	AK4P1	adenylate kinase 4 pseudogene 1	O	adenylate kinase 3 pseudogene 1	20201222	-
9606	207	AKT1	-	AKT|PKB|PKB-ALPHA|PRKBA|RAC|RAC-ALPHA	MIM:164730|HGNC:HGNC:391|Ensembl:ENSG00000142208	14	14q32.33	AKT serine/threonine kinase 1	protein-coding	AKT1	AKT serine/threonine kinase 1	O	RAC-alpha serine/threonine-protein kinase|AKT1m|PKB alpha|RAC-PK-alpha|protein kinase B alpha|proto-oncogene c-Akt|rac protein kinase alpha|serine-threonine protein kinase|v-akt murine thymoma viral oncogene homolog 1|v-akt murine thymoma viral oncogene-like protein 1	20210118	-
9606	208	AKT2	-	HIHGHH|PKBB|PKBBETA|PRKBB|RAC-BETA	MIM:164731|HGNC:HGNC:392|Ensembl:ENSG00000105221	19	19q13.2	AKT serine/threonine kinase 2	protein-coding	AKT2	AKT serine/threonine kinase 2	O	RAC-beta serine/threonine-protein kinase|PKB beta|RAC-PK-beta|murine thymoma viral (v-akt) homolog-2|protein kinase Akt-2|protein kinase B beta|putative v-akt murine thymoma viral oncoprotein 2|rac protein kinase beta|v-akt murine thymoma viral oncogene homolog 2	20210110	-
9606	210	ALAD	-	ALADH|PBGS	MIM:125270|HGNC:HGNC:395|Ensembl:ENSG00000148218	9	9q32	aminolevulinate dehydratase	protein-coding	ALAD	aminolevulinate dehydratase	O	delta-aminolevulinic acid dehydratase|aminolevulinate, delta-, dehydratase|porphobilinogen synthase|testicular tissue protein Li 95	20210110	-
9606	211	ALAS1	-	ALAS|ALAS-H|ALAS3|ALASH|MIG4	MIM:125290|HGNC:HGNC:396|Ensembl:ENSG00000023330	3	3p21.2	5'-aminolevulinate synthase 1	protein-coding	ALAS1	5'-aminolevulinate synthase 1	O	5-aminolevulinate synthase, nonspecific, mitochondrial|5-aminolevulinic acid synthase 1|aminolevulinate, delta-, synthase 1|delta-ALA synthase 1|delta-aminolevulinate synthase 1|migration-inducing protein 4	20201206	-
9606	212	ALAS2	-	ALAS-E|ALASE|ANH1|ASB|SIDBA1|XLDPP|XLEPP|XLSA	MIM:301300|HGNC:HGNC:397|Ensembl:ENSG00000158578	X	Xp11.21	5'-aminolevulinate synthase 2	protein-coding	ALAS2	5'-aminolevulinate synthase 2	O	5-aminolevulinate synthase, erythroid-specific, mitochondrial|5-aminolevulinic acid synthase 2|aminolevulinate, delta-, synthase 2|delta-ALA synthase 2|delta-ALA synthetase|delta-aminolevulinate synthase 2	20201124	-
9606	213	ALB	-	HSA|PRO0883|PRO0903|PRO1341	MIM:103600|HGNC:HGNC:399|Ensembl:ENSG00000163631	4	4q13.3	albumin	protein-coding	ALB	albumin	O	albumin|serum albumin	20210123	-
9606	214	ALCAM	-	CD166|MEMD	MIM:601662|HGNC:HGNC:400|Ensembl:ENSG00000170017	3	3q13.11	activated leukocyte cell adhesion molecule	protein-coding	ALCAM	activated leukocyte cell adhesion molecule	O	CD166 antigen	20201129	-
9606	215	ABCD1	-	ABC42|ALD|ALDP|AMN	MIM:300371|HGNC:HGNC:61|Ensembl:ENSG00000101986	X	Xq28	ATP binding cassette subfamily D member 1	protein-coding	ABCD1	ATP binding cassette subfamily D member 1	O	ATP-binding cassette sub-family D member 1|ATP-binding cassette, sub-family D (ALD), member 1|adrenoleukodystrophy protein	20210123	-
9606	216	ALDH1A1	-	ALDC|ALDH-E1|ALDH1|ALDH11|HEL-9|HEL-S-53e|HEL12|PUMB1|RALDH1	MIM:100640|HGNC:HGNC:402|Ensembl:ENSG00000165092	9	9q21.13	aldehyde dehydrogenase 1 family member A1	protein-coding	ALDH1A1	aldehyde dehydrogenase 1 family member A1	O	retinal dehydrogenase 1|ALDH class 1|ALHDII|RALDH 1|acetaldehyde dehydrogenase 1|aldehyde dehydrogenase 1, soluble|aldehyde dehydrogenase, liver cytosolic|epididymis luminal protein 12|epididymis luminal protein 9|epididymis secretory sperm binding protein Li 53e|retinaldehyde dehydrogenase 1	20210114	-
9606	217	ALDH2	-	ALDH-E2|ALDHI|ALDM	MIM:100650|HGNC:HGNC:404|Ensembl:ENSG00000111275	12	12q24.12	aldehyde dehydrogenase 2 family member	protein-coding	ALDH2	aldehyde dehydrogenase 2 family member	O	aldehyde dehydrogenase, mitochondrial|ALDH class 2|acetaldehyde dehydrogenase 2|aldehyde dehydrogenase 2 family (mitochondrial)|epididymis secretory sperm binding protein|liver mitochondrial ALDH|nucleus-encoded mitochondrial aldehyde dehydrogenase 2	20210118	-
9606	218	ALDH3A1	-	ALDH3|ALDHIII	MIM:100660|HGNC:HGNC:405|Ensembl:ENSG00000108602	17	17p11.2	aldehyde dehydrogenase 3 family member A1	protein-coding	ALDH3A1	aldehyde dehydrogenase 3 family member A1	O	aldehyde dehydrogenase, dimeric NADP-preferring|aldehyde dehydrogenase isozyme 3|aldehyde dehydrogenase type III|stomach aldehyde dehydrogenase	20210118	-
9606	219	ALDH1B1	-	ALDH5|ALDHX	MIM:100670|HGNC:HGNC:407|Ensembl:ENSG00000137124	9	9p13.1	aldehyde dehydrogenase 1 family member B1	protein-coding	ALDH1B1	aldehyde dehydrogenase 1 family member B1	O	aldehyde dehydrogenase X, mitochondrial|ALDH class 2|acetaldehyde dehydrogenase 5|aldehyde dehydrogenase 5|epididymis secretory sperm binding protein	20201213	-
9606	220	ALDH1A3	-	ALDH1A6|ALDH6|MCOP8|RALDH3	MIM:600463|HGNC:HGNC:409|Ensembl:ENSG00000184254	15	15q26.3	aldehyde dehydrogenase 1 family member A3	protein-coding	ALDH1A3	aldehyde dehydrogenase 1 family member A3	O	aldehyde dehydrogenase family 1 member A3|acetaldehyde dehydrogenase 6|aldehyde dehydrogenase 6|retinaldehyde dehydrogenase 3	20210114	-
9606	221	ALDH3B1	-	ALDH4|ALDH7	MIM:600466|HGNC:HGNC:410|Ensembl:ENSG00000006534	11	11q13.2	aldehyde dehydrogenase 3 family member B1	protein-coding	ALDH3B1	aldehyde dehydrogenase 3 family member B1	O	aldehyde dehydrogenase family 3 member B1|aldehyde dehydrogenase 3B1|aldehyde dehydrogenase 7	20210114	-
9606	222	ALDH3B2	-	ALDH8	MIM:601917|HGNC:HGNC:411|Ensembl:ENSG00000132746	11	11q13.2	aldehyde dehydrogenase 3 family member B2	protein-coding	ALDH3B2	aldehyde dehydrogenase 3 family member B2	O	aldehyde dehydrogenase family 3 member B2|acetaldehyde dehydrogenase 8|aldehyde dehydrogenase 8	20210114	-
9606	223	ALDH9A1	-	ALDH4|ALDH7|ALDH9|E3|TMABA-DH|TMABADH|TMABALDH	MIM:602733|HGNC:HGNC:412|Ensembl:ENSG00000143149	1	1q24.1	aldehyde dehydrogenase 9 family member A1	protein-coding	ALDH9A1	aldehyde dehydrogenase 9 family member A1	O	4-trimethylaminobutyraldehyde dehydrogenase|R-aminobutyraldehyde dehydrogenase|aldehyde dehydrogenase (NAD+)|aldehyde dehydrogenase E3 isozyme|aldehyde dehydrogenase family 9 member A1|gamma-aminobutyraldehyde dehydrogenase	20210114	-
9606	224	ALDH3A2	-	ALDH10|FALDH|SLS	MIM:609523|HGNC:HGNC:403|Ensembl:ENSG00000072210	17	17p11.2	aldehyde dehydrogenase 3 family member A2	protein-coding	ALDH3A2	aldehyde dehydrogenase 3 family member A2	O	aldehyde dehydrogenase family 3 member A2|aldehyde dehydrogenase 10|fatty aldehyde dehydrogenase|microsomal aldehyde dehydrogenase	20210114	-
9606	225	ABCD2	-	ABC39|ALDL1|ALDR|ALDRP|hALDR	MIM:601081|HGNC:HGNC:66|Ensembl:ENSG00000173208	12	12q12	ATP binding cassette subfamily D member 2	protein-coding	ABCD2	ATP binding cassette subfamily D member 2	O	ATP-binding cassette sub-family D member 2|ATP-binding cassette, sub-family D (ALD), member 2|adrenoleukodystrophy-like 1|adrenoleukodystrophy-related protein	20201124	-
9606	226	ALDOA	-	ALDA|GSD12|HEL-S-87p	MIM:103850|HGNC:HGNC:414|Ensembl:ENSG00000149925	16	16p11.2	aldolase, fructose-bisphosphate A	protein-coding	ALDOA	aldolase, fructose-bisphosphate A	O	fructose-bisphosphate aldolase A|aldolase A, fructose-bisphosphate|epididymis secretory sperm binding protein Li 87p|fructose-1,6-bisphosphate triosephosphate-lyase|lung cancer antigen NY-LU-1|muscle-type aldolase	20210118	-
9606	228	ALDOAP2	-	-	HGNC:HGNC:416	10	10q26.13	ALDOA pseudogene 2	pseudo	ALDOAP2	ALDOA pseudogene 2	O	aldolase A, fructose-bisphosphate pseudogene 2|aldolase, fructose-bisphosphate A pseudogene 2	20201124	-
9606	229	ALDOB	-	ALDB|ALDO2	MIM:612724|HGNC:HGNC:417|Ensembl:ENSG00000136872	9	9q31.1	aldolase, fructose-bisphosphate B	protein-coding	ALDOB	aldolase, fructose-bisphosphate B	O	fructose-bisphosphate aldolase B|aldolase 2|aldolase B, fructose-bisphosphatase|aldolase B, fructose-bisphosphate|liver-type aldolase	20201124	-
9606	230	ALDOC	-	ALDC	MIM:103870|HGNC:HGNC:418|Ensembl:ENSG00000109107	17	17q11.2	aldolase, fructose-bisphosphate C	protein-coding	ALDOC	aldolase, fructose-bisphosphate C	O	fructose-bisphosphate aldolase C|aldolase 3|aldolase C, fructose-bisphosphate|brain-type aldolase|epididymis secretory sperm binding protein|fructoaldolase C|fructose-1,6-biphosphate triosephosphate lyase	20201216	-
9606	231	AKR1B1	-	ADR|ALDR1|ALR2|AR	MIM:103880|HGNC:HGNC:381|Ensembl:ENSG00000085662	7	7q33	aldo-keto reductase family 1 member B	protein-coding	AKR1B1	aldo-keto reductase family 1 member B	O	aldo-keto reductase family 1 member B1|Lii5-2 CTCL tumor antigen|aldehyde reductase 1|aldose reductase|low Km aldose reductase	20210114	-
9606	236	AKR1B1P2	-	ALDRP	HGNC:HGNC:425	3	3p12.3	aldo-keto reductase family 1 member B1 pseudogene 2	pseudo	AKR1B1P2	aldo-keto reductase family 1 member B1 pseudogene 2	O	aldehyde reductase (aldose reductase) pseudogene|aldo-keto reductase family 1, member B1 (aldose reductase) pseudogene	20201124	-
9606	238	ALK	-	CD246|NBLST3	MIM:105590|HGNC:HGNC:427|Ensembl:ENSG00000171094	2	2p23.2-p23.1	ALK receptor tyrosine kinase	protein-coding	ALK	ALK receptor tyrosine kinase	O	ALK tyrosine kinase receptor|CD246 antigen|anaplastic lymphoma receptor tyrosine kinase|mutant anaplastic lymphoma kinase	20210118	-
9606	239	ALOX12	-	12-LOX|12S-LOX|LOG12	MIM:152391|HGNC:HGNC:429|Ensembl:ENSG00000108839	17	17p13.1	arachidonate 12-lipoxygenase, 12S type	protein-coding	ALOX12	arachidonate 12-lipoxygenase, 12S type	O	polyunsaturated fatty acid lipoxygenase ALOX12|12S-lipoxygenase|Arachidonate 12-lipoxygenase, 12S-type|arachidonate (12S)-lipoxygenase|arachidonate (15S)-lipoxygenase|arachidonate 15-lipoxygenase,15S-type|linoleate 13S-lipoxygenase|lipoxin synthase 12-LO|platelet 12-LOX|platelet-type 12-lipoxygenase|platelet-type lipoxygenase 12	20201227	-
9606	240	ALOX5	-	5-LO|5-LOX|5LPG|LOG5	MIM:152390|HGNC:HGNC:435|Ensembl:ENSG00000012779	10	10q11.21	arachidonate 5-lipoxygenase	protein-coding	ALOX5	arachidonate 5-lipoxygenase	O	polyunsaturated fatty acid 5-lipoxygenase|LOX-5|arachidonic acid 5-lipoxygenase|leukotriene A4 synthase	20201213	-
9606	241	ALOX5AP	-	FLAP	MIM:603700|HGNC:HGNC:436|Ensembl:ENSG00000132965	13	13q12.3	arachidonate 5-lipoxygenase activating protein	protein-coding	ALOX5AP	arachidonate 5-lipoxygenase activating protein	O	arachidonate 5-lipoxygenase-activating protein|MK-886-binding protein	20201213	-
9606	242	ALOX12B	-	12R-LOX|ARCI2	MIM:603741|HGNC:HGNC:430|Ensembl:ENSG00000179477	17	17p13.1	arachidonate 12-lipoxygenase, 12R type	protein-coding	ALOX12B	arachidonate 12-lipoxygenase, 12R type	O	arachidonate 12-lipoxygenase, 12R-type|12R-lipoxygenase|epidermis-type lipoxygenase 12	20210114	-
9606	243	ALOX12P1	-	ALOX12P	HGNC:HGNC:431	17	17q11.2	arachidonate 12-lipoxygenase pseudogene 1	pseudo	ALOX12P1	arachidonate 12-lipoxygenase pseudogene 1	O	-	20201124	-
9606	245	ALOX12P2	-	ALOX12E	HGNC:HGNC:432|Ensembl:ENSG00000262943	17	17p13.1	arachidonate 12-lipoxygenase pseudogene 2	pseudo	ALOX12P2	arachidonate 12-lipoxygenase pseudogene 2	O	12-lipoxygenase-related protein|hair and skin epidermal-type 12-lipoxygenase-related pseudogene	20201124	-
9606	246	ALOX15	-	12-LOX|15-LOX|15-LOX-1|LOG15	MIM:152392|HGNC:HGNC:433|Ensembl:ENSG00000161905	17	17p13.2	arachidonate 15-lipoxygenase	protein-coding	ALOX15	arachidonate 15-lipoxygenase	O	polyunsaturated fatty acid lipoxygenase ALOX15|12/15-lipoxygenase|15-LOX type 1|15-lipooxygenase-1|15-lipoxygenase type 1|arachidonate 12-lipoxygenase, leukocyte-type|arachidonate omega-6 lipoxygenase|hepoxilin A3 synthase Alox15|linoleate 13S-lipoxygenase	20201124	-
9606	247	ALOX15B	-	15-LOX-2	MIM:603697|HGNC:HGNC:434|Ensembl:ENSG00000179593	17	17p13.1	arachidonate 15-lipoxygenase type B	protein-coding	ALOX15B	arachidonate 15-lipoxygenase type B	O	polyunsaturated fatty acid lipoxygenase ALOX15B|15-LOX-B|15S-lipoxygenase|arachidonate 15-lipoxygenase 2|arachidonate 15-lipoxygenase type II|arachidonate 15-lipoxygenase, second type|arachidonate omega(6) lipoxygenase|linoleate 13-lipoxygenase 15-LOb	20201124	-
9606	248	ALPI	-	IAP	MIM:171740|HGNC:HGNC:437|Ensembl:ENSG00000163295	2	2q37.1	alkaline phosphatase, intestinal	protein-coding	ALPI	alkaline phosphatase, intestinal	O	intestinal-type alkaline phosphatase|Kasahara isozyme|alkaline phosphomonoesterase|glycerophosphatase|intestinal alkaline phosphatase	20201124	-
9606	249	ALPL	-	AP-TNAP|APTNAP|HOPS|TNALP|TNAP|TNSALP	MIM:171760|HGNC:HGNC:438|Ensembl:ENSG00000162551	1	1p36.12	alkaline phosphatase, biomineralization associated	protein-coding	ALPL	alkaline phosphatase, biomineralization associated	O	alkaline phosphatase, tissue-nonspecific isozyme|alkaline phosphatase liver/bone/kidney isozyme|alkaline phosphatase, liver/bone/kidney|liver/bone/kidney-type alkaline phosphatase|tissue non-specific alkaline phosphatase|tissue-nonspecific ALP	20210118	-
9606	250	ALPP	-	ALP|ALPI|IAP|PALP|PLAP|PLAP-1	MIM:171800|HGNC:HGNC:439|Ensembl:ENSG00000163283	2	2q37.1	alkaline phosphatase, placental	protein-coding	ALPP	alkaline phosphatase, placental	O	alkaline phosphatase, placental type|Intestinal alkaline phosphatase|Intestinal-type alkaline phosphatase|alkaline phosphatase Regan isozyme|alkaline phosphomonoesterase|glycerophosphatase|placental alkaline phosphatase 1	20210118	-
9606	251	ALPG	-	ALPPL|ALPPL2|GCAP	MIM:171810|HGNC:HGNC:441|Ensembl:ENSG00000163286	2	2q37.1	alkaline phosphatase, germ cell	protein-coding	ALPG	alkaline phosphatase, germ cell	O	alkaline phosphatase, germ cell type|ALP-1|Nagao isozyme|alkaline phosphatase Nagao isozyme|alkaline phosphatase, placental like 2|alkaline phosphatase, placental-like|germ cell alkaline phosphatase|placental-like alkaline phosphatase|testicular and thymus alkaline phosphatase	20201124	-
9606	253	ALS3	-	ALS6	MIM:606640	18	18q21	amyotrophic lateral sclerosis 3 (autosomal dominant)	unknown	-	-	-	-	20191002	-
9606	257	ALX3	-	FND|FND1	MIM:606014|HGNC:HGNC:449|Ensembl:ENSG00000156150	1	1p13.3	ALX homeobox 3	protein-coding	ALX3	ALX homeobox 3	O	homeobox protein aristaless-like 3|aristaless-like homeobox 3|frontonasal dysplasia|proline-rich transcription factor ALX3	20201213	-
9606	258	AMBN	-	AI1F	MIM:601259|HGNC:HGNC:452|Ensembl:ENSG00000178522	4	4q13.3	ameloblastin	protein-coding	AMBN	ameloblastin	O	ameloblastin|enamel matrix protein	20201124	-
9606	259	AMBP	-	A1M|EDC1|HCP|HI30|IATIL|ITI|ITIL|ITILC|UTI	MIM:176870|HGNC:HGNC:453|Ensembl:ENSG00000106927	9	9q32	alpha-1-microglobulin/bikunin precursor	protein-coding	AMBP	alpha-1-microglobulin/bikunin precursor	O	protein AMBP|bikunin|complex-forming glycoprotein heterogeneous in charge|growth-inhibiting protein 19|inter-alpha-trypsin inhibitor light chain|protein HC|trypstatin|uristatin|uronic-acid-rich protein	20201206	-
9606	261	AMCN	-	AMC|AMC1|AMCN1	MIM:208100	5	5q35	arthrogryposis multiplex congenita, neurogenic	unknown	-	-	-	Arthrogryposis multiplex congenital, neurogenic	20191002	-
9606	262	AMD1	-	ADOMETDC|AMD|SAMDC	MIM:180980|HGNC:HGNC:457|Ensembl:ENSG00000123505	6	6q21	adenosylmethionine decarboxylase 1	protein-coding	AMD1	adenosylmethionine decarboxylase 1	O	S-adenosylmethionine decarboxylase proenzyme|S-adenosylmethionine decarboxylase 1	20201213	-
9606	263	AMD1P2	-	AMD|AMD2|AMDP1|AMDPX|AMDPY	HGNC:HGNC:460	X|Y	Xq28 and Yq12	adenosylmethionine decarboxylase 1 pseudogene 2	pseudo	AMD1P2	adenosylmethionine decarboxylase 1 pseudogene 2	O	S-adenosylmethionine decarboxylase 2 (pseudogene)|S-adenosylmethionine decarboxylase pseudogene 1|adenosylmethionine decarboxylase pseudogene 1	20201124	-
9606	265	AMELX	-	AI1E|AIH1|ALGN|AMG|AMGL|AMGX	MIM:300391|HGNC:HGNC:461|Ensembl:ENSG00000125363	X	Xp22.2	amelogenin X-linked	protein-coding	AMELX	amelogenin X-linked	O	amelogenin, X isoform|amelogenin (X chromosome, amelogenesis imperfecta 1)|amelogenin (amelogenesis imperfecta 1, X-linked)	20201124	-
9606	266	AMELY	-	AMGL|AMGY	MIM:410000|HGNC:HGNC:462|Ensembl:ENSG00000099721	Y	Yp11.2	amelogenin Y-linked	protein-coding	AMELY	amelogenin Y-linked	O	amelogenin, Y isoform|amelogenin (Y chromosome)	20201208	-
9606	267	AMFR	-	GP78|RNF45	MIM:603243|HGNC:HGNC:463|Ensembl:ENSG00000159461	16	16q13	autocrine motility factor receptor	protein-coding	AMFR	autocrine motility factor receptor	O	E3 ubiquitin-protein ligase AMFR|RING finger protein 45|RING-type E3 ubiquitin transferase AMFR	20210103	-
9606	268	AMH	-	MIF|MIS	MIM:600957|HGNC:HGNC:464|Ensembl:ENSG00000104899	19	19p13.3	anti-Mullerian hormone	protein-coding	AMH	anti-Mullerian hormone	O	muellerian-inhibiting factor|Mullerian inhibiting factor|Mullerian inhibiting substance|anti-Muellerian hormone|muellerian-inhibiting substance	20201220	-
9606	269	AMHR2	-	AMHR|MISR2|MISRII|MRII	MIM:600956|HGNC:HGNC:465|Ensembl:ENSG00000135409	12	12q13.13	anti-Mullerian hormone receptor type 2	protein-coding	AMHR2	anti-Mullerian hormone receptor type 2	O	anti-Muellerian hormone type-2 receptor|AMH type II receptor|MIS type II receptor|Muellerian inhibiting substance type II receptor|Mullerian inhibiting substance type II receptor|anti-Muellerian hormone type II receptor|anti-Mullerian hormone receptor, type II	20201220	-
9606	270	AMPD1	-	MAD|MADA|MMDD	MIM:102770|HGNC:HGNC:468|Ensembl:ENSG00000116748	1	1p13.2	adenosine monophosphate deaminase 1	protein-coding	AMPD1	adenosine monophosphate deaminase 1	O	AMP deaminase 1|AMPD|adenosine monophosphate deaminase 1 (isoform M)|adenosine monophosphate deaminase-1 (muscle)|myoadenylate deaminase|skeletal muscle AMPD	20201224	-
9606	271	AMPD2	-	PCH9|SPG63	MIM:102771|HGNC:HGNC:469|Ensembl:ENSG00000116337	1	1p13.3	adenosine monophosphate deaminase 2	protein-coding	AMPD2	adenosine monophosphate deaminase 2	O	AMP deaminase 2|AMPD|adenosine monophosphate deaminase 2 (isoform L)	20210110	-
9606	272	AMPD3	-	-	MIM:102772|HGNC:HGNC:470|Ensembl:ENSG00000133805	11	11p15.4	adenosine monophosphate deaminase 3	protein-coding	AMPD3	adenosine monophosphate deaminase 3	O	AMP deaminase 3|AMP aminohydrolase|adenosine monophosphate deaminase (isoform E)|erythrocyte AMP deaminase|erythrocyte type AMP deaminase|erythrocyte-specific AMP deaminase|myoadenylate deaminase	20201213	-
9606	273	AMPH	-	AMPH1	MIM:600418|HGNC:HGNC:471|Ensembl:ENSG00000078053	7	7p14.1	amphiphysin	protein-coding	AMPH	amphiphysin	O	amphiphysin|amphiphysin (Stiff-Mann syndrome with breast cancer 128kD autoantigen)|amphiphysin I	20201124	-
9606	274	BIN1	-	AMPH2|AMPHL|CNM2|SH3P9	MIM:601248|HGNC:HGNC:1052|Ensembl:ENSG00000136717	2	2q14.3	bridging integrator 1	protein-coding	BIN1	bridging integrator 1	O	myc box-dependent-interacting protein 1|amphiphysin II|amphiphysin-like protein|box dependant MYC interacting protein 1|box-dependent myc-interacting protein 1	20210123	-
9606	275	AMT	-	GCE|GCST|GCVT|NKH	MIM:238310|HGNC:HGNC:473|Ensembl:ENSG00000145020	3	3p21.31	aminomethyltransferase	protein-coding	AMT	aminomethyltransferase	O	aminomethyltransferase, mitochondrial|glycine cleavage system T protein|nonketotic hyperglycinemia	20201124	-
9606	276	AMY1A	-	AMY1	MIM:104700|HGNC:HGNC:474|Ensembl:ENSG00000237763	1	1p21.1	amylase alpha 1A	protein-coding	AMY1A	amylase alpha 1A	O	alpha-amylase 1A|1,4-alpha-D-glucan glucanohydrolase 1|alpha-amylase 1|amylase alpha 1A (salivary)|amylase, salivary, alpha-1A|glycogenase|salivary alpha-amylase|salivary amylase alpha 1A	20201213	-
9606	277	AMY1B	-	AMY1	MIM:104701|HGNC:HGNC:475|Ensembl:ENSG00000174876	1	1p21.1	amylase alpha 1B	protein-coding	AMY1B	amylase alpha 1B	O	alpha-amylase 1B|1,4-alpha-D-glucan glucanohydrolase 1|alpha-amylase 1|alpha-amylase 1A|amylase alpha 1B (salivary)|amylase, salivary, alpha-1B|glycogenase|salivary alpha-amylase|salivary amylase alpha 1B	20201213	-
9606	278	AMY1C	-	AMY1	MIM:104702|HGNC:HGNC:476|Ensembl:ENSG00000187733	1	1p21.1	amylase alpha 1C	protein-coding	AMY1C	amylase alpha 1C	O	alpha-amylase 1C|alpha-amylase 1A|1,4-alpha-D-glucan glucanohydrolase 1|alpha-amylase 1|amylase alpha 1C (salivary)|amylase, salivary, alpha-1C|glycogenase|salivary alpha-amylase|salivary amylase alpha 1C	20201213	-
9606	279	AMY2A	-	AMY2|PA	MIM:104650|HGNC:HGNC:477|Ensembl:ENSG00000243480	1	1p21.1	amylase alpha 2A	protein-coding	AMY2A	amylase alpha 2A	O	pancreatic alpha-amylase|1,4-alpha-D-glucan glucanohydrolase|amylase alpha 2A (pancreatic)|glycogenase|pancreatic amylase alpha 2A	20201124	-
9606	280	AMY2B	-	AMY2|AMY3|HXA	MIM:104660|HGNC:HGNC:478|Ensembl:ENSG00000240038	1	1p21.1	amylase alpha 2B	protein-coding	AMY2B	amylase alpha 2B	O	alpha-amylase 2B|1,4-alpha-D-glucan glucanohydrolase 2B|amylase alpha 2B (pancreatic)|carcinoid alpha-amylase|glycogenase	20201208	-
9606	281	AMYP1	-	AMY2P	HGNC:HGNC:479|Ensembl:ENSG00000227408	1	1p21.1	amylase alpha pseudogene 1	pseudo	AMYP1	amylase alpha pseudogene 1	O	-	20201124	-
9606	282	ANCR	-	-	HGNC:HGNC:482	15	15q11-q12	Angelman syndrome chromosome region	other	ANCR	Angelman syndrome chromosome region	O	-	20191011	-
9606	283	ANG	-	ALS9|HEL168|RAA1|RNASE4|RNASE5	MIM:105850|HGNC:HGNC:483|Ensembl:ENSG00000214274	14	14q11.2	angiogenin	protein-coding	ANG	angiogenin	O	angiogenin|RNase 5|angiogenin, ribonuclease, RNase A family, 5|epididymis luminal protein 168|ribonuclease 5|ribonuclease A A1|ribonuclease A family member 5	20201213	-
9606	284	ANGPT1	-	AGP1|AGPT|ANG1	MIM:601667|HGNC:HGNC:484|Ensembl:ENSG00000154188	8	8q23.1	angiopoietin 1	protein-coding	ANGPT1	angiopoietin 1	O	angiopoietin-1|ANG-1	20201124	-
9606	285	ANGPT2	-	AGPT2|ANG2	MIM:601922|HGNC:HGNC:485|Ensembl:ENSG00000091879	8	8p23.1	angiopoietin 2	protein-coding	ANGPT2	angiopoietin 2	O	angiopoietin-2|Tie2-ligand|angiopoietin-2B|angiopoietin-2a	20201213	-
9606	286	ANK1	-	ANK|SPH1|SPH2	MIM:612641|HGNC:HGNC:492|Ensembl:ENSG00000029534	8	8p11.21	ankyrin 1	protein-coding	ANK1	ankyrin 1	O	ankyrin-1|ANK-1|ankyrin 1, erythrocytic|ankyrin-R|erythrocyte ankyrin	20210110	-
9606	287	ANK2	-	ANK-2|CFAP87|FAP87|LQT4|brank-2	MIM:106410|HGNC:HGNC:493|Ensembl:ENSG00000145362	4	4q25-q26	ankyrin 2	protein-coding	ANK2	ankyrin 2	O	ankyrin-2|ankyrin 2, neuronal|ankyrin B|ankyrin, brain|ankyrin-2, nonerythrocytic|non-erythroid ankyrin	20201213	-
9606	288	ANK3	-	ANKYRIN-G|MRT37	MIM:600465|HGNC:HGNC:494|Ensembl:ENSG00000151150	10	10q21.2	ankyrin 3	protein-coding	ANK3	ankyrin 3	O	ankyrin-3|ankyrin 3, node of Ranvier (ankyrin G)	20201124	-
9606	289	ANOP1	-	MCOPS4	MIM:301590	X	-	anophthalmos 1 (with mental retardation, without limb anomalies or dental or urogenital abnormalities)	unknown	-	-	-	Anophthalmos-1 (with mental retardation but without anomalies)	20200712	-
9606	290	ANPEP	-	APN|CD13|GP150|LAP1|P150|PEPN	MIM:151530|HGNC:HGNC:500|Ensembl:ENSG00000166825	15	15q26.1	alanyl aminopeptidase, membrane	protein-coding	ANPEP	alanyl aminopeptidase, membrane	O	aminopeptidase N|AP-M|AP-N|alanyl (membrane) aminopeptidase|aminopeptidase M|hAPN|membrane alanyl aminopeptidase|microsomal aminopeptidase|myeloid plasma membrane glycoprotein CD13	20201213	-
9606	291	SLC25A4	-	AAC1|ANT|ANT 1|ANT1|MTDPS12|MTDPS12A|PEO2|PEO3|PEOA2|T1	MIM:103220|HGNC:HGNC:10990|Ensembl:ENSG00000151729	4	4q35.1	solute carrier family 25 member 4	protein-coding	SLC25A4	solute carrier family 25 member 4	O	ADP/ATP translocase 1|ADP,ATP carrier protein 1|ADP,ATP carrier protein, heart/skeletal muscle|adenine nucleotide translocator 1 (skeletal muscle)|heart/skeletal muscle ATP/ADP translocator|solute carrier family 25 (mitochondrial carrier; adenine nucleotide translocator), member 4	20210123	-
9606	292	SLC25A5	-	2F1|AAC2|ANT2|T2|T3	MIM:300150|HGNC:HGNC:10991|Ensembl:ENSG00000005022	X	Xq24	solute carrier family 25 member 5	protein-coding	SLC25A5	solute carrier family 25 member 5	O	ADP/ATP translocase 2|adenine nucleotide translocator 2 (fibroblast)|solute carrier family 25 (mitochondrial carrier; adenine nucleotide translocator), member 5	20210103	-
9606	293	SLC25A6	-	AAC3|ANT|ANT 2|ANT 3|ANT3|ANT3Y	MIM:300151|MIM:403000|HGNC:HGNC:10992|Ensembl:ENSG00000169100	X|Y	X;Y	solute carrier family 25 member 6	protein-coding	SLC25A6	solute carrier family 25 member 6	O	ADP/ATP translocase 3|ADP,ATP carrier protein 3|ADP,ATP carrier protein, liver|ADP/ATP translocator of liver|adenine nucleotide translocator 3|epididymis secretory sperm binding protein|solute carrier family 25 (mitochondrial carrier; adenine nucleotide translocator), member 6	20210103	-
9606	301	ANXA1	-	ANX1|LPC1	MIM:151690|HGNC:HGNC:533|Ensembl:ENSG00000135046	9	9q21.13	annexin A1	protein-coding	ANXA1	annexin A1	O	annexin A1|annexin I (lipocortin I)|annexin-1|calpactin II|calpactin-2|chromobindin-9|epididymis secretory sperm binding protein|phospholipase A2 inhibitory protein	20210103	-
9606	302	ANXA2	-	ANX2|ANX2L4|CAL1H|HEL-S-270|LIP2|LPC2|LPC2D|P36|PAP-IV	MIM:151740|HGNC:HGNC:537|Ensembl:ENSG00000182718	15	15q22.2	annexin A2	protein-coding	ANXA2	annexin A2	O	annexin A2|annexin II|annexin-2|calpactin I heavy chain|calpactin I heavy polypeptide|calpactin-1 heavy chain|chromobindin 8|epididymis secretory protein Li 270|epididymis secretory sperm binding protein|lipocortin II|placental anticoagulant protein IV|protein I	20210118	-
9606	303	ANXA2P1	-	ANX2L1|ANX2P1|LPC2A	HGNC:HGNC:538	4	4q31.3	annexin A2 pseudogene 1	pseudo	ANXA2P1	annexin A2 pseudogene 1	O	annexin II (lipocortin II) pseudogene 1	20201124	-
9606	304	ANXA2P2	-	ANX2L2|ANX2P2|LPC2B	HGNC:HGNC:539	9	9p13.3	annexin A2 pseudogene 2	pseudo	ANXA2P2	annexin A2 pseudogene 2	O	annexin II (lipocortin II) pseudogene 2	20210103	-
9606	305	ANXA2P3	-	ANX2L3|ANX2P3|LIP2|LPC2C	HGNC:HGNC:540	10	10q21.3	annexin A2 pseudogene 3	pseudo	ANXA2P3	annexin A2 pseudogene 3	O	annexin II (lipocortin II) pseudogene 3	20201124	-
9606	306	ANXA3	-	ANX3	MIM:106490|HGNC:HGNC:541|Ensembl:ENSG00000138772	4	4q21.21	annexin A3	protein-coding	ANXA3	annexin A3	O	annexin A3|35-alpha calcimedin|Annexin III (lipocortin III)|PAP-III|annexin III (lipocortin III, 1,2-cyclic-inositol-phosphate phosphodiesterase, placental anticoagulant protein III, calcimedin 35-alpha)|annexin-3|calcimedin 35-alpha|inositol 1,2-cyclic phosphate 2-phosphohydrolase|lipocortin III|placental anticoagulant protein III	20201213	-
9606	307	ANXA4	-	ANX4|HEL-S-274|P32.5|PAP-II|PIG28|PP4-X|ZAP36	MIM:106491|HGNC:HGNC:542|Ensembl:ENSG00000196975	2	2p13.3	annexin A4	protein-coding	ANXA4	annexin A4	O	annexin A4|35-beta calcimedin|annexin IV (placental anticoagulant protein II)|annexin-4|carbohydrate-binding protein p33/p41|chromobindin-4|endonexin I|epididymis secretory protein Li 274|lipocortin IV|placental anticoagulant protein II|proliferation-inducing gene 28|proliferation-inducing protein 28|protein II	20201124	-
9606	308	ANXA5	-	ANX5|ENX2|HEL-S-7|PP4|RPRGL3	MIM:131230|HGNC:HGNC:543|Ensembl:ENSG00000164111	4	4q27	annexin A5	protein-coding	ANXA5	annexin A5	O	annexin A5|CBP-I|PAP-I|VAC-alpha|anchorin CII|annexin V|annexin-5|calphobindin I|endonexin II|epididymis secretory protein Li 7|lipocortin V|placental anticoagulant protein 4|placental anticoagulant protein I|thromboplastin inhibitor|vascular anticoagulant-alpha	20201227	-
9606	309	ANXA6	-	ANX6|CBP68|CPB-II|p68|p70	MIM:114070|HGNC:HGNC:544|Ensembl:ENSG00000197043	5	5q33.1	annexin A6	protein-coding	ANXA6	annexin A6	O	annexin A6|67 kDa calelectrin|annexin VI (p68)|annexin-6|calcium-binding protein p68|calelectrin|calphobindin II|chromobindin-20|lipocortin VI|testis secretory sperm-binding protein Li 198a	20201206	-
9606	310	ANXA7	-	ANX7|SNX|SYNEXIN	MIM:186360|HGNC:HGNC:545|Ensembl:ENSG00000138279	10	10q22.2	annexin A7	protein-coding	ANXA7	annexin A7	O	annexin A7|annexin VII|annexin-7	20201213	-
9606	311	ANXA11	-	ALS23|ANX11|CAP-50|CAP50	MIM:602572|HGNC:HGNC:535|Ensembl:ENSG00000122359	10	10q22.3	annexin A11	protein-coding	ANXA11	annexin A11	O	annexin A11|56 kDa autoantigen|annexin XI|annexin-11|calcyclin-associated annexin 50|epididymis secretory sperm binding protein	20201213	-
9606	312	ANXA13	-	ANX13|ISA	MIM:602573|HGNC:HGNC:536|Ensembl:ENSG00000104537	8	8q24.13	annexin A13	protein-coding	ANXA13	annexin A13	O	annexin A13|annexin XIII|annexin, intestine-specific|annexin-13|intestine-specific annexin	20201124	-
9606	313	AOAH	-	-	MIM:102593|HGNC:HGNC:548|Ensembl:ENSG00000136250	7	7p14.2	acyloxyacyl hydrolase	protein-coding	AOAH	acyloxyacyl hydrolase	O	acyloxyacyl hydrolase|acyloxyacyl hydrolase (neutrophil)	20201213	-
9606	314	AOC2	-	DAO2|RAO|SSAO	MIM:602268|HGNC:HGNC:549|Ensembl:ENSG00000131480	17	17q21.31	amine oxidase copper containing 2	protein-coding	AOC2	amine oxidase copper containing 2	O	retina-specific copper amine oxidase|amine oxidase, copper containing 2 (retina-specific)|semicarbazide-sensitive amine oxidase	20201124	-
9606	316	AOX1	-	AO|AOH1	MIM:602841|HGNC:HGNC:553|Ensembl:ENSG00000138356	2	2q33.1	aldehyde oxidase 1	protein-coding	AOX1	aldehyde oxidase 1	O	aldehyde oxidase|azaheterocycle hydroxylase	20210114	-
9606	317	APAF1	-	APAF-1|CED4	MIM:602233|HGNC:HGNC:576|Ensembl:ENSG00000120868	12	12q23.1	apoptotic peptidase activating factor 1	protein-coding	APAF1	apoptotic peptidase activating factor 1	O	apoptotic protease-activating factor 1	20210103	-
9606	318	NUDT2	-	APAH1	MIM:602852|HGNC:HGNC:8049|Ensembl:ENSG00000164978	9	9p13.3	nudix hydrolase 2	protein-coding	NUDT2	nudix hydrolase 2	O	bis(5'-nucleosyl)-tetraphosphatase [asymmetrical]|Ap4A hydrolase 1|Ap4Aase|bis(5'-nucleosyl)-tetraphosphatase (asymmetrical)|diadenosine 5',5'''-P1,P4-tetraphosphate asymmetrical hydrolase|diadenosine 5',5''-P1,P4-tetraphosphate pyrophosphohydrolase|diadenosine tetraphosphatase|nucleoside diphosphate-linked moiety X motif 2|nudix (nucleoside diphosphate linked moiety X)-type motif 2|nudix motif 2	20201206	-
9606	319	APOF	-	Apo-F|LTIP	MIM:107760|HGNC:HGNC:615|Ensembl:ENSG00000175336	12	12q13.3	apolipoprotein F	protein-coding	APOF	apolipoprotein F	O	apolipoprotein F|lipid transfer inhibitor protein	20201124	-
9606	320	APBA1	-	D9S411E|LIN10|MINT1|X11|X11A|X11ALPHA	MIM:602414|HGNC:HGNC:578|Ensembl:ENSG00000107282	9	9q21.12	amyloid beta precursor protein binding family A member 1	protein-coding	APBA1	amyloid beta precursor protein binding family A member 1	O	amyloid-beta A4 precursor protein-binding family A member 1|adapter protein X11alpha|adaptor protein X11alpha|amyloid beta (A4) precursor protein-binding, family A, member 1 (X11)|mint-1|neuron-specific X11 protein|neuronal munc18-1-interacting protein 1|phosphotyrosine-binding/-interacting domain (PTB)-bearing protein	20201213	-
9606	321	APBA2	-	D15S1518E|HsT16821|LIN-10|MGC:14091|MINT2|X11-BETA|X11L	MIM:602712|HGNC:HGNC:579|Ensembl:ENSG00000034053	15	15q13.1	amyloid beta precursor protein binding family A member 2	protein-coding	APBA2	amyloid beta precursor protein binding family A member 2	O	amyloid-beta A4 precursor protein-binding family A member 2|X11-like protein|adapter protein X11beta|amyloid beta (A4) precursor protein-binding, family A, member 2 (X11-like)|mint-2|neuron-specific X11L protein|neuronal munc18-1-interacting protein 2|phosphotyrosine-binding/-interacting domain (PTB)-bearing protein	20201213	-
9606	322	APBB1	-	FE65|MGC:9072|RIR	MIM:602709|HGNC:HGNC:581|Ensembl:ENSG00000166313	11	11p15.4	amyloid beta precursor protein binding family B member 1	protein-coding	APBB1	amyloid beta precursor protein binding family B member 1	O	amyloid-beta A4 precursor protein-binding family B member 1|adaptor protein FE65a2|amyloid beta (A4) precursor protein-binding, family B, member 1 (Fe65)|stat-like protein	20201213	-
9606	323	APBB2	-	FE65L|FE65L1	MIM:602710|HGNC:HGNC:582|Ensembl:ENSG00000163697	4	4p14-p13	amyloid beta precursor protein binding family B member 2	protein-coding	APBB2	amyloid beta precursor protein binding family B member 2	O	amyloid-beta A4 precursor protein-binding family B member 2|Fe65-like 1|protein Fe65-like 1	20201213	-
9606	324	APC	-	BTPS2|DESMD|DP2|DP2.5|DP3|GS|PPP1R46	MIM:611731|HGNC:HGNC:583|Ensembl:ENSG00000134982	5	5q22.2	APC regulator of WNT signaling pathway	protein-coding	APC	APC regulator of WNT signaling pathway	O	adenomatous polyposis coli protein|APC, WNT signaling pathway regulator|WNT signaling pathway regulator|adenomatosis polyposis coli tumor suppressor|adenomatous polyposis coli (APC)|deleted in polyposis 2.5|epididymis secretory sperm binding protein|protein phosphatase 1, regulatory subunit 46|truncated adenomatosis polyposis coli	20210103	-
9606	325	APCS	-	HEL-S-92n|PTX2|SAP	MIM:104770|HGNC:HGNC:584|Ensembl:ENSG00000132703	1	1q23.2	amyloid P component, serum	protein-coding	APCS	amyloid P component, serum	O	serum amyloid P-component|9.5S alpha-1-glycoprotein|epididymis secretory sperm binding protein Li 92n|pentaxin-related|pentraxin-2|pentraxin-related	20201124	-
9606	326	AIRE	-	AIRE1|APECED|APS1|APSI|PGA1	MIM:607358|HGNC:HGNC:360|Ensembl:ENSG00000160224	21	21q22.3	autoimmune regulator	protein-coding	AIRE	autoimmune regulator	O	autoimmune regulator|autoimmune polyendocrinopathy candidiasis ectodermal dystrophy protein	20201213	-
9606	327	APEH	-	AARE|ACPH|APH|D3F15S2|D3S48E|DNF15S2|OPH	MIM:102645|HGNC:HGNC:586|Ensembl:ENSG00000164062	3	3p21.31	acylaminoacyl-peptide hydrolase	protein-coding	APEH	acylaminoacyl-peptide hydrolase	O	acylamino-acid-releasing enzyme|N-acylaminoacyl-peptide hydrolase|acyl-peptide hydrolase|acylaminoacyl-peptidase|oxidized protein hydrolase	20210103	-
9606	328	APEX1	-	APE|APE1|APEN|APEX|APX|HAP1|REF1	MIM:107748|HGNC:HGNC:587|Ensembl:ENSG00000100823	14	14q11.2	apurinic/apyrimidinic endodeoxyribonuclease 1	protein-coding	APEX1	apurinic/apyrimidinic endodeoxyribonuclease 1	O	DNA-(apurinic or apyrimidinic site) endonuclease|AP endonuclease class I|AP lyase|APEX nuclease (multifunctional DNA repair enzyme) 1|DNA-(apurinic or apyrimidinic site) lyase|apurinic-apyrimidinic endonuclease 1|apurinic/apyrimidinic (abasic) endonuclease|deoxyribonuclease (apurinic or apyrimidinic)|protein REF-1|redox factor-1	20210114	-
9606	329	BIRC2	-	API1|HIAP2|Hiap-2|MIHB|RNF48|c-IAP1|cIAP1	MIM:601712|HGNC:HGNC:590|Ensembl:ENSG00000110330	11	11q22.2	baculoviral IAP repeat containing 2	protein-coding	BIRC2	baculoviral IAP repeat containing 2	O	baculoviral IAP repeat-containing protein 2|IAP homolog B|IAP-2|NFR2-TRAF signalling complex protein|RING finger protein 48|RING-type E3 ubiquitin transferase BIRC2|TNFR2-TRAF-signaling complex protein 2|apoptosis inhibitor 1|cellular inhibitor of apoptosis 1|inhibitor of apoptosis protein 2	20210110	-
9606	330	BIRC3	-	AIP1|API2|CIAP2|HAIP1|HIAP1|IAP-1|MALT2|MIHC|RNF49|c-IAP2	MIM:601721|HGNC:HGNC:591|Ensembl:ENSG00000023445	11	11q22.2	baculoviral IAP repeat containing 3	protein-coding	BIRC3	baculoviral IAP repeat containing 3	O	baculoviral IAP repeat-containing protein 3|IAP homolog C|RING finger protein 49|RING-type E3 ubiquitin transferase BIRC3|TNFR2-TRAF signaling complex protein|TNFR2-TRAF-signaling complex protein 1|apoptosis inhibitor 2|cellular inhibitor of apoptosis 2|inhibitor of apoptosis protein 1|mammalian IAP homolog C	20210123	-
9606	331	XIAP	-	API3|BIRC4|IAP-3|ILP1|MIHA|XLP2|hIAP-3|hIAP3	MIM:300079|HGNC:HGNC:592|Ensembl:ENSG00000101966	X	Xq25	X-linked inhibitor of apoptosis	protein-coding	XIAP	X-linked inhibitor of apoptosis	O	E3 ubiquitin-protein ligase XIAP|IAP-like protein 1|RING-type E3 ubiquitin transferase XIAP|X-linked IAP|X-linked inhibitor of apoptosis, E3 ubiquitin protein ligase|baculoviral IAP repeat-containing protein 4|inhibitor of apoptosis protein 3	20201219	-
9606	332	BIRC5	-	API4|EPR-1	MIM:603352|HGNC:HGNC:593|Ensembl:ENSG00000089685	17	17q25.3	baculoviral IAP repeat containing 5	protein-coding	BIRC5	baculoviral IAP repeat containing 5	O	baculoviral IAP repeat-containing protein 5|apoptosis inhibitor 4|apoptosis inhibitor survivin|survivin variant 3 alpha	20210118	-
9606	333	APLP1	-	APLP	MIM:104775|HGNC:HGNC:597|Ensembl:ENSG00000105290	19	19q13.12	amyloid beta precursor like protein 1	protein-coding	APLP1	amyloid beta precursor like protein 1	O	amyloid-like protein 1|amyloid beta (A4) precursor-like protein 1|amyloid precursor-like protein 1	20201213	-
9606	334	APLP2	-	APLP-2|APPH|APPL2|CDEBP	MIM:104776|HGNC:HGNC:598|Ensembl:ENSG00000084234	11	11q24.3	amyloid beta precursor like protein 2	protein-coding	APLP2	amyloid beta precursor like protein 2	O	amyloid-like protein 2|CDEI box-binding protein|amyloid beta (A4) precursor-like protein 2|amyloid precursor protein homolog HSD-2|testicular tissue protein Li 23	20201206	-
9606	335	APOA1	-	HPALP2|apo(a)	MIM:107680|HGNC:HGNC:600|Ensembl:ENSG00000118137	11	11q23.3	apolipoprotein A1	protein-coding	APOA1	apolipoprotein A1	O	apolipoprotein A-I|apo-AI|epididymis secretory sperm binding protein	20210123	-
9606	336	APOA2	-	Apo-AII|ApoA-II|apoAII	MIM:107670|HGNC:HGNC:601|Ensembl:ENSG00000158874	1	1q23.3	apolipoprotein A2	protein-coding	APOA2	apolipoprotein A2	O	apolipoprotein A-II	20210110	-
9606	337	APOA4	-	-	MIM:107690|HGNC:HGNC:602|Ensembl:ENSG00000110244	11	11q23.3	apolipoprotein A4	protein-coding	APOA4	apolipoprotein A4	O	apolipoprotein A-IV|apo-AIV|apoA-IV	20201124	-
9606	338	APOB	-	FCHL2|FLDB|LDLCQ4|apoB-100|apoB-48	MIM:107730|HGNC:HGNC:603|Ensembl:ENSG00000084674	2	2p24.1	apolipoprotein B	protein-coding	APOB	apolipoprotein B	O	apolipoprotein B-100|apolipoprotein B (including Ag(x) antigen)|apolipoprotein B48	20210103	-
9606	339	APOBEC1	-	APOBEC-1|BEDP|CDAR1|HEPR	MIM:600130|HGNC:HGNC:604|Ensembl:ENSG00000111701	12	12p13.31	apolipoprotein B mRNA editing enzyme catalytic subunit 1	protein-coding	APOBEC1	apolipoprotein B mRNA editing enzyme catalytic subunit 1	O	C->U-editing enzyme APOBEC-1|apolipoprotein B mRNA editing enzyme complex-1|apolipoprotein B mRNA editing enzyme, catalytic polypeptide 1|apolipoprotein B mRNA-editing enzyme 1|mRNA(cytosine(6666)) deaminase 1	20201213	-
9606	341	APOC1	-	Apo-CI|ApoC-I|apo-CIB|apoC-IB	MIM:107710|HGNC:HGNC:607|Ensembl:ENSG00000130208	19	19q13.32	apolipoprotein C1	protein-coding	APOC1	apolipoprotein C1	O	apolipoprotein C-I	20210118	-
9606	342	APOC1P1	-	-	HGNC:HGNC:608|Ensembl:ENSG00000214855	19	19q13.32	apolipoprotein C1 pseudogene 1	pseudo	APOC1P1	apolipoprotein C1 pseudogene 1	O	apolipoprotein C-I pseudogene 1|lincRNA-APOC1P1-3	20201124	-
9606	343	AQP8	-	AQP-8	MIM:603750|HGNC:HGNC:642|Ensembl:ENSG00000103375	16	16p12.1	aquaporin 8	protein-coding	AQP8	aquaporin 8	O	aquaporin-8	20201227	-
9606	344	APOC2	-	APO-CII|APOC-II	MIM:608083|HGNC:HGNC:609|Ensembl:ENSG00000234906	19	19q13.32	apolipoprotein C2	protein-coding	APOC2	apolipoprotein C2	O	apolipoprotein C-II	20201221	-
9606	345	APOC3	-	APOCIII	MIM:107720|HGNC:HGNC:610|Ensembl:ENSG00000110245	11	11q23.3	apolipoprotein C3	protein-coding	APOC3	apolipoprotein C3	O	apolipoprotein C-III	20201227	-
9606	346	APOC4	-	APO-CIV|APOC-IV	MIM:600745|HGNC:HGNC:611|Ensembl:ENSG00000267467	19	19q13.32	apolipoprotein C4	protein-coding	APOC4	apolipoprotein C4	O	apolipoprotein C-IV	20201221	-
9606	347	APOD	-	-	MIM:107740|HGNC:HGNC:612|Ensembl:ENSG00000189058	3	3q29	apolipoprotein D	protein-coding	APOD	apolipoprotein D	O	apolipoprotein D|apo-D	20201206	-
9606	348	APOE	-	AD2|APO-E|ApoE4|LDLCQ5|LPG	MIM:107741|HGNC:HGNC:613|Ensembl:ENSG00000130203	19	19q13.32	apolipoprotein E	protein-coding	APOE	apolipoprotein E	O	apolipoprotein E|apolipoprotein E3	20210118	-
9606	350	APOH	-	B2G1|B2GP1|BG	MIM:138700|HGNC:HGNC:616|Ensembl:ENSG00000091583	17	17q24.2	apolipoprotein H	protein-coding	APOH	apolipoprotein H	O	beta-2-glycoprotein 1|APC inhibitor|B2GPI|activated protein C-binding protein|anticardiolipin cofactor|apo-H|apolipoprotein H (beta-2-glycoprotein I)|beta(2)GPI|epididymis secretory sperm binding protein	20210118	-
9606	351	APP	-	AAA|ABETA|ABPP|AD1|APPI|CTFgamma|CVAP|PN-II|PN2|preA4	MIM:104760|HGNC:HGNC:620|Ensembl:ENSG00000142192	21	21q21.3	amyloid beta precursor protein	protein-coding	APP	amyloid beta precursor protein	O	amyloid-beta precursor protein|alzheimer disease amyloid protein|amyloid beta (A4) precursor protein|amyloid beta A4 protein|amyloid precursor protein|beta-amyloid peptide|beta-amyloid peptide(1-40)|beta-amyloid peptide(1-42)|beta-amyloid precursor protein|cerebral vascular amyloid peptide|peptidase nexin-II|protease nexin-II|testicular tissue protein Li 2	20210123	-
9606	353	APRT	-	AMP|APRTD	MIM:102600|HGNC:HGNC:626|Ensembl:ENSG00000198931	16	16q24.3	adenine phosphoribosyltransferase	protein-coding	APRT	adenine phosphoribosyltransferase	O	adenine phosphoribosyltransferase|AMP diphosphorylase|AMP pyrophosphorylase|transphosphoribosidase	20201206	-
9606	354	KLK3	-	APS|KLK2A1|PSA|hK3	MIM:176820|HGNC:HGNC:6364|Ensembl:ENSG00000142515	19	19q13.33	kallikrein related peptidase 3	protein-coding	KLK3	kallikrein related peptidase 3	O	prostate-specific antigen|P-30 antigen|gamma-seminoprotein|kallikrein-3|semenogelase|seminin	20201124	-
9606	355	FAS	-	ALPS1A|APO-1|APT1|CD95|FAS1|FASTM|TNFRSF6	MIM:134637|HGNC:HGNC:11920|Ensembl:ENSG00000026103	10	10q23.31	Fas cell surface death receptor	protein-coding	FAS	Fas cell surface death receptor	O	tumor necrosis factor receptor superfamily member 6|APO-1 cell surface antigen|CD95 antigen|FASLG receptor|Fas (TNF receptor superfamily, member 6)|Fas AMA|TNF receptor superfamily member 6|apoptosis antigen 1|apoptosis signaling receptor FAS|apoptosis-mediating surface antigen FAS|mutant tumor necrosis receptor superfamily member 6|tumor necrosis factor receptor superfamily, member 6	20210118	-
9606	356	FASLG	-	ALPS1B|APT1LG1|APTL|CD178|CD95-L|CD95L|FASL|TNFSF6|TNLG1A	MIM:134638|HGNC:HGNC:11936|Ensembl:ENSG00000117560	1	1q24.3	Fas ligand	protein-coding	FASLG	Fas ligand	O	tumor necrosis factor ligand superfamily member 6|CD95 ligand|Fas ligand (TNF superfamily, member 6)|apoptosis (APO-1) antigen ligand 1|apoptosis antigen ligand|fas antigen ligand|mutant tumor necrosis factor family member 6|tumor necrosis factor ligand 1A	20201213	-
9606	357	SHROOM2	-	APXL|HSAPXL	MIM:300103|HGNC:HGNC:630|Ensembl:ENSG00000146950	X	Xp22.2	shroom family member 2	protein-coding	SHROOM2	shroom family member 2	O	protein Shroom2|APX homolog of Xenopus|apical-like protein	20201124	-
9606	358	AQP1	-	AQP-CHIP|CHIP28|CO	MIM:107776|HGNC:HGNC:633|Ensembl:ENSG00000240583	7	7p14.3	aquaporin 1 (Colton blood group)	protein-coding	AQP1	aquaporin 1 (Colton blood group)	O	aquaporin-1|Colton blood group antigen|aquaporin 1 (channel-forming integral protein, 28kDa, CO blood group)|aquaporin 1, Colton blood group antigen|aquaporin-CHIP|channel-like integral membrane protein, 28-kDa|urine water channel|water channel protein for red blood cells and kidney proximal tubule	20210118	-
9606	359	AQP2	-	AQP-CD|WCH-CD	MIM:107777|HGNC:HGNC:634|Ensembl:ENSG00000167580	12	12q13.12	aquaporin 2	protein-coding	AQP2	aquaporin 2	O	aquaporin-2|ADH water channel|AQP-2|aquaporin 2 (collecting duct)|aquaporin-CD|collecting duct water channel protein|water channel protein for renal collecting duct|water-channel aquaporin 2	20210118	-
9606	360	AQP3	-	AQP-3|GIL	MIM:600170|HGNC:HGNC:636|Ensembl:ENSG00000165272	9	9p13.3	aquaporin 3 (Gill blood group)	protein-coding	AQP3	aquaporin 3 (Gill blood group)	O	aquaporin-3|aquaglyceroporin-3|aquaporin 3 (GIL blood group)	20201220	-
9606	361	AQP4	-	MIWC|WCH4	MIM:600308|HGNC:HGNC:637|Ensembl:ENSG00000171885	18	18q11.2	aquaporin 4	protein-coding	AQP4	aquaporin 4	O	aquaporin-4|aquaporin type4|mercurial-insensitive water channel	20201220	-
9606	362	AQP5	-	AQP-5|PPKB	MIM:600442|HGNC:HGNC:638|Ensembl:ENSG00000161798	12	12q13.12	aquaporin 5	protein-coding	AQP5	aquaporin 5	O	aquaporin-5	20201206	-
9606	363	AQP6	-	AQP2L|KID	MIM:601383|HGNC:HGNC:639|Ensembl:ENSG00000086159	12	12q13.12	aquaporin 6	protein-coding	AQP6	aquaporin 6	O	aquaporin-6|AQP-6|aquaporin 2-like, kidney specific|aquaporin-6, kidney specific|hKID|kidney-specific aquaporin	20201124	-
9606	364	AQP7	-	AQP7L|AQPap|GLYCQTL	MIM:602974|HGNC:HGNC:640|Ensembl:ENSG00000165269	9	9p13.3	aquaporin 7	protein-coding	AQP7	aquaporin 7	O	aquaporin-7|aquaglyceroporin-7|aquaporin adipose	20201217	-
9606	366	AQP9	-	AQP-9|HsT17287|SSC1|T17287	MIM:602914|HGNC:HGNC:643|Ensembl:ENSG00000103569	15	15q21.3	aquaporin 9	protein-coding	AQP9	aquaporin 9	O	aquaporin-9|aquaglyceroporin-9|small solute channel 1	20201124	-
9606	367	AR	-	AIS|AR8|DHTR|HUMARA|HYSP1|KD|NR3C4|SBMA|SMAX1|TFM	MIM:313700|HGNC:HGNC:644|Ensembl:ENSG00000169083	X	Xq12	androgen receptor	protein-coding	AR	androgen receptor	O	androgen receptor|dihydrotestosterone receptor|nuclear receptor subfamily 3 group C member 4	20210123	-
9606	368	ABCC6	-	ABC34|ARA|EST349056|GACI2|MLP1|MOAT-E|MOATE|MRP6|PXE|PXE1|URG7	MIM:603234|HGNC:HGNC:57|Ensembl:ENSG00000091262	16	16p13.11	ATP binding cassette subfamily C member 6	protein-coding	ABCC6	ATP binding cassette subfamily C member 6	O	multidrug resistance-associated protein 6|URG7 protein|ATP-binding cassette, sub-family C (CFTR/MRP), member 6|anthracycline resistance-associated protein|multi-specific organic anion transporter E	20210120	-
9606	369	ARAF	-	A-RAF|ARAF1|PKS2|RAFA1	MIM:311010|HGNC:HGNC:646|Ensembl:ENSG00000078061	X	Xp11.3	A-Raf proto-oncogene, serine/threonine kinase	protein-coding	ARAF	A-Raf proto-oncogene, serine/threonine kinase	O	serine/threonine-protein kinase A-Raf|A-Raf proto-oncogene serine/threonine-protein kinase|Oncogene ARAF1|Ras-binding protein DA-Raf|proto-oncogene A-Raf-1|proto-oncogene Pks|v-raf murine sarcoma 3611 viral oncogene homolog 1|v-raf murine sarcoma 3611 viral oncogene-like protein	20201213	-
9606	372	ARCN1	-	COPD|SRMMD	MIM:600820|HGNC:HGNC:649|Ensembl:ENSG00000095139	11	11q23.3	archain 1	protein-coding	ARCN1	archain 1	O	coatomer subunit delta|COPI coat complex subunit delta|archain vesicle transport protein 1|coatomer delta subunit|coatomer protein complex, subunit delta|coatomer protein delta-COP|delta-COP|delta-coat protein	20210103	-
9606	373	TRIM23	-	ARD1|ARFD1|RNF46	MIM:601747|HGNC:HGNC:660|Ensembl:ENSG00000113595	5	5q12.3	tripartite motif containing 23	protein-coding	TRIM23	tripartite motif containing 23	O	E3 ubiquitin-protein ligase TRIM23|ADP-ribosylation factor domain protein 1, 64kDa|ADP-ribosylation factor domain-containing protein 1|ARF domain protein 1|GTP-binding protein ARD-1|RING finger protein 46|RING-type E3 ubiquitin transferase TRIM23|tripartite motif protein TRIM23|tripartite motif-containing protein 23	20201213	-
9606	374	AREG	-	AR|AREGB|CRDGF|SDGF	MIM:104640|HGNC:HGNC:651|Ensembl:ENSG00000109321	4	4q13.3	amphiregulin	protein-coding	AREG	amphiregulin	O	amphiregulin|amphiregulin B|colorectum cell-derived growth factor|schwannoma-derived growth factor	20201213	-
9606	375	ARF1	-	PVNH8	MIM:103180|HGNC:HGNC:652|Ensembl:ENSG00000143761	1	1q42.13	ADP ribosylation factor 1	protein-coding	ARF1	ADP ribosylation factor 1	O	ADP-ribosylation factor 1	20210123	-
9606	377	ARF3	-	-	MIM:103190|HGNC:HGNC:654|Ensembl:ENSG00000134287	12	12q13.12	ADP ribosylation factor 3	protein-coding	ARF3	ADP ribosylation factor 3	O	ADP-ribosylation factor 3|small GTP binding protein	20210103	-
9606	378	ARF4	-	ARF2	MIM:601177|HGNC:HGNC:655|Ensembl:ENSG00000168374	3	3p14.3	ADP ribosylation factor 4	protein-coding	ARF4	ADP ribosylation factor 4	O	ADP-ribosylation factor 4|ADP-ribosylation factor 2	20210103	-
9606	379	ARL4D	-	ARF4L|ARL6	MIM:600732|HGNC:HGNC:656|Ensembl:ENSG00000175906	17	17q21.31	ADP ribosylation factor like GTPase 4D	protein-coding	ARL4D	ADP ribosylation factor like GTPase 4D	O	ADP-ribosylation factor-like protein 4D|ADP-ribosylation factor-like 4D|ADP-ribosylation factor-like 6|ADP-ribosylation factor-like protein 4L	20201124	-
9606	380	ARF4P1	-	ARF4P	HGNC:HGNC:657	9	9q34.2	ADP ribosylation factor 4 pseudogene 1	pseudo	ARF4P1	ADP ribosylation factor 4 pseudogene 1	O	ADP-ribosylation factor 4 pseudogene	20201124	-
9606	381	ARF5	-	-	MIM:103188|HGNC:HGNC:658|Ensembl:ENSG00000004059	7	7q32.1	ADP ribosylation factor 5	protein-coding	ARF5	ADP ribosylation factor 5	O	ADP-ribosylation factor 5	20201128	-
9606	382	ARF6	-	-	MIM:600464|HGNC:HGNC:659|Ensembl:ENSG00000165527	14	14q21.3	ADP ribosylation factor 6	protein-coding	ARF6	ADP ribosylation factor 6	O	ADP-ribosylation factor 6	20210103	-
9606	383	ARG1	-	-	MIM:608313|HGNC:HGNC:663|Ensembl:ENSG00000118520	6	6q23.2	arginase 1	protein-coding	ARG1	arginase 1	O	arginase-1|arginase, liver|liver-type arginase|type I arginase	20201220	-
9606	384	ARG2	-	-	MIM:107830|HGNC:HGNC:664|Ensembl:ENSG00000081181	14	14q24.1	arginase 2	protein-coding	ARG2	arginase 2	O	arginase-2, mitochondrial|L-arginine amidinohydrolase|L-arginine ureahydrolase|arginase II|arginase, type II|kidney arginase|kidney-type arginase|non-hepatic arginase|nonhepatic arginase|type II arginase	20201206	-
9606	387	RHOA	-	ARH12|ARHA|EDFAOB|RHO12|RHOH12	MIM:165390|HGNC:HGNC:667|Ensembl:ENSG00000067560	3	3p21.31	ras homolog family member A	protein-coding	RHOA	ras homolog family member A	O	transforming protein RhoA|Aplysia ras-related homolog 12|epididymis secretory sperm binding protein|oncogene RHO H12|small GTP binding protein RhoA	20210123	-
9606	388	RHOB	-	ARH6|ARHB|MST081|MSTP081|RHOH6	MIM:165370|HGNC:HGNC:668|Ensembl:ENSG00000143878	2	2p24.1	ras homolog family member B	protein-coding	RHOB	ras homolog family member B	O	rho-related GTP-binding protein RhoB|Aplysia RAS-related homolog 6|h6|oncogene RHO H6|ras homolog gene family, member B|rho cDNA clone 6	20201124	-
9606	389	RHOC	-	ARH9|ARHC|H9|RHOH9	MIM:165380|HGNC:HGNC:669|Ensembl:ENSG00000155366	1	1p13.2	ras homolog family member C	protein-coding	RHOC	ras homolog family member C	O	rho-related GTP-binding protein RhoC|RAS-related homolog 9|epididymis secretory sperm binding protein|oncogene RHO H9|ras homolog gene family, member C|rho cDNA clone 9|rhoC GTPase|small GTP binding protein RhoC	20201213	-
9606	390	RND3	-	ARHE|Rho8|RhoE|memB	MIM:602924|HGNC:HGNC:671|Ensembl:ENSG00000115963	2	2q23.3	Rho family GTPase 3	protein-coding	RND3	Rho family GTPase 3	O	rho-related GTP-binding protein RhoE|protein MemB|ras homolog gene family, member E|rho-related GTP-binding protein Rho8|small GTP binding protein Rho8	20201213	-
9606	391	RHOG	-	ARHG	MIM:179505|HGNC:HGNC:672|Ensembl:ENSG00000177105	11	11p15.4	ras homolog family member G	protein-coding	RHOG	ras homolog family member G	O	rho-related GTP-binding protein RhoG|ras homolog gene family, member G (rho G)	20201220	-
9606	392	ARHGAP1	-	CDC42GAP|RHOGAP|RHOGAP1|p50rhoGAP	MIM:602732|HGNC:HGNC:673|Ensembl:ENSG00000175220	11	11p11.2	Rho GTPase activating protein 1	protein-coding	ARHGAP1	Rho GTPase activating protein 1	O	rho GTPase-activating protein 1|CDC42 GTPase-activating protein|GTPase-activating protein rhoGAP|GTPase-activating protein rhoOGAP|GTPase-activating protein, Rho, 1|rho-related small GTPase protein activator|rho-type GTPase-activating protein 1	20201124	-
9606	393	ARHGAP4	-	C1|RGC1|RhoGAP4|SrGAP4|p115	MIM:300023|HGNC:HGNC:674|Ensembl:ENSG00000089820	X	Xq28	Rho GTPase activating protein 4	protein-coding	ARHGAP4	Rho GTPase activating protein 4	O	rho GTPase-activating protein 4|Rho-GAP hematopoietic protein C1|rho-type GTPase-activating protein 4	20210118	-
9606	394	ARHGAP5	-	GFI2|RhoGAP5|p190-B|p190BRhoGAP	MIM:602680|HGNC:HGNC:675|Ensembl:ENSG00000100852	14	14q12	Rho GTPase activating protein 5	protein-coding	ARHGAP5	Rho GTPase activating protein 5	O	rho GTPase-activating protein 5|growth factor independent 2|p100 RasGAP-associated p105 protein|p105 RhoGAP|rho-type GTPase-activating protein 5	20201213	-
9606	395	ARHGAP6	-	RHOGAP6|RHOGAPX-1	MIM:300118|HGNC:HGNC:676|Ensembl:ENSG00000047648	X	Xp22.2	Rho GTPase activating protein 6	protein-coding	ARHGAP6	Rho GTPase activating protein 6	O	rho GTPase-activating protein 6|Rho-type GTPase-activating protein RhoGAPX-1|rho-type GTPase-activating protein 6	20201124	-
9606	396	ARHGDIA	-	GDIA1|HEL-S-47e|NPHS8|RHOGDI|RHOGDI-1	MIM:601925|HGNC:HGNC:678|Ensembl:ENSG00000141522	17	17q25.3	Rho GDP dissociation inhibitor alpha	protein-coding	ARHGDIA	Rho GDP dissociation inhibitor alpha	O	rho GDP-dissociation inhibitor 1|GDP-dissociation inhibitor, aplysia RAS-related 1|Rho GDP dissociation inhibitor (GDI) alpha|epididymis secretory sperm binding protein Li 47e	20201213	-
9606	397	ARHGDIB	-	D4|GDIA2|GDID4|LYGDI|Ly-GDI|RAP1GN1|RhoGDI2	MIM:602843|HGNC:HGNC:679|Ensembl:ENSG00000111348	12	12p12.3	Rho GDP dissociation inhibitor beta	protein-coding	ARHGDIB	Rho GDP dissociation inhibitor beta	O	rho GDP-dissociation inhibitor 2|Rho GDI 2|Rho GDP dissociation inhibitor (GDI) beta|rho-GDI beta	20201213	-
9606	398	ARHGDIG	-	RHOGDI-3	MIM:602844|HGNC:HGNC:680|Ensembl:ENSG00000242173	16	16p13.3	Rho GDP dissociation inhibitor gamma	protein-coding	ARHGDIG	Rho GDP dissociation inhibitor gamma	O	rho GDP-dissociation inhibitor 3|Rho GDP dissociation inhibitor (GDI) gamma|RhoGDI gamma|rho GDI 3|rho-GDI gamma	20201213	-
9606	399	RHOH	-	ARHH|TTF	MIM:602037|HGNC:HGNC:686|Ensembl:ENSG00000168421	4	4p14	ras homolog family member H	protein-coding	RHOH	ras homolog family member H	O	rho-related GTP-binding protein RhoH|GTP-binding protein TTF|TTF, translocation three four|ras homolog gene family, member H	20210123	-
9606	400	ARL1	-	ARFL1	MIM:603425|HGNC:HGNC:692|Ensembl:ENSG00000120805	12	12q23.2	ADP ribosylation factor like GTPase 1	protein-coding	ARL1	ADP ribosylation factor like GTPase 1	O	ADP-ribosylation factor-like protein 1|ADP-ribosylation factor-like 1	20210103	-
9606	401	PHOX2A	-	ARIX|CFEOM2|FEOM2|NCAM2|PMX2A	MIM:602753|HGNC:HGNC:691|Ensembl:ENSG00000165462	11	11q13.4	paired like homeobox 2A	protein-coding	PHOX2A	paired like homeobox 2A	O	paired mesoderm homeobox protein 2A|ARIX1 homeodomain protein|aristaless homeobox homolog|aristaless homeobox protein homolog|arix homeodomain protein	20201213	-
9606	402	ARL2	-	ARFL2|MRCS1	MIM:601175|HGNC:HGNC:693|Ensembl:ENSG00000213465	11	11q13.1	ADP ribosylation factor like GTPase 2	protein-coding	ARL2	ADP ribosylation factor like GTPase 2	O	ADP-ribosylation factor-like protein 2|ADP-ribosylation factor-like 2	20210123	-
9606	403	ARL3	-	ARFL3|JBTS35|RP83	MIM:604695|HGNC:HGNC:694|Ensembl:ENSG00000138175	10	10q24.32	ADP ribosylation factor like GTPase 3	protein-coding	ARL3	ADP ribosylation factor like GTPase 3	O	ADP-ribosylation factor-like protein 3|ADP-ribosylation factor-like 3|ARF-like 3	20210123	-
9606	405	ARNT	-	HIF-1-beta|HIF-1beta|HIF1-beta|HIF1B|HIF1BETA|TANGO|bHLHe2	MIM:126110|HGNC:HGNC:700|Ensembl:ENSG00000143437	1	1q21.3	aryl hydrocarbon receptor nuclear translocator	protein-coding	ARNT	aryl hydrocarbon receptor nuclear translocator	O	aryl hydrocarbon receptor nuclear translocator|class E basic helix-loop-helix protein 2|dioxin receptor, nuclear translocator|hypoxia-inducible factor 1, beta subunit	20210103	-
9606	406	ARNTL	-	BMAL1|BMAL1c|JAP3|MOP3|PASD3|TIC|bHLHe5	MIM:602550|HGNC:HGNC:701|Ensembl:ENSG00000133794	11	11p15.3	aryl hydrocarbon receptor nuclear translocator like	protein-coding	ARNTL	aryl hydrocarbon receptor nuclear translocator like	O	aryl hydrocarbon receptor nuclear translocator-like protein 1|ARNT-like protein 1, brain and muscle|PAS domain containing 3|PAS domain-containing protein 3|bHLH-PAS protein JAP3|basic helix-loop-helix family member e5|basic-helix-loop-helix-PAS orphan MOP3|basic-helix-loop-helix-PAS protein MOP3|brain and muscle ARNT-like 1|class E basic helix-loop-helix protein 5|member of PAS protein 3|member o…	20210123	-
9606	407	ARR3	-	ARRX|MYP26|cArr	MIM:301770|HGNC:HGNC:710|Ensembl:ENSG00000120500	X	Xq13.1	arrestin 3	protein-coding	ARR3	arrestin 3	O	arrestin-C|C-arrestin|arrestin 3 retinal (X-arrestin)|arrestin 4|retinal cone arrestin-3	20210123	-
9606	408	ARRB1	-	ARB1|ARR1	MIM:107940|HGNC:HGNC:711|Ensembl:ENSG00000137486	11	11q13.4	arrestin beta 1	protein-coding	ARRB1	arrestin beta 1	O	beta-arrestin-1|arrestin 2|non-visual arrestin-2	20210118	-
9606	409	ARRB2	-	ARB2|ARR2|BARR2	MIM:107941|HGNC:HGNC:712|Ensembl:ENSG00000141480	17	17p13.2	arrestin beta 2	protein-coding	ARRB2	arrestin beta 2	O	beta-arrestin-2|arrestin 3|non-visual arrestin-3	20210103	-
9606	410	ARSA	-	ASA|MLD	MIM:607574|HGNC:HGNC:713|Ensembl:ENSG00000100299	22	22q13.33	arylsulfatase A	protein-coding	ARSA	arylsulfatase A	O	arylsulfatase A|cerebroside-sulfatase|epididymis secretory sperm binding protein	20201124	-
9606	411	ARSB	-	ASB|G4S|MPS6	MIM:611542|HGNC:HGNC:714|Ensembl:ENSG00000113273	5	5q14.1	arylsulfatase B	protein-coding	ARSB	arylsulfatase B	O	arylsulfatase B|N-acetylgalactosamine-4-sulfatase	20201124	-
9606	412	STS	-	ARSC|ARSC1|ASC|ES|SSDD|XLI	MIM:300747|HGNC:HGNC:11425|Ensembl:ENSG00000101846	X	Xp22.31	steroid sulfatase	protein-coding	STS	steroid sulfatase	O	steryl-sulfatase|arylsulfatase C|estrone sulfatase|steroid sulfatase (microsomal), isozyme S|steryl-sulfate sulfohydrolase	20201223	-
9606	413	ARSC2	-	ARSC	MIM:301780|HGNC:HGNC:716	X	-	arylsulfatase C, isozyme F	unknown	ARSC2	arylsulfatase C, isozyme F	O	Arylsulfatase C, f form	20190815	-
9606	414	ARSD	-	ASD	MIM:300002|HGNC:HGNC:717|Ensembl:ENSG00000006756	X	Xp22.33	arylsulfatase D	protein-coding	ARSD	arylsulfatase D	O	arylsulfatase D|testis tissue sperm-binding protein Li 39a	20201124	-
9606	415	ARSL	-	ARSE|ASE|CDPX|CDPX1|CDPXR	MIM:300180|HGNC:HGNC:719|Ensembl:ENSG00000157399	X	Xp22.33	arylsulfatase L	protein-coding	ARSL	arylsulfatase L	O	arylsulfatase L|arylsulfatase E (chondrodysplasia punctata 1)	20210104	-
9606	416	ARSF	-	ASF	MIM:300003|HGNC:HGNC:721|Ensembl:ENSG00000062096	X	Xp22.33	arylsulfatase F	protein-coding	ARSF	arylsulfatase F	O	arylsulfatase F	20201124	-
9606	417	ART1	-	ART2|ARTC1|CD296|RT6	MIM:601625|HGNC:HGNC:723|Ensembl:ENSG00000129744	11	11p15.4	ADP-ribosyltransferase 1	protein-coding	ART1	ADP-ribosyltransferase 1	O	GPI-linked NAD(P)(+)--arginine ADP-ribosyltransferase 1|ADP-ribosyltransferase 2|ADP-ribosyltransferase C2 and C3 toxin-like 1|mono(ADP-ribosyl)transferase 1	20201213	-
9606	418	ART2P	-	ART1P|RT6	HGNC:HGNC:724	11	11q13.4	ADP-ribosyltransferase 2, pseudogene	pseudo	ART2P	ADP-ribosyltransferase 2, pseudogene	O	ADP-ribosyltransferase 2 (RT6 antigen homolog, rat), pseudogene|ADP-ribosyltransferase 2 pseudogene (RT6 antigen homolog, rat)|RT6 antigen homolog	20201124	-
9606	419	ART3	-	ARTC3	MIM:603086|HGNC:HGNC:725|Ensembl:ENSG00000156219	4	4q21.1|4p15.1-p14	ADP-ribosyltransferase 3 (inactive)	protein-coding	ART3	ADP-ribosyltransferase 3 (inactive)	O	ecto-ADP-ribosyltransferase 3|ADP-ribosyltransferase C2 and C3 toxin-like 3|NAD(P)(+)--arginine ADP-ribosyltransferase 3|mono(ADP-ribosyl)transferase 3|mono-ADP-ribosyltransferase	20201213	-
9606	420	ART4	-	ARTC4|CD297|DO|DO/ART4|DOK1	MIM:110600|HGNC:HGNC:726|Ensembl:ENSG00000111339	12	12p12.3	ADP-ribosyltransferase 4 (inactive) (Dombrock blood group)	protein-coding	ART4	ADP-ribosyltransferase 4 (inactive) (Dombrock blood group)	O	ecto-ADP-ribosyltransferase 4|ADP-ribosyltransferase 4 (DO blood group)|ADP-ribosyltransferase 4 (Dombrock blood group)|ADP-ribosyltransferase C2 and C3 toxin-like 4|Do glycoprotein|Dombrock blood group carrier molecule|Dombrock glycoprotein|NAD(+)--protein-arginine ADP-ribosyltransferase 4|NAD(P)(+)--arginine ADP-ribosyltransferase 4|mono-ADP-ribosyltransferase 4|truncated Dombrock blood group p…	20201124	-
9606	421	ARVCF	-	-	MIM:602269|HGNC:HGNC:728|Ensembl:ENSG00000099889	22	22q11.21	ARVCF delta catenin family member	protein-coding	ARVCF	ARVCF delta catenin family member	O	armadillo repeat protein deleted in velo-cardio-facial syndrome|armadillo repeat gene deleted in velocardiofacial syndrome	20201206	-
9606	424	ARVD3	-	ARVD2	MIM:602086	14	14q12-q22	arrhythmogenic right ventricular dysplasia 3	unknown	-	-	-	-	20191002	-
9606	425	ARVD4	-	-	MIM:602087	2	2q32.1-q32.3	arrhythmogenic right ventricular dysplasia 4	unknown	-	-	-	-	20191002	-
9606	427	ASAH1	-	AC|ACDase|ASAH|PHP|PHP32|SMAPME	MIM:613468|HGNC:HGNC:735|Ensembl:ENSG00000104763	8	8p22	N-acylsphingosine amidohydrolase 1	protein-coding	ASAH1	N-acylsphingosine amidohydrolase 1	O	acid ceramidase|N-acylethanolamine hydrolase ASAH1|N-acylsphingosine amidohydrolase (acid ceramidase) 1|acid CDase|acylsphingosine deacylase|putative 32 kDa heart protein	20201213	-
9606	429	ASCL1	-	ASH1|HASH1|MASH1|bHLHa46	MIM:100790|HGNC:HGNC:738|Ensembl:ENSG00000139352	12	12q23.2	achaete-scute family bHLH transcription factor 1	protein-coding	ASCL1	achaete-scute family bHLH transcription factor 1	O	achaete-scute homolog 1|ASH-1|achaete scute protein|achaete-scute complex homolog 1|achaete-scute complex-like 1|class A basic helix-loop-helix protein 46	20210118	-
9606	430	ASCL2	-	ASH2|HASH2|MASH2|bHLHa45	MIM:601886|HGNC:HGNC:739|Ensembl:ENSG00000183734	11	11p15.5	achaete-scute family bHLH transcription factor 2	protein-coding	ASCL2	achaete-scute family bHLH transcription factor 2	O	achaete-scute homolog 2|achaete-scute complex homolog 2|achaete-scute complex-like 2|class A basic helix-loop-helix protein 45|mammalian achaete/scute homologue 2	20201124	-
9606	431	ASD1	-	-	MIM:108800	5	5p15.31	atrial septal defect 1	unknown	-	-	-	-	20191002	-
9606	432	ASGR1	-	ASGPR|ASGPR1|CLEC4H1|HL-1	MIM:108360|HGNC:HGNC:742|Ensembl:ENSG00000141505	17	17p13.1	asialoglycoprotein receptor 1	protein-coding	ASGR1	asialoglycoprotein receptor 1	O	asialoglycoprotein receptor 1|C-type lectin domain family 4 member H1|hepatic lectin H1	20201124	-
9606	433	ASGR2	-	ASGP-R2|ASGPR2|CLEC4H2|HBXBP|HL-2	MIM:108361|HGNC:HGNC:743|Ensembl:ENSG00000161944	17	17p13.1	asialoglycoprotein receptor 2	protein-coding	ASGR2	asialoglycoprotein receptor 2	O	asialoglycoprotein receptor 2|C-type lectin domain family 4 member H2|HBxAg-binding protein|hepatic lectin H2	20201124	-
9606	434	ASIP	-	AGSW|AGTI|AGTIL|ASP|SHEP9	MIM:600201|HGNC:HGNC:745|Ensembl:ENSG00000101440	20	20q11.22	agouti signaling protein	protein-coding	ASIP	agouti signaling protein	O	agouti-signaling protein|agouti signaling protein, nonagouti homolog|agouti switch protein|nonagouti homolog	20201124	-
9606	435	ASL	-	ASAL	MIM:608310|HGNC:HGNC:746|Ensembl:ENSG00000126522	7	7q11.21	argininosuccinate lyase	protein-coding	ASL	argininosuccinate lyase	O	argininosuccinate lyase|argininosuccinase|arginosuccinase	20201213	-
9606	436	ASLP1	-	ASLL	HGNC:HGNC:747	22	22q11.23	argininosuccinate lyase pseudogene 1	pseudo	ASLP1	argininosuccinate lyase pseudogene 1	O	-	20201124	-
9606	438	ASMT	-	ASMTY|HIOMT|HIOMTY	MIM:300015|MIM:402500|HGNC:HGNC:750|Ensembl:ENSG00000196433	X|Y	X;Y	acetylserotonin O-methyltransferase	protein-coding	ASMT	acetylserotonin O-methyltransferase	O	acetylserotonin O-methyltransferase|acetylserotonin N-methyltransferase|acetylserotonin methyltransferase (Y chromosome)|hydroxyindole O-methyltransferase	20201124	-
9606	439	GET3	-	ARSA-I|ARSA1|ASNA-I|ASNA1|TRC40	MIM:601913|HGNC:HGNC:752|Ensembl:ENSG00000198356	19	19p13.13	guided entry of tail-anchored proteins factor 3, ATPase	protein-coding	GET3	guided entry of tail-anchored proteins factor 3, ATPase	O	ATPase GET3|arsA arsenite transporter, ATP-binding, homolog 1|golgi to ER traffic 3 homolog|transmembrane domain recognition complex 40 kDa ATPase subunit	20201124	-
9606	440	ASNS	-	ASNSD|TS11	MIM:108370|HGNC:HGNC:753|Ensembl:ENSG00000070669	7	7q21.3	asparagine synthetase (glutamine-hydrolyzing)	protein-coding	ASNS	asparagine synthetase (glutamine-hydrolyzing)	O	asparagine synthetase [glutamine-hydrolyzing]|TS11 cell cycle control protein|glutamine-dependent asparagine synthetase	20201206	-
9606	442	ASNSP2	-	ASNSL2	HGNC:HGNC:755	21	21p11.2	asparagine synthetase pseudogene 2	pseudo	ASNSP2	asparagine synthetase pseudogene 2	O	asparagine synthetase-like 2	20201124	-
9606	443	ASPA	-	ACY2|ASP	MIM:608034|HGNC:HGNC:756|Ensembl:ENSG00000108381	17	17p13.2	aspartoacylase	protein-coding	ASPA	aspartoacylase	O	aspartoacylase|ACY-2|aminoacylase 2	20201124	-
9606	444	ASPH	-	AAH|BAH|CASQ2BP1|FDLAB|HAAH|JCTN|junctin	MIM:600582|HGNC:HGNC:757|Ensembl:ENSG00000198363	8	8q12.3	aspartate beta-hydroxylase	protein-coding	ASPH	aspartate beta-hydroxylase	O	aspartyl/asparaginyl beta-hydroxylase|A beta H-J-J|ASP beta-hydroxylase|cardiac junctin|humbug|junctate|peptide-aspartate beta-dioxygenase	20210103	-
9606	445	ASS1	-	ASS|CTLN1	MIM:603470|HGNC:HGNC:758|Ensembl:ENSG00000130707	9	9q34.11	argininosuccinate synthase 1	protein-coding	ASS1	argininosuccinate synthase 1	O	argininosuccinate synthase|argininosuccinate synthetase 1|citrulline-aspartate ligase|epididymis secretory sperm binding protein	20201206	-
9606	447	ASS1P2	-	ASSP2	HGNC:HGNC:765|Ensembl:ENSG00000223922	2	2p22.1	argininosuccinate synthetase 1 pseudogene 2	pseudo	ASS1P2	argininosuccinate synthetase 1 pseudogene 2	O	argininosuccinate synthetase pseudogene 2	20201124	-
9606	449	ASS1P4	-	ASSP4	HGNC:HGNC:767|Ensembl:ENSG00000213487	X	Xp22.33	argininosuccinate synthetase 1 pseudogene 4	pseudo	ASS1P4	argininosuccinate synthetase 1 pseudogene 4	O	argininosuccinate synthetase pseudogene 4	20201124	-
9606	450	ASS1P5	-	ASSP5	HGNC:HGNC:768|Ensembl:ENSG00000227881	X	Xq23	argininosuccinate synthetase 1 pseudogene 5	pseudo	ASS1P5	argininosuccinate synthetase 1 pseudogene 5	O	argininosuccinate synthetase pseudogene 5	20201124	-
9606	451	ASS1P6	-	ASSP6	HGNC:HGNC:769|Ensembl:ENSG00000215583	Y	Yq11.21	argininosuccinate synthetase 1 pseudogene 6	pseudo	ASS1P6	argininosuccinate synthetase 1 pseudogene 6	O	argininosuccinate synthetase pseudogene 6	20201124	-
9606	453	ASS1P8	-	ASSP8	HGNC:HGNC:771	4	4q31.23	argininosuccinate synthetase 1 pseudogene 8	pseudo	ASS1P8	argininosuccinate synthetase 1 pseudogene 8	O	argininosuccinate synthetase pseudogene 8	20201124	-
9606	454	ASS1P9	-	ASSP9	HGNC:HGNC:772|Ensembl:ENSG00000217791	5	5q11.2	argininosuccinate synthetase 1 pseudogene 9	pseudo	ASS1P9	argininosuccinate synthetase 1 pseudogene 9	O	argininosuccinate synthetase pseudogene 9	20201124	-
9606	455	ASS1P10	-	ASSP10	HGNC:HGNC:760|Ensembl:ENSG00000215325	5	5q32	argininosuccinate synthetase 1 pseudogene 10	pseudo	ASS1P10	argininosuccinate synthetase 1 pseudogene 10	O	argininosuccinate synthetase pseudogene 10	20201124	-
9606	459	ASS1P14	-	ASSP14	HGNC:HGNC:764|Ensembl:ENSG00000257316	12	12p11.21	argininosuccinate synthetase 1 pseudogene 14	pseudo	ASS1P14	argininosuccinate synthetase 1 pseudogene 14	O	argininosuccinate synthetase pseudogene 14	20201124	-
9606	460	ASTN1	-	ASTN	MIM:600904|HGNC:HGNC:773|Ensembl:ENSG00000152092	1	1q25.2	astrotactin 1	protein-coding	ASTN1	astrotactin 1	O	astrotactin-1	20201124	-
9606	462	SERPINC1	-	AT3|AT3D|ATIII|ATIII-R2|ATIII-T1|ATIII-T2|THPH7	MIM:107300|HGNC:HGNC:775|Ensembl:ENSG00000117601	1	1q25.1	serpin family C member 1	protein-coding	SERPINC1	serpin family C member 1	O	antithrombin-III|serine (or cysteine) proteinase inhibitor, clade C (antithrombin), member 1|serpin peptidase inhibitor clade C member 1|serpin peptidase inhibitor, clade C (antithrombin), member 1	20210103	-
9606	463	ZFHX3	-	ATBF1|ATBT|C16orf47|ZFH-3|ZNF927	MIM:104155|HGNC:HGNC:777|Ensembl:ENSG00000140836	16	16q22.2-q22.3	zinc finger homeobox 3	protein-coding	ZFHX3	zinc finger homeobox 3	O	zinc finger homeobox protein 3|AT motif-binding factor 1|AT-binding transcription factor 1|alpha-fetoprotein enhancer binding protein|zinc finger homeodomain protein 3	20201227	-
9606	465	ATD	-	ATD1	MIM:208500	15	15q13	asphixiating thoracic dystrophy (chondroectodermal dysplasia-like syndrome)	unknown	-	-	-	-	20191002	-
9606	466	ATF1	-	EWS-ATF1|FUS/ATF-1|TREB36	MIM:123803|HGNC:HGNC:783|Ensembl:ENSG00000123268	12	12q13.12	activating transcription factor 1	protein-coding	ATF1	activating transcription factor 1	O	cyclic AMP-dependent transcription factor ATF-1|cAMP-dependent transcription factor ATF-1	20201213	-
9606	467	ATF3	-	-	MIM:603148|HGNC:HGNC:785|Ensembl:ENSG00000162772	1	1q32.3	activating transcription factor 3	protein-coding	ATF3	activating transcription factor 3	O	cyclic AMP-dependent transcription factor ATF-3|cAMP-dependent transcription factor ATF-3	20201227	-
9606	468	ATF4	-	CREB-2|CREB2|TAXREB67|TXREB	MIM:604064|HGNC:HGNC:786|Ensembl:ENSG00000128272	22	22q13.1	activating transcription factor 4	protein-coding	ATF4	activating transcription factor 4	O	cyclic AMP-dependent transcription factor ATF-4|DNA-binding protein TAXREB67|cAMP response element-binding protein 2|cAMP-dependent transcription factor ATF-4|cAMP-responsive element-binding protein 2|cyclic AMP-responsive element-binding protein 2|tax-responsive enhancer element B67|tax-responsive enhancer element-binding protein 67	20201227	-
9606	469	ATF4P1	-	ATF4P|TAXREB67P|TXREBP	HGNC:HGNC:789	X	Xq28	activating transcription factor 4 pseudogene 1	pseudo	ATF4P1	activating transcription factor 4 pseudogene 1	O	activating transcription factor 4 (tax-responsive enhancer element B67) pseudogene|activating transcription factor 4 pseudogene (tax-responsive enhancer element B67 pseudogene)|cyclic-AMP-dependent transcription factor ATF-4 pseudogene	20201124	-
9606	470	ATHS	-	ALP	MIM:108725	19	19p13.3-p13.2	atherosclerosis susceptibility (lipoprotein associated)	unknown	-	-	-	-	20191002	-
9606	471	ATIC	-	AICAR|AICARFT|HEL-S-70p|IMPCHASE|PURH	MIM:601731|HGNC:HGNC:794|Ensembl:ENSG00000138363	2	2q35	5-aminoimidazole-4-carboxamide ribonucleotide formyltransferase/IMP cyclohydrolase	protein-coding	ATIC	5-aminoimidazole-4-carboxamide ribonucleotide formyltransferase/IMP cyclohydrolase	O	bifunctional purine biosynthesis protein ATIC|5-aminoimidazole-4-carboxamide-1-beta-D-ribonucleotide transformylase/inosinicase|AICAR formyltransferase/IMP cyclohydrolase bifunctional enzyme|AICAR transformylase/inosine monophosphate cyclohydrolase|AICARFT/IMPCHASE|bifunctional purine biosynthesis protein PURH|epididymis secretory sperm binding protein Li 70p|phosphoribosylaminoimidazolecarboxami…	20201206	-
9606	472	ATM	-	AT1|ATA|ATC|ATD|ATDC|ATE|TEL1|TELO1	MIM:607585|HGNC:HGNC:795|Ensembl:ENSG00000149311	11	11q22.3	ATM serine/threonine kinase	protein-coding	ATM	ATM serine/threonine kinase	O	serine-protein kinase ATM|A-T mutated|AT mutated|TEL1, telomere maintenance 1, homolog|ataxia telangiectasia mutated	20210118	-
9606	473	RERE	-	ARG|ARP|ATN1L|DNB1|NEDBEH	MIM:605226|HGNC:HGNC:9965|Ensembl:ENSG00000142599	1	1p36.23	arginine-glutamic acid dipeptide repeats	protein-coding	RERE	arginine-glutamic acid dipeptide repeats	O	arginine-glutamic acid dipeptide repeats protein|arginine-glutamic acid dipeptide (RE) repeats|atrophin 2|atrophin-1 like protein|atrophin-1 related protein	20201226	-
9606	474	ATOH1	-	ATH1|HATH1|MATH-1|bHLHa14	MIM:601461|HGNC:HGNC:797|Ensembl:ENSG00000172238	4	4q22.2	atonal bHLH transcription factor 1	protein-coding	ATOH1	atonal bHLH transcription factor 1	O	protein atonal homolog 1|atonal homolog 1|atonal homolog bHLH transcription factor 1|class A basic helix-loop-helix protein 14|helix-loop-helix protein hATH-1	20201124	-
9606	475	ATOX1	-	ATX1|HAH1	MIM:602270|HGNC:HGNC:798|Ensembl:ENSG00000177556	5	5q33.1	antioxidant 1 copper chaperone	protein-coding	ATOX1	antioxidant 1 copper chaperone	O	copper transport protein ATOX1|ATX1 antioxidant protein 1 homolog|metal transport protein ATX1	20201213	-
9606	476	ATP1A1	-	CMT2DD|HOMGSMR2	MIM:182310|HGNC:HGNC:799|Ensembl:ENSG00000163399	1	1p13.1	ATPase Na+/K+ transporting subunit alpha 1	protein-coding	ATP1A1	ATPase Na+/K+ transporting subunit alpha 1	O	sodium/potassium-transporting ATPase subunit alpha-1|ATPase, Na+/K+ transporting, alpha 1 polypeptide|Na(+)/K(+) ATPase alpha-1 subunit|Na+/K+ ATPase 1|Na, K-ATPase, alpha-A catalytic polypeptide|Na,K-ATPase alpha-1 subunit|Na,K-ATPase catalytic subunit alpha-A protein|sodium pump subunit alpha-1|sodium-potassium ATPase catalytic subunit alpha-1|sodium-potassium-ATPase, alpha 1 polypeptide	20210123	-
9606	477	ATP1A2	-	FHM2|MHP2	MIM:182340|HGNC:HGNC:800|Ensembl:ENSG00000018625	1	1q23.2	ATPase Na+/K+ transporting subunit alpha 2	protein-coding	ATP1A2	ATPase Na+/K+ transporting subunit alpha 2	O	sodium/potassium-transporting ATPase subunit alpha-2|ATPase Na+/K+ transporting alpha 2 polypeptide|Na(+)/K(+) ATPase alpha-2 subunit|Na+/K+ ATPase, alpha-A(+) catalytic polypeptide|Na+/K+ ATPase, alpha-B polypeptide|sodium pump subunit alpha-2|sodium-potassium ATPase catalytic subunit alpha-2|sodium/potassium-transporting ATPase alpha-2 chain	20210114	-
9606	478	ATP1A3	-	AHC2|ATP1A1|CAPOS|DYT12|RDP	MIM:182350|HGNC:HGNC:801|Ensembl:ENSG00000105409	19	19q13.2	ATPase Na+/K+ transporting subunit alpha 3	protein-coding	ATP1A3	ATPase Na+/K+ transporting subunit alpha 3	O	sodium/potassium-transporting ATPase subunit alpha-3|ATPase, Na+/K+ transporting, alpha 3 polypeptide|Na(+)/K(+) ATPase alpha(III) subunit|Na(+)/K(+) ATPase alpha-3 subunit|Na+, K+ activated adenosine triphosphatase alpha subunit|Na+/K+ ATPase 3|sodium pump subunit alpha-3|sodium-potassium ATPase catalytic subunit alpha-3|sodium-potassium-ATPase, alpha 3 polypeptide|sodium/potassium-transporting …	20210114	-
9606	479	ATP12A	-	ATP1AL1|H-K-ATPase|HK	MIM:182360|HGNC:HGNC:13816|Ensembl:ENSG00000075673	13	13q12.12|13q12.1-q12.3	ATPase H+/K+ transporting non-gastric alpha2 subunit	protein-coding	ATP12A	ATPase H+/K+ transporting non-gastric alpha2 subunit	O	potassium-transporting ATPase alpha chain 2|ATPase, H+/K+ transporting, nongastric, alpha polypeptide|ATPase, Na+/K+ transporting, alpha polypeptide-like 1	20210114	-
9606	480	ATP1A4	-	ATP1A1|ATP1AL2	MIM:607321|HGNC:HGNC:14073|Ensembl:ENSG00000132681	1	1q23.2	ATPase Na+/K+ transporting subunit alpha 4	protein-coding	ATP1A4	ATPase Na+/K+ transporting subunit alpha 4	O	sodium/potassium-transporting ATPase subunit alpha-4|ATPase, Na+/K+ transporting, alpha 4 polypeptide|ATPase, Na+/K+ transporting, alpha polypeptide-like 2|Na(+)/K(+) ATPase alpha-4 subunit|Na+/K+ ATPase 4|Na+/K+ ATPase, alpha-D polypeptide|Na,K-ATPase subunit alpha-C|sodium pump 4|sodium pump subunit alpha-4|sodium-potassium ATPase catalytic subunit alpha-4|sodium/potassium-transporting ATPase a…	20210114	-
9606	481	ATP1B1	-	ATP1B	MIM:182330|HGNC:HGNC:804|Ensembl:ENSG00000143153	1	1q24.2	ATPase Na+/K+ transporting subunit beta 1	protein-coding	ATP1B1	ATPase Na+/K+ transporting subunit beta 1	O	sodium/potassium-transporting ATPase subunit beta-1|ATPase, Na+/K+ transporting, beta 1 polypeptide|Beta 1-subunit of Na(+),K(+)-ATPase|Na, K-ATPase beta-1 polypeptide|adenosinetriphosphatase|sodium pump subunit beta-1|sodium-potassium ATPase subunit beta 1 (non-catalytic)|sodium/potassium-dependent ATPase beta-1 subunit|sodium/potassium-transporting ATPase beta-1 chain	20210103	-
9606	482	ATP1B2	-	AMOG	MIM:182331|HGNC:HGNC:805|Ensembl:ENSG00000129244	17	17p13.1	ATPase Na+/K+ transporting subunit beta 2	protein-coding	ATP1B2	ATPase Na+/K+ transporting subunit beta 2	O	sodium/potassium-transporting ATPase subunit beta-2|ATPase, Na+/K+ transporting, beta 2 polypeptide|Na, K-ATPase beta-2 polypeptide|adhesion molecule in glia|adhesion molecule on glia|sodium pump subunit beta-2|sodium-potassium ATPase subunit beta 2 (non-catalytic)|sodium/potassium-dependent ATPase beta-2 subunit|sodium/potassium-dependent ATPase subunit beta-2|sodium/potassium-transporting ATPas…	20201213	-
9606	483	ATP1B3	-	ATPB-3|CD298	MIM:601867|HGNC:HGNC:806|Ensembl:ENSG00000069849	3	3q23	ATPase Na+/K+ transporting subunit beta 3	protein-coding	ATP1B3	ATPase Na+/K+ transporting subunit beta 3	O	sodium/potassium-transporting ATPase subunit beta-3|ATPase, Na+/K+ transporting, beta 3 polypeptide|Na, K-ATPase beta-3 polypeptide|sodium pump subunit beta-3|sodium-potassium ATPase subunit beta 3 (non-catalytic)|sodium/potassium-dependent ATPase subunit beta-3|sodium/potassium-transporting ATPase beta-3 chain	20210103	-
9606	484	ATP1B3P1	-	-	HGNC:HGNC:807	2	2p16.1	ATPase Na+/K+ transporting subunit beta 3 pseudogene 1	pseudo	ATP1B3P1	ATPase Na+/K+ transporting subunit beta 3 pseudogene 1	O	ATPase, Na+/K+ transporting, beta 3 polypeptide pseudogene|ATPase, Na+/K+ transporting, beta 3 pseudogene 1	20201124	-
9606	485	ATP1B1P1	-	ATP1BL1	HGNC:HGNC:809	4	4p13	ATPase Na+/K+ transporting subunit beta 1 pseudogene 1	pseudo	ATP1B1P1	ATPase Na+/K+ transporting subunit beta 1 pseudogene 1	O	ATPase, Na+/K+ transporting, beta 1 polypeptide pseudogene 1|ATPase, Na+/K+ transporting, beta polypeptide-like 1	20201124	-
9606	486	FXYD2	-	ATP1G1|HOMG2	MIM:601814|HGNC:HGNC:4026|Ensembl:ENSG00000137731	11	11q23.3	FXYD domain containing ion transport regulator 2	protein-coding	FXYD2	FXYD domain containing ion transport regulator 2	O	sodium/potassium-transporting ATPase subunit gamma|ATPase, Na+/K+ transporting, gamma 1 polypeptide|Na(+)/K(+) ATPase subunit gamma|sodium pump gamma chain	20201213	-
9606	487	ATP2A1	-	ATP2A|SERCA1	MIM:108730|HGNC:HGNC:811|Ensembl:ENSG00000196296	16	16p11.2	ATPase sarcoplasmic/endoplasmic reticulum Ca2+ transporting 1	protein-coding	ATP2A1	ATPase sarcoplasmic/endoplasmic reticulum Ca2+ transporting 1	O	sarcoplasmic/endoplasmic reticulum calcium ATPase 1|ATPase, Ca++ transporting, cardiac muscle, fast twitch 1|SR Ca(2+)-ATPase 1|calcium pump 1|endoplasmic reticulum class 1/2 Ca(2+) ATPase	20201124	-
9606	488	ATP2A2	-	ATP2B|DAR|DD|SERCA2	MIM:108740|HGNC:HGNC:812|Ensembl:ENSG00000174437	12	12q24.11	ATPase sarcoplasmic/endoplasmic reticulum Ca2+ transporting 2	protein-coding	ATP2A2	ATPase sarcoplasmic/endoplasmic reticulum Ca2+ transporting 2	O	sarcoplasmic/endoplasmic reticulum calcium ATPase 2|ATPase Ca++ transporting cardiac muscle slow twitch 2|ATPase, Ca++ dependent, slow-twitch, cardiac muscle-2|SR Ca(2+)-ATPase 2|calcium pump 2|cardiac Ca2+ ATPase|endoplasmic reticulum class 1/2 Ca(2+) ATPase	20210103	-
9606	489	ATP2A3	-	SERCA3	MIM:601929|HGNC:HGNC:813|Ensembl:ENSG00000074370	17	17p13.2	ATPase sarcoplasmic/endoplasmic reticulum Ca2+ transporting 3	protein-coding	ATP2A3	ATPase sarcoplasmic/endoplasmic reticulum Ca2+ transporting 3	O	sarcoplasmic/endoplasmic reticulum calcium ATPase 3|ATPase, Ca(2+)-transporting, ubiquitous|ATPase, Ca++ transporting, ubiquitous|SR Ca(2+)-ATPase 3|adenosine triphosphatase, calcium|calcium pump 3|calcium-translocating P-type ATPase|sarco/endoplasmic reticulum Ca2+ -ATPase	20201205	-
9606	490	ATP2B1	-	PMCA1|PMCA1kb	MIM:108731|HGNC:HGNC:814|Ensembl:ENSG00000070961	12	12q21.33	ATPase plasma membrane Ca2+ transporting 1	protein-coding	ATP2B1	ATPase plasma membrane Ca2+ transporting 1	O	plasma membrane calcium-transporting ATPase 1|ATPase, Ca++ transporting, plasma membrane 1|plasma membrane calcium pump	20201213	-
9606	491	ATP2B2	-	PMCA2|PMCA2a|PMCA2i	MIM:108733|HGNC:HGNC:815|Ensembl:ENSG00000157087	3	3p25.3	ATPase plasma membrane Ca2+ transporting 2	protein-coding	ATP2B2	ATPase plasma membrane Ca2+ transporting 2	O	plasma membrane calcium-transporting ATPase 2|ATPase, Ca++ transporting, plasma membrane 2|plasma membrane Ca(2+)-ATPase|plasma membrane Ca2+ pump 2|plasma membrane calcium ATPase|plasma membrane calcium pump	20201213	-
9606	492	ATP2B3	-	CFAP39|CLA2|OPCA|PMCA3|PMCA3a|SCAX1	MIM:300014|HGNC:HGNC:816|Ensembl:ENSG00000067842	X	Xq28	ATPase plasma membrane Ca2+ transporting 3	protein-coding	ATP2B3	ATPase plasma membrane Ca2+ transporting 3	O	plasma membrane calcium-transporting ATPase 3|ATPase, Ca++ transporting, plasma membrane 3|cilia and flagella associated protein 39|plasma membrane calcium ATPase|plasma membrane calcium pump	20201213	-
9606	493	ATP2B4	-	ATP2B2|MXRA1|PMCA4|PMCA4b|PMCA4x	MIM:108732|HGNC:HGNC:817|Ensembl:ENSG00000058668	1	1q32.1	ATPase plasma membrane Ca2+ transporting 4	protein-coding	ATP2B4	ATPase plasma membrane Ca2+ transporting 4	O	plasma membrane calcium-transporting ATPase 4|ATPase, Ca++ transporting, plasma membrane 4|matrix-remodeling-associated protein 1|sarcolemmal calcium pump	20210110	-
9606	495	ATP4A	-	ATP6A	MIM:137216|HGNC:HGNC:819|Ensembl:ENSG00000105675	19	19q13.12	ATPase H+/K+ transporting subunit alpha	protein-coding	ATP4A	ATPase H+/K+ transporting subunit alpha	O	potassium-transporting ATPase alpha chain 1|ATPase H+/K+ transporting alpha subunit|ATPase, H+/K+ exchanging, alpha polypeptide|ATPase, H+/K+ transporting, alpha polypeptide|epididymis secretory sperm binding protein|gastric H+/K+ ATPase alpha subunit|gastric H,K-ATPase catalytic subunit|gastric hydrogen-potassium ATPase|proton pump	20210114	-
9606	496	ATP4B	-	ATP6B	MIM:137217|HGNC:HGNC:820|Ensembl:ENSG00000186009	13	13q34	ATPase H+/K+ transporting subunit beta	protein-coding	ATP4B	ATPase H+/K+ transporting subunit beta	O	potassium-transporting ATPase subunit beta|ATPase H+/K+ transporting beta subunit|ATPase, H+/K+ exchanging, beta polypeptide|ATPase, H+/K+ transporting, beta polypeptide|gastric H(+)/K(+) ATPase subunit beta|gastric H+/K+ ATPase beta subunit|gastric hydrogen-potassium ATPase, beta|potassium-transporting ATPase beta chain|proton pump beta chain	20201213	-
9606	498	ATP5F1A	-	ATP5A|ATP5A1|ATP5AL2|ATPM|COXPD22|HEL-S-123m|MC5DN4|MOM2|OMR|ORM|hATP1	MIM:164360|HGNC:HGNC:823|Ensembl:ENSG00000152234	18	18q21.1	ATP synthase F1 subunit alpha	protein-coding	ATP5F1A	ATP synthase F1 subunit alpha	O	ATP synthase subunit alpha, mitochondrial|ATP synthase alpha chain, mitochondrial|ATP synthase, H+ transporting, mitochondrial F1 complex, alpha subunit 1, cardiac muscle|ATP sythase (F1-ATPase) alpha subunit|epididymis secretory sperm binding protein Li 123m|mitochondrial ATP synthetase, oligomycin-resistant	20210103	-
9606	501	ALDH7A1	-	ATQ1|EPD|PDE	MIM:107323|HGNC:HGNC:877|Ensembl:ENSG00000164904	5	5q23.2	aldehyde dehydrogenase 7 family member A1	protein-coding	ALDH7A1	aldehyde dehydrogenase 7 family member A1	O	alpha-aminoadipic semialdehyde dehydrogenase|26g turgor protein homolog|P6c dehydrogenase|alpha-AASA dehydrogenase|antiquitin-1|betaine aldehyde dehydrogenase|delta1-piperideine-6-carboxylate dehydrogenase|epididymis secretory sperm binding protein	20210114	-
9606	504	ATP5F1AP2	-	ATP5A1P2|ATP5AP2	HGNC:HGNC:828|Ensembl:ENSG00000227682	2	2q24.1	ATP synthase F1 subunit alpha pseudogene 2	pseudo	ATP5F1AP2	ATP synthase F1 subunit alpha pseudogene 2	O	ATP synthase, H+ transporting, mitochondrial F1 complex, alpha subunit 1 pseudogene 2|ATP synthase, H+ transporting, mitochondrial F1 complex, alpha subunit, pseudogene 2	20201209	-
9606	506	ATP5F1B	-	ATP5B|ATPMB|ATPSB|HEL-S-271	MIM:102910|HGNC:HGNC:830|Ensembl:ENSG00000110955	12	12q13.3	ATP synthase F1 subunit beta	protein-coding	ATP5F1B	ATP synthase F1 subunit beta	O	ATP synthase subunit beta, mitochondrial|ATP synthase, H+ transporting, mitochondrial F1 complex, beta polypeptide|epididymis secretory protein Li 271|mitochondrial ATP synthase beta subunit|mitochondrial ATP synthetase, beta subunit	20210103	-
9606	507	ATP5F1BP1	-	ATP5BL1|ATP5BP1|ATPMBL1|ATPSBL1	HGNC:HGNC:831|Ensembl:ENSG00000231635	2	2q11.2	ATP synthase F1 subunit beta pseudogene 1	pseudo	ATP5F1BP1	ATP synthase F1 subunit beta pseudogene 1	O	ATP synthase, H+ transporting, mitochondrial F1 complex, beta polypeptide pseudogene 1|ATP synthase, H+ transporting, mitochondrial F1 complex, beta polypeptide-like 1	20201124	-
9606	509	ATP5F1C	-	ATP5C|ATP5C1|ATP5CL1	MIM:108729|HGNC:HGNC:833|Ensembl:ENSG00000165629	10	10p14	ATP synthase F1 subunit gamma	protein-coding	ATP5F1C	ATP synthase F1 subunit gamma	O	ATP synthase subunit gamma, mitochondrial|ATP synthase gamma chain, mitochondrial|ATP synthase, H+ transporting, mitochondrial F1 complex, gamma polypeptide 1|F-ATPase gamma subunit|mitochondrial ATP synthase, gamma subunit 1	20201206	-
9606	513	ATP5F1D	-	ATP5D|MC5DN5	MIM:603150|HGNC:HGNC:837|Ensembl:ENSG00000099624	19	19p13.3	ATP synthase F1 subunit delta	protein-coding	ATP5F1D	ATP synthase F1 subunit delta	O	ATP synthase subunit delta, mitochondrial|ATP synthase, H+ transporting, mitochondrial F1 complex, delta subunit|F-ATPase delta subunit|mitochondrial ATP synthase complex delta-subunit precusor|mitochondrial ATP synthase, delta subunit	20201124	-
9606	514	ATP5F1E	-	ATP5E|ATPE|MC5DN3	MIM:606153|HGNC:HGNC:838|Ensembl:ENSG00000124172	20	20q13.32	ATP synthase F1 subunit epsilon	protein-coding	ATP5F1E	ATP synthase F1 subunit epsilon	O	ATP synthase subunit epsilon, mitochondrial|ATP synthase, H+ transporting, mitochondrial F1 complex, epsilon subunit|F(0)F(1)-ATPase|H(+)-transporting two-sector ATPase|mitochondrial ATP synthase epsilon chain|mitochondrial ATPase	20201124	-
9606	515	ATP5PB	-	ATP5F1|PIG47	MIM:603270|HGNC:HGNC:840|Ensembl:ENSG00000116459	1	1p13.2	ATP synthase peripheral stalk-membrane subunit b	protein-coding	ATP5PB	ATP synthase peripheral stalk-membrane subunit b	O	ATP synthase F(0) complex subunit B1, mitochondrial|ATP synthase B chain, mitochondrial|ATP synthase proton-transporting mitochondrial F(0) complex subunit B1|ATP synthase subunit b, mitochondrial|ATP synthase, H+ transporting, mitochondrial F0 complex, subunit B1|ATP synthase, H+ transporting, mitochondrial F0 complex, subunit b|ATP synthase, H+ transporting, mitochondrial Fo complex subunit B1|…	20201124	-
9606	516	ATP5MC1	-	ATP5A|ATP5G|ATP5G1	MIM:603192|HGNC:HGNC:841|Ensembl:ENSG00000159199	17	17q21.32	ATP synthase membrane subunit c locus 1	protein-coding	ATP5MC1	ATP synthase membrane subunit c locus 1	O	ATP synthase F(0) complex subunit C1, mitochondrial|ATP synthase lipid-binding protein, mitochondrial|ATP synthase proteolipid P1|ATP synthase proton-transporting mitochondrial F(0) complex subunit C1|ATP synthase subunit 9|ATP synthase, H+ transporting, mitochondrial F0 complex, subunit C1 (subunit 9)|ATP synthase, H+ transporting, mitochondrial F0 complex, subunit c (subunit 9)|ATP synthase, H+…	20201124	-
9606	517	ATP5MC2	-	ATP5A|ATP5G2	MIM:603193|HGNC:HGNC:842|Ensembl:ENSG00000135390	12	12q13.13	ATP synthase membrane subunit c locus 2	protein-coding	ATP5MC2	ATP synthase membrane subunit c locus 2	O	ATP synthase F(0) complex subunit C2, mitochondrial|ATP synthase c subunit|ATP synthase lipid-binding protein, mitochondrial|ATP synthase proteolipid P2|ATP synthase proton-transporting mitochondrial F(0) complex subunit C2|ATP synthase, H+ transporting, mitochondrial F0 complex, subunit C2 (subunit 9)|ATP synthase, H+ transporting, mitochondrial Fo complex subunit C2 (subunit 9)|ATPase protein 9…	20201124	-
9606	518	ATP5MC3	-	ATP5G3|P3	MIM:602736|HGNC:HGNC:843|Ensembl:ENSG00000154518	2	2q31.1	ATP synthase membrane subunit c locus 3	protein-coding	ATP5MC3	ATP synthase membrane subunit c locus 3	O	ATP synthase F(0) complex subunit C3, mitochondrial|ATP synthase lipid-binding protein, mitochondrial|ATP synthase proteolipid P3|ATP synthase proton-transporting mitochondrial F(0) complex subunit C3|ATP synthase subunit 9|ATP synthase, H+ transporting, mitochondrial F0 complex, subunit C3 (subunit 9)|ATP synthase, H+ transporting, mitochondrial Fo complex subunit C3 (subunit 9)|ATP synthase, mi…	20201124	-
9606	520	ATP5MC2P1	-	ATP5G2P1|ATP5GP1	HGNC:HGNC:844	1	1q32.2	ATP synthase membrane subunit c locus 2 pseudogene 1	pseudo	ATP5MC2P1	ATP synthase membrane subunit c locus 2 pseudogene 1	O	ATP synthase, H+ transporting, mitochondrial F0 complex, subunit C2 (subunit 9) pseudogene 1|ATP synthase, H+ transporting, mitochondrial F0 complex, subunit c (subunit 9) pseudogene 1|ATP synthase, H+ transporting, mitochondrial Fo complex subunit C2 (subunit 9) pseudogene 1|pseudogene 1 for mitochondrial ATP synthase c subunit (P2 form)	20201124	-
9606	521	ATP5ME	-	ATP5I|ATP5K	MIM:601519|HGNC:HGNC:846|Ensembl:ENSG00000169020	4	4p16.3	ATP synthase membrane subunit e	protein-coding	ATP5ME	ATP synthase membrane subunit e	O	ATP synthase subunit e, mitochondrial|ATP synthase e chain, mitochondrial|ATP synthase, H+ transporting, mitochondrial F0 complex, subunit E|ATP synthase, H+ transporting, mitochondrial Fo complex subunit E|ATPase subunit e|F1F0-ATP synthase, murine e subunit	20201206	-
9606	522	ATP5PF	-	ATP5|ATP5A|ATP5J|ATPM|CF6|F6	MIM:603152|HGNC:HGNC:847|Ensembl:ENSG00000154723	21	21q21.3	ATP synthase peripheral stalk subunit F6	protein-coding	ATP5PF	ATP synthase peripheral stalk subunit F6	O	ATP synthase-coupling factor 6, mitochondrial|ATP synthase subunit h|ATP synthase, H+ transporting, mitochondrial F0 complex, subunit F6|ATP synthase, H+ transporting, mitochondrial Fo complex subunit F6|ATPase subunit F6|coupling factor 6|mitochondrial ATP synthase, coupling factor 6|mitochondrial ATP synthase, subunit F6|mitochondrial ATPase coupling factor 6|proliferation-inducing protein 36	20210103	-
9606	523	ATP6V1A	-	ARCL2D|ATP6A1|ATP6V1A1|HO68|IECEE3|VA68|VPP2|Vma1	MIM:607027|HGNC:HGNC:851|Ensembl:ENSG00000114573	3	3q13.31	ATPase H+ transporting V1 subunit A	protein-coding	ATP6V1A	ATPase H+ transporting V1 subunit A	O	V-type proton ATPase catalytic subunit A|ATPase, H+ transporting, lysosomal 70kDa, V1 subunit A|ATPase, H+ transporting, lysosomal, subunit A1|H(+)-transporting two-sector ATPase, subunit A|H+-transporting ATPase chain A, vacuolar (VA68 type)|V-ATPase 69 kDa subunit 1|V-ATPase A subunit 1|V-ATPase subunit A|vacuolar proton pump alpha subunit 1|vacuolar proton pump subunit alpha	20210103	-
9606	525	ATP6V1B1	-	ATP6B1|DRTA2|RTA1B|VATB|VMA2|VPP3	MIM:192132|HGNC:HGNC:853|Ensembl:ENSG00000116039	2	2p13.3	ATPase H+ transporting V1 subunit B1	protein-coding	ATP6V1B1	ATPase H+ transporting V1 subunit B1	O	V-type proton ATPase subunit B, kidney isoform|ATPase, H+ transporting, lysosomal 56/58kDa, V1 subunit B1|H(+)-transporting two-sector ATPase, 58kD subunit|H+-ATPase beta 1 subunit|V-ATPase B1 subunit|V-ATPase subunit B 1|endomembrane proton pump 58 kDa subunit|vacuolar proton pump 3|vacuolar proton pump subunit B 1|vacuolar proton pump, subunit 3	20210123	-
9606	526	ATP6V1B2	-	ATP6B1B2|ATP6B2|DOOD|HO57|VATB|VPP3|Vma2|ZLS2	MIM:606939|HGNC:HGNC:854|Ensembl:ENSG00000147416	8	8p21.3	ATPase H+ transporting V1 subunit B2	protein-coding	ATP6V1B2	ATPase H+ transporting V1 subunit B2	O	V-type proton ATPase subunit B, brain isoform|ATPase, H+ transporting, lysosomal 56/58kDa, V1 subunit B2|H+ transporting two-sector ATPase|V-ATPase B2 subunit|V-ATPase subunit B 2|endomembrane proton pump 58 kDa subunit|testicular secretory protein Li 65|vacuolar H+-ATPase 56,000 subunit|vacuolar proton pump subunit B 2	20210103	-
9606	527	ATP6V0C	-	ATP6C|ATP6L|ATPL|VATL|VPPC|Vma3	MIM:108745|HGNC:HGNC:855|Ensembl:ENSG00000185883	16	16p13.3	ATPase H+ transporting V0 subunit c	protein-coding	ATP6V0C	ATPase H+ transporting V0 subunit c	O	V-type proton ATPase 16 kDa proteolipid subunit|ATPase, H+ transporting, lysosomal 16kDa, V0 subunit c|H(+)-transporting two-sector ATPase, 16 kDa subunit|V-ATPase 16 kDa proteolipid subunit|vacuolar ATP synthase 16 kDa proteolipid subunit|vacuolar H+ ATPase proton channel subunit|vacuolar proton pump 16 kDa proteolipid subunit	20210103	-
9606	528	ATP6V1C1	-	ATP6C|ATP6D|VATC|Vma5	MIM:603097|HGNC:HGNC:856|Ensembl:ENSG00000155097	8	8q22.3	ATPase H+ transporting V1 subunit C1	protein-coding	ATP6V1C1	ATPase H+ transporting V1 subunit C1	O	V-type proton ATPase subunit C 1|ATPase, H+ transporting, lysosomal 42kDa, V1 subunit C1|H(+)-transporting two-sector ATPase, subunit C|H+ -ATPase C subunit|H+-transporting ATPase chain C, vacuolar|V-ATPase C subunit|V-ATPase subunit C 1|subunit C of vacuolar proton-ATPase V1 domain|testicular tissue protein Li 223|vacuolar ATP synthase subunit C|vacuolar proton pump C subunit|vacuolar proton pum…	20201124	-
9606	529	ATP6V1E1	-	ARCL2C|ATP6E|ATP6E2|ATP6V1E|P31|Vma4	MIM:108746|HGNC:HGNC:857|Ensembl:ENSG00000131100	22	22q11.21	ATPase H+ transporting V1 subunit E1	protein-coding	ATP6V1E1	ATPase H+ transporting V1 subunit E1	O	V-type proton ATPase subunit E 1|ATPase, H+ transporting, lysosomal 31kDa, V1 subunit E1|H(+)-transporting two-sector ATPase, 31kDa subunit|H+-transporting ATP synthase chain E, vacuolar|V-ATPase 31 kDa subunit|V-ATPase subunit E 1|V-ATPase, subunit E|vacuolar proton pump subunit E 1	20210103	-
9606	533	ATP6V0B	-	ATP6F|HATPL|VMA16	MIM:603717|HGNC:HGNC:861|Ensembl:ENSG00000117410	1	1p34.1	ATPase H+ transporting V0 subunit b	protein-coding	ATP6V0B	ATPase H+ transporting V0 subunit b	O	V-type proton ATPase 21 kDa proteolipid subunit|ATPase, H+ transporting, lysosomal 21kDa, V0 subunit b|ATPase, H+ transporting, lysosomal, 21-KD, V0 subunit C-prime, prime|ATPase, H+ transporting, lysosomal, subunit F|H(+)-transporting two-sector ATPase, subunit F|V-ATPase 21 kDa proteolipid subunit|V-ATPase subunit c''|vacuolar ATP synthase 21 kDa proteolipid subunit|vacuolar proton pump 21 kDa …	20201124	-
9606	534	ATP6V1G2	-	ATP6G|ATP6G2|NG38|VMA10	MIM:606853|HGNC:HGNC:862|Ensembl:ENSG00000213760	6	6p21.33	ATPase H+ transporting V1 subunit G2	protein-coding	ATP6V1G2	ATPase H+ transporting V1 subunit G2	O	V-type proton ATPase subunit G 2|ATPase, H+ transporting, lysosomal (vacuolar proton pump)|ATPase, H+ transporting, lysosomal 13kDa, V1 subunit G2|H(+)-transporting two-sector ATPase, subunit G2|V-ATPase 13 kDa subunit 2|vacuolar ATP synthase subunit G 2|vacuolar proton pump G subunit 2	20201213	-
9606	535	ATP6V0A1	-	ATP6N1|ATP6N1A|Stv1|VPP1|Vph1|a1	MIM:192130|HGNC:HGNC:865|Ensembl:ENSG00000033627	17	17q21.2	ATPase H+ transporting V0 subunit a1	protein-coding	ATP6V0A1	ATPase H+ transporting V0 subunit a1	O	V-type proton ATPase 116 kDa subunit a1|ATPase, H+ transporting, lysosomal V0 subunit a1|ATPase, H+ transporting, lysosomal non-catalytic accessory protein 1 (110/116kD)|H(+)-transporting two-sector ATPase, 116 kDa accessory protein A1|V-ATPase 116 kDa subunit a1|V-type proton ATPase 116 kDa subunit a|clathrin-coated vesicle/synaptic vesicle proton pump 116 kDa subunit|vacuolar adenosine triphosp…	20210103	-
9606	537	ATP6AP1	-	16A|ATP6IP1|ATP6S1|Ac45|CF2|VATPS1|XAP-3|XAP3	MIM:300197|HGNC:HGNC:868|Ensembl:ENSG00000071553	X	Xq28	ATPase H+ transporting accessory protein 1	protein-coding	ATP6AP1	ATPase H+ transporting accessory protein 1	O	V-type proton ATPase subunit S1|ATPase, H+ transporting, lysosomal (vacuolar proton pump), subunit 1|ATPase, H+ transporting, lysosomal accessory protein 1|ATPase, H+ transporting, lysosomal interacting protein 1|H-ATPase subunit|V-ATPase Ac45 subunit|V-ATPase S1 accessory protein|V-ATPase subunit S1|epididymis secretory sperm binding protein|protein XAP-3|vacuolar proton pump subunit S1	20210103	-
9606	538	ATP7A	-	DSMAX|MK|MNK|SMAX3	MIM:300011|HGNC:HGNC:869|Ensembl:ENSG00000165240	X	Xq21.1	ATPase copper transporting alpha	protein-coding	ATP7A	ATPase copper transporting alpha	O	copper-transporting ATPase 1|ATPase, Cu++ transporting, alpha polypeptide|Cu++-transporting P-type ATPase|Menkes disease-associated protein|copper pump 1	20210114	-
9606	539	ATP5PO	-	ATP5O|ATPO|HMC08D05|OSCP	MIM:600828|HGNC:HGNC:850|Ensembl:ENSG00000241837	21	21q22.11	ATP synthase peripheral stalk subunit OSCP	protein-coding	ATP5PO	ATP synthase peripheral stalk subunit OSCP	O	ATP synthase subunit O, mitochondrial|ATP synthase, H+ transporting, mitochondrial F1 complex, O subunit|human ATP synthase OSCP subunit|oligomycin sensitivity conferral protein oscp-like protein|oligomycin sensitivity conferring protein	20210103	-
9606	540	ATP7B	-	PWD|WC1|WD|WND	MIM:606882|HGNC:HGNC:870|Ensembl:ENSG00000123191	13	13q14.3	ATPase copper transporting beta	protein-coding	ATP7B	ATPase copper transporting beta	O	copper-transporting ATPase 2|ATPase, Cu(2+)- transporting, beta polypeptide|ATPase, Cu++ transporting, beta polypeptide|Wilson disease-associated protein|copper pump 2|copper-transporting protein ATP7B	20210114	-
9606	541	ALDH7A1P1	-	ATQL1	HGNC:HGNC:878|Ensembl:ENSG00000251400	5	5q13.3	aldehyde dehydrogenase 7 family member A1 pseudogene 1	pseudo	ALDH7A1P1	aldehyde dehydrogenase 7 family member A1 pseudogene 1	O	antiquitin-like 1	20201124	-
9606	542	ALDH7A1P2	-	ATQL2	HGNC:HGNC:879|Ensembl:ENSG00000232292	2	2q31.1	aldehyde dehydrogenase 7 family member A1 pseudogene 2	pseudo	ALDH7A1P2	aldehyde dehydrogenase 7 family member A1 pseudogene 2	O	aldehyde dehydrogenase 7 family, member A1 pseudogene 2|antiquitin-like 2	20201124	-
9606	543	ALDH7A1P3	-	ATQL3	HGNC:HGNC:880	7	7q36.1	aldehyde dehydrogenase 7 family member A1 pseudogene 3	pseudo	ALDH7A1P3	aldehyde dehydrogenase 7 family member A1 pseudogene 3	O	antiquitin-like 3	20201124	-
9606	544	ALDH7A1P4	-	ATQL4	HGNC:HGNC:881	10	10q21.2	aldehyde dehydrogenase 7 family member A1 pseudogene 4	pseudo	ALDH7A1P4	aldehyde dehydrogenase 7 family member A1 pseudogene 4	O	antiquitin-like 4	20201124	-
9606	545	ATR	-	FCTCS|FRP1|MEC1|SCKL|SCKL1	MIM:601215|HGNC:HGNC:882|Ensembl:ENSG00000175054	3	3q23	ATR serine/threonine kinase	protein-coding	ATR	ATR serine/threonine kinase	O	serine/threonine-protein kinase ATR|FRAP-related protein-1|MEC1, mitosis entry checkpoint 1, homolog|ataxia telangiectasia and Rad3-related protein	20210123	-
9606	546	ATRX	-	JMS|MRX52|RAD54|RAD54L|XH2|XNP|ZNF-HX	MIM:300032|HGNC:HGNC:886|Ensembl:ENSG00000085224	X	Xq21.1	ATRX chromatin remodeler	protein-coding	ATRX	ATRX chromatin remodeler	O	transcriptional regulator ATRX|ATP-dependent helicase ATRX|X-linked helicase II|X-linked nuclear protein|alpha thalassemia/mental retardation syndrome X-linked (RAD54 homolog, S. cerevisiae)	20210123	-
9606	547	KIF1A	-	ATSV|C2orf20|HSN2C|MRD9|NESCAVS|SPG30|UNC104	MIM:601255|HGNC:HGNC:888|Ensembl:ENSG00000130294	2	2q37.3	kinesin family member 1A	protein-coding	KIF1A	kinesin family member 1A	O	kinesin-like protein KIF1A|axonal transporter of synaptic vesicles|kinesin, heavy chain, member 1A, homolog of mouse|microtubule-based motor KIF1A|unc-104- and KIF1A-related protein	20210110	-
9606	549	AUH	-	-	MIM:600529|HGNC:HGNC:890|Ensembl:ENSG00000148090	9	9q22.31	AU RNA binding methylglutaconyl-CoA hydratase	protein-coding	AUH	AU RNA binding methylglutaconyl-CoA hydratase	O	methylglutaconyl-CoA hydratase, mitochondrial|3-methylglutaconyl-CoA hydratase|AU RNA binding protein/enoyl-CoA hydratase|AU RNA-binding protein/enoyl-Coenzyme A hydratase|AU-binding protein/Enoyl-CoA hydratase|AU-specific RNA-binding enoyl-CoA hydratase|itaconyl-CoA hydratase	20201124	-
9606	550	AUP1	-	-	MIM:602434|HGNC:HGNC:891|Ensembl:ENSG00000115307	2	2p13.1	AUP1 lipid droplet regulating VLDL assembly factor	protein-coding	AUP1	AUP1 lipid droplet regulating VLDL assembly factor	O	lipid droplet-regulating VLDL assembly factor AUP1|ancient ubiquitous protein 1	20210103	-
9606	551	AVP	-	ADH|ARVP|AVP-NPII|AVRP|VP	MIM:192340|HGNC:HGNC:894|Ensembl:ENSG00000101200	20	20p13	arginine vasopressin	protein-coding	AVP	arginine vasopressin	O	vasopressin-neurophysin 2-copeptin|antidiuretic hormone|copeptin|neurohypophyseal|prepro-AVP-NP II|prepro-arginine-vasopressin-neurophysin II|vasopressin-neurophysin II-copeptin	20210118	-
9606	552	AVPR1A	-	AVPR V1a|AVPR1|V1aR	MIM:600821|HGNC:HGNC:895|Ensembl:ENSG00000166148	12	12q14.2	arginine vasopressin receptor 1A	protein-coding	AVPR1A	arginine vasopressin receptor 1A	O	vasopressin V1a receptor|SCCL vasopressin subtype 1a receptor|V1-vascular vasopressin receptor AVPR1A|V1a vasopressin receptor|antidiuretic hormone receptor 1A|vascular/hepatic-type arginine vasopressin receptor	20201206	-
9606	553	AVPR1B	-	AVPR3|V1bR	MIM:600264|HGNC:HGNC:896|Ensembl:ENSG00000198049	1	1q32.1	arginine vasopressin receptor 1B	protein-coding	AVPR1B	arginine vasopressin receptor 1B	O	vasopressin V1b receptor|AVPR V1b|AVPR V3|antidiuretic hormone receptor 1B|arginine vasopressin receptor 3|pituitary vasopressin receptor 3|vasopressin V3 receptor	20201124	-
9606	554	AVPR2	-	ADHR|DI1|DIR|DIR3|NDI|V2R	MIM:300538|HGNC:HGNC:897|Ensembl:ENSG00000126895	X	Xq28	arginine vasopressin receptor 2	protein-coding	AVPR2	arginine vasopressin receptor 2	O	vasopressin V2 receptor|AVPR V2|antidiuretic hormone receptor|renal-type arginine vasopressin receptor	20210122	-
9606	558	AXL	-	ARK|JTK11|Tyro7|UFO	MIM:109135|HGNC:HGNC:905|Ensembl:ENSG00000167601	19	19q13.2	AXL receptor tyrosine kinase	protein-coding	AXL	AXL receptor tyrosine kinase	O	tyrosine-protein kinase receptor UFO|AXL oncogene|AXL transforming sequence/gene	20210118	-
9606	560	AZF1	-	AZF|AZFA|SP3	MIM:415000	Y	Yq11	azoospermia factor 1	unknown	-	-	-	-	20191002	-
9606	563	AZGP1	-	ZA2G|ZAG	MIM:194460|HGNC:HGNC:910|Ensembl:ENSG00000160862	7	7q22.1	alpha-2-glycoprotein 1, zinc-binding	protein-coding	AZGP1	alpha-2-glycoprotein 1, zinc-binding	O	zinc-alpha-2-glycoprotein|Alpha-2-glycoprotein, zinc|Zn-alpha2-glycoprotein|testicular tissue protein Li 227|zn-alpha-2-GP|zn-alpha-2-glycoprotein	20210110	-
9606	566	AZU1	-	AZAMP|AZU|CAP37|HBP|HUMAZUR|NAZC|hHBP	MIM:162815|HGNC:HGNC:913|Ensembl:ENSG00000172232	19	19p13.3	azurocidin 1	protein-coding	AZU1	azurocidin 1	O	azurocidin|cationic antimicrobial protein 37|cationic antimicrobial protein CAP37|heparin-binding protein|neutrophil azurocidin	20201206	-
9606	567	B2M	-	IMD43	MIM:109700|HGNC:HGNC:914|Ensembl:ENSG00000166710	15	15q21.1	beta-2-microglobulin	protein-coding	B2M	beta-2-microglobulin	O	beta-2-microglobulin|beta chain of MHC class I molecules|beta-2-microglobin	20201223	-
9606	568	B2MR	-	-	MIM:109710|HGNC:HGNC:915	15	15q13-q15	beta-2-microglobulin regulator	unknown	B2MR	beta-2-microglobulin regulator	O	-	20190324	-
9606	570	BAAT	-	BACAT|BAT	MIM:602938|HGNC:HGNC:932|Ensembl:ENSG00000136881	9	9q31.1	bile acid-CoA:amino acid N-acyltransferase	protein-coding	BAAT	bile acid-CoA:amino acid N-acyltransferase	O	bile acid-CoA:amino acid N-acyltransferase|bile acid CoA: amino acid N-acyltransferase (glycine N-choloyltransferase)|bile acid Coenzyme A: amino acid N-acyltransferase (glycine N-choloyltransferase)|bile acid-CoA thioesterase|choloyl-CoA hydrolase|long-chain fatty-acyl-CoA hydrolase	20201124	-
9606	571	BACH1	-	BACH-1|BTBD24	MIM:602751|HGNC:HGNC:935|Ensembl:ENSG00000156273	21	21q21.3	BTB domain and CNC homolog 1	protein-coding	BACH1	BTB domain and CNC homolog 1	O	transcription regulator protein BACH1|BTB and CNC homology 1, basic leucine zipper transcription factor 1|basic region leucine zipper transcriptional regulator BACH1	20201213	-
9606	572	BAD	-	BBC2|BCL2L8	MIM:603167|HGNC:HGNC:936|Ensembl:ENSG00000002330	11	11q13.1	BCL2 associated agonist of cell death	protein-coding	BAD	BCL2 associated agonist of cell death	O	bcl2-associated agonist of cell death|BCL-X/BCL-2 binding protein|BCL2-antagonist of cell death protein|BCL2-binding component 6|BCL2-binding protein|bcl-2-binding component 6|bcl-2-like protein 8|bcl-XL/Bcl-2-associated death promoter|bcl2 antagonist of cell death|bcl2-L-8	20201124	-
9606	573	BAG1	-	BAG-1|HAP|RAP46	MIM:601497|HGNC:HGNC:937|Ensembl:ENSG00000107262	9	9p13.3	BAG cochaperone 1	protein-coding	BAG1	BAG cochaperone 1	O	BAG family molecular chaperone regulator 1|BCL2 associated athanogene 1|BCL2-associated athanogene|Bcl-2 associating athanogene-1 protein|Bcl-2-binding protein|glucocortoid receptor-associated protein RAP46|receptor-associated protein, 46-KD	20210110	-
9606	574	BAGE	-	BAGE1|CT2.1	MIM:605167|HGNC:HGNC:942	21	21p11.1	B melanoma antigen	protein-coding	BAGE	B melanoma antigen	O	B melanoma antigen 1|antigen MZ2-BA|cancer/testis antigen 2.1|cancer/testis antigen family 2, member 1	20201118	-
9606	575	ADGRB1	-	BAI1|GDAIF	MIM:602682|HGNC:HGNC:943|Ensembl:ENSG00000181790	8	8q24.3	adhesion G protein-coupled receptor B1	protein-coding	ADGRB1	adhesion G protein-coupled receptor B1	O	adhesion G protein-coupled receptor B1|brain-specific angiogenesis inhibitor 1	20201129	-
9606	576	ADGRB2	-	BAI2	MIM:602683|HGNC:HGNC:944|Ensembl:ENSG00000121753	1	1p35.2	adhesion G protein-coupled receptor B2	protein-coding	ADGRB2	adhesion G protein-coupled receptor B2	O	adhesion G protein-coupled receptor B2|brain-specific angiogenesis inhibitor 2	20201213	-
9606	577	ADGRB3	-	BAI3	MIM:602684|HGNC:HGNC:945|Ensembl:ENSG00000135298	6	6q12-q13	adhesion G protein-coupled receptor B3	protein-coding	ADGRB3	adhesion G protein-coupled receptor B3	O	adhesion G protein-coupled receptor B3|brain-specific angiogenesis inhibitor 3|dJ91B17.1 (brain-specific angiogenesis inhibitor 3)	20201124	-
9606	578	BAK1	-	BAK|BAK-LIKE|BCL2L7|CDN1	MIM:600516|HGNC:HGNC:949|Ensembl:ENSG00000030110	6	6p21.31	BCL2 antagonist/killer 1	protein-coding	BAK1	BCL2 antagonist/killer 1	O	bcl-2 homologous antagonist/killer|BCL2-like 7 protein|apoptosis regulator BAK|bcl-2-like protein 7|bcl2-L-7|pro-apoptotic protein BAK	20210118	-
9606	579	NKX3-2	-	BAPX1|NKX3.2|NKX3B|SMMD	MIM:602183|HGNC:HGNC:951|Ensembl:ENSG00000109705	4	4p15.33	NK3 homeobox 2	protein-coding	NKX3-2	NK3 homeobox 2	O	homeobox protein Nkx-3.2|bagpipe homeobox protein homolog 1|homeobox protein NK-3 homolog B	20201124	-
9606	580	BARD1	-	-	MIM:601593|HGNC:HGNC:952|Ensembl:ENSG00000138376	2	2q35	BRCA1 associated RING domain 1	protein-coding	BARD1	BRCA1 associated RING domain 1	O	BRCA1-associated RING domain protein 1|BRCA1-associated RING domain gene 1|RING-type E3 ubiquitin transferase BARD1	20201124	-
9606	581	BAX	-	BCL2L4	MIM:600040|HGNC:HGNC:959|Ensembl:ENSG00000087088	19	19q13.33	BCL2 associated X, apoptosis regulator	protein-coding	BAX	BCL2 associated X, apoptosis regulator	O	apoptosis regulator BAX|BCL2 associated X protein|BCL2-associated X protein omega|Baxdelta2G9|Baxdelta2G9omega|Baxdelta2omega|bcl-2-like protein 4|bcl2-L-4	20210110	-
9606	582	BBS1	-	BBS2L2	MIM:209901|HGNC:HGNC:966|Ensembl:ENSG00000174483	11	11q13.2	Bardet-Biedl syndrome 1	protein-coding	BBS1	Bardet-Biedl syndrome 1	O	Bardet-Biedl syndrome 1 protein|BBS2-like protein 2	20201124	-
9606	583	BBS2	-	BBS|RP74	MIM:606151|HGNC:HGNC:967|Ensembl:ENSG00000125124	16	16q13	Bardet-Biedl syndrome 2	protein-coding	BBS2	Bardet-Biedl syndrome 2	O	Bardet-Biedl syndrome 2 protein	20201124	-
9606	585	BBS4	-	-	MIM:600374|HGNC:HGNC:969|Ensembl:ENSG00000140463	15	15q24.1	Bardet-Biedl syndrome 4	protein-coding	BBS4	Bardet-Biedl syndrome 4	O	Bardet-Biedl syndrome 4 protein	20201213	-
9606	586	BCAT1	-	BCATC|BCT1|ECA39|MECA39|PNAS121|PP18	MIM:113520|HGNC:HGNC:976|Ensembl:ENSG00000060982	12	12p12.1	branched chain amino acid transaminase 1	protein-coding	BCAT1	branched chain amino acid transaminase 1	O	branched-chain-amino-acid aminotransferase, cytosolic|branched chain amino-acid transaminase 1, cytosolic|branched chain aminotransferase 1, cytosolic|placental protein 18	20210103	-
9606	587	BCAT2	-	BCAM|BCATM|BCT2|HVLI|PP18	MIM:113530|HGNC:HGNC:977|Ensembl:ENSG00000105552	19	19q13.33	branched chain amino acid transaminase 2	protein-coding	BCAT2	branched chain amino acid transaminase 2	O	branched-chain-amino-acid aminotransferase, mitochondrial|branched chain amino-acid transaminase 2, mitochondrial|branched chain aminotransferase 2, mitochondrial|placental protein 18	20201213	-
9606	590	BCHE	-	BCHED|CHE1|CHE2|E1	MIM:177400|HGNC:HGNC:983|Ensembl:ENSG00000114200	3	3q26.1	butyrylcholinesterase	protein-coding	BCHE	butyrylcholinesterase	O	cholinesterase|acylcholine acylhydrolase|butyrylcholine esterase|choline esterase II|cholinesterase (serum) 2|cholinesterase 1|pseudocholinesterase	20201129	-
9606	593	BCKDHA	-	BCKDE1A|MSU|MSUD1|OVD1A	MIM:608348|HGNC:HGNC:986|Ensembl:ENSG00000248098	19	19q13.2	branched chain keto acid dehydrogenase E1 subunit alpha	protein-coding	BCKDHA	branched chain keto acid dehydrogenase E1 subunit alpha	O	2-oxoisovalerate dehydrogenase subunit alpha, mitochondrial|2-oxoisovalerate dehydrogenase (lipoamide)|BCKDH E1-alpha|branched chain keto acid dehydrogenase E1 alpha protein|branched chain keto acid dehydrogenase E1, alpha polypeptide|branched-chain alpha-keto acid dehydrogenase E1 component alpha chain	20210114	-
9606	594	BCKDHB	-	BCKDE1B|BCKDH E1-beta|E1B	MIM:248611|HGNC:HGNC:987|Ensembl:ENSG00000083123	6	6q14.1	branched chain keto acid dehydrogenase E1 subunit beta	protein-coding	BCKDHB	branched chain keto acid dehydrogenase E1 subunit beta	O	2-oxoisovalerate dehydrogenase subunit beta, mitochondrial|E1b-beta subunit of the branched-chain complex|branched chain alpha-ketoacid dehydrogenase E1-beta subunit|branched chain keto acid dehydrogenase E1, beta polypeptide|branched-chain alpha-keto acid dehydrogenase E1 component beta chain|testis secretory sperm-binding protein Li 240mP	20210114	-
9606	595	CCND1	-	BCL1|D11S287E|PRAD1|U21B31	MIM:168461|HGNC:HGNC:1582|Ensembl:ENSG00000110092	11	11q13.3	cyclin D1	protein-coding	CCND1	cyclin D1	O	G1/S-specific cyclin-D1|B-cell CLL/lymphoma 1|B-cell lymphoma 1 protein|BCL-1 oncogene|PRAD1 oncogene	20210118	-
9606	596	BCL2	-	Bcl-2|PPP1R50	MIM:151430|HGNC:HGNC:990|Ensembl:ENSG00000171791	18	18q21.33	BCL2 apoptosis regulator	protein-coding	BCL2	BCL2 apoptosis regulator	O	apoptosis regulator Bcl-2|B-cell CLL/lymphoma 2|protein phosphatase 1, regulatory subunit 50	20210120	-
9606	597	BCL2A1	-	ACC-1|ACC-2|ACC1|ACC2|BCL2L5|BFL1|GRS|HBPA1	MIM:601056|HGNC:HGNC:991|Ensembl:ENSG00000140379	15	15q25.1	BCL2 related protein A1	protein-coding	BCL2A1	BCL2 related protein A1	O	bcl-2-related protein A1|bcl-2-like protein 5|bcl2-L-5|hematopoietic BCL2-related protein A1|hemopoietic-specific early response protein|protein BFL-1	20201124	-
9606	598	BCL2L1	-	BCL-XL/S|BCL2L|BCLX|Bcl-X|PPP1R52	MIM:600039|HGNC:HGNC:992|Ensembl:ENSG00000171552	20	20q11.21	BCL2 like 1	protein-coding	BCL2L1	BCL2 like 1	O	bcl-2-like protein 1|apoptosis regulator Bcl-X|protein phosphatase 1, regulatory subunit 52	20210110	-
9606	599	BCL2L2	-	BCL-W|BCL2-L-2|BCLW|PPP1R51	MIM:601931|HGNC:HGNC:995|Ensembl:ENSG00000129473	14	14q11.2	BCL2 like 2	protein-coding	BCL2L2	BCL2 like 2	O	bcl-2-like protein 2|apoptosis regulator BCL-W|protein phosphatase 1, regulatory subunit 51	20201213	-
9606	600	BAK1P1	-	BAK2|BCL2L7P1|Bak-2	HGNC:HGNC:996	20	20q11.21	BCL2 antagonist/killer 1 pseudogene 1	pseudo	BAK1P1	BCL2 antagonist/killer 1 pseudogene 1	O	BCL2-like 7 pseudogene 1	20201124	-
9606	601	BAK1P2	-	BAK3|BAK3P|BCL2L7P2	HGNC:HGNC:997	11	11q24.3	BCL2 antagonist/killer 1 pseudogene 2	pseudo	BAK1P2	BCL2 antagonist/killer 1 pseudogene 2	O	BCL2-like 7 pseudogene 2	20201124	-
9606	602	BCL3	-	BCL4|D19S37	MIM:109560|HGNC:HGNC:998|Ensembl:ENSG00000069399	19	19q13.32	BCL3 transcription coactivator	protein-coding	BCL3	BCL3 transcription coactivator	O	B-cell lymphoma 3 protein|B cell CLL/lymphoma 3|B-cell leukemia/lymphoma 3|B-cell lymphoma 3-encoded protein|BCL-3|chronic lymphatic leukemia protein|proto-oncogene BCL3	20201213	-
9606	603	BCL5	-	-	MIM:151441	17	17q22	B cell CLL/lymphoma 5	unknown	-	-	-	-	20191002	-
9606	604	BCL6	-	BCL5|BCL6A|LAZ3|ZBTB27|ZNF51	MIM:109565|HGNC:HGNC:1001|Ensembl:ENSG00000113916	3	3q27.3	BCL6 transcription repressor	protein-coding	BCL6	BCL6 transcription repressor	O	B-cell lymphoma 6 protein|B cell CLL/lymphoma 6|B-cell lymphoma 5 protein|B-cell lymphoma 6 protein transcript|BCL-5|BCL-6|cys-his2 zinc finger transcription factor|lymphoma-associated zinc finger gene on chromosome 3|protein LAZ-3|zinc finger and BTB domain-containing protein 27|zinc finger protein 51|zinc finger transcription factor BCL6S	20210118	-
9606	605	BCL7A	-	BCL7	MIM:601406|HGNC:HGNC:1004|Ensembl:ENSG00000110987	12	12q24.31	BAF chromatin remodeling complex subunit BCL7A	protein-coding	BCL7A	BAF chromatin remodeling complex subunit BCL7A	O	B-cell CLL/lymphoma 7 protein family member A|B-cell CLL/lymphoma 7A|B-cell CLL/lymphoma-7|BCL tumor suppressor 7A|BCL7A, BAF complex component	20201206	-
9606	606	NBEAP1	-	BCL8|BCL8A	MIM:601889|HGNC:HGNC:1007	15	15q11.2	neurobeachin pseudogene 1	pseudo	NBEAP1	neurobeachin pseudogene 1	O	B-cell CLL/lymphoma 8	20201124	-
9606	607	BCL9	-	LGS	MIM:602597|HGNC:HGNC:1008|Ensembl:ENSG00000116128	1	1q21.2	BCL9 transcription coactivator	protein-coding	BCL9	BCL9 transcription coactivator	O	B-cell CLL/lymphoma 9 protein|B cell CLL/lymphoma 9|B-cell lymphoma 9 protein|bcl-9|protein legless homolog	20201124	-
9606	608	TNFRSF17	-	BCM|BCMA|CD269|TNFRSF13A	MIM:109545|HGNC:HGNC:11913|Ensembl:ENSG00000048462	16	16p13.13	TNF receptor superfamily member 17	protein-coding	TNFRSF17	TNF receptor superfamily member 17	O	tumor necrosis factor receptor superfamily member 17|B cell maturation antigen|B-cell maturation factor|B-cell maturation protein	20201213	-
9606	610	HCN2	-	BCNG-2|BCNG2|HAC-1	MIM:602781|HGNC:HGNC:4846|Ensembl:ENSG00000099822	19	19p13.3	hyperpolarization activated cyclic nucleotide gated potassium and sodium channel 2	protein-coding	HCN2	hyperpolarization activated cyclic nucleotide gated potassium and sodium channel 2	O	potassium/sodium hyperpolarization-activated cyclic nucleotide-gated channel 2|brain cyclic nucleotide-gated channel 2|hyperpolarization activated cyclic nucleotide gated potassium channel 2	20201124	-
9606	611	OPN1SW	-	BCP|BOP|CBT	MIM:613522|HGNC:HGNC:1012|Ensembl:ENSG00000128617	7	7q32.1	opsin 1, short wave sensitive	protein-coding	OPN1SW	opsin 1, short wave sensitive	O	short-wave-sensitive opsin 1|blue cone photoreceptor pigment|blue-sensitive opsin|opsin 1 (cone pigments), short-wave-sensitive	20201124	-
9606	613	BCR	-	ALL|BCR1|CML|D22S11|D22S662|PHL	MIM:151410|HGNC:HGNC:1014|Ensembl:ENSG00000186716	22	22q11.23	BCR activator of RhoGEF and GTPase	protein-coding	BCR	BCR activator of RhoGEF and GTPase	O	breakpoint cluster region protein|BCR, RhoGEF and GTPase activating protein|BCR/FGFR1 chimera protein|FGFR1/BCR chimera protein|breakpoint cluster region|renal carcinoma antigen NY-REN-26	20210123	-
9606	616	BCRP4	-	BCR-4|BCR4|BCRL4	HGNC:HGNC:1017|Ensembl:ENSG00000215456	22	22q11.22	BCR pseudogene 4	pseudo	BCRP4	BCR pseudogene 4	O	breakpoint cluster region pseudogene 4|breakpoint cluster region-like 4	20201124	-
9606	617	BCS1L	-	BCS|BCS1|BJS|FLNMS|GRACILE|Hs.6719|MC3DN1|PTD|h-BCS|h-BCS1	MIM:603647|HGNC:HGNC:1020|Ensembl:ENSG00000074582	2	2q35	BCS1 homolog, ubiquinol-cytochrome c reductase complex chaperone	protein-coding	BCS1L	BCS1 homolog, ubiquinol-cytochrome c reductase complex chaperone	O	mitochondrial chaperone BCS1|BC1 (ubiquinol-cytochrome c reductase) synthesis-like|BCS1-like protein|mitochondrial complex III assembly	20201206	-
9606	618	BCYRN1	-	BC200|BC200a|LINC00004|NCRNA00004	MIM:606089|HGNC:HGNC:1022|Ensembl:ENSG00000236824	2	2p21	brain cytoplasmic RNA 1	ncRNA	BCYRN1	brain cytoplasmic RNA 1	O	BC200-alpha|brain cytoplasmic RNA 1 (analog of mouse Bc1)|brain cytoplasmic RNA 1 (non-protein coding)|brain cytoplasmic RNA 1, Bc1 analog|brain cytoplasmic RNA 200-alpha|long intergenic non-protein coding RNA 4|non-protein coding RNA 4	20201220	-
9606	619	BCYRN1P1	-	BC200b	HGNC:HGNC:1023	X	Xq27.1	brain cytoplasmic RNA 1, pseudogene 1	pseudo	BCYRN1P1	brain cytoplasmic RNA 1, pseudogene 1	O	-	20201124	-
9606	620	BCYRN1P2	-	BC200g	HGNC:HGNC:1024	1	1q42	brain cytoplasmic RNA 1, pseudogene 2	pseudo	BCYRN1P2	brain cytoplasmic RNA 1, pseudogene 2	O	-	20190213	-
9606	622	BDH1	-	BDH|SDR9C1	MIM:603063|HGNC:HGNC:1027|Ensembl:ENSG00000161267	3	3q29	3-hydroxybutyrate dehydrogenase 1	protein-coding	BDH1	3-hydroxybutyrate dehydrogenase 1	O	D-beta-hydroxybutyrate dehydrogenase, mitochondrial|(R)-3-hydroxybutyrate dehydrogenase|3-hydroxybutyrate dehydrogenase (heart, mitochondrial)|3-hydroxybutyrate dehydrogenase, type 1|epididymis secretory sperm binding protein|short chain dehydrogenase/reductase family 9C member 1	20210114	-
9606	623	BDKRB1	-	B1BKR|B1R|BKB1R|BKR1|BRADYB1	MIM:600337|HGNC:HGNC:1029|Ensembl:ENSG00000100739	14	14q32.2	bradykinin receptor B1	protein-coding	BDKRB1	bradykinin receptor B1	O	B1 bradykinin receptor|BK-1 receptor|bradykinin B1 receptor|bradykinin receptor 1	20201213	-
9606	624	BDKRB2	-	B2R|BK-2|BK2|BKR2|BRB2	MIM:113503|HGNC:HGNC:1030|Ensembl:ENSG00000168398	14	14q32.2	bradykinin receptor B2	protein-coding	BDKRB2	bradykinin receptor B2	O	B2 bradykinin receptor|BK-2 receptor	20210103	-
9606	627	BDNF	-	ANON2|BULN2	MIM:113505|HGNC:HGNC:1033|Ensembl:ENSG00000176697	11	11p14.1	brain derived neurotrophic factor	protein-coding	BDNF	brain derived neurotrophic factor	O	brain-derived neurotrophic factor|abrineurin|neurotrophin	20210118	-
9606	628	BEVI	-	-	MIM:109180	6	-	baboon M7 virus integration site	unknown	-	-	-	Baboon M7 virus replication	20200625	-
9606	629	CFB	-	AHUS4|ARMD14|BF|BFD|CFAB|CFBD|FB|FBI12|GBG|H2-Bf|PBF2	MIM:138470|HGNC:HGNC:1037|Ensembl:ENSG00000243649	6	6p21.33	complement factor B	protein-coding	CFB	complement factor B	O	complement factor B|B-factor, properdin|C3 proaccelerator|C3 proactivator|C3/C5 convertase|glycine-rich beta-glycoprotein|properdin factor B	20210111	-
9606	631	BFSP1	-	CP115|CP94|CTRCT33|LIFL-H	MIM:603307|HGNC:HGNC:1040|Ensembl:ENSG00000125864	20	20p12.1	beaded filament structural protein 1	protein-coding	BFSP1	beaded filament structural protein 1	O	filensin|beaded filament structural protein 1, filensin|cytoskeletal protein, 115 KD|lens fiber cell beaded-filament structural protein CP 115|lens intermediate filament-like heavy	20201124	-
9606	632	BGLAP	-	BGP|OC|OCN	MIM:112260|HGNC:HGNC:1043|Ensembl:ENSG00000242252	1	1q22	bone gamma-carboxyglutamate protein	protein-coding	BGLAP	bone gamma-carboxyglutamate protein	O	osteocalcin|bone gamma-carboxyglutamate (gla) protein (osteocalcin)|gamma-carboxyglutamic acid-containing protein	20210110	-
9606	633	BGN	-	DSPG1|MRLS|PG-S1|PGI|SEMDX|SLRR1A	MIM:301870|HGNC:HGNC:1044|Ensembl:ENSG00000182492	X	Xq28	biglycan	protein-coding	BGN	biglycan	O	biglycan|bone/cartilage proteoglycan-I|dermatan sulphate proteoglycan I|small leucine-rich protein 1A	20201220	-
9606	634	CEACAM1	-	BGP|BGP1|BGPI	MIM:109770|HGNC:HGNC:1814|Ensembl:ENSG00000079385	19	19q13.2	CEA cell adhesion molecule 1	protein-coding	CEACAM1	CEA cell adhesion molecule 1	O	carcinoembryonic antigen-related cell adhesion molecule 1|CD66a antigen|antigen CD66|carcinoembryonic antigen related cell adhesion molecule 1|carcinoembryonic antigen-related cell adhesion molecule 1 (biliary glycoprotein)	20210103	-
9606	635	BHMT	-	BHMT1|HEL-S-61p	MIM:602888|HGNC:HGNC:1047|Ensembl:ENSG00000145692	5	5q14.1	betaine--homocysteine S-methyltransferase	protein-coding	BHMT	betaine--homocysteine S-methyltransferase	O	betaine--homocysteine S-methyltransferase 1|epididymis secretory sperm binding protein Li 61p	20201124	-
9606	636	BICD1	-	BICD|bic-D 1	MIM:602204|HGNC:HGNC:1049|Ensembl:ENSG00000151746	12	12p11.21	BICD cargo adaptor 1	protein-coding	BICD1	BICD cargo adaptor 1	O	protein bicaudal D homolog 1|bicaudal D homolog 1|cytoskeleton-like bicaudal D protein homolog 1	20201124	-
9606	637	BID	-	FP497	MIM:601997|HGNC:HGNC:1050|Ensembl:ENSG00000015475	22	22q11.21	BH3 interacting domain death agonist	protein-coding	BID	BH3 interacting domain death agonist	O	BH3-interacting domain death agonist|Human BID coding sequence|apoptic death agonist|desmocollin type 4|p22 BID	20201124	-
9606	638	BIK	-	BIP1|BP4|NBK	MIM:603392|HGNC:HGNC:1051|Ensembl:ENSG00000100290	22	22q13.2	BCL2 interacting killer	protein-coding	BIK	BCL2 interacting killer	O	bcl-2-interacting killer|BCL2-interacting killer (apoptosis-inducing)|apoptosis inducer NBK|apoptosis-inducing NBK|natural born killer	20201213	-
9606	639	PRDM1	-	BLIMP1|PRDI-BF1	MIM:603423|HGNC:HGNC:9346|Ensembl:ENSG00000057657	6	6q21	PR/SET domain 1	protein-coding	PRDM1	PR/SET domain 1	O	PR domain zinc finger protein 1|B-lymphocyte-induced maturation protein 1|BLIMP-1|PR domain 1|PR domain containing 1, with ZNF domain|PRDI-binding factor-1|beta-interferon gene positive-regulatory domain I binding factor	20201227	-
9606	640	BLK	-	MODY11	MIM:191305|HGNC:HGNC:1057|Ensembl:ENSG00000136573	8	8p23.1	BLK proto-oncogene, Src family tyrosine kinase	protein-coding	BLK	BLK proto-oncogene, Src family tyrosine kinase	O	tyrosine-protein kinase Blk|B lymphoid tyrosine kinase|BLK nonreceptor tyrosine kinase|b lymphocyte kinase|p55-Blk	20201124	-
9606	641	BLM	-	BS|MGRISCE1|RECQ2|RECQL2|RECQL3	MIM:604610|HGNC:HGNC:1058|Ensembl:ENSG00000197299	15	15q26.1	BLM RecQ like helicase	protein-coding	BLM	BLM RecQ like helicase	O	Bloom syndrome protein|Bloom syndrome RecQ like helicase|Bloom syndrome, RecQ helicase-like|DNA helicase, RecQ-like type 2|recQ protein-like 3	20201213	-
9606	642	BLMH	-	BH|BMH	MIM:602403|HGNC:HGNC:1059|Ensembl:ENSG00000108578	17	17q11.2	bleomycin hydrolase	protein-coding	BLMH	bleomycin hydrolase	O	bleomycin hydrolase|BLM hydrolase	20201206	-
9606	643	CXCR5	-	BLR1|CD185|MDR15	MIM:601613|HGNC:HGNC:1060|Ensembl:ENSG00000160683	11	11q23.3	C-X-C motif chemokine receptor 5	protein-coding	CXCR5	C-X-C motif chemokine receptor 5	O	C-X-C chemokine receptor type 5|Burkitt lymphoma receptor 1, GTP binding protein (chemokine (C-X-C motif) receptor 5)|Burkitt lymphoma receptor 1, GTP-binding protein|CXC-R5|CXCR-5|MDR-15|chemokine (C-X-C motif) receptor 5|monocyte-derived receptor 15	20201206	-
9606	644	BLVRA	-	BLVR|BVR|BVRA	MIM:109750|HGNC:HGNC:1062|Ensembl:ENSG00000106605	7	7p13	biliverdin reductase A	protein-coding	BLVRA	biliverdin reductase A	O	biliverdin reductase A|BVR A|biliverdin-IX alpha-reductase|testis tissue sperm-binding protein Li 61n	20210114	-
9606	645	BLVRB	-	BVRB|FLR|HEL-S-10|SDR43U1	MIM:600941|HGNC:HGNC:1063|Ensembl:ENSG00000090013	19	19q13.2	biliverdin reductase B	protein-coding	BLVRB	biliverdin reductase B	O	flavin reductase (NADPH)|BVR-B|FR|GHBP|NADPH-dependent diaphorase|NADPH-flavin reductase|biliverdin-IX beta-reductase|epididymis secretory protein Li 10|green heme-binding protein|short chain dehydrogenase/reductase family 43U, member 1	20210114	-
9606	646	BNC1	-	BNC|BSN1|HsT19447|POF16	MIM:601930|HGNC:HGNC:1081|Ensembl:ENSG00000169594	15	15q25.2	basonuclin 1	protein-coding	BNC1	basonuclin 1	O	zinc finger protein basonuclin-1	20210123	-
9606	648	BMI1	-	FLVI2/BMI1|PCGF4|RNF51|flvi-2/bmi-1	MIM:164831|HGNC:HGNC:1066|Ensembl:ENSG00000168283	10	10p12.2	BMI1 proto-oncogene, polycomb ring finger	protein-coding	BMI1	BMI1 proto-oncogene, polycomb ring finger	O	polycomb complex protein BMI-1|B lymphoma Mo-MLV insertion region 1 homolog|BMI1 polycomb ring finger oncogene|BMI1 polycomb ring finger proto-oncogene|murine leukemia viral (bmi-1) oncogene homolog|polycomb group RING finger protein 4|polycomb group protein Bmi1|ring finger protein 51	20210118	-
9606	649	BMP1	-	OI13|PCOLC|PCP|PCP2|TLD	MIM:112264|HGNC:HGNC:1067|Ensembl:ENSG00000168487	8	8p21.3	bone morphogenetic protein 1	protein-coding	BMP1	bone morphogenetic protein 1	O	bone morphogenetic protein 1|mammalian tolloid protein|procollagen C-endopeptidase|procollagen C-proteinase 3|tolloid-like	20201223	-
9606	650	BMP2	-	BDA2|BMP2A|SSFSC	MIM:112261|HGNC:HGNC:1069|Ensembl:ENSG00000125845	20	20p12.3	bone morphogenetic protein 2	protein-coding	BMP2	bone morphogenetic protein 2	O	bone morphogenetic protein 2|bone morphogenetic protein 2A	20210123	-
9606	651	BMP3	-	BMP-3A	MIM:112263|HGNC:HGNC:1070|Ensembl:ENSG00000152785	4	4q21.21	bone morphogenetic protein 3	protein-coding	BMP3	bone morphogenetic protein 3	O	bone morphogenetic protein 3|bone morphogenetic protein 3 (osteogenic)|bone morphogenetic protein 3A|osteogenin	20201124	-
9606	652	BMP4	-	BMP2B|BMP2B1|MCOPS6|OFC11|ZYME	MIM:112262|HGNC:HGNC:1071|Ensembl:ENSG00000125378	14	14q22.2	bone morphogenetic protein 4	protein-coding	BMP4	bone morphogenetic protein 4	O	bone morphogenetic protein 4|bone morphogenetic protein 2B	20201220	-
9606	653	BMP5	-	-	MIM:112265|HGNC:HGNC:1072|Ensembl:ENSG00000112175	6	6p12.1	bone morphogenetic protein 5	protein-coding	BMP5	bone morphogenetic protein 5	O	bone morphogenetic protein 5	20201220	-
9606	654	BMP6	-	VGR|VGR1	MIM:112266|HGNC:HGNC:1073|Ensembl:ENSG00000153162	6	6p24.3	bone morphogenetic protein 6	protein-coding	BMP6	bone morphogenetic protein 6	O	bone morphogenetic protein 6|VG-1-R|VG-1-related protein|vegetal related growth factor (TGFB-related)	20210118	-
9606	655	BMP7	-	OP-1	MIM:112267|HGNC:HGNC:1074|Ensembl:ENSG00000101144	20	20q13.31	bone morphogenetic protein 7	protein-coding	BMP7	bone morphogenetic protein 7	O	bone morphogenetic protein 7|osteogenic protein 1	20201213	-
9606	656	BMP8B	-	BMP8|OP2	MIM:602284|HGNC:HGNC:1075|Ensembl:ENSG00000116985	1	1p34.2	bone morphogenetic protein 8b	protein-coding	BMP8B	bone morphogenetic protein 8b	O	bone morphogenetic protein 8B|bone morphogenetic protein 8 (osteogenic protein 2)|osteogenic protein 2	20210104	-
9606	657	BMPR1A	-	10q23del|ACVRLK3|ALK3|CD292|SKR5	MIM:601299|HGNC:HGNC:1076|Ensembl:ENSG00000107779	10	10q23.2	bone morphogenetic protein receptor type 1A	protein-coding	BMPR1A	bone morphogenetic protein receptor type 1A	O	bone morphogenetic protein receptor type-1A|ALK-3|BMP type-1A receptor|BMPR-1A|activin A receptor, type II-like kinase 3|activin receptor-like kinase 3|bone morphogenetic protein receptor, type IA|serine/threonine-protein kinase receptor R5	20210110	-
9606	658	BMPR1B	-	ALK-6|ALK6|AMDD|BDA1D|BDA2|CDw293	MIM:603248|HGNC:HGNC:1077|Ensembl:ENSG00000138696	4	4q22.3	bone morphogenetic protein receptor type 1B	protein-coding	BMPR1B	bone morphogenetic protein receptor type 1B	O	bone morphogenetic protein receptor type-1B|BMP type-1B receptor|BMPR-1B|activin receptor-like kinase 6|bone morphogenetic protein receptor, type IB|serine/threonine receptor kinase	20210110	-
9606	659	BMPR2	-	BMPR-II|BMPR3|BMR2|BRK-3|POVD1|PPH1|T-ALK	MIM:600799|HGNC:HGNC:1078|Ensembl:ENSG00000204217	2	2q33.1-q33.2	bone morphogenetic protein receptor type 2	protein-coding	BMPR2	bone morphogenetic protein receptor type 2	O	bone morphogenetic protein receptor type-2|BMP type II receptor|BMP type-2 receptor|bone morphogenetic protein receptor type II|bone morphogenetic protein receptor, type II (serine/threonine kinase)|type II activin receptor-like kinase|type II receptor for bone morphogenetic protein-4	20210102	-
9606	660	BMX	-	ETK|PSCTK2|PSCTK3	MIM:300101|HGNC:HGNC:1079|Ensembl:ENSG00000102010	X	Xp22.2	BMX non-receptor tyrosine kinase	protein-coding	BMX	BMX non-receptor tyrosine kinase	O	cytoplasmic tyrosine-protein kinase BMX|BTK-like on X chromosome|Etk/Bmx cytosolic tyrosine kinase|NTK38 tyrosine kinase|bone marrow tyrosine kinase gene in chromosome X protein|epithelial and endothelial tyrosine kinase	20201124	-
9606	661	POLR3D	-	BN51T|C53|RPC4|RPC53|TSBN51	MIM:187280|HGNC:HGNC:1080|Ensembl:ENSG00000168495	8	8p21.3	RNA polymerase III subunit D	protein-coding	POLR3D	RNA polymerase III subunit D	O	DNA-directed RNA polymerase III subunit RPC4|BN51 (BHK21) temperature sensitivity complementing|DNA-directed RNA polymerase III 47 kDa polypeptide|DNA-directed RNA polymerase III subunit D|RNA polymerase III 47 kDa subunit|RNA polymerase III subunit C4|RPC53 homolog|polymerase (RNA) III (DNA directed) polypeptide D, 44kDa|polymerase (RNA) III subunit D|temperature sensitive complementation, cell …	20201213	-
9606	662	BNIP1	-	NIP1|SEC20|TRG-8	MIM:603291|HGNC:HGNC:1082|Ensembl:ENSG00000113734	5	5q35.1	BCL2 interacting protein 1	protein-coding	BNIP1	BCL2 interacting protein 1	O	vesicle transport protein SEC20|BCL2/adenovirus E1B 19 kDa protein-interacting protein 1|BCL2/adenovirus E1B 19kDa interacting protein 1|transformation-related gene 8 protein	20201124	-
9606	663	BNIP2	-	BNIP-2|NIP2	MIM:603292|HGNC:HGNC:1083|Ensembl:ENSG00000140299	15	15q22.2	BCL2 interacting protein 2	protein-coding	BNIP2	BCL2 interacting protein 2	O	BCL2/adenovirus E1B 19 kDa protein-interacting protein 2|BCL2/adenovirus E1B 19kDa interacting protein 2	20201124	-
9606	664	BNIP3	-	NIP3	MIM:603293|HGNC:HGNC:1084|Ensembl:ENSG00000176171	10	10q26.3	BCL2 interacting protein 3	protein-coding	BNIP3	BCL2 interacting protein 3	O	BCL2/adenovirus E1B 19 kDa protein-interacting protein 3|BCL2/adenovirus E1B 19kDa interacting protein 3|BCL2/adenovirus E1B interacting protein 3|nineteen kD interacting protein-3	20210117	-
9606	665	BNIP3L	-	BNIP3a|NIX	MIM:605368|HGNC:HGNC:1085|Ensembl:ENSG00000104765	8	8p21.2	BCL2 interacting protein 3 like	protein-coding	BNIP3L	BCL2 interacting protein 3 like	O	BCL2/adenovirus E1B 19 kDa protein-interacting protein 3-like|BCL2/adenovirus E1B 19 kDa protein-interacting protein 3A|BCL2/adenovirus E1B 19-kd protein-interacting protein 3a|BCL2/adenovirus E1B 19kDa interacting protein 3 like|NIP-3-like protein X|NIP3-like protein X|NIP3L|adenovirus E1B19k-binding protein B5	20201213	-
9606	666	BOK	-	BCL2L9|BOKL	MIM:605404|HGNC:HGNC:1087|Ensembl:ENSG00000176720	2	2q37.3	BCL2 family apoptosis regulator BOK	protein-coding	BOK	BCL2 family apoptosis regulator BOK	O	bcl-2-related ovarian killer protein|BCL2 related ovarian killer|BOK, BCL2 family apoptosis regulator|bcl-2-like protein 9|bcl2-L-9|hBOK	20210110	-
9606	667	DST	-	BP240|BPA|BPAG1|CATX-15|CATX15|D6S1101|DMH|DT|EBSB2|HSAN6|MACF2	MIM:113810|HGNC:HGNC:1090|Ensembl:ENSG00000151914	6	6p12.1	dystonin	protein-coding	DST	dystonin	O	dystonin|bullous pemphigoid antigen|bullous pemphigoid antigen 1|dystonia musculorum protein|hemidesmosomal plaque protein|trabeculin-beta	20210103	-
9606	668	FOXL2	-	BPES|BPES1|PFRK|PINTO|POF3	MIM:605597|HGNC:HGNC:1092|Ensembl:ENSG00000183770	3	3q22.3	forkhead box L2	protein-coding	FOXL2	forkhead box L2	O	forkhead box protein L2|forkhead transcription factor FOXL2	20210123	-
9606	669	BPGM	-	DPGM|ECYT8	MIM:613896|HGNC:HGNC:1093|Ensembl:ENSG00000172331	7	7q33	bisphosphoglycerate mutase	protein-coding	BPGM	bisphosphoglycerate mutase	O	bisphosphoglycerate mutase|2,3-bisphosphoglycerate mutase, erythrocyte|2,3-bisphosphoglycerate synthase|2,3-diphosphoglycerate mutase|BPG-dependent PGAM|erythrocyte 2,3-bisphosphoglycerate mutase|testis secretory sperm-binding protein Li 202a	20201124	-
9606	670	BPHL	-	BPH-RP|MCNAA|VACVASE	MIM:603156|HGNC:HGNC:1094|Ensembl:ENSG00000137274	6	6p25.2	biphenyl hydrolase like	protein-coding	BPHL	biphenyl hydrolase like	O	valacyclovir hydrolase|biphenyl hydrolase-like (serine hydrolase)|biphenyl hydrolase-related protein|breast epithelial mucin-associated antigen|valacyclovirase	20201206	-
9606	671	BPI	-	BPIFD1|rBPI	MIM:109195|HGNC:HGNC:1095|Ensembl:ENSG00000101425	20	20q11.23	bactericidal permeability increasing protein	protein-coding	BPI	bactericidal permeability increasing protein	O	bactericidal permeability-increasing protein|BPI fold containing family D, member 1|CAP 57|recombinant BPI holoprotein, rBPI	20210103	-
9606	672	BRCA1	-	BRCAI|BRCC1|BROVCA1|FANCS|IRIS|PNCA4|PPP1R53|PSCP|RNF53	MIM:113705|HGNC:HGNC:1100|Ensembl:ENSG00000012048	17	17q21.31	BRCA1 DNA repair associated	protein-coding	BRCA1	BRCA1 DNA repair associated	O	breast cancer type 1 susceptibility protein|BRCA1/BRCA2-containing complex, subunit 1|Fanconi anemia, complementation group S|RING finger protein 53|breast and ovarian cancer susceptibility protein 1|breast cancer 1, early onset|early onset breast cancer 1|protein phosphatase 1, regulatory subunit 53	20210123	-
9606	673	BRAF	-	B-RAF1|B-raf|BRAF1|NS7|RAFB1	MIM:164757|HGNC:HGNC:1097|Ensembl:ENSG00000157764	7	7q34	B-Raf proto-oncogene, serine/threonine kinase	protein-coding	BRAF	B-Raf proto-oncogene, serine/threonine kinase	O	serine/threonine-protein kinase B-raf|94 kDa B-raf protein|B-Raf proto-oncogene serine/threonine-protein kinase (p94)|B-Raf serine/threonine-protein|murine sarcoma viral (v-raf) oncogene homolog B1|proto-oncogene B-Raf|v-raf murine sarcoma viral oncogene homolog B|v-raf murine sarcoma viral oncogene homolog B1	20210118	-
9606	675	BRCA2	-	BRCC2|BROVCA2|FACD|FAD|FAD1|FANCD|FANCD1|GLM3|PNCA2|XRCC11	MIM:600185|HGNC:HGNC:1101|Ensembl:ENSG00000139618	13	13q13.1	BRCA2 DNA repair associated	protein-coding	BRCA2	BRCA2 DNA repair associated	O	breast cancer type 2 susceptibility protein|BRCA1/BRCA2-containing complex, subunit 2|Fanconi anemia group D1 protein|breast and ovarian cancer susceptibility gene, early onset|breast and ovarian cancer susceptibility protein 2|breast cancer 2 tumor suppressor|breast cancer 2, early onset|mutant BRCA2|truncated BRCA2 DNA repair-associated protein|truncated DNA repair-associated BRCA2|truncated br…	20210118	-
9606	676	BRDT	-	BRD6|CT9|SPGF21	MIM:602144|HGNC:HGNC:1105|Ensembl:ENSG00000137948	1	1p22.1	bromodomain testis associated	protein-coding	BRDT	bromodomain testis associated	O	bromodomain testis-specific protein|RING3-like protein|bromodomain, testis-specific|cancer/testis antigen 9	20210123	-
9606	677	ZFP36L1	-	BRF1|Berg36|ERF-1|ERF1|RNF162B|TIS11B|cMG1	MIM:601064|HGNC:HGNC:1107|Ensembl:ENSG00000185650	14	14q24.1	ZFP36 ring finger protein like 1	protein-coding	ZFP36L1	ZFP36 ring finger protein like 1	O	mRNA decay activator protein ZFP36L1|EGF-response factor 1|TPA-induced sequence 11b|ZFP36-like 1|butyrate response factor 1|early response factor Berg36|zinc finger protein 36, C3H type-like 1|zinc finger protein 36, C3H1 type-like 1|zinc finger protein, C3H type, 36-like 1	20210118	-
9606	678	ZFP36L2	-	BRF2|ERF-2|ERF2|RNF162C|TIS11D	MIM:612053|HGNC:HGNC:1108|Ensembl:ENSG00000152518	2	2p21	ZFP36 ring finger protein like 2	protein-coding	ZFP36L2	ZFP36 ring finger protein like 2	O	mRNA decay activator protein ZFP36L2|EGF-response factor 2|TPA-induced sequence 11d|ZFP36-like 2|butyrate response factor 2 (EGF-response factor 2)|zinc finger protein 36, C3H type-like 1|zinc finger protein 36, C3H type-like 2|zinc finger protein 36, C3H1 type-like 2|zinc finger protein, C3H type, 36-like 2	20201124	-
9606	680	BRS3	-	BB3|BB3R|BBR3	MIM:300107|HGNC:HGNC:1113|Ensembl:ENSG00000102239	X	Xq26.3	bombesin receptor subtype 3	protein-coding	BRS3	bombesin receptor subtype 3	O	bombesin receptor subtype-3|BRS-3|G-protein coupled receptor|bombesin like receptor 3	20201124	-
9606	682	BSG	-	5F7|CD147|EMMPRIN|EMPRIN|HAb18G|OK|SLC7A11|TCSF	MIM:109480|HGNC:HGNC:1116|Ensembl:ENSG00000172270	19	19p13.3	basigin (Ok blood group)	protein-coding	BSG	basigin (Ok blood group)	O	basigin|OK blood group antigen|collagenase stimulatory factor|extracellular matrix metalloproteinase inducer|hepatoma-associated antigen|leukocyte activation antigen M6|tumor cell-derived collagenase stimulatory factor	20210118	-
9606	683	BST1	-	CD157	MIM:600387|HGNC:HGNC:1118|Ensembl:ENSG00000109743	4	4p15.32	bone marrow stromal cell antigen 1	protein-coding	BST1	bone marrow stromal cell antigen 1	O	ADP-ribosyl cyclase/cyclic ADP-ribose hydrolase 2|ADP-ribosyl cyclase 2|NAD(+) nucleosidase|bone marrow stromal antigen 1|bone marrow stromal cell antigen 1 variant 2|cADPr hydrolase 2|cyclic ADP-ribose hydrolase 2	20201124	-
9606	684	BST2	-	CD317|TETHERIN	MIM:600534|HGNC:HGNC:1119|Ensembl:ENSG00000130303	19	19p13.11	bone marrow stromal cell antigen 2	protein-coding	BST2	bone marrow stromal cell antigen 2	O	bone marrow stromal antigen 2|BST-2|HM1.24 antigen|NPC-A-7	20201124	-
9606	685	BTC	-	-	MIM:600345|HGNC:HGNC:1121|Ensembl:ENSG00000174808	4	4q13.3	betacellulin	protein-coding	BTC	betacellulin	O	probetacellulin	20201124	-
9606	686	BTD	-	-	MIM:609019|HGNC:HGNC:1122|Ensembl:ENSG00000169814	3	3p25.1	biotinidase	protein-coding	BTD	biotinidase	O	biotinidase|biotinase	20201124	-
9606	687	KLF9	-	BTEB|BTEB1	MIM:602902|HGNC:HGNC:1123|Ensembl:ENSG00000119138	9	9q21.12	Kruppel like factor 9	protein-coding	KLF9	Kruppel like factor 9	O	Krueppel-like factor 9|BTE-binding protein 1|GC-box-binding protein 1|basic transcription element-binding protein 1|transcription factor BTEB1	20201213	-
9606	688	KLF5	-	BTEB2|CKLF|IKLF	MIM:602903|HGNC:HGNC:6349|Ensembl:ENSG00000102554	13	13q22.1	Kruppel like factor 5	protein-coding	KLF5	Kruppel like factor 5	O	Krueppel-like factor 5|(intestinal Kruppel-like factor|BTE-binding protein 2|GC box binding protein 2|Kruppel-like factor 5 (intestinal)|basic transcription element binding protein 2|colon krueppel-like factor|colon kruppel-like factor|epididymis secretory sperm binding protein|intestinal-enriched krueppel-like factor|intestinal-enriched kruppel-like factor|transcription factor BTEB2	20210118	-
9606	689	BTF3	-	BETA-NAC|BTF3a|BTF3b|NACB	MIM:602542|HGNC:HGNC:1125|Ensembl:ENSG00000145741	5	5q13.2	basic transcription factor 3	protein-coding	BTF3	basic transcription factor 3	O	transcription factor BTF3|NAC-beta|RNA polymerase B transcription factor 3|nascent polypeptide-associated complex subunit beta|nascent-polypeptide-associated complex beta polypeptide	20201208	-
9606	690	BTF3P11	-	BTF3L1|HUMBTFB|OCIF|OPG|TNFRSF11B	MIM:602543|HGNC:HGNC:1126	13	13q22.3	basic transcription factor 3 pseudogene 11	pseudo	BTF3P11	basic transcription factor 3 pseudogene 11	O	BTF3 homologue|basic transcription factor 3, like 1|basic transcription factor 3-like 1, pseudogene|lambda h27A	20201124	-
9606	693	BTF3P1	-	HUMBTFA	HGNC:HGNC:1129	8	8q11.23	BTF3 pseudogene 1	pseudo	BTF3P1	BTF3 pseudogene 1	O	basic transcription factor 3, pseudogene 1|lambda h16	20201213	-
9606	694	BTG1	-	APRO2	MIM:109580|HGNC:HGNC:1130|Ensembl:ENSG00000133639	12	12q21.33	BTG anti-proliferation factor 1	protein-coding	BTG1	BTG anti-proliferation factor 1	O	protein BTG1|B-cell translocation gene 1 protein|B-cell translocation gene 1, anti-proliferative	20210123	-
9606	695	BTK	-	AGMX1|AT|ATK|BPK|IGHD3|IMD1|PSCTK1|XLA	MIM:300300|HGNC:HGNC:1133|Ensembl:ENSG00000010671	X	Xq22.1	Bruton tyrosine kinase	protein-coding	BTK	Bruton tyrosine kinase	O	tyrosine-protein kinase BTK|B-cell progenitor kinase|Bruton agammaglobulinemia tyrosine kinase|Bruton's tyrosine kinase|agammaglobulinaemia tyrosine kinase|dominant-negative kinase-deficient Brutons tyrosine kinase|truncated Bruton agammaglobulinemia tyrosine kinase	20210103	-
9606	696	BTN1A1	-	BT|BTN|BTN1	MIM:601610|HGNC:HGNC:1135|Ensembl:ENSG00000124557	6	6p22.2	butyrophilin subfamily 1 member A1	protein-coding	BTN1A1	butyrophilin subfamily 1 member A1	O	butyrophilin subfamily 1 member A1|bK14H9.2 (butyrophilin, subfamily 1, member A1)	20201124	-
9606	699	BUB1	-	BUB1A|BUB1L|hBUB1	MIM:602452|HGNC:HGNC:1148|Ensembl:ENSG00000169679	2	2q13	BUB1 mitotic checkpoint serine/threonine kinase	protein-coding	BUB1	BUB1 mitotic checkpoint serine/threonine kinase	O	mitotic checkpoint serine/threonine-protein kinase BUB1|BUB1 budding uninhibited by benzimidazoles 1 homolog|budding uninhibited by benzimidazoles 1 homolog|mitotic spindle checkpoint kinase|putative serine/threonine-protein kinase	20201227	-
9606	700	BVR1	-	-	HGNC:HGNC:1153	8	8q24	Burkitt lymphoma variant rearranging region 1	other	BVR1	Burkitt lymphoma variant rearranging region 1	O	-	20191011	-
9606	701	BUB1B	-	BUB1beta|BUBR1|Bub1A|MAD3L|MVA1|SSK1|hBUBR1	MIM:602860|HGNC:HGNC:1149|Ensembl:ENSG00000156970	15	15q15.1	BUB1 mitotic checkpoint serine/threonine kinase B	protein-coding	BUB1B	BUB1 mitotic checkpoint serine/threonine kinase B	O	mitotic checkpoint serine/threonine-protein kinase BUB1 beta|BUB1B, mitotic checkpoint serine/threonine kinase|MAD3/BUB1-related protein kinase|budding uninhibited by benzimidazoles 1 homolog beta|mitotic checkpoint kinase MAD3L	20201213	-
9606	705	BYSL	-	BYSTIN|Enp1	MIM:603871|HGNC:HGNC:1157|Ensembl:ENSG00000112578	6	6p21.1	bystin like	protein-coding	BYSL	bystin like	O	bystin|by the ribosomal protein s6 gene, drosophila, homolog-like	20210103	-
9606	706	TSPO	-	BPBS|BZRP|DBI|IBP|MBR|PBR|PBS|PKBS|PTBR|mDRC|pk18	MIM:109610|HGNC:HGNC:1158|Ensembl:ENSG00000100300	22	22q13.2	translocator protein	protein-coding	TSPO	translocator protein	O	translocator protein|benzodiazepine peripheral binding site|mitochondrial benzodiazepine receptor|peripheral-type benzodiazepine receptor	20210118	-
9606	708	C1QBP	-	COXPD33|GC1QBP|HABP1|SF2AP32|SF2p32|gC1Q-R|gC1qR|p32	MIM:601269|HGNC:HGNC:1243|Ensembl:ENSG00000108561	17	17p13.2	complement C1q binding protein	protein-coding	C1QBP	complement C1q binding protein	O	complement component 1 Q subcomponent-binding protein, mitochondrial|ASF/SF2-associated protein p32|C1q globular domain-binding protein|complement component 1, q subcomponent binding protein|glycoprotein gC1qBP|hyaluronan-binding protein 1|mitochondrial matrix protein p32|p33|splicing factor SF2-associated protein	20210103	-
9606	710	SERPING1	-	C1IN|C1INH|C1NH|HAE1|HAE2	MIM:606860|HGNC:HGNC:1228|Ensembl:ENSG00000149131	11	11q12.1	serpin family G member 1	protein-coding	SERPING1	serpin family G member 1	O	plasma protease C1 inhibitor|C1 esterase inhibitor|C1-inhibiting factor|C1-inhibitor|complement component 1 inhibitor|epididymis secretory sperm binding protein|serine/cysteine proteinase inhibitor clade G member 1|serpin G1|serpin peptidase inhibitor clade G member 1|serpin peptidase inhibitor, clade G (C1 inhibitor), member 1	20201227	-
9606	711	ERC2-IT1	-	C1orf1|C3orf51|Po42	HGNC:HGNC:1229|Ensembl:ENSG00000281708	3	3p14.3	ERC2 intronic transcript 1	ncRNA	ERC2-IT1	ERC2 intronic transcript 1	O	ERC2 intronic transcript 1 (non-protein coding)	20201124	-
9606	712	C1QA	-	-	MIM:120550|HGNC:HGNC:1241|Ensembl:ENSG00000173372	1	1p36.12	complement C1q A chain	protein-coding	C1QA	complement C1q A chain	O	complement C1q subcomponent subunit A|complement C1q chain A|complement component 1, q subcomponent, A chain|complement component 1, q subcomponent, alpha polypeptide|complement component C1q, A chain	20201124	-
9606	713	C1QB	-	-	MIM:120570|HGNC:HGNC:1242|Ensembl:ENSG00000173369	1	1p36.12	complement C1q B chain	protein-coding	C1QB	complement C1q B chain	O	complement C1q subcomponent subunit B|complement C1q chain B|complement component 1, q subcomponent, B chain|complement component 1, q subcomponent, beta polypeptide|complement component C1q, B chain|complement subcomponent C1q chain B	20201124	-
9606	714	C1QC	-	C1Q-C|C1QG	MIM:120575|HGNC:HGNC:1245|Ensembl:ENSG00000159189	1	1p36.12	complement C1q C chain	protein-coding	C1QC	complement C1q C chain	O	complement C1q subcomponent subunit C|complement component 1, q subcomponent, C chain|complement component 1, q subcomponent, gamma polypeptide	20201124	-
9606	715	C1R	-	EDSPD1	MIM:613785|HGNC:HGNC:1246|Ensembl:ENSG00000159403	12	12p13.31	complement C1r	protein-coding	C1R	complement C1r	O	complement C1r subcomponent|complement component 1, r subcomponent	20201124	-
9606	716	C1S	-	EDSPD2	MIM:120580|HGNC:HGNC:1247|Ensembl:ENSG00000182326	12	12p13.31	complement C1s	protein-coding	C1S	complement C1s	O	complement C1s subcomponent|C1 esterase|basic proline-rich peptide IB-1|complement component 1 subcomponent s|complement component 1, s subcomponent	20201124	-
9606	717	C2	-	ARMD14|CO2	MIM:613927|HGNC:HGNC:1248|Ensembl:ENSG00000166278	6	6p21.33	complement C2	protein-coding	C2	complement C2	O	complement C2|C3/C5 convertase|complement component 2|complement component C2	20201220	-
9606	718	C3	-	AHUS5|ARMD9|ASP|C3a|C3b|CPAMD1|HEL-S-62p	MIM:120700|HGNC:HGNC:1318|Ensembl:ENSG00000125730	19	19p13.3	complement C3	protein-coding	C3	complement C3	O	complement C3|C3 and PZP-like alpha-2-macroglobulin domain-containing protein 1|C3a anaphylatoxin|acylation-stimulating protein cleavage product|complement component 3|complement component C3a|complement component C3b|epididymis secretory sperm binding protein Li 62p|prepro-C3	20210118	-
9606	719	C3AR1	-	AZ3B|C3AR|HNFAG09	MIM:605246|HGNC:HGNC:1319|Ensembl:ENSG00000171860	12	12p13.31	complement C3a receptor 1	protein-coding	C3AR1	complement C3a receptor 1	O	C3a anaphylatoxin chemotactic receptor|complement component 3 receptor 1|complement component 3a receptor 1	20201124	-
9606	720	C4A	-	C4|C4A2|C4A3|C4A4|C4A6|C4AD|C4S|CO4|CPAMD2|RG	MIM:120810|HGNC:HGNC:1323|Ensembl:ENSG00000244731	6	6p21.33	complement C4A (Rodgers blood group)	protein-coding	C4A	complement C4A (Rodgers blood group)	O	complement C4-A|C3 and PZP-like alpha-2-macroglobulin domain-containing protein 2|C4A anaphylatoxin|MHC class III region complement|Rodgers form of C4|acidic C4|acidic complement C4|complement component 4A (Rodgers blood group)	20201217	-
9606	721	C4B	-	C4B1|C4B12|C4B2|C4B3|C4B5|C4BD|C4B_2|C4F|CH|CO4|CPAMD3	MIM:120820|HGNC:HGNC:1324|Ensembl:ENSG00000224389	6	6p21.33	complement C4B (Chido blood group)	protein-coding	C4B	complement C4B (Chido blood group)	O	complement C4-B|C3 and PZP-like alpha-2-macroglobulin domain-containing protein 3|Chido form of C4|basic complement C4|complement C4B1a|complement component 4B (Chido blood group)	20201124	-
9606	722	C4BPA	-	C4BP|PRP	MIM:120830|HGNC:HGNC:1325|Ensembl:ENSG00000123838	1	1q32.2	complement component 4 binding protein alpha	protein-coding	C4BPA	complement component 4 binding protein alpha	O	C4b-binding protein alpha chain|proline-rich protein	20201124	-
9606	724	C4BPAP2	-	C4BPAL2	HGNC:HGNC:1327|Ensembl:ENSG00000232621	1	1q32.2	C4BPA pseudogene 2	pseudo	C4BPAP2	C4BPA pseudogene 2	O	complement component 4 binding protein, alpha pseudogene 2|complement component 4 binding protein, alpha-like 2	20201124	-
9606	725	C4BPB	-	C4BP	MIM:120831|HGNC:HGNC:1328|Ensembl:ENSG00000123843	1	1q32.1	complement component 4 binding protein beta	protein-coding	C4BPB	complement component 4 binding protein beta	O	C4b-binding protein beta chain	20201124	-
9606	726	CAPN5	-	ADNIV|HTRA3|VRNI|nCL-3	MIM:602537|HGNC:HGNC:1482|Ensembl:ENSG00000149260	11	11q13.5	calpain 5	protein-coding	CAPN5	calpain 5	O	calpain-5|calpain htra-3|new calpain 3|testis tissue sperm-binding protein Li 91mP	20201124	-
9606	727	C5	-	C5D|C5a|C5b|CPAMD4|ECLZB	MIM:120900|HGNC:HGNC:1331|Ensembl:ENSG00000106804	9	9q33.2	complement C5	protein-coding	C5	complement C5	O	complement C5|C3 and PZP-like alpha-2-macroglobulin domain-containing protein 4|C5a anaphylatoxin|anaphylatoxin C5a analog|complement component 5|prepro-C5	20210123	-
9606	728	C5AR1	-	C5A|C5AR|C5R1|CD88	MIM:113995|HGNC:HGNC:1338|Ensembl:ENSG00000197405	19	19q13.32	complement C5a receptor 1	protein-coding	C5AR1	complement C5a receptor 1	O	C5a anaphylatoxin chemotactic receptor 1|C5a anaphylatoxin receptor|C5a ligand|C5a-R|complement component 5a receptor 1	20201213	-
9606	729	C6	-	-	MIM:217050|HGNC:HGNC:1339|Ensembl:ENSG00000039537	5	5p13.1	complement C6	protein-coding	C6	complement C6	O	complement component C6|complement component 6	20201213	-
9606	730	C7	-	-	MIM:217070|HGNC:HGNC:1346|Ensembl:ENSG00000112936	5	5p13.1	complement C7	protein-coding	C7	complement C7	O	complement component C7|complement component 7	20201213	-
9606	731	C8A	-	-	MIM:120950|HGNC:HGNC:1352|Ensembl:ENSG00000157131	1	1p32.2	complement C8 alpha chain	protein-coding	C8A	complement C8 alpha chain	O	complement component C8 alpha chain|complement component 8 alpha subunit|complement component 8 subunit alpha|complement component 8, alpha polypeptide	20210123	-
9606	732	C8B	-	C82	MIM:120960|HGNC:HGNC:1353|Ensembl:ENSG00000021852	1	1p32.2	complement C8 beta chain	protein-coding	C8B	complement C8 beta chain	O	complement component C8 beta chain|complement component 8 subunit beta|complement component 8, beta polypeptide	20201124	-
9606	733	C8G	-	C8C	MIM:120930|HGNC:HGNC:1354|Ensembl:ENSG00000176919	9	9q34.3	complement C8 gamma chain	protein-coding	C8G	complement C8 gamma chain	O	complement component C8 gamma chain|complement component 8, gamma polypeptide	20201124	-
9606	734	OSGIN2	-	C8orf1|hT41	MIM:604598|HGNC:HGNC:1355|Ensembl:ENSG00000164823	8	8q21.3	oxidative stress induced growth inhibitor family member 2	protein-coding	OSGIN2	oxidative stress induced growth inhibitor family member 2	O	oxidative stress-induced growth inhibitor 2	20201124	-
9606	735	C9	-	ARMD15|C9D	MIM:120940|HGNC:HGNC:1358|Ensembl:ENSG00000113600	5	5p13.1	complement C9	protein-coding	C9	complement C9	O	complement component C9|complement component 9	20201124	-
9606	738	VPS51	-	ANG2|ANG3|C11orf2|C11orf3|FFR|PCH13	MIM:615738|HGNC:HGNC:1172|Ensembl:ENSG00000149823	11	11q13.1	VPS51 subunit of GARP complex	protein-coding	VPS51	VPS51 subunit of GARP complex	O	vacuolar protein sorting-associated protein 51 homolog|VPS51, GARP complex subunit|another new gene 2 protein|protein fat-free homolog|vacuolar protein sorting 51 homolog	20210123	-
9606	740	MRPL49	-	C11orf4|L49mt|MRP-L49|NOF|NOF1	MIM:606866|HGNC:HGNC:1176|Ensembl:ENSG00000149792	11	11q13.1	mitochondrial ribosomal protein L49	protein-coding	MRPL49	mitochondrial ribosomal protein L49	O	39S ribosomal protein L49, mitochondrial|mitochondrial large ribosomal subunit protein mL49|neighbor of FAU|next to FAU	20201206	-
9606	741	ZNHIT2	-	C11orf5|FON	MIM:604575|HGNC:HGNC:1177|Ensembl:ENSG00000174276	11	11q13.1	zinc finger HIT-type containing 2	protein-coding	ZNHIT2	zinc finger HIT-type containing 2	O	zinc finger HIT domain-containing protein 2|zinc finger, HIT domain containing 2|zinc finger, HIT type 2	20201124	-
9606	744	MPPED2	-	239FB|C11orf8	MIM:600911|HGNC:HGNC:1180|Ensembl:ENSG00000066382	11	11p14.1	metallophosphoesterase domain containing 2	protein-coding	MPPED2	metallophosphoesterase domain containing 2	O	metallophosphoesterase MPPED2|fetal brain protein 239|metallophosphoesterase domain-containing protein 2	20201124	-
9606	745	MYRF	-	11orf9|C11orf9|CUGS|MMERV|MRF|Ndt80|pqn-47	MIM:608329|HGNC:HGNC:1181|Ensembl:ENSG00000124920	11	11q12.2	myelin regulatory factor	protein-coding	MYRF	myelin regulatory factor	O	myelin regulatory factor|myelin gene regulatory factor	20210123	-
9606	746	TMEM258	-	C11orf10|Kud|Kuduk	MIM:617615|HGNC:HGNC:1164|Ensembl:ENSG00000134825	11	11q12.2	transmembrane protein 258	protein-coding	TMEM258	transmembrane protein 258	O	transmembrane protein 258|UPF0197 transmembrane protein C11orf10|dolichyl-diphosphooligosaccharide--protein glycosyltransferase subunit TMEM258|oligosaccharyl transferase subunit TMEM258	20201124	-
9606	747	DAGLA	-	C11orf11|DAGL(ALPHA)|DAGLALPHA|NSDDR	MIM:614015|HGNC:HGNC:1165|Ensembl:ENSG00000134780	11	11q12.2	diacylglycerol lipase alpha	protein-coding	DAGLA	diacylglycerol lipase alpha	O	diacylglycerol lipase-alpha|DAGL-alpha|DGL-alpha|neural stem cell-derived dendrite regulator|sn1-specific diacylglycerol lipase alpha	20201124	-
9606	750	GAS8-AS1	-	C16orf3	MIM:605179|HGNC:HGNC:1197|Ensembl:ENSG00000221819	16	16q24.3	GAS8 antisense RNA 1	ncRNA	GAS8-AS1	GAS8 antisense RNA 1	O	uncharacterized protein C16orf3	20201205	-
9606	752	FMNL1	-	C17orf1|C17orf1B|FHOD4|FMNL|KW-13	MIM:604656|HGNC:HGNC:1212|Ensembl:ENSG00000184922	17	17q21.31	formin like 1	protein-coding	FMNL1	formin like 1	O	formin-like protein 1|CLL-associated antigen KW-13|leukocyte formin	20201213	-
9606	753	LDLRAD4	-	C18orf1	MIM:606571|HGNC:HGNC:1224|Ensembl:ENSG00000168675	18	18p11.21	low density lipoprotein receptor class A domain containing 4	protein-coding	LDLRAD4	low density lipoprotein receptor class A domain containing 4	O	low-density lipoprotein receptor class A domain-containing protein 4|clone 22	20201208	-
9606	754	PTTG1IP	-	C21orf1|C21orf3|PBF	MIM:603784|HGNC:HGNC:13524|Ensembl:ENSG00000183255	21	21q22.3	PTTG1 interacting protein	protein-coding	PTTG1IP	PTTG1 interacting protein	O	pituitary tumor-transforming gene 1 protein-interacting protein|PTTG-binding factor|pituitary tumor-transforming 1 interacting protein|pituitary tumor-transforming gene protein-binding factor	20210103	-
9606	755	CFAP410	-	C21orf2|LRRC76|RDMS|SMDAX|YF5/A2	MIM:603191|HGNC:HGNC:1260|Ensembl:ENSG00000160226	21	21q22.3	cilia and flagella associated protein 410	protein-coding	CFAP410	cilia and flagella associated protein 410	O	cilia- and flagella-associated protein 410|nuclear encoded mitochondrial protein C21orf2|C21orf-HUMF09G8.5|leucine rich repeat containing 76|leucine-rich repeat-containing protein 76|protein C21orf2	20210123	-
9606	757	TMEM50B	-	C21orf4|HCVP7TP3	MIM:617894|HGNC:HGNC:1280|Ensembl:ENSG00000142188	21	21q22.11	transmembrane protein 50B	protein-coding	TMEM50B	transmembrane protein 50B	O	transmembrane protein 50B|HCV p7-trans-regulated protein 3|HCV p7-transregulated protein 3	20201124	-
9606	758	MPPED1	-	239AB|C22orf1|FAM1A	MIM:602112|HGNC:HGNC:1306|Ensembl:ENSG00000186732	22	22q13.2	metallophosphoesterase domain containing 1	protein-coding	MPPED1	metallophosphoesterase domain containing 1	O	metallophosphoesterase domain-containing protein 1|adult brain protein 239	20201124	-
9606	759	CA1	-	CA-I|CAB|Car1|HEL-S-11	MIM:114800|HGNC:HGNC:1368|Ensembl:ENSG00000133742	8	8q21.2	carbonic anhydrase 1	protein-coding	CA1	carbonic anhydrase 1	O	carbonic anhydrase 1|carbonate dehydratase I|carbonic anhydrase B|carbonic anhydrase I|epididymis secretory protein Li 11|epididymis secretory sperm binding protein	20201124	-
9606	760	CA2	-	CA-II|CAC|CAII|Car2|HEL-76|HEL-S-282	MIM:611492|HGNC:HGNC:1373|Ensembl:ENSG00000104267	8	8q21.2	carbonic anhydrase 2	protein-coding	CA2	carbonic anhydrase 2	O	carbonic anhydrase 2|carbonate dehydratase II|carbonic anhydrase B|carbonic anhydrase C|carbonic anhydrase II|carbonic dehydratase|epididymis luminal protein 76|epididymis secretory protein Li 282	20210103	-
9606	761	CA3	-	CAIII|Car3	MIM:114750|HGNC:HGNC:1374|Ensembl:ENSG00000164879	8	8q21.2	carbonic anhydrase 3	protein-coding	CA3	carbonic anhydrase 3	O	carbonic anhydrase 3|CA-III|HEL-S-167mP|carbonate dehydratase III|carbonic anhydrase III, muscle specific|carbonic anhydrase IIII|epididymis secretory sperm binding protein Li 167mP	20201124	-
9606	762	CA4	-	CAIV|Car4|RP17	MIM:114760|HGNC:HGNC:1375|Ensembl:ENSG00000167434	17	17q23.1	carbonic anhydrase 4	protein-coding	CA4	carbonic anhydrase 4	O	carbonic anhydrase 4|CA-IV|carbonate dehydratase IV|carbonic anhydrase IV|carbonic dehydratase IV	20201124	-
9606	763	CA5A	-	CA5|CA5AD|CAV|CAVA|GS1-21A4.1	MIM:114761|HGNC:HGNC:1377|Ensembl:ENSG00000174990	16	16q24.2	carbonic anhydrase 5A	protein-coding	CA5A	carbonic anhydrase 5A	O	carbonic anhydrase 5A, mitochondrial|CA-VA|carbonate dehydratase VA|carbonic anhydrase V, mitochondrial|carbonic anhydrase VA, mitochondrial|carbonic dehydratase	20210123	-
9606	764	CA5AP1	-	CA5P	HGNC:HGNC:1379|Ensembl:ENSG00000260133	16	16p11.2	carbonic anhydrase 5A pseudogene 1	pseudo	CA5AP1	carbonic anhydrase 5A pseudogene 1	O	carbonic anhydrase V pseudogene|carbonic anhydrase VA pseudogene 1	20201124	-
9606	765	CA6	-	CA-VI|GUSTIN	MIM:114780|HGNC:HGNC:1380|Ensembl:ENSG00000131686	1	1p36.23	carbonic anhydrase 6	protein-coding	CA6	carbonic anhydrase 6	O	carbonic anhydrase 6|carbonate dehydratase VI|carbonic anhydrase VI nirs variant 2|salivary carbonic anhydrase|secreted carbonic anhydrase	20201129	-
9606	766	CA7	-	CA-VII|CAVII	MIM:114770|HGNC:HGNC:1381|Ensembl:ENSG00000168748	16	16q22.1	carbonic anhydrase 7	protein-coding	CA7	carbonic anhydrase 7	O	carbonic anhydrase 7|carbonate dehydratase VII|carbonic anhydrase VII|carbonic dehydratase VII	20201124	-
9606	767	CA8	-	CA-RP|CA-VIII|CALS|CAMRQ3|CARP	MIM:114815|HGNC:HGNC:1382|Ensembl:ENSG00000178538	8	8q12.1	carbonic anhydrase 8	protein-coding	CA8	carbonic anhydrase 8	O	carbonic anhydrase-related protein|CA-related protein|carbonate dehydratase|carbonic anhydrase VIII|carbonic anhydrase-like sequence	20210103	-
9606	768	CA9	-	CAIX|MN	MIM:603179|HGNC:HGNC:1383|Ensembl:ENSG00000107159	9	9p13.3	carbonic anhydrase 9	protein-coding	CA9	carbonic anhydrase 9	O	carbonic anhydrase 9|CA-IX|P54/58N|RCC-associated antigen G250|RCC-associated protein G250|carbonate dehydratase IX|carbonic anhydrase IX|carbonic dehydratase|membrane antigen MN|pMW1|renal cell carcinoma-associated antigen G250	20210118	-
9606	770	CA11	-	CA-RP|CA-RP II|CA-XI|CARP-2|CARPX1	MIM:604644|HGNC:HGNC:1370|Ensembl:ENSG00000063180	19	19q13.33	carbonic anhydrase 11	protein-coding	CA11	carbonic anhydrase 11	O	carbonic anhydrase-related protein 11|carbonic anhydrase XI|carbonic anhydrase-related protein 2|carbonic anhydrase-related protein XI	20201124	-
9606	771	CA12	-	CA-XII|CAXII|HsT18816|T18816	MIM:603263|HGNC:HGNC:1371|Ensembl:ENSG00000074410	15	15q22.2	carbonic anhydrase 12	protein-coding	CA12	carbonic anhydrase 12	O	carbonic anhydrase 12|carbonate dehydratase XII|carbonic anhydrase XII|carbonic dehydratase|tumor antigen HOM-RCC-3.1.3	20201124	-
9606	772	CACD	-	-	MIM:215500	17	17p13	central areolar choroidal dystrophy	unknown	-	-	-	-	20191002	-
9606	773	CACNA1A	-	APCA|BI|CACNL1A4|CAV2.1|DEE42|EA2|EIEE42|FHM|HPCA|MHP|MHP1|SCA6	MIM:601011|HGNC:HGNC:1388|Ensembl:ENSG00000141837	19	19p13.13	calcium voltage-gated channel subunit alpha1 A	protein-coding	CACNA1A	calcium voltage-gated channel subunit alpha1 A	O	voltage-dependent P/Q-type calcium channel subunit alpha-1A|brain calcium channel 1|brain calcium channel I|calcium channel, L type, alpha-1 polypeptide|calcium channel, voltage-dependent, P/Q type, alpha 1A subunit|fetal brain Ca2+ voltage-gated channel alpha1A pore-forming subunit|voltage-gated calcium channel subunit alpha Cav2.1	20201124	-
9606	774	CACNA1B	-	BIII|CACNL1A5|CACNN|Cav2.2|DYT23|NEDNEH	MIM:601012|HGNC:HGNC:1389|Ensembl:ENSG00000148408	9	9q34.3	calcium voltage-gated channel subunit alpha1 B	protein-coding	CACNA1B	calcium voltage-gated channel subunit alpha1 B	O	voltage-dependent N-type calcium channel subunit alpha-1B|Cav2.2 voltage-gated Ca2+ channel|brain calcium channel III|calcium channel alpha12.2 subunit|calcium channel, L type, alpha-1 polypeptide|calcium channel, voltage-dependent, L type, alpha 1B subunit|calcium channel, voltage-dependent, N type, alpha 1B subunit|voltage-gated calcium channel alpha subunit Cav2.2|voltage-gated calcium channel…	20210123	-
9606	775	CACNA1C	-	CACH2|CACN2|CACNL1A1|CCHL1A1|CaV1.2|LQT8|TS|TS. LQT8	MIM:114205|HGNC:HGNC:1390|Ensembl:ENSG00000151067	12	12p13.33	calcium voltage-gated channel subunit alpha1 C	protein-coding	CACNA1C	calcium voltage-gated channel subunit alpha1 C	O	voltage-dependent L-type calcium channel subunit alpha-1C|DHPR, alpha-1 subunit|calcium channel, cardic dihydropyridine-sensitive, alpha-1 subunit|calcium channel, voltage-dependent, L type, alpha 1C subunit|voltage-dependent L-type Ca2+ channel alpha 1 subunit|voltage-gated L-type calcium channel Cav1.2 alpha 1 subunit, splice variant 10*	20201213	-
9606	776	CACNA1D	-	CACH3|CACN4|CACNL1A2|CCHL1A2|Cav1.3|PASNA|SANDD	MIM:114206|HGNC:HGNC:1391|Ensembl:ENSG00000157388	3	3p21.1	calcium voltage-gated channel subunit alpha1 D	protein-coding	CACNA1D	calcium voltage-gated channel subunit alpha1 D	O	voltage-dependent L-type calcium channel subunit alpha-1D|calcium channel, L type, alpha-1 polypeptide|calcium channel, neuroendocrine/brain-type, alpha 1 subunit|calcium channel, voltage-dependent, L type, alpha 1D subunit|voltage-gated calcium channel alpha 1 subunit|voltage-gated calcium channel alpha subunit Cav1.3	20210103	-
9606	777	CACNA1E	-	BII|CACH6|CACNL1A6|Cav2.3|DEE69|EIEE69|gm139	MIM:601013|HGNC:HGNC:1392|Ensembl:ENSG00000198216	1	1q25.3	calcium voltage-gated channel subunit alpha1 E	protein-coding	CACNA1E	calcium voltage-gated channel subunit alpha1 E	O	voltage-dependent R-type calcium channel subunit alpha-1E|brain calcium channel II|calcium channel, L type, alpha-1 polypeptide|calcium channel, R type, alpha-1 polypeptide|voltage-dependent calcium channel alpha 1E subunit|voltage-gated calcium channel alpha subunit Cav2.3	20210123	-
9606	778	CACNA1F	-	AIED|COD3|COD4|CORDX|CORDX3|CSNB2|CSNB2A|CSNBX2|Cav1.4|Cav1.4alpha1|JM8|JMC8|OA2	MIM:300110|HGNC:HGNC:1393|Ensembl:ENSG00000102001	X	Xp11.23	calcium voltage-gated channel subunit alpha1 F	protein-coding	CACNA1F	calcium voltage-gated channel subunit alpha1 F	O	voltage-dependent L-type calcium channel subunit alpha-1F|calcium channel, voltage-dependent, L type, alpha 1F subunit|voltage-gated calcium channel subunit alpha Cav1.4	20201213	-
9606	779	CACNA1S	-	CACNL1A3|CCHL1A3|Cav1.1|HOKPP|HOKPP1|MHS5|TTPP1|hypoPP	MIM:114208|HGNC:HGNC:1397|Ensembl:ENSG00000081248	1	1q32.1	calcium voltage-gated channel subunit alpha1 S	protein-coding	CACNA1S	calcium voltage-gated channel subunit alpha1 S	O	voltage-dependent L-type calcium channel subunit alpha-1S|calcium channel, voltage-dependent, L type, alpha 1S subunit|dihydropyridine receptor alpha 1 subunit|dihydropyridine-sensitive L-type calcium channel alpha-1 subunit|voltage-gated calcium channel subunit alpha Cav1.1	20201124	-
9606	780	DDR1	-	CAK|CD167|DDR|EDDR1|HGK2|MCK10|NEP|NTRK4|PTK3|PTK3A|RTK6|TRKE	MIM:600408|HGNC:HGNC:2730|Ensembl:ENSG00000204580	6	6p21.33	discoidin domain receptor tyrosine kinase 1	protein-coding	DDR1	discoidin domain receptor tyrosine kinase 1	O	epithelial discoidin domain-containing receptor 1|CD167 antigen-like family member A|PTK3A protein tyrosine kinase 3A|cell adhesion kinase|mammary carcinoma kinase 10|neuroepithelial tyrosine kinase|neurotrophic tyrosine kinase, receptor, type 4|protein-tyrosine kinase RTK-6|tyrosine kinase DDR|tyrosine-protein kinase CAK	20201208	-
9606	781	CACNA2D1	-	CACNA2|CACNL2A|CCHL2A|LINC01112|lncRNA-N3	MIM:114204|HGNC:HGNC:1399|Ensembl:ENSG00000153956	7	7q21.11	calcium voltage-gated channel auxiliary subunit alpha2delta 1	protein-coding	CACNA2D1	calcium voltage-gated channel auxiliary subunit alpha2delta 1	O	voltage-dependent calcium channel subunit alpha-2/delta-1|calcium channel, L type, alpha 2 polypeptide|calcium channel, voltage-dependent, alpha 2/delta subunit 1|dihydropyridine-sensitive L-type, calcium channel alpha-2/delta subunit|voltage-gated calcium channel subunit alpha-2/delta-1	20210110	-
9606	782	CACNB1	-	CAB1|CACNLB1|CCHLB1	MIM:114207|HGNC:HGNC:1401|Ensembl:ENSG00000067191	17	17q12	calcium voltage-gated channel auxiliary subunit beta 1	protein-coding	CACNB1	calcium voltage-gated channel auxiliary subunit beta 1	O	voltage-dependent L-type calcium channel subunit beta-1|calcium channel voltage-dependent subunit beta 1|calcium channel, L type, beta 1 polypeptide|calcium channel, voltage-dependent, beta 1 subunit|dihydropyridine-sensitive L-type, calcium channel beta-1 subunit	20201124	-
9606	783	CACNB2	-	CAB2|CACNLB2|CAVB2|MYSB	MIM:600003|HGNC:HGNC:1402|Ensembl:ENSG00000165995	10	10p12.33-p12.31	calcium voltage-gated channel auxiliary subunit beta 2	protein-coding	CACNB2	calcium voltage-gated channel auxiliary subunit beta 2	O	voltage-dependent L-type calcium channel subunit beta-2|calcium channel voltage-dependent subunit beta 2|calcium channel, voltage-dependent, beta 2 subunit|lambert-Eaton myasthenic syndrome antigen B|myasthenic (Lambert-Eaton) syndrome antigen B	20210110	-
9606	784	CACNB3	-	CAB3|CACNLB3	MIM:601958|HGNC:HGNC:1403|Ensembl:ENSG00000167535	12	12q13.12	calcium voltage-gated channel auxiliary subunit beta 3	protein-coding	CACNB3	calcium voltage-gated channel auxiliary subunit beta 3	O	voltage-dependent L-type calcium channel subunit beta-3|calcium channel, voltage-dependent, beta 3 subunit	20201124	-
9606	785	CACNB4	-	CAB4|CACNLB4|EA5|EIG9|EJM|EJM4|EJM6	MIM:601949|HGNC:HGNC:1404|Ensembl:ENSG00000182389	2	2q23.3	calcium voltage-gated channel auxiliary subunit beta 4	protein-coding	CACNB4	calcium voltage-gated channel auxiliary subunit beta 4	O	voltage-dependent L-type calcium channel subunit beta-4|calcium channel voltage-dependent subunit beta 4|dihydropyridine-sensitive L-type, calcium channel beta-4 subunit	20201124	-
9606	786	CACNG1	-	CACNLG	MIM:114209|HGNC:HGNC:1405|Ensembl:ENSG00000108878	17	17q24.2	calcium voltage-gated channel auxiliary subunit gamma 1	protein-coding	CACNG1	calcium voltage-gated channel auxiliary subunit gamma 1	O	voltage-dependent calcium channel gamma-1 subunit|L-type calcium channel gamma polypeptide|calcium channel, voltage-dependent, gamma subunit 1|dihydropyridine-sensitive L-type, skeletal muscle calcium channel subunit gamma|neuronal dihydropyridine-sensitive calcium channel gamma subunit	20201124	-
9606	788	SLC25A20	-	CAC|CACT	MIM:613698|HGNC:HGNC:1421|Ensembl:ENSG00000178537	3	3p21.31	solute carrier family 25 member 20	protein-coding	SLC25A20	solute carrier family 25 member 20	O	mitochondrial carnitine/acylcarnitine carrier protein|solute carrier family 25 (carnitine/acylcarnitine translocase), member 20	20201213	-
9606	789	SLC25A20P1	-	CACTP|SLC25A20P	HGNC:HGNC:1422	6	6p12.2	solute carrier family 25 member 20 pseudogene 1	pseudo	SLC25A20P1	solute carrier family 25 member 20 pseudogene 1	O	solute carrier family 25 (carnitine/acylcarnitine translocase), member 20 pseudogene 1	20201124	-
9606	790	CAD	-	CDG1Z|DEE50|EIEE50|GATD4	MIM:114010|HGNC:HGNC:1424|Ensembl:ENSG00000084774	2	2p23.3	carbamoyl-phosphate synthetase 2, aspartate transcarbamylase, and dihydroorotase	protein-coding	CAD	carbamoyl-phosphate synthetase 2, aspartate transcarbamylase, and dihydroorotase	O	CAD protein|CAD trifunctional protein|multifunctional protein CAD	20210103	-
9606	793	CALB1	-	CALB|D-28K	MIM:114050|HGNC:HGNC:1434|Ensembl:ENSG00000104327	8	8q21.3	calbindin 1	protein-coding	CALB1	calbindin 1	O	calbindin|RTVL-H protein|calbindin 1, (28kD)|calbindin 1, 28kDa|calbindin 27|calbindin D28|vitamin D-dependent calcium-binding protein, avian-type	20201213	-
9606	794	CALB2	-	CAB29|CAL2|CR	MIM:114051|HGNC:HGNC:1435|Ensembl:ENSG00000172137	16	16q22.2	calbindin 2	protein-coding	CALB2	calbindin 2	O	calretinin|29 kDa calbindin|calbindin 2, (29kD, calretinin)|calbindin D29K|testicular secretory protein Li 8	20210110	-
9606	795	S100G	-	CABP|CABP1|CABP9K|CALB3	MIM:302020|HGNC:HGNC:1436|Ensembl:ENSG00000169906	X	Xp22.2	S100 calcium binding protein G	protein-coding	S100G	S100 calcium binding protein G	O	protein S100-G|calbindin 3, (vitamin D-dependent calcium-binding protein)|calbindin D9K|calbindin-D9k|vitamin D-dependent calcium-binding protein, intestinal	20201124	-
9606	796	CALCA	-	CALC1|CGRP|CGRP-I|CGRP-alpha|CGRP1|CT|KC|PCT	MIM:114130|HGNC:HGNC:1437|Ensembl:ENSG00000110680	11	11p15.2	calcitonin related polypeptide alpha	protein-coding	CALCA	calcitonin related polypeptide alpha	O	calcitonin|calcitonin gene-related peptide 1|alpha-type CGRP|calcitonin 1|calcitonin gene-related peptide I|calcitonin/calcitonin-related polypeptide, alpha|katacalcin	20201227	-
9606	797	CALCB	-	CALC2|CGRP-II|CGRP2	MIM:114160|HGNC:HGNC:1438|Ensembl:ENSG00000175868	11	11p15.2	calcitonin related polypeptide beta	protein-coding	CALCB	calcitonin related polypeptide beta	O	calcitonin gene-related peptide 2|beta-CGRP|beta-type CGRP|calcitonin 2|calcitonin gene-related peptide II	20201124	-
9606	798	CALCP	-	CALC3	HGNC:HGNC:1439|Ensembl:ENSG00000253179	11	11p15.2	calcitonin pseudogene	pseudo	CALCP	calcitonin pseudogene	O	-	20201124	-
9606	799	CALCR	-	CRT|CT-R|CTR|CTR1	MIM:114131|HGNC:HGNC:1440|Ensembl:ENSG00000004948	7	7q21.3	calcitonin receptor	protein-coding	CALCR	calcitonin receptor	O	calcitonin receptor	20201124	-
9606	800	CALD1	-	CDM|H-CAD|HCAD|L-CAD|LCAD|NAG22	MIM:114213|HGNC:HGNC:1441|Ensembl:ENSG00000122786	7	7q33	caldesmon 1	protein-coding	CALD1	caldesmon 1	O	caldesmon|testis secretory sperm-binding protein Li 227n	20210103	-
9606	801	CALM1	-	CALML2|CAM2|CAM3|CAMB|CAMC|CAMI|CAMIII|CPVT4|DD132|LQT14|PHKD|caM	MIM:114180|HGNC:HGNC:1442|Ensembl:ENSG00000198668	14	14q32.11	calmodulin 1	protein-coding	CALM1	calmodulin 1	O	calmodulin-1|Calmodulin-2|Calmodulin-3|calmodulin 1 (phosphorylase kinase, delta)|phosphorylase kinase subunit delta|phosphorylase kinase, delta subunit|prepro-calmodulin 1	20210103	-
9606	802	CALM1P1	-	CALML1	HGNC:HGNC:1443|Ensembl:ENSG00000223467	X	Xq21.33	calmodulin 1 pseudogene 1	pseudo	CALM1P1	calmodulin 1 pseudogene 1	O	calmodulin 1 (phosphorylase kinase, delta) pseudogene 1	20201124	-
9606	804	CALM1P2	-	-	HGNC:HGNC:1444	7	7p11.2	calmodulin 1 pseudogene 2	pseudo	CALM1P2	calmodulin 1 pseudogene 2	O	TCAG_1643085|calmodulin 1 (phosphorylase kinase, delta) pseudogene 2	20201124	-
9606	805	CALM2	-	CALM|CALML2|CAM1|CAM3|CAMC|CAMII|CAMIII|LQT15|PHKD|PHKD2|caM	MIM:114182|HGNC:HGNC:1445|Ensembl:ENSG00000143933	2	2p21	calmodulin 2	protein-coding	CALM2	calmodulin 2	O	calmodulin-2|Calmodulin-1|Calmodulin-3|LP7057 protein|calmodulin 2 (phosphorylase kinase, delta)|phosphorylase kinase delta|phosphorylase kinase subunit delta|prepro-calmodulin 2	20201213	-
9606	806	CALM2P2	-	-	HGNC:HGNC:1447	10	10q22.1	calmodulin 2 pseudogene 2	pseudo	CALM2P2	calmodulin 2 pseudogene 2	O	-	20201124	-
9606	807	CALM2P3	-	-	HGNC:HGNC:1448	13	13q14.11	calmodulin 2 pseudogene 3	pseudo	CALM2P3	calmodulin 2 pseudogene 3	O	-	20201124	-
9606	808	CALM3	-	CALM|CAM1|CAM2|CAMB|CPVT6|CaM|CaMIII|HEL-S-72|LQT16|PHKD|PHKD3	MIM:114183|HGNC:HGNC:1449|Ensembl:ENSG00000160014	19	19q13.32	calmodulin 3	protein-coding	CALM3	calmodulin 3	O	calmodulin-3|Calmodulin-1|Calmodulin-2|epididymis secretory protein Li 72|phosphorylase kinase subunit delta|prepro-calmodulin 3	20210123	-
9606	810	CALML3	-	CLP	MIM:114184|HGNC:HGNC:1452|Ensembl:ENSG00000178363	10	10p15.1	calmodulin like 3	protein-coding	CALML3	calmodulin like 3	O	calmodulin-like protein 3|caM-like protein|calmodulin-related protein NB-1	20201213	-
9606	811	CALR	-	CRT|HEL-S-99n|RO|SSA|cC1qR	MIM:109091|HGNC:HGNC:1455|Ensembl:ENSG00000179218	19	19p13.13	calreticulin	protein-coding	CALR	calreticulin	O	calreticulin|CRP55|ERp60|HACBP|Sicca syndrome antigen A (autoantigen Ro; calreticulin)|calregulin|endoplasmic reticulum resident protein 60|epididymis secretory sperm binding protein Li 99n|grp60	20210110	-
9606	813	CALU	-	-	MIM:603420|HGNC:HGNC:1458|Ensembl:ENSG00000128595	7	7q32.1	calumenin	protein-coding	CALU	calumenin	O	calumenin|IEF SSP 9302|crocalbin-like protein|multiple EF-hand protein	20210103	-
9606	814	CAMK4	-	CaMK IV|CaMK-GR|CaMKIV|caMK	MIM:114080|HGNC:HGNC:1464|Ensembl:ENSG00000152495	5	5q22.1	calcium/calmodulin dependent protein kinase IV	protein-coding	CAMK4	calcium/calmodulin dependent protein kinase IV	O	calcium/calmodulin-dependent protein kinase type IV|CAM kinase IV|CAM kinase- GR|brain Ca(2+)-calmodulin-dependent protein kinase type IV|brain Ca++-calmodulin-dependent protein kinase type IV|calcium/calmodulin-dependent protein kinase type IV catalytic chain	20201213	-
9606	815	CAMK2A	-	CAMKA|CaMKIINalpha|CaMKIIalpha|MRD53|MRT63	MIM:114078|HGNC:HGNC:1460|Ensembl:ENSG00000070808	5	5q32	calcium/calmodulin dependent protein kinase II alpha	protein-coding	CAMK2A	calcium/calmodulin dependent protein kinase II alpha	O	calcium/calmodulin-dependent protein kinase type II subunit alpha|CaM kinase II alpha subunit|CaM-kinase II alpha chain|CaMK-II alpha subunit|caM kinase II subunit alpha|caMK-II subunit alpha|calcium/calmodulin-dependent protein kinase (CaM kinase) II alpha|calcium/calmodulin-dependent protein kinase II alpha-B subunit|calcium/calmodulin-dependent protein kinase type II alpha chain	20210103	-
9606	816	CAMK2B	-	CAM2|CAMK2|CAMKB|CaMKIIbeta|MRD54	MIM:607707|HGNC:HGNC:1461|Ensembl:ENSG00000058404	7	7p13	calcium/calmodulin dependent protein kinase II beta	protein-coding	CAMK2B	calcium/calmodulin dependent protein kinase II beta	O	calcium/calmodulin-dependent protein kinase type II subunit beta|CaM kinase II beta subunit|CaM-kinase II beta chain|caMK-II subunit beta|proline rich calmodulin-dependent protein kinase	20201124	-
9606	817	CAMK2D	-	CAMKD	MIM:607708|HGNC:HGNC:1462|Ensembl:ENSG00000145349	4	4q26	calcium/calmodulin dependent protein kinase II delta	protein-coding	CAMK2D	calcium/calmodulin dependent protein kinase II delta	O	calcium/calmodulin-dependent protein kinase type II subunit delta|CaM kinase II delta subunit|CaM-kinase II delta chain|CaMK-II delta subunit|calcium/calmodulin-dependent protein kinase (CaM kinase) II delta|calcium/calmodulin-dependent protein kinase type II delta chain	20210103	-
9606	818	CAMK2G	-	CAMK|CAMK-II|CAMKG|MRD59	MIM:602123|HGNC:HGNC:1463|Ensembl:ENSG00000148660	10	10q22.2	calcium/calmodulin dependent protein kinase II gamma	protein-coding	CAMK2G	calcium/calmodulin dependent protein kinase II gamma	O	calcium/calmodulin-dependent protein kinase type II subunit gamma|caMK-II subunit gamma|calcium/calmodulin-dependent protein kinase (CaM kinase) II gamma	20210123	-
9606	819	CAMLG	-	CAML|GET2	MIM:601118|HGNC:HGNC:1471|Ensembl:ENSG00000164615	5	5q31.1	calcium modulating ligand	protein-coding	CAMLG	calcium modulating ligand	O	calcium signal-modulating cyclophilin ligand|calcium-modulating cyclophilin ligand|cyclophilin B-binding protein	20201213	-
9606	820	CAMP	-	CAP-18|CAP18|CRAMP|FALL-39|FALL39|HSD26|LL37	MIM:600474|HGNC:HGNC:1472|Ensembl:ENSG00000164047	3	3p21.31	cathelicidin antimicrobial peptide	protein-coding	CAMP	cathelicidin antimicrobial peptide	O	cathelicidin antimicrobial peptide|18 kDa cationic antimicrobial protein|epididymis secretory sperm binding protein	20201206	-
9606	821	CANX	-	CNX|IP90|P90	MIM:114217|HGNC:HGNC:1473|Ensembl:ENSG00000127022	5	5q35.3	calnexin	protein-coding	CANX	calnexin	O	calnexin|epididymis secretory sperm binding protein|major histocompatibility complex class I antigen-binding protein p88	20210103	-
9606	822	CAPG	-	AFCP|HEL-S-66|MCP	MIM:153615|HGNC:HGNC:1474|Ensembl:ENSG00000042493	2	2p11.2	capping actin protein, gelsolin like	protein-coding	CAPG	capping actin protein, gelsolin like	O	macrophage-capping protein|actin-regulatory protein CAP-G|capping protein (actin filament), gelsolin-like|epididymis secretory protein Li 66|gelsolin-like capping protein	20201124	-
9606	823	CAPN1	-	CANP|CANP1|CANPL1|SPG76|muCANP|muCL	MIM:114220|HGNC:HGNC:1476|Ensembl:ENSG00000014216	11	11q13.1	calpain 1	protein-coding	CAPN1	calpain 1	O	calpain-1 catalytic subunit|CANP 1|calcium-activated neutral proteinase 1|calpain 1, (mu/I) large subunit|calpain mu-type|calpain, large polypeptide L1|calpain-1 large subunit|cell proliferation-inducing gene 30 protein|cell proliferation-inducing protein 30|micromolar-calpain	20201213	-
9606	824	CAPN2	-	CANP2|CANPL2|CANPml|mCANP	MIM:114230|HGNC:HGNC:1479|Ensembl:ENSG00000162909	1	1q41	calpain 2	protein-coding	CAPN2	calpain 2	O	calpain-2 catalytic subunit|CANP 2|M-calpain|calcium-activated neutral proteinase 2|calpain 2, (m/II) large subunit|calpain 2, large [catalytic] subunit|calpain 2, large subunit|calpain M-type|calpain, large polypeptide L2|millimolar-calpain	20201213	-
9606	825	CAPN3	-	CANP3|CANPL3|LGMD2|LGMD2A|LGMDD4|LGMDR1|nCL-1|p94	MIM:114240|HGNC:HGNC:1480|Ensembl:ENSG00000092529	15	15q15.1	calpain 3	protein-coding	CAPN3	calpain 3	O	calpain-3|calpain p94, large [catalytic] subunit|calpain, large polypeptide L3|muscle-specific calcium-activated neutral protease 3 large subunit|new calpain 1	20210123	-
9606	826	CAPNS1	-	CALPAIN4|CANP|CANPS|CAPN4|CDPS|CSS1	MIM:114170|HGNC:HGNC:1481|Ensembl:ENSG00000126247	19	19q13.12	calpain small subunit 1	protein-coding	CAPNS1	calpain small subunit 1	O	calpain small subunit 1|CANP small subunit|calcium-activated neutral proteinase small subunit|calcium-dependent protease small subunit 1|calcium-dependent protease, small subunit|calpain 4, small subunit (30K)|calpain regulatory subunit|calpain, small polypeptide|epididymis secretory sperm binding protein	20201206	-
9606	827	CAPN6	-	CANPX|CAPNX|CalpM|DJ914P14.1	MIM:300146|HGNC:HGNC:1483|Ensembl:ENSG00000077274	X	Xq23	calpain 6	protein-coding	CAPN6	calpain 6	O	calpain-6|calpain-like protease X-linked|calpamodulin	20201129	-
9606	828	CAPS	-	CAPS1	MIM:114212|HGNC:HGNC:1487|Ensembl:ENSG00000105519	19	19p13.3	calcyphosine	protein-coding	CAPS	calcyphosine	O	calcyphosin|calcyphosine 1|epididymis secretory sperm binding protein|thyroid protein p24	20201124	-
9606	829	CAPZA1	-	CAPPA1|CAPZ|CAZ1	MIM:601580|HGNC:HGNC:1488|Ensembl:ENSG00000116489	1	1p13.2	capping actin protein of muscle Z-line subunit alpha 1	protein-coding	CAPZA1	capping actin protein of muscle Z-line subunit alpha 1	O	F-actin-capping protein subunit alpha-1|Cap Z|capZ alpha-1|capping actin protein of muscle Z-line alpha subunit 1|capping protein (actin filament) muscle Z-line, alpha 1	20210103	-
9606	830	CAPZA2	-	CAPPA2|CAPZ	MIM:601571|HGNC:HGNC:1490|Ensembl:ENSG00000198898	7	7q31.2	capping actin protein of muscle Z-line subunit alpha 2	protein-coding	CAPZA2	capping actin protein of muscle Z-line subunit alpha 2	O	F-actin-capping protein subunit alpha-2|F-actin capping protein alpha-2 subunit|capZ alpha-2|capping actin protein of muscle Z-line alpha subunit 2|capping protein (actin filament) muscle Z-line, alpha 2|epididymis secretory sperm binding protein	20210103	-
9606	831	CAST	-	BS-17|PLACK	MIM:114090|HGNC:HGNC:1515|Ensembl:ENSG00000153113	5	5q15	calpastatin	protein-coding	CAST	calpastatin	O	calpastatin|calpain inhibitor|sperm BS-17 component	20201206	-
9606	832	CAPZB	-	CAPB|CAPPB|CAPZ	MIM:601572|HGNC:HGNC:1491|Ensembl:ENSG00000077549	1	1p36.13	capping actin protein of muscle Z-line subunit beta	protein-coding	CAPZB	capping actin protein of muscle Z-line subunit beta	O	F-actin-capping protein subunit beta|capZ beta|capping actin protein of muscle Z-line beta subunit|capping protein (actin filament) muscle Z-line, beta|epididymis secretory sperm binding protein	20210103	-
9606	833	CARS1	-	CARS|CYSRS|MCDDBH|MDBH|MGC:11246	MIM:123859|HGNC:HGNC:1493|Ensembl:ENSG00000110619	11	11p15.4	cysteinyl-tRNA synthetase 1	protein-coding	CARS1	cysteinyl-tRNA synthetase 1	O	cysteine--tRNA ligase, cytoplasmic|cysteine tRNA ligase 1, cytoplasmic|cysteine translase	20210123	-
9606	834	CASP1	-	ICE|IL1BC|P45	MIM:147678|HGNC:HGNC:1499|Ensembl:ENSG00000137752	11	11q22.3	caspase 1	protein-coding	CASP1	caspase 1	O	caspase-1|CASP1 nirs variant 1|IL-1 beta-converting enzyme|IL1B-convertase|caspase 1, apoptosis-related cysteine peptidase|caspase-1 isoform alpha|interleukin 1, beta, convertase|interleukin 1-B converting enzyme	20210118	-
9606	835	CASP2	-	CASP-2|ICH1|NEDD-2|NEDD2|PPP1R57	MIM:600639|HGNC:HGNC:1503|Ensembl:ENSG00000106144	7	7q34	caspase 2	protein-coding	CASP2	caspase 2	O	caspase-2|caspase 2 apoptosis-related cysteine peptidase|neural precursor cell expressed developmentally down-regulated protein 2|protease ICH-1|protein phosphatase 1, regulatory subunit 57	20201206	-
9606	836	CASP3	-	CPP32|CPP32B|SCA-1	MIM:600636|HGNC:HGNC:1504|Ensembl:ENSG00000164305	4	4q35.1	caspase 3	protein-coding	CASP3	caspase 3	O	caspase-3|CASP-3|CPP-32|PARP cleavage protease|SREBP cleavage activity 1|apopain|caspase 3, apoptosis-related cysteine peptidase|caspase 3, apoptosis-related cysteine protease|cysteine protease CPP32|procaspase3|protein Yama	20210118	-
9606	837	CASP4	-	ICE(rel)II|ICEREL-II|ICH-2|Mih1|Mih1/TX|TX	MIM:602664|HGNC:HGNC:1505|Ensembl:ENSG00000196954	11	11q22.3	caspase 4	protein-coding	CASP4	caspase 4	O	caspase-4|CASP-4|ICE and Ced-3 homolog 2|ICE(rel)-II|apoptotic cysteine protease Mih1/TX|caspase 4, apoptosis-related cysteine peptidase|caspase 4, apoptosis-related cysteine protease|caspase-4 isoform alpha|protease ICH-2|protease TX	20201213	-
9606	838	CASP5	-	ICE(rel)III|ICEREL-III|ICH-3	MIM:602665|HGNC:HGNC:1506|Ensembl:ENSG00000137757	11	11q22.3	caspase 5	protein-coding	CASP5	caspase 5	O	caspase-5|TY protease|caspase 5 variant X1|caspase 5, apoptosis-related cysteine peptidase|caspase 5, apoptosis-related cysteine protease|protease ICH-3|protease TY	20201213	-
9606	839	CASP6	-	MCH2	MIM:601532|HGNC:HGNC:1507|Ensembl:ENSG00000138794	4	4q25	caspase 6	protein-coding	CASP6	caspase 6	O	caspase-6|apoptotic protease MCH-2|caspase 6, apoptosis-related cysteine peptidase|caspase 6, apoptosis-related cysteine protease	20201213	-
9606	840	CASP7	-	CASP-7|CMH-1|ICE-LAP3|LICE2|MCH3	MIM:601761|HGNC:HGNC:1508|Ensembl:ENSG00000165806	10	10q25.3	caspase 7	protein-coding	CASP7	caspase 7	O	caspase-7|ICE-like apoptotic protease 3|apoptotic protease MCH-3|caspase 7, apoptosis-related cysteine peptidase|caspase 7, apoptosis-related cysteine protease	20201220	-
9606	841	CASP8	-	ALPS2B|CAP4|Casp-8|FLICE|MACH|MCH5	MIM:601763|HGNC:HGNC:1509|Ensembl:ENSG00000064012	2	2q33.1	caspase 8	protein-coding	CASP8	caspase 8	O	caspase-8|FADD-homologous ICE/CED-3-like protease|FADD-like ICE|ICE-like apoptotic protease 5|MACH-alpha-1/2/3 protein|MACH-beta-1/2/3/4 protein|MORT1-associated ced-3 homolog|apoptotic cysteine protease|apoptotic protease Mch-5|caspase 8, apoptosis-related cysteine peptidase|caspase 8, apoptosis-related cysteine protease	20201124	-
9606	842	CASP9	-	APAF-3|APAF3|ICE-LAP6|MCH6|PPP1R56	MIM:602234|HGNC:HGNC:1511|Ensembl:ENSG00000132906	1	1p36.21	caspase 9	protein-coding	CASP9	caspase 9	O	caspase-9|ICE-like apoptotic protease 6|apoptotic protease MCH-6|apoptotic protease activating factor 3|caspase 9, apoptosis-related cysteine peptidase|protein phosphatase 1, regulatory subunit 56	20210103	-
9606	843	CASP10	-	ALPS2|FLICE-2|FLICE2|MCH4	MIM:601762|HGNC:HGNC:1500|Ensembl:ENSG00000003400	2	2q33.1	caspase 10	protein-coding	CASP10	caspase 10	O	caspase-10|CASP-10|FADD-like ICE2|FAS-associated death domain protein interleukin-1B-converting enzyme 2|ICE-like apoptotic protease 4|apoptotic protease MCH-4|caspase 10 apoptosis-related cysteine peptidase|caspase 10, apoptosis-related cysteine protease|interleukin-1B-converting enzyme 2	20201128	-
9606	844	CASQ1	-	CASQ|PDIB1|VMCQA	MIM:114250|HGNC:HGNC:1512|Ensembl:ENSG00000143318	1	1q23.2	calsequestrin 1	protein-coding	CASQ1	calsequestrin 1	O	calsequestrin-1|calmitin|calmitine|calsequestrin 1 (fast-twitch, skeletal muscle)	20201124	-
9606	845	CASQ2	-	PDIB2	MIM:114251|HGNC:HGNC:1513|Ensembl:ENSG00000118729	1	1p13.1	calsequestrin 2	protein-coding	CASQ2	calsequestrin 2	O	calsequestrin-2|calsequestrin 2 (cardiac muscle)|calsequestrin 2, fast-twitch, cardiac muscle	20201213	-
9606	846	CASR	-	CAR|EIG8|FHH|FIH|GPRC2A|HHC|HHC1|HYPOC1|NSHPT|PCAR1|hCasR	MIM:601199|HGNC:HGNC:1514|Ensembl:ENSG00000036828	3	3q13.33-q21.1	calcium sensing receptor	protein-coding	CASR	calcium sensing receptor	O	extracellular calcium-sensing receptor|parathyroid Ca(2+)-sensing receptor 1|parathyroid cell calcium-sensing receptor 1	20210110	-
9606	847	CAT	-	-	MIM:115500|HGNC:HGNC:1516|Ensembl:ENSG00000121691	11	11p13	catalase	protein-coding	CAT	catalase	O	catalase|epididymis secretory sperm binding protein	20201220	-
9606	856	CATR1	-	-	MIM:600676|HGNC:HGNC:1525	7	7q32	CATR tumorigenicity conversion 1	ncRNA	CATR1	CATR tumorigenicity conversion 1	O	CATR tumorigenic conversion 1	20190324	-
9606	857	CAV1	-	BSCL3|CGL3|LCCNS|MSTP085|PPH3|VIP21	MIM:601047|HGNC:HGNC:1527|Ensembl:ENSG00000105974	7	7q31.2	caveolin 1	protein-coding	CAV1	caveolin 1	O	caveolin-1|caveolin 1, caveolae protein, 22kDa|cell growth-inhibiting protein 32	20210118	-
9606	858	CAV2	-	CAV	MIM:601048|HGNC:HGNC:1528|Ensembl:ENSG00000105971	7	7q31.2	caveolin 2	protein-coding	CAV2	caveolin 2	O	caveolin-2|caveolae protein, 20-kD	20210103	-
9606	859	CAV3	-	LGMD1C|LQT9|MPDT|RMD2|VIP-21|VIP21	MIM:601253|HGNC:HGNC:1529|Ensembl:ENSG00000182533	3	3p25.3	caveolin 3	protein-coding	CAV3	caveolin 3	O	caveolin-3|M-caveolin|cavolin 3	20201220	-
9606	860	RUNX2	-	AML3|CBF-alpha-1|CBFA1|CCD|CCD1|CLCD|OSF-2|OSF2|PEA2aA|PEBP2aA	MIM:600211|HGNC:HGNC:10472|Ensembl:ENSG00000124813	6	6p21.1	RUNX family transcription factor 2	protein-coding	RUNX2	RUNX family transcription factor 2	O	runt-related transcription factor 2|PEA2-alpha A|PEBP2-alpha A|SL3-3 enhancer factor 1 alpha A subunit|SL3/AKV core-binding factor alpha A subunit|acute myeloid leukemia 3 protein|core-binding factor, runt domain, alpha subunit 1|oncogene AML-3|osteoblast-specific transcription factor 2|polyomavirus enhancer-binding protein 2 alpha A subunit|runt related transcription factor 2	20201213	-
9606	861	RUNX1	-	AML1|AML1-EVI-1|AMLCR1|CBF2alpha|CBFA2|EVI-1|PEBP2aB|PEBP2alpha	MIM:151385|HGNC:HGNC:10471|Ensembl:ENSG00000159216	21	21q22.12	RUNX family transcription factor 1	protein-coding	RUNX1	RUNX family transcription factor 1	O	runt-related transcription factor 1|AML1-EVI-1 fusion protein|PEA2-alpha B|PEBP2-alpha B|SL3-3 enhancer factor 1 alpha B subunit|SL3/AKV core-binding factor alpha B subunit|acute myeloid leukemia 1 protein|core-binding factor, runt domain, alpha subunit 2|mutant RUNX1|oncogene AML-1|polyomavirus enhancer-binding protein 2 alpha B subunit|runt related transcription factor 1	20210118	-
9606	862	RUNX1T1	-	AML1-MTG8|AML1T1|CBFA2T1|CDR|ETO|MTG8|ZMYND2	MIM:133435|HGNC:HGNC:1535|Ensembl:ENSG00000079102	8	8q21.3	RUNX1 partner transcriptional co-repressor 1	protein-coding	RUNX1T1	RUNX1 partner transcriptional co-repressor 1	O	protein CBFA2T1|RUNX1 translocation partner 1|acute myelogenous leukemia 1 translocation 1, cyclin-D related|core-binding factor, runt domain, alpha subunit 2; translocated to, 1; cyclin D-related|eight twenty one protein|myeloid translocation gene on 8q22|runt related transcription factor 1; translocated to, 1 (cyclin D related)|zinc finger MYND domain-containing protein 2	20210118	-
9606	863	CBFA2T3	-	ETO2|MTG16|MTGR2|RUNX1T3|ZMYND4	MIM:603870|HGNC:HGNC:1537|Ensembl:ENSG00000129993	16	16q24.3	CBFA2/RUNX1 partner transcriptional co-repressor 3	protein-coding	CBFA2T3	CBFA2/RUNX1 partner transcriptional co-repressor 3	O	protein CBFA2T3|CBFA2/RUNX1 translocation partner 3|MTG8-related gene 2|MTG8-related protein 2|core-binding factor, runt domain, alpha subunit 2; translocated to, 3|myeloid translocation gene 8 and 16b|myeloid translocation gene on chromosome 16 protein|zinc finger MYND domain-containing protein 4	20210118	-
9606	864	RUNX3	-	AML2|CBFA3|PEBP2aC	MIM:600210|HGNC:HGNC:10473|Ensembl:ENSG00000020633	1	1p36.11	RUNX family transcription factor 3	protein-coding	RUNX3	RUNX family transcription factor 3	O	runt-related transcription factor 3|CBF-alpha-3|PEA2 alpha C|PEBP2 alpha C|SL3-3 enhancer factor 1 alpha C subunit|SL3/AKV core-binding factor alpha C subunit|acute myeloid leukemia 2 protein|acute myeloid leukemia gene 2|core-binding factor subunit alpha-3|core-binding factor, runt domain, alpha subunit 3|oncogene AML-2|polyomavirus enhancer-binding protein 2 alpha C subunit|runt related transcr…	20210110	-
9606	865	CBFB	-	PEBP2B	MIM:121360|HGNC:HGNC:1539|Ensembl:ENSG00000067955	16	16q22.1	core-binding factor subunit beta	protein-coding	CBFB	core-binding factor subunit beta	O	core-binding factor subunit beta|CBF-beta|PEA2-beta|PEBP2-beta|SL3-3 enhancer factor 1 beta subunit|SL3-3 enhancer factor 1 subunit beta|SL3/AKV core-binding factor beta subunit|core-binding factor beta subunit|polyomavirus enhancer binding protein 2, beta subunit	20210123	-
9606	866	SERPINA6	-	CBG	MIM:122500|HGNC:HGNC:1540|Ensembl:ENSG00000170099	14	14q32.13	serpin family A member 6	protein-coding	SERPINA6	serpin family A member 6	O	corticosteroid-binding globulin|serine (or cysteine) proteinase inhibitor, clade A (alpha-1 antiproteinase, antitrypsin), member 6|serpin A6|serpin peptidase inhibitor, clade A (alpha-1 antiproteinase, antitrypsin), member 6|transcortin	20201124	-
9606	867	CBL	-	C-CBL|CBL2|FRA11B|NSLL|RNF55	MIM:165360|HGNC:HGNC:1541|Ensembl:ENSG00000110395	11	11q23.3	Cbl proto-oncogene	protein-coding	CBL	Cbl proto-oncogene	O	E3 ubiquitin-protein ligase CBL|Cas-Br-M (murine) ecotropic retroviral transforming sequence|Cbl proto-oncogene, E3 ubiquitin protein ligase|RING finger protein 55|RING-type E3 ubiquitin transferase CBL|casitas B-lineage lymphoma proto-oncogene|fragile site, folic acid type, rare, fra(11)(q23.3)|oncogene CBL2|proto-oncogene c-Cbl|signal transduction protein CBL	20201206	-
9606	868	CBLB	-	Cbl-b|Nbla00127|RNF56	MIM:604491|HGNC:HGNC:1542|Ensembl:ENSG00000114423	3	3q13.11	Cbl proto-oncogene B	protein-coding	CBLB	Cbl proto-oncogene B	O	E3 ubiquitin-protein ligase CBL-B|Cas-Br-M (murine) ecotropic retroviral transforming sequence b|Cbl proto-oncogene B, E3 ubiquitin protein ligase|Cbl proto-oncogene, E3 ubiquitin protein ligase B|RING finger protein 56|RING-type E3 ubiquitin transferase CBL-B|SH3-binding protein CBL-B|casitas B-lineage lymphoma proto-oncogene b|signal transduction protein CBL-B	20201213	-
9606	869	CBLN1	-	-	MIM:600432|HGNC:HGNC:1543|Ensembl:ENSG00000102924	16	16q12.1	cerebellin 1 precursor	protein-coding	CBLN1	cerebellin 1 precursor	O	cerebellin-1|precerebellin	20201213	-
9606	871	SERPINH1	-	AsTP3|CBP1|CBP2|HSP47|OI10|PIG14|PPROM|RA-A47|SERPINH2|gp46	MIM:600943|HGNC:HGNC:1546|Ensembl:ENSG00000149257	11	11q13.5	serpin family H member 1	protein-coding	SERPINH1	serpin family H member 1	O	serpin H1|47 kDa heat shock protein|arsenic-transactivated protein 3|cell proliferation-inducing gene 14 protein|collagen binding protein 1|colligin-1|colligin-2|rheumatoid arthritis antigen A-47|rheumatoid arthritis-related antigen RA-A47|serine (or cysteine) proteinase inhibitor, clade H (heat shock protein 47), member 1, (collagen binding protein 1)|serine (or cysteine) proteinase inhibitor, c…	20201213	-
9606	873	CBR1	-	CBR|PG-9-KR|SDR21C1|hCBR1	MIM:114830|HGNC:HGNC:1548|Ensembl:ENSG00000159228	21	21q22.12	carbonyl reductase 1	protein-coding	CBR1	carbonyl reductase 1	O	carbonyl reductase [NADPH] 1|15-hydroxyprostaglandin dehydrogenase|20-beta-hydroxysteroid dehydrogenase|NADPH-dependent carbonyl reductase 1|carbonyl reductase (NADPH) 1|epididymis secretory sperm binding protein|prostaglandin 9-ketoreductase|prostaglandin-E(2) 9-reductase|short chain dehydrogenase/reductase family 21C member 1	20210114	-
9606	874	CBR3	-	HEL-S-25|SDR21C2|hCBR3	MIM:603608|HGNC:HGNC:1549|Ensembl:ENSG00000159231	21	21q22.12	carbonyl reductase 3	protein-coding	CBR3	carbonyl reductase 3	O	carbonyl reductase [NADPH] 3|NADPH-dependent carbonyl reductase 3|carbonyl reductase (NADPH) 3|epididymis secretory protein Li 25|short chain dehydrogenase/reductase family 21C member 2	20210114	-
9606	875	CBS	-	CBSL|HIP4	MIM:613381|HGNC:HGNC:1550|Ensembl:ENSG00000160200	21	21q22.3	cystathionine beta-synthase	protein-coding	CBS	cystathionine beta-synthase	O	cystathionine beta-synthase|Cystathionine beta-synthase-like protein|beta-thionase|methylcysteine synthase|serine sulfhydrase	20210114	-
9606	878	CCA1	-	CTRCT7	MIM:115660	17	17q24	cataract, congenital, cerulean type, 1	unknown	-	-	-	-	20191002	-
9606	881	CCIN	-	BTBD20|KBTBD14	MIM:603960|HGNC:HGNC:1568|Ensembl:ENSG00000185972	9	9p13.3	calicin	protein-coding	CCIN	calicin	O	calicin|testis tissue sperm-binding protein Li 65n	20201124	-
9606	882	CCAL1	-	CPDD	MIM:600668	8	8q	chondrocalcinosis 1 (calcium pyrophosphate-deposition disease, early onset osteoarthritis)	unknown	-	-	-	-	20191002	-
9606	883	KYAT1	-	CCBL1|GTK|KAT1|KATI	MIM:600547|HGNC:HGNC:1564|Ensembl:ENSG00000171097|Ensembl:ENSG00000286112	9	9q34.11	kynurenine aminotransferase 1	protein-coding	KYAT1	kynurenine aminotransferase 1	O	kynurenine--oxoglutarate transaminase 1|beta-lysase, kidney|cysteine conjugate beta lyase 1|cysteine conjugate-beta lyase, cytoplasmic|cysteine conjugate-beta lyase; cytoplasmic (glutamine transaminase K, kyneurenine aminotransferase)|cysteine-S-conjugate beta-lyase|glutamine transaminase K|glutamine--phenylpyruvate transaminase|glutamine-phenylpyruvate aminotransferase|kyneurenine aminotransfera…	20201124	-
9606	885	CCK	-	-	MIM:118440|HGNC:HGNC:1569|Ensembl:ENSG00000187094	3	3p22.1	cholecystokinin	protein-coding	CCK	cholecystokinin	O	cholecystokinin|cholecystokinin triacontatriapeptide|prepro-cholecystokinin	20201213	-
9606	886	CCKAR	-	CCK-A|CCK1-R|CCK1R|CCKRA	MIM:118444|HGNC:HGNC:1570|Ensembl:ENSG00000163394	4	4p15.2	cholecystokinin A receptor	protein-coding	CCKAR	cholecystokinin A receptor	O	cholecystokinin receptor type A|CCK-A receptor|CCK-AR|cholecystokinin type-A receptor|cholecystokinin-1 receptor	20201124	-
9606	887	CCKBR	-	CCK-B|CCK2R|GASR	MIM:118445|HGNC:HGNC:1571|Ensembl:ENSG00000110148	11	11p15.4	cholecystokinin B receptor	protein-coding	CCKBR	cholecystokinin B receptor	O	gastrin/cholecystokinin type B receptor|CCK-B receptor|CCK2 receptor|cholecystokinin-2 receptor|gastrin receptor	20201124	-
9606	889	KRIT1	-	CAM|CCM1	MIM:604214|HGNC:HGNC:1573|Ensembl:ENSG00000001631	7	7q21.2	KRIT1 ankyrin repeat containing	protein-coding	KRIT1	KRIT1 ankyrin repeat containing	O	krev interaction trapped protein 1|ankyrin repeat-containing protein Krit1|cerebral cavernous malformations 1 protein|krev interaction trapped 1	20210118	-
9606	890	CCNA2	-	CCN1|CCNA	MIM:123835|HGNC:HGNC:1578|Ensembl:ENSG00000145386	4	4q27	cyclin A2	protein-coding	CCNA2	cyclin A2	O	cyclin-A2|cyclin-A	20210103	-
9606	891	CCNB1	-	CCNB	MIM:123836|HGNC:HGNC:1579|Ensembl:ENSG00000134057	5	5q13.2	cyclin B1	protein-coding	CCNB1	cyclin B1	O	G2/mitotic-specific cyclin-B1	20210110	-
9606	892	CCNC	-	CycC|SRB11|hSRB11	MIM:123838|HGNC:HGNC:1581|Ensembl:ENSG00000112237	6	6q16.2	cyclin C	protein-coding	CCNC	cyclin C	O	cyclin-C|SRB11 homolog	20201206	-
9606	894	CCND2	-	KIAK0002|MPPH3	MIM:123833|HGNC:HGNC:1583|Ensembl:ENSG00000118971	12	12p13.32	cyclin D2	protein-coding	CCND2	cyclin D2	O	G1/S-specific cyclin-D2	20210116	-
9606	895	CCND2P1	-	CCND2P	HGNC:HGNC:1584	11	11q12.3	cyclin D2 pseudogene 1	pseudo	CCND2P1	cyclin D2 pseudogene 1	O	-	20201124	-
9606	896	CCND3	-	-	MIM:123834|HGNC:HGNC:1585|Ensembl:ENSG00000112576	6	6p21.1	cyclin D3	protein-coding	CCND3	cyclin D3	O	G1/S-specific cyclin-D3|D3-type cyclin	20210103	-
9606	897	CCND3P1	-	CCND3P	HGNC:HGNC:1586|Ensembl:ENSG00000224473	10	10p11.23	cyclin D3 pseudogene 1	pseudo	CCND3P1	cyclin D3 pseudogene 1	O	-	20201124	-
9606	898	CCNE1	-	CCNE|pCCNE1	MIM:123837|HGNC:HGNC:1589|Ensembl:ENSG00000105173	19	19q12	cyclin E1	protein-coding	CCNE1	cyclin E1	O	G1/S-specific cyclin-E1	20210110	-
9606	899	CCNF	-	FBX1|FBXO1|FTDALS5	MIM:600227|HGNC:HGNC:1591|Ensembl:ENSG00000162063	16	16p13.3	cyclin F	protein-coding	CCNF	cyclin F	O	cyclin-F|F-box only protein 1|G2/mitotic-specific cyclin-F	20210116	-
9606	900	CCNG1	-	CCNG	MIM:601578|HGNC:HGNC:1592|Ensembl:ENSG00000113328	5	5q34	cyclin G1	protein-coding	CCNG1	cyclin G1	O	cyclin-G1|cyclin-G	20201124	-
9606	901	CCNG2	-	-	MIM:603203|HGNC:HGNC:1593|Ensembl:ENSG00000138764	4	4q21.1	cyclin G2	protein-coding	CCNG2	cyclin G2	O	cyclin-G2	20201124	-
9606	902	CCNH	-	CAK|CycH|p34|p37	MIM:601953|HGNC:HGNC:1594|Ensembl:ENSG00000134480	5	5q14.3	cyclin H	protein-coding	CCNH	cyclin H	O	cyclin-H|CAK complex subunit|CDK-activating kinase complex subunit|MO15-associated protein|cyclin-dependent kinase-activating kinase complex subunit	20201213	-
9606	904	CCNT1	-	CCNT|CYCT1|HIVE1	MIM:143055|HGNC:HGNC:1599|Ensembl:ENSG00000129315	12	12q13.11-q13.12	cyclin T1	protein-coding	CCNT1	cyclin T1	O	cyclin-T1|CDK9-associated C-type protein|MLLT10/CCNT1 fusion|cyclin C-related protein|human immunodeficiency virus type 1 (HIV-1) expression (elevated) 1	20210103	-
9606	905	CCNT2	-	CYCT2	MIM:603862|HGNC:HGNC:1600|Ensembl:ENSG00000082258	2	2q21.3	cyclin T2	protein-coding	CCNT2	cyclin T2	O	cyclin-T2|SDS-stable vimentin-bound DNA fragment HEF42VIM22|cyclin T2a|cyclin T2b|subunit of positive elongation transcription factor b	20201124	-
9606	907	CCT	-	-	MIM:302200	X	-	cataract, congenital, total	unknown	-	-	-	-	20200625	-
9606	908	CCT6A	-	CCT-zeta|CCT-zeta-1|CCT6|Cctz|HTR3|MoDP-2|TCP-1-zeta|TCP20|TCPZ|TTCP20	MIM:104613|HGNC:HGNC:1620|Ensembl:ENSG00000146731	7	7p11.2	chaperonin containing TCP1 subunit 6A	protein-coding	CCT6A	chaperonin containing TCP1 subunit 6A	O	T-complex protein 1 subunit zeta|T-complex protein 1, zeta subunit|acute morphine dependence related protein 2|amino acid transport defect-complementing|chaperonin containing T-complex subunit 6|chaperonin containing TCP1, subunit 6A (zeta 1)|histidine transport regulator 3	20210103	-
9606	909	CD1A	-	CD1|FCB6|HTA1|R4|T6	MIM:188370|HGNC:HGNC:1634|Ensembl:ENSG00000158477	1	1q23.1	CD1a molecule	protein-coding	CD1A	CD1a molecule	O	T-cell surface glycoprotein CD1a|CD1A antigen, a polypeptide|T-cell surface antigen T6/Leu-6|cluster of differentiation 1 A|cortical thymocyte antigen CD1A|differentiation antigen CD1-alpha-3|epidermal dendritic cell marker CD1a|hTa1 thymocyte antigen	20201124	-
9606	910	CD1B	-	CD1|CD1A|R1	MIM:188360|HGNC:HGNC:1635|Ensembl:ENSG00000158485	1	1q23.1	CD1b molecule	protein-coding	CD1B	CD1b molecule	O	T-cell surface glycoprotein CD1b|CD1B antigen, b polypeptide|cortical thymocyte antigen CD1B|differentiation antigen CD1-alpha-3	20201220	-
9606	911	CD1C	-	BDCA1|CD1|CD1A|R7	MIM:188340|HGNC:HGNC:1636|Ensembl:ENSG00000158481	1	1q23.1	CD1c molecule	protein-coding	CD1C	CD1c molecule	O	T-cell surface glycoprotein CD1c|CD1C antigen, c polypeptide|cortical thymocyte antigen CD1C|differentiation antigen CD1-alpha-3	20201124	-
9606	912	CD1D	-	CD1A|R3|R3G1	MIM:188410|HGNC:HGNC:1637|Ensembl:ENSG00000158473|IMGT/GENE-DB:CD1D	1	1q23.1	CD1d molecule	protein-coding	CD1D	CD1d molecule	O	antigen-presenting glycoprotein CD1d|CD1D antigen, d polypeptide|HMC class I antigen-like glycoprotein CD1D|T-cell surface glycoprotein CD1d|differentiation antigen CD1-alpha-3|thymocyte antigen CD1D	20201124	-
9606	913	CD1E	-	CD1A|R2	MIM:188411|HGNC:HGNC:1638|Ensembl:ENSG00000158488	1	1q23.1	CD1e molecule	protein-coding	CD1E	CD1e molecule	O	T-cell surface glycoprotein CD1e, membrane-associated|CD1E antigen, e polypeptide|R2G1|differentiation antigen CD1-alpha-3|hCD1e|leukocyte differentiation antigen|thymocyte antigen CD1E	20201124	-
9606	914	CD2	-	LFA-2|SRBC|T11	MIM:186990|HGNC:HGNC:1639|Ensembl:ENSG00000116824	1	1p13.1	CD2 molecule	protein-coding	CD2	CD2 molecule	O	T-cell surface antigen CD2|CD2 antigen (p50), sheep red blood cell receptor|LFA-3 receptor|T-cell surface antigen T11/Leu-5|erythrocyte receptor|lymphocyte-function antigen-2|rosette receptor	20201124	-
9606	915	CD3D	-	CD3-DELTA|IMD19|T3D	MIM:186790|HGNC:HGNC:1673|Ensembl:ENSG00000167286	11	11q23.3	CD3d molecule	protein-coding	CD3D	CD3d molecule	O	T-cell surface glycoprotein CD3 delta chain|CD3 antigen, delta subunit|CD3 delta|CD3d antigen, delta polypeptide (TiT3 complex)|CD3d molecule, delta (CD3-TCR complex)|OKT3, delta chain|T-cell receptor T3 delta chain	20201124	-
9606	916	CD3E	-	IMD18|T3E|TCRE	MIM:186830|HGNC:HGNC:1674|Ensembl:ENSG00000198851	11	11q23.3	CD3e molecule	protein-coding	CD3E	CD3e molecule	O	T-cell surface glycoprotein CD3 epsilon chain|CD3-epsilon|CD3e antigen, epsilon polypeptide (TiT3 complex)|CD3e molecule, epsilon (CD3-TCR complex)|T-cell antigen receptor complex, epsilon subunit of T3|T-cell surface antigen T3/Leu-4 epsilon chain	20201213	-
9606	917	CD3G	-	CD3-GAMMA|IMD17|T3G	MIM:186740|HGNC:HGNC:1675|Ensembl:ENSG00000160654	11	11q23.3	CD3g molecule	protein-coding	CD3G	CD3g molecule	O	T-cell surface glycoprotein CD3 gamma chain|CD3g antigen, gamma polypeptide (TiT3 complex)|CD3g molecule, epsilon (CD3-TCR complex)|CD3g molecule, gamma (CD3-TCR complex)|T-cell antigen receptor complex, gamma subunit of T3|T-cell receptor T3 gamma chain	20201124	-
9606	919	CD247	-	CD3-ZETA|CD3H|CD3Q|CD3Z|IMD25|T3Z|TCRZ	MIM:186780|HGNC:HGNC:1677|Ensembl:ENSG00000198821	1	1q24.2	CD247 molecule	protein-coding	CD247	CD247 molecule	O	T-cell surface glycoprotein CD3 zeta chain|CD247 antigen, zeta subunit|CD3Z antigen, zeta polypeptide (TiT3 complex)|CD3zeta chain|T-cell antigen receptor complex, zeta subunit of CD3|T-cell receptor T3 zeta chain|TCR zeta chain	20201213	-
9606	920	CD4	-	CD4mut	MIM:186940|HGNC:HGNC:1678|Ensembl:ENSG00000010610	12	12p13.31	CD4 molecule	protein-coding	CD4	CD4 molecule	O	T-cell surface glycoprotein CD4|CD4 antigen (p55)|CD4 receptor|T-cell surface antigen T4/Leu-3	20201213	-
9606	921	CD5	-	LEU1|T1	MIM:153340|HGNC:HGNC:1685|Ensembl:ENSG00000110448	11	11q12.2	CD5 molecule	protein-coding	CD5	CD5 molecule	O	T-cell surface glycoprotein CD5|CD5 antigen (p56-62)|epididymis secretory sperm binding protein|lymphocyte antigen T1/Leu-1	20201124	-
9606	922	CD5L	-	AIM|API6|CT-2|PRO229|SP-ALPHA|Spalpha|hAIM	MIM:602592|HGNC:HGNC:1690|Ensembl:ENSG00000073754	1	1q23.1	CD5 molecule like	protein-coding	CD5L	CD5 molecule like	O	CD5 antigen-like|CD5 antigen-like (scavenger receptor cysteine rich family)|apoptosis inhibitor 6|apoptosis inhibitor expressed by macrophages|apoptosis inhibitor of macrophage|igM-associated peptide	20201124	-
9606	923	CD6	-	TP120	MIM:186720|HGNC:HGNC:1691|Ensembl:ENSG00000013725	11	11q12.2	CD6 molecule	protein-coding	CD6	CD6 molecule	O	T-cell differentiation antigen CD6|CD6 antigen|T12	20210118	-
9606	924	CD7	-	GP40|LEU-9|TP41|Tp40	MIM:186820|HGNC:HGNC:1695|Ensembl:ENSG00000173762	17	17q25.3	CD7 molecule	protein-coding	CD7	CD7 molecule	O	T-cell antigen CD7|CD7 antigen (p41)|T-cell leukemia antigen|T-cell surface antigen Leu-9|p41 protein	20201124	-
9606	925	CD8A	-	CD8|Leu2|p32	MIM:186910|HGNC:HGNC:1706|Ensembl:ENSG00000153563	2	2p11.2	CD8a molecule	protein-coding	CD8A	CD8a molecule	O	T-cell surface glycoprotein CD8 alpha chain|CD8 antigen, alpha polypeptide (p32)|Leu2 T-lymphocyte antigen|OKT8 T-cell antigen|T cell co-receptor|T-cell antigen Leu2|T-lymphocyte differentiation antigen T8/Leu-2|T8 T-cell antigen	20201124	-
9606	926	CD8B	-	CD8B1|LEU2|LY3|LYT3|P37	MIM:186730|HGNC:HGNC:1707|Ensembl:ENSG00000172116	2	2p11.2	CD8b molecule	protein-coding	CD8B	CD8b molecule	O	T-cell surface glycoprotein CD8 beta chain|CD8 antigen, beta polypeptide 1 (p37)|T lymphocyte surface glycoprotein beta chain	20201124	-
9606	927	CD8B2	-	CD8BP	HGNC:HGNC:1708|Ensembl:ENSG00000254126	2	2q12.2	CD8b2 molecule	protein-coding	CD8B2	CD8b2 molecule	O	T-cell surface glycoprotein CD8 beta-2 chain|CD8 antigen, beta polypeptide pseudogene|CD8b molecule pseudogene|CD8b pseudogene|putative T-cell surface glycoprotein CD8 beta-2 chain	20201124	-
9606	928	CD9	-	BTCC-1|DRAP-27|MIC3|MRP-1|TSPAN-29|TSPAN29	MIM:143030|HGNC:HGNC:1709|Ensembl:ENSG00000010278	12	12p13.31	CD9 molecule	protein-coding	CD9	CD9 molecule	O	CD9 antigen|5H9 antigen|BA-2/p24 antigen|CD9 antigen (p24)|antigen CD9|cell growth-inhibiting gene 2 protein|leukocyte antigen MIC3|motility related protein-1|tetraspanin-29	20210123	-
9606	929	CD14	-	-	MIM:158120|HGNC:HGNC:1628|Ensembl:ENSG00000170458	5	5q31.3	CD14 molecule	protein-coding	CD14	CD14 molecule	O	monocyte differentiation antigen CD14|myeloid cell-specific leucine-rich glycoprotein	20210118	-
9606	930	CD19	-	B4|CVID3	MIM:107265|HGNC:HGNC:1633|Ensembl:ENSG00000177455	16	16p11.2	CD19 molecule	protein-coding	CD19	CD19 molecule	O	B-lymphocyte antigen CD19|B-lymphocyte surface antigen B4|T-cell surface antigen Leu-12|differentiation antigen CD19	20201124	-
9606	931	MS4A1	-	B1|Bp35|CD20|CVID5|LEU-16|MS4A2|S7	MIM:112210|HGNC:HGNC:7315|Ensembl:ENSG00000156738	11	11q12.2	membrane spanning 4-domains A1	protein-coding	MS4A1	membrane spanning 4-domains A1	O	B-lymphocyte antigen CD20|B-lymphocyte cell-surface antigen B1|CD20 antigen|CD20 receptor|leukocyte surface antigen Leu-16|membrane-spanning 4-domains, subfamily A, member 1	20201213	-
9606	932	MS4A3	-	CD20L|HTM4	MIM:606498|HGNC:HGNC:7317|Ensembl:ENSG00000149516	11	11q12.1	membrane spanning 4-domains A3	protein-coding	MS4A3	membrane spanning 4-domains A3	O	membrane-spanning 4-domains subfamily A member 3|CD20 antigen homolog|CD20 antigen-like protein|IgE receptor beta chain|IgE receptor beta subunit|hematopoietic cell 4 transmembrane protein|hematopoietic-specific transmembrane protein 4|membrane-spanning 4-domains, subfamily A, member 3 (hematopoietic cell-specific)	20201124	-
9606	933	CD22	-	SIGLEC-2|SIGLEC2	MIM:107266|HGNC:HGNC:1643|Ensembl:ENSG00000012124	19	19q13.12	CD22 molecule	protein-coding	CD22	CD22 molecule	O	B-cell receptor CD22|B-lymphocyte cell adhesion molecule|BL-CAM|CD22 antigen|T-cell surface antigen Leu-14|sialic acid-binding Ig-like lectin 2	20201124	-
9606	935	CD24P1	-	CD24L1	HGNC:HGNC:1646	1	1p36.21	CD24 molecule pseudogene 1	pseudo	CD24P1	CD24 molecule pseudogene 1	O	CD24 antigen-like 1|CD24 molecule-like 1	20201124	-
9606	936	CD24P2	-	CD24L2	HGNC:HGNC:1647	15	15q21.3	CD24 molecule pseudogene 2	pseudo	CD24P2	CD24 molecule pseudogene 2	O	CD24 antigen-like 2|CD24 molecule-like 2	20201124	-
9606	937	CD24P3	-	CD24L3	HGNC:HGNC:1648	20	20q11.21	CD24 molecule pseudogene 3	pseudo	CD24P3	CD24 molecule pseudogene 3	O	CD24 antigen-like 3|CD24 molecule-like 3	20201124	-
9606	938	CD24P4	-	CD24L4	HGNC:HGNC:1649	Y	Yq11.222	CD24 molecule pseudogene 4	pseudo	CD24P4	CD24 molecule pseudogene 4	O	CD24 antigen pseudogene|CD24 antigen-like 4|CD24 molecule-like 4 pseudogene	20201124	-
9606	939	CD27	-	S152|S152. LPFS2|T14|TNFRSF7|Tp55	MIM:186711|HGNC:HGNC:11922|Ensembl:ENSG00000139193	12	12p13.31	CD27 molecule	protein-coding	CD27	CD27 molecule	O	CD27 antigen|CD27L receptor|T cell activation antigen S152|T-cell activation antigen CD27|tumor necrosis factor receptor superfamily, member 7	20201124	-
9606	940	CD28	-	Tp44	MIM:186760|HGNC:HGNC:1653|Ensembl:ENSG00000178562	2	2q33.2	CD28 molecule	protein-coding	CD28	CD28 molecule	O	T-cell-specific surface glycoprotein CD28	20210110	-
9606	941	CD80	-	B7|B7-1|B7.1|BB1|CD28LG|CD28LG1|LAB7	MIM:112203|HGNC:HGNC:1700|Ensembl:ENSG00000121594	3	3q13.33	CD80 molecule	protein-coding	CD80	CD80 molecule	O	T-lymphocyte activation antigen CD80|B-lymphocyte activation antigen B7|CD80 antigen (CD28 antigen ligand 1, B7-1 antigen)|CTLA-4 counter-receptor B7.1|activation B7-1 antigen|costimulatory factor CD80|costimulatory molecule variant IgV-CD80	20210118	-
9606	942	CD86	-	B7-2|B7.2|B70|CD28LG2|LAB72	MIM:601020|HGNC:HGNC:1705|Ensembl:ENSG00000114013	3	3q13.33	CD86 molecule	protein-coding	CD86	CD86 molecule	O	T-lymphocyte activation antigen CD86|B-lymphocyte activation antigen B7-2|BU63|CD86 antigen (CD28 antigen ligand 2, B7-2 antigen)|CTLA-4 counter-receptor B7.2|FUN-1	20201213	-
9606	943	TNFRSF8	-	CD30|D1S166E|Ki-1	MIM:153243|HGNC:HGNC:11923|Ensembl:ENSG00000120949	1	1p36.22	TNF receptor superfamily member 8	protein-coding	TNFRSF8	TNF receptor superfamily member 8	O	tumor necrosis factor receptor superfamily member 8|CD30L receptor|Ki-1 antigen|cytokine receptor CD30|lymphocyte activation antigen CD30	20210118	-
9606	944	TNFSF8	-	CD153|CD30L|CD30LG|TNLG3A	MIM:603875|HGNC:HGNC:11938|Ensembl:ENSG00000106952	9	9q32-q33.1	TNF superfamily member 8	protein-coding	TNFSF8	TNF superfamily member 8	O	tumor necrosis factor ligand superfamily member 8|CD153 antigen|CD30 antigen ligand|CD30 ligand|CD30-L|tumor necrosis factor (ligand) superfamily, member 8|tumor necrosis factor ligand 3A|tumor necrosis factor superfamily member 8	20201124	-
9606	945	CD33	-	SIGLEC-3|SIGLEC3|p67	MIM:159590|HGNC:HGNC:1659|Ensembl:ENSG00000105383	19	19q13.41	CD33 molecule	protein-coding	CD33	CD33 molecule	O	myeloid cell surface antigen CD33|CD33 antigen (gp67)|CD33 molecule transcript|gp67|sialic acid-binding Ig-like lectin 3	20210103	-
9606	946	SIGLEC6	-	CD327|CD33L|CD33L1|CD33L2|CDW327|OBBP1	MIM:604405|HGNC:HGNC:10875|Ensembl:ENSG00000105492	19	19q13.41	sialic acid binding Ig like lectin 6	protein-coding	SIGLEC6	sialic acid binding Ig like lectin 6	O	sialic acid-binding Ig-like lectin 6|CD33 antigen-like 1|obesity-binding protein 1	20201213	-
9606	947	CD34	-	-	MIM:142230|HGNC:HGNC:1662|Ensembl:ENSG00000174059	1	1q32.2	CD34 molecule	protein-coding	CD34	CD34 molecule	O	hematopoietic progenitor cell antigen CD34|CD34 antigen	20201220	-
9606	948	CD36	-	BDPLT10|CHDS7|FAT|GP3B|GP4|GPIV|PASIV|SCARB3	MIM:173510|HGNC:HGNC:1663|Ensembl:ENSG00000135218	7	7q21.11	CD36 molecule	protein-coding	CD36	CD36 molecule	O	platelet glycoprotein 4|CD36 antigen (collagen type I receptor, thrombospondin receptor)|CD36 molecule (thrombospondin receptor)|GPIIIB|PAS IV|PAS-4 protein|cluster determinant 36|fatty acid translocase|glycoprotein IIIb|leukocyte differentiation antigen CD36|platelet glycoprotein IV|scavenger receptor class B, member 3	20210110	-
9606	949	SCARB1	-	CD36L1|CLA-1|CLA1|HDLQTL6|SR-BI|SRB1	MIM:601040|HGNC:HGNC:1664|Ensembl:ENSG00000073060	12	12q24.31	scavenger receptor class B member 1	protein-coding	SCARB1	scavenger receptor class B member 1	O	scavenger receptor class B member 1|CD36 and LIMPII analogous 1|CD36 antigen (collagen type I receptor, thrombospondin receptor)-like 1|scavenger receptor class B type III	20210103	-
9606	950	SCARB2	-	AMRF|CD36L2|EPM4|HLGP85|LGP85|LIMP-2|LIMPII|SR-BII	MIM:602257|HGNC:HGNC:1665|Ensembl:ENSG00000138760	4	4q21.1	scavenger receptor class B member 2	protein-coding	SCARB2	scavenger receptor class B member 2	O	lysosome membrane protein 2|85 kDa lysosomal membrane sialoglycoprotein|85 kDa lysosomal sialoglycoprotein scavenger receptor class B, member 2|CD36 antigen (collagen type I receptor, thrombospondin receptor)-like 2 (lysosomal integral membrane protein II)|CD36 antigen-like 2|LIMP II|lysosome membrane protein II	20210103	-
9606	951	CD37	-	GP52-40|TSPAN26	MIM:151523|HGNC:HGNC:1666|Ensembl:ENSG00000104894	19	19q13.33	CD37 molecule	protein-coding	CD37	CD37 molecule	O	leukocyte antigen CD37|cell differentiation antigen 37|leukocyte surface antigen CD37|tetraspanin-26|tspan-26	20201124	-
9606	952	CD38	-	ADPRC 1|ADPRC1	MIM:107270|HGNC:HGNC:1667|Ensembl:ENSG00000004468	4	4p15.32	CD38 molecule	protein-coding	CD38	CD38 molecule	O	ADP-ribosyl cyclase/cyclic ADP-ribose hydrolase 1|2'-phospho-ADP-ribosyl cyclase|2'-phospho-cyclic-ADP-ribose transferase|ADP-ribosyl cyclase 1|CD38 antigen (p45)|NAD(+) nucleosidase|cluster of differentiation 38|cyclic ADP-ribose hydrolase 1|ecto-nicotinamide adenine dinucleotide glycohydrolase	20210110	-
9606	953	ENTPD1	-	ATPDase|CD39|NTPDase-1|SPG64	MIM:601752|HGNC:HGNC:3363|Ensembl:ENSG00000138185	10	10q24.1	ectonucleoside triphosphate diphosphohydrolase 1	protein-coding	ENTPD1	ectonucleoside triphosphate diphosphohydrolase 1	O	ectonucleoside triphosphate diphosphohydrolase 1|CD39 antigen|ecto-ATP diphosphohydrolase 1|ecto-ATPDase 1|ecto-ATPase 1|ecto-apyrase|lymphoid cell activation antigen	20210118	-
9606	954	ENTPD2	-	CD39L1|NTPDase-2	MIM:602012|HGNC:HGNC:3364|Ensembl:ENSG00000054179	9	9q34.3	ectonucleoside triphosphate diphosphohydrolase 2	protein-coding	ENTPD2	ectonucleoside triphosphate diphosphohydrolase 2	O	ectonucleoside triphosphate diphosphohydrolase 2|CD39 antigen-like 1|NTPDase 2|ecto-ATP diphosphohydrolase 2|ecto-ATPDase 2|ecto-ATPase 2	20201213	-
9606	955	ENTPD6	-	CD39L2|IL-6SAG|IL6ST2|NTPDase-6|dJ738P15.3	MIM:603160|HGNC:HGNC:3368|Ensembl:ENSG00000197586	20	20p11.21	ectonucleoside triphosphate diphosphohydrolase 6	protein-coding	ENTPD6	ectonucleoside triphosphate diphosphohydrolase 6	O	ectonucleoside triphosphate diphosphohydrolase 6|CD39 antigen-like 2|NTPDase 6|ectonucleoside triphosphate diphosphohydrolase 6 (putative)|interleukin 6 signal transducer-2	20201213	-
9606	956	ENTPD3	-	CD39L3|HB6|NTPDase-3	MIM:603161|HGNC:HGNC:3365|Ensembl:ENSG00000168032	3	3p22.1	ectonucleoside triphosphate diphosphohydrolase 3	protein-coding	ENTPD3	ectonucleoside triphosphate diphosphohydrolase 3	O	ectonucleoside triphosphate diphosphohydrolase 3|CD39 antigen-like 3|NTPDase 3|ecto-ATP diphosphohydrolase 3|ecto-ATPDase 3|ecto-ATPase 3|ecto-apyrase 3	20201213	-
9606	957	ENTPD5	-	CD39L4|NTPDase-5|PCPH	MIM:603162|HGNC:HGNC:3367|Ensembl:ENSG00000187097	14	14q24.3	ectonucleoside triphosphate diphosphohydrolase 5 (inactive)	protein-coding	ENTPD5	ectonucleoside triphosphate diphosphohydrolase 5 (inactive)	O	ectonucleoside triphosphate diphosphohydrolase 5|CD39 antigen-like 4|CD39-like 4|ER-UDPase|GDPase ENTPD5|NTPDase 5|Pcph proto-oncogene protein|UDPase ENTPD5|guanosine-diphosphatase ENTPD5|nucleoside diphosphatase|proto-oncogene CPH|uridine-diphosphatase ENTPD5	20201213	-
9606	958	CD40	-	Bp50|CDW40|TNFRSF5|p50	MIM:109535|HGNC:HGNC:11919|Ensembl:ENSG00000101017	20	20q13.12	CD40 molecule	protein-coding	CD40	CD40 molecule	O	tumor necrosis factor receptor superfamily member 5|B cell surface antigen CD40|B cell-associated molecule|CD40 molecule, TNF receptor superfamily member 5|CD40L receptor	20210118	-
9606	959	CD40LG	-	CD154|CD40L|HIGM1|IGM|IMD3|T-BAM|TNFSF5|TRAP|gp39|hCD40L	MIM:300386|HGNC:HGNC:11935|Ensembl:ENSG00000102245	X	Xq26.3	CD40 ligand	protein-coding	CD40LG	CD40 ligand	O	CD40 ligand|CD40 antigen ligand|CD40-L|T-B cell-activating molecule|T-cell antigen Gp39|TNF-related activation protein|tumor necrosis factor (ligand) superfamily member 5	20210123	-
9606	960	CD44	-	CDW44|CSPG8|ECMR-III|HCELL|HUTCH-I|IN|LHR|MC56|MDU2|MDU3|MIC4|Pgp1	MIM:107269|HGNC:HGNC:1681|Ensembl:ENSG00000026508	11	11p13	CD44 molecule (Indian blood group)	protein-coding	CD44	CD44 molecule (Indian blood group)	O	CD44 antigen|GP90 lymphocyte homing/adhesion receptor|Hermes antigen|Indian blood group antigen|cell surface glycoprotein CD44|chondroitin sulfate proteoglycan 8|epican|extracellular matrix receptor III|hematopoietic cell E- and L-selectin ligand|heparan sulfate proteoglycan|homing function and Indian blood group system|hyaluronate receptor|phagocytic glycoprotein 1|soluble CD44	20210118	-
9606	961	CD47	-	IAP|MER6|OA3	MIM:601028|HGNC:HGNC:1682|Ensembl:ENSG00000196776	3	3q13.12	CD47 molecule	protein-coding	CD47	CD47 molecule	O	leukocyte surface antigen CD47|CD47 antigen (Rh-related antigen, integrin-associated signal transducer)|CD47 glycoprotein|Rh-related antigen|antigen identified by monoclonal antibody 1D8|antigenic surface determinant protein OA3|integrin associated protein|integrin-associated signal transducer	20201227	-
9606	962	CD48	-	BCM1|BLAST|BLAST1|MEM-102|SLAMF2|hCD48|mCD48	MIM:109530|HGNC:HGNC:1683|Ensembl:ENSG00000117091	1	1q23.3	CD48 molecule	protein-coding	CD48	CD48 molecule	O	CD48 antigen|B-lymphocyte activation marker BLAST-1|BCM1 surface antigen|CD48 antigen (B-cell membrane protein)|SLAM family member 2|TCT.1|leukocyte antigen MEM-102|signaling lymphocytic activation molecule 2	20201124	-
9606	963	CD53	-	MOX44|TSPAN25	MIM:151525|HGNC:HGNC:1686|Ensembl:ENSG00000143119	1	1p13.3	CD53 molecule	protein-coding	CD53	CD53 molecule	O	leukocyte surface antigen CD53|CD53 antigen|CD53 glycoprotein|CD53 tetraspan antigen|antigen MOX44 identified by monoclonal antibody MRC-OX44|cell surface antigen|cell surface glycoprotein CD53|tetraspanin-25|transmembrane glycoprotein|tspan-25	20201124	-
9606	965	CD58	-	LFA-3|LFA3|ag3	MIM:153420|HGNC:HGNC:1688|Ensembl:ENSG00000116815	1	1p13.1	CD58 molecule	protein-coding	CD58	CD58 molecule	O	lymphocyte function-associated antigen 3|CD58 antigen, (lymphocyte function-associated antigen 3)|surface glycoprotein LFA-3	20201124	-
9606	966	CD59	-	16.3A5|1F5|EJ16|EJ30|EL32|G344|HRF-20|HRF20|MAC-IP|MACIF|MEM43|MIC11|MIN1|MIN2|MIN3|MIRL|MSK21|p18-20	MIM:107271|HGNC:HGNC:1689|Ensembl:ENSG00000085063	11	11p13	CD59 molecule (CD59 blood group)	protein-coding	CD59	CD59 molecule (CD59 blood group)	O	CD59 glycoprotein|1F5 antigen|20 kDa homologous restriction factor|CD59 antigen p18-20 (antigen identified by monoclonal antibodies 16.3A5, EJ16, EJ30, EL32 and G344)|CD59 blood group antigen|CD59 molecule, complement regulatory protein|Ly-6-like protein|MEM43 antigen|T cell-activating protein|human leukocyte antigen MIC11|lymphocytic antigen CD59/MEM43|membrane attack complex (MAC) inhibition fa…	20210118	-
9606	967	CD63	-	LAMP-3|ME491|MLA1|OMA81H|TSPAN30	MIM:155740|HGNC:HGNC:1692|Ensembl:ENSG00000135404	12	12q13.2	CD63 molecule	protein-coding	CD63	CD63 molecule	O	CD63 antigen|CD63 antigen (melanoma 1 antigen)|granulophysin|lysosomal-associated membrane protein 3|lysosome-associated membrane glycoprotein 3|melanoma-associated antigen ME491|melanoma-associated antigen MLA1|ocular melanoma-associated antigen|tetraspanin-30|tspan-30	20210103	-
9606	968	CD68	-	GP110|LAMP4|SCARD1	MIM:153634|HGNC:HGNC:1693|Ensembl:ENSG00000129226	17	17p13.1	CD68 molecule	protein-coding	CD68	CD68 molecule	O	macrosialin|CD68 antigen|macrophage antigen CD68|scavenger receptor class D, member 1	20201213	-
9606	969	CD69	-	AIM|BL-AC/P26|CLEC2C|EA1|GP32/28|MLR-3	MIM:107273|HGNC:HGNC:1694|Ensembl:ENSG00000110848	12	12p13.31	CD69 molecule	protein-coding	CD69	CD69 molecule	O	early activation antigen CD69|C-type lectin domain family 2, member C|CD69 antigen (p60, early T-cell activation antigen)|activation inducer molecule (AIM/CD69)|early T-cell activation antigen p60|early lymphocyte activation antigen|leukocyte surface antigen Leu-23	20201213	-
9606	970	CD70	-	CD27-L|CD27L|CD27LG|LPFS3|TNFSF7|TNLG8A	MIM:602840|HGNC:HGNC:11937|Ensembl:ENSG00000125726	19	19p13.3	CD70 molecule	protein-coding	CD70	CD70 molecule	O	CD70 antigen|CD27 ligand|Ki-24 antigen|surface antigen CD70|tumor necrosis factor ligand 8A|tumor necrosis factor ligand superfamily member 7	20210103	-
9606	971	CD72	-	CD72b|LYB2	MIM:107272|HGNC:HGNC:1696|Ensembl:ENSG00000137101	9	9p13.3	CD72 molecule	protein-coding	CD72	CD72 molecule	O	B-cell differentiation antigen CD72|CD72 antigen|lyb-2	20201124	-
9606	972	CD74	-	DHLAG|HLADG|II|Ia-GAMMA|p33	MIM:142790|HGNC:HGNC:1697|Ensembl:ENSG00000019582	5	5q33.1	CD74 molecule	protein-coding	CD74	CD74 molecule	O	HLA class II histocompatibility antigen gamma chain|CD74 antigen (invariant polypeptide of major histocompatibility complex, class II antigen-associated)|CD74 molecule, major histocompatibility complex, class II invariant chain|HLA-DR antigens-associated invariant chain|HLA-DR-gamma|Ia-associated invariant chain|MHC HLA-DR gamma chain|gamma chain of class II antigens	20210118	-
9606	973	CD79A	-	IGA|MB-1	MIM:112205|HGNC:HGNC:1698|Ensembl:ENSG00000105369	19	19q13.2	CD79a molecule	protein-coding	CD79A	CD79a molecule	O	B-cell antigen receptor complex-associated protein alpha chain|CD79a antigen (immunoglobulin-associated alpha)|CD79a molecule, immunoglobulin-associated alpha|MB-1 membrane glycoprotein|ig-alpha|membrane-bound immunoglobulin-associated protein|surface IgM-associated protein	20201124	-
9606	974	CD79B	-	AGM6|B29|IGB	MIM:147245|HGNC:HGNC:1699|Ensembl:ENSG00000007312	17	17q23.3	CD79b molecule	protein-coding	CD79B	CD79b molecule	O	B-cell antigen receptor complex-associated protein beta chain|B-cell-specific glycoprotein B29|CD79b antigen (immunoglobulin-associated beta)|CD79b molecule, immunoglobulin-associated beta|Ig-beta|immunoglobulin-associated B29 protein	20201213	-
9606	975	CD81	-	CVID6|S5.7|TAPA1|TSPAN28	MIM:186845|HGNC:HGNC:1701|Ensembl:ENSG00000110651	11	11p15.5	CD81 molecule	protein-coding	CD81	CD81 molecule	O	CD81 antigen|26 kDa cell surface protein TAPA-1|CD81 antigen (target of antiproliferative antibody 1)|tetraspanin-28|tspan-28	20210103	-
9606	976	ADGRE5	-	CD97|TM7LN1	MIM:601211|HGNC:HGNC:1711|Ensembl:ENSG00000123146	19	19p13.12	adhesion G protein-coupled receptor E5	protein-coding	ADGRE5	adhesion G protein-coupled receptor E5	O	adhesion G protein-coupled receptor E5|CD97 molecule|leukocyte antigen CD97|seven transmembrane helix receptor|seven-span transmembrane protein|seven-transmembrane, heterodimeric receptor associated with inflammation	20201220	-
9606	977	CD151	-	GP27|MER2|PETA-3|RAPH|SFA1|TSPAN24	MIM:602243|HGNC:HGNC:1630|Ensembl:ENSG00000177697	11	11p15.5	CD151 molecule (Raph blood group)	protein-coding	CD151	CD151 molecule (Raph blood group)	O	CD151 antigen|CD151 antigen (Raph blood group)|hemidesmosomal tetraspanin CD151|membrane glycoprotein SFA-1|platelet surface glycoprotein gp27|platelet-endothelial cell tetraspan antigen 3|platelet-endothelial tetraspan antigen 3|tetraspanin-24|tspan-24	20210118	-
9606	978	CDA	-	CDD	MIM:123920|HGNC:HGNC:1712|Ensembl:ENSG00000158825	1	1p36.12	cytidine deaminase	protein-coding	CDA	cytidine deaminase	O	cytidine deaminase|cytidine aminohydrolase|cytosine nucleoside deaminase|small cytidine deaminase	20201213	-
9606	981	CDAN3	-	CDA3|CDAIII	MIM:105600	15	15q21-q25	congenital dyserythropoietic anemia, type III	unknown	-	-	-	-	20191002	-
9606	982	CDB2	-	CDBII|CDTB	MIM:602082	10	10q23-q24	corneal dystrophy of Bowman layer type II (Thiel-Behnke)	unknown	-	-	-	corneal dystrophy of Bowman's layer type II (Thiel-Behnke)	20191002	-
9606	983	CDK1	-	CDC2|CDC28A|P34CDC2	MIM:116940|HGNC:HGNC:1722|Ensembl:ENSG00000170312	10	10q21.2	cyclin dependent kinase 1	protein-coding	CDK1	cyclin dependent kinase 1	O	cyclin-dependent kinase 1|cell cycle controller CDC2|cell division control protein 2 homolog|cell division cycle 2, G1 to S and G2 to M|cell division protein kinase 1|p34 protein kinase	20210110	-
9606	984	CDK11B	-	CDC2L1|CDK11|CDK11-p110|CDK11-p46|CDK11-p58|CLK-1|PITSLREA|PK58|p58|p58CDC2L1|p58CLK-1	MIM:176873|HGNC:HGNC:1729|Ensembl:ENSG00000248333	1	1p36.33	cyclin dependent kinase 11B	protein-coding	CDK11B	cyclin dependent kinase 11B	O	cyclin-dependent kinase 11B|CDC-related protein kinase p58|PITSLRE serine/threonine-protein kinase CDC2L1|cell division cycle 2-like 1 (PITSLRE proteins)|cell division protein kinase 11B|galactosyltransferase-associated protein kinase p58/GTA|p58 CLK-1	20201124	-
9606	987	LRBA	-	BGL|CDC4L|CVID8|LAB300|LBA	MIM:606453|HGNC:HGNC:1742|Ensembl:ENSG00000198589	4	4q31.3	LPS responsive beige-like anchor protein	protein-coding	LRBA	LPS responsive beige-like anchor protein	O	lipopolysaccharide-responsive and beige-like anchor protein|CDC4-like protein|LPS-responsive vesicle trafficking, beach and anchor containing|vesicle trafficking, beach and anchor containing	20201206	-
9606	988	CDC5L	-	CDC5|CDC5-LIKE|CEF1|PCDC5RP|dJ319D22.1	MIM:602868|HGNC:HGNC:1743|Ensembl:ENSG00000096401	6	6p21.1	cell division cycle 5 like	protein-coding	CDC5L	cell division cycle 5 like	O	cell division cycle 5-like protein|CDC5 cell division cycle 5-like|Cdc5-related protein|dJ319D22.1 (CDC5-like protein)|pombe cdc5-related protein	20210103	-
9606	989	SEPTIN7	-	CDC10|CDC3|NBLA02942|SEPT7|SEPT7A	MIM:603151|HGNC:HGNC:1717|Ensembl:ENSG00000122545	7	7p14.2	septin 7	protein-coding	SEPTIN7	septin 7	O	septin-7|CDC10 (cell division cycle 10, S. cerevisiae, homolog)|CDC10 protein homolog|septin 7 variant 4	20210123	-
9606	990	CDC6	-	CDC18L|HsCDC18|HsCDC6|MGORS5	MIM:602627|HGNC:HGNC:1744|Ensembl:ENSG00000094804	17	17q21.2	cell division cycle 6	protein-coding	CDC6	cell division cycle 6	O	cell division control protein 6 homolog|CDC6 cell division cycle 6 homolog|CDC6-related protein|cdc18-related protein|cell division cycle 6 homolog|p62(cdc6)	20210123	-
9606	991	CDC20	-	CDC20A|bA276H19.3|p55CDC	MIM:603618|HGNC:HGNC:1723|Ensembl:ENSG00000117399	1	1p34.2	cell division cycle 20	protein-coding	CDC20	cell division cycle 20	O	cell division cycle protein 20 homolog|CDC20 cell division cycle 20 homolog|cell division cycle 20 homolog	20210110	-
9606	993	CDC25A	-	CDC25A2	MIM:116947|HGNC:HGNC:1725|Ensembl:ENSG00000164045	3	3p21.31	cell division cycle 25A	protein-coding	CDC25A	cell division cycle 25A	O	M-phase inducer phosphatase 1|dual specificity phosphatase CDC25A	20210110	-
9606	994	CDC25B	-	-	MIM:116949|HGNC:HGNC:1726|Ensembl:ENSG00000101224	20	20p13	cell division cycle 25B	protein-coding	CDC25B	cell division cycle 25B	O	M-phase inducer phosphatase 2|dual specificity phosphatase Cdc25B	20201124	-
9606	995	CDC25C	-	CDC25|PPP1R60	MIM:157680|HGNC:HGNC:1727|Ensembl:ENSG00000158402	5	5q31.2	cell division cycle 25C	protein-coding	CDC25C	cell division cycle 25C	O	M-phase inducer phosphatase 3|dual specificity phosphatase CDC25C|mitosis inducer CDC25|phosphotyrosine phosphatase|protein phosphatase 1, regulatory subunit 60	20201124	-
9606	996	CDC27	-	ANAPC3|APC3|CDC27Hs|D0S1430E|D17S978E|H-NUC|HNUC|NUC2	MIM:116946|HGNC:HGNC:1728|Ensembl:ENSG00000004897	17	17q21.32	cell division cycle 27	protein-coding	CDC27	cell division cycle 27	O	cell division cycle protein 27 homolog|D0S1430E, D17S978E|anaphase promoting complex subunit 3|anaphase-promoting complex, protein 3|cell division cycle 27 homolog|nuc2 homolog	20210103	-
9606	997	CDC34	-	E2-CDC34|UBC3|UBCH3|UBE2R1	MIM:116948|HGNC:HGNC:1734|Ensembl:ENSG00000099804	19	19p13.3	cell division cycle 34, ubiqiutin conjugating enzyme	protein-coding	CDC34	cell division cycle 34, ubiqiutin conjugating enzyme	O	ubiquitin-conjugating enzyme E2 R1|(E3-independent) E2 ubiquitin-conjugating enzyme R1|E2 ubiquitin-conjugating enzyme R1|cell division cycle 34 homolog|ubiquitin carrier protein|ubiquitin-conjugating enzyme E2-32 KDA complementing|ubiquitin-conjugating enzyme E2-CDC34|ubiquitin-protein ligase R1	20201220	-
9606	998	CDC42	-	CDC42Hs|G25K|TKS	MIM:116952|HGNC:HGNC:1736|Ensembl:ENSG00000070831	1	1p36.12	cell division cycle 42	protein-coding	CDC42	cell division cycle 42	O	cell division control protein 42 homolog|G25K GTP-binding protein|GTP binding protein, 25kDa|dJ224A6.1.1 (cell division cycle 42 (GTP-binding protein, 25kD))|dJ224A6.1.2 (cell division cycle 42 (GTP-binding protein, 25kD))|growth-regulating protein|small GTP binding protein CDC42	20210110	-
9606	999	CDH1	-	Arc-1|BCDS1|CD324|CDHE|ECAD|LCAM|UVO	MIM:192090|HGNC:HGNC:1748|Ensembl:ENSG00000039068	16	16q22.1	cadherin 1	protein-coding	CDH1	cadherin 1	O	cadherin-1|CAM 120/80|E-cadherin 1|cadherin 1, E-cadherin (epithelial)|cadherin 1, type 1, E-cadherin (epithelial)|calcium-dependent adhesion protein, epithelial|cell-CAM 120/80|epididymis secretory sperm binding protein|epithelial cadherin|uvomorulin	20210110	-
9606	1000	CDH2	-	ACOGS|ARVD14|CD325|CDHN|CDw325|NCAD	MIM:114020|HGNC:HGNC:1759|Ensembl:ENSG00000170558	18	18q12.1	cadherin 2	protein-coding	CDH2	cadherin 2	O	cadherin-2|N-cadherin 1|cadherin 2, type 1, N-cadherin (neuronal)|calcium-dependent adhesion protein, neuronal|neural cadherin	20210123	-
9606	1001	CDH3	-	CDHP|HJMD|PCAD	MIM:114021|HGNC:HGNC:1762|Ensembl:ENSG00000062038	16	16q22.1	cadherin 3	protein-coding	CDH3	cadherin 3	O	cadherin-3|cadherin 3, type 1, P-cadherin (placental)|calcium-dependent adhesion protein, placental	20210110	-
9606	1002	CDH4	-	CAD4|R-CAD|RCAD	MIM:603006|HGNC:HGNC:1763|Ensembl:ENSG00000179242	20	20q13.33	cadherin 4	protein-coding	CDH4	cadherin 4	O	cadherin-4|R-cadherin|cadherin 4, type 1, R-cadherin (retinal)|cadherin 4, type 1, preproprotein|retinal cadherin	20201124	-
9606	1003	CDH5	-	7B4|CD144	MIM:601120|HGNC:HGNC:1764|Ensembl:ENSG00000179776	16	16q21	cadherin 5	protein-coding	CDH5	cadherin 5	O	cadherin-5|7B4 antigen|VE-cadherin|cadherin 5, type 2 (vascular endothelium)|cadherin 5, type 2, VE-cadherin (vascular epithelium)|cd144 antigen|endothelial-specific cadherin|vascular endothelial cadherin	20201227	-
9606	1004	CDH6	-	CAD6|KCAD	MIM:603007|HGNC:HGNC:1765|Ensembl:ENSG00000113361	5	5p13.3	cadherin 6	protein-coding	CDH6	cadherin 6	O	cadherin-6|cadherin 6, type 2, K-cadherin (fetal kidney)	20210110	-
9606	1005	CDH7	-	CDH7L1	MIM:605806|HGNC:HGNC:1766|Ensembl:ENSG00000081138	18	18q22.1	cadherin 7	protein-coding	CDH7	cadherin 7	O	cadherin-7|cadherin 7, type 2	20201124	-
9606	1006	CDH8	-	Nbla04261	MIM:603008|HGNC:HGNC:1767|Ensembl:ENSG00000150394	16	16q21	cadherin 8	protein-coding	CDH8	cadherin 8	O	cadherin-8|cadherin 8, type 2	20201213	-
9606	1007	CDH9	-	-	MIM:609974|HGNC:HGNC:1768|Ensembl:ENSG00000113100	5	5p14.1	cadherin 9	protein-coding	CDH9	cadherin 9	O	cadherin-9|T1-cadherin	20201124	-
9606	1008	CDH10	-	-	MIM:604555|HGNC:HGNC:1749|Ensembl:ENSG00000040731	5	5p14.2-p14.1	cadherin 10	protein-coding	CDH10	cadherin 10	O	cadherin-10|T2-cadherin|cadherin 10 type 2	20201213	-
9606	1009	CDH11	-	CAD11|CDHOB|ESWS|OB|OSF-4	MIM:600023|HGNC:HGNC:1750|Ensembl:ENSG00000140937	16	16q21	cadherin 11	protein-coding	CDH11	cadherin 11	O	cadherin-11|cadherin 11, type 2, OB-cadherin (osteoblast)	20201219	-
9606	1010	CDH12	-	CDHB	MIM:600562|HGNC:HGNC:1751|Ensembl:ENSG00000154162	5	5p14.3	cadherin 12	protein-coding	CDH12	cadherin 12	O	cadherin-12|Br-cadherin|N-cadherin 2|brain-cadherin|cadherin, neural type, 2|neural type cadherin 2|neuronal cadherin 2	20201124	-
9606	1011	CDH12P2	-	C41-CAD|CDH12P	HGNC:HGNC:1752|Ensembl:ENSG00000249230	5	5q13.2	cadherin 12 pseudogene 2	pseudo	CDH12P2	cadherin 12 pseudogene 2	O	Br-cadherin pseudogene|cadherin 12 (N-cadherin 2) pseudogene 2	20201124	-
9606	1012	CDH13	-	CDHH|P105	MIM:601364|HGNC:HGNC:1753|Ensembl:ENSG00000140945	16	16q23.3	cadherin 13	protein-coding	CDH13	cadherin 13	O	cadherin-13|H-cadherin (heart)|T-cad|T-cadherin|cadherin 13, H-cadherin (heart)|heart cadherin	20201213	-
9606	1013	CDH15	-	CDH14|CDH3|CDHM|MCAD|MRD3	MIM:114019|HGNC:HGNC:1754|Ensembl:ENSG00000129910	16	16q24.3	cadherin 15	protein-coding	CDH15	cadherin 15	O	cadherin-15|cadherin 15, type 1, M-cadherin (myotubule)|cadherin-14|cadherin-3|muscle-cadherin	20201124	-
9606	1014	CDH16	-	-	MIM:603118|HGNC:HGNC:1755|Ensembl:ENSG00000166589	16	16q22.1	cadherin 16	protein-coding	CDH16	cadherin 16	O	cadherin-16|KSP-cadherin|cadherin 16, KSP-cadherin|kidney-specific cadherin	20201124	-
9606	1015	CDH17	-	CDH16|HPT-1|HPT1	MIM:603017|HGNC:HGNC:1756|Ensembl:ENSG00000079112	8	8q22.1	cadherin 17	protein-coding	CDH17	cadherin 17	O	cadherin-17|HPT-1 cadherin|LI cadherin|cadherin 17, LI cadherin (liver-intestine)|cadherin-16|human intestinal peptide-associated transporter HPT-1|human peptide transporter 1|intestinal peptide-associated transporter HPT-1|liver-intestine cadherin	20201124	-
9606	1016	CDH18	-	CDH14|CDH14L|CDH24	MIM:603019|HGNC:HGNC:1757|Ensembl:ENSG00000145526	5	5p14.3	cadherin 18	protein-coding	CDH18	cadherin 18	O	cadherin-18|cadherin 18, type 2|cadherin-14|cadherin-like 24|ey-cadherin	20201124	-
9606	1017	CDK2	-	CDKN2|p33(CDK2)	MIM:116953|HGNC:HGNC:1771|Ensembl:ENSG00000123374	12	12q13.2	cyclin dependent kinase 2	protein-coding	CDK2	cyclin dependent kinase 2	O	cyclin-dependent kinase 2|cdc2-related protein kinase|cell division protein kinase 2|p33 protein kinase	20210110	-
9606	1018	CDK3	-	-	MIM:123828|HGNC:HGNC:1772|Ensembl:ENSG00000250506	17	17q25.1	cyclin dependent kinase 3	protein-coding	CDK3	cyclin dependent kinase 3	O	cyclin-dependent kinase 3|cell division protein kinase 3	20201124	-
9606	1019	CDK4	-	CMM3|PSK-J3	MIM:123829|HGNC:HGNC:1773|Ensembl:ENSG00000135446	12	12q14.1	cyclin dependent kinase 4	protein-coding	CDK4	cyclin dependent kinase 4	O	cyclin-dependent kinase 4|cell division protein kinase 4	20210103	-
9606	1020	CDK5	-	LIS7|PSSALRE	MIM:123831|HGNC:HGNC:1774|Ensembl:ENSG00000164885	7	7q36.1	cyclin dependent kinase 5	protein-coding	CDK5	cyclin dependent kinase 5	O	cyclin-dependent-like kinase 5|TPKII catalytic subunit|cell division protein kinase 5|epididymis secretory sperm binding protein|protein kinase CDK5 splicing|serine/threonine-protein kinase PSSALRE|tau protein kinase II catalytic subunit	20210103	-
9606	1021	CDK6	-	MCPH12|PLSTIRE	MIM:603368|HGNC:HGNC:1777|Ensembl:ENSG00000105810	7	7q21.2	cyclin dependent kinase 6	protein-coding	CDK6	cyclin dependent kinase 6	O	cyclin-dependent kinase 6|cell division protein kinase 6|serine/threonine-protein kinase PLSTIRE	20210103	-
9606	1022	CDK7	-	CAK|CAK1|CDKN7|HCAK|MO15|STK1|p39MO15	MIM:601955|HGNC:HGNC:1778|Ensembl:ENSG00000134058	5	5q13.2	cyclin dependent kinase 7	protein-coding	CDK7	cyclin dependent kinase 7	O	cyclin-dependent kinase 7|39 KDa protein kinase|CDK-activating kinase 1|TFIIH basal transcription factor complex kinase subunit|cell division protein kinase 7|cyclin-dependent kinase 7 (MO15 homolog, Xenopus laevis, cdk-activating kinase)|homolog of Xenopus MO15 Cdk-activating kinase|kinase subunit of CAK|serine/threonine kinase stk1|serine/threonine protein kinase 1|serine/threonine protein kina…	20201213	-
9606	1024	CDK8	-	IDDHBA|K35	MIM:603184|HGNC:HGNC:1779|Ensembl:ENSG00000132964	13	13q12.13	cyclin dependent kinase 8	protein-coding	CDK8	cyclin dependent kinase 8	O	cyclin-dependent kinase 8|CDK8 protein kinase|cell division protein kinase 8|mediator complex subunit CDK8|mediator of RNA polymerase II transcription subunit CDK8|protein kinase K35	20210123	-
9606	1025	CDK9	-	C-2k|CDC2L4|CTK1|PITALRE|TAK	MIM:603251|HGNC:HGNC:1780|Ensembl:ENSG00000136807	9	9q34.11	cyclin dependent kinase 9	protein-coding	CDK9	cyclin dependent kinase 9	O	cyclin-dependent kinase 9|CDC2-related kinase|cell division cycle 2-like protein kinase 4|cell division protein kinase 9|serine/threonine protein kinase PITALRE|tat-associated kinase complex catalytic subunit	20210103	-
9606	1026	CDKN1A	-	CAP20|CDKN1|CIP1|MDA-6|P21|SDI1|WAF1|p21CIP1	MIM:116899|HGNC:HGNC:1784|Ensembl:ENSG00000124762	6	6p21.2	cyclin dependent kinase inhibitor 1A	protein-coding	CDKN1A	cyclin dependent kinase inhibitor 1A	O	cyclin-dependent kinase inhibitor 1|CDK-interacting protein 1|CDK-interaction protein 1|DNA synthesis inhibitor|cyclin-dependent kinase inhibitor 1A (p21, Cip1)|melanoma differentiation associated protein 6|wild-type p53-activated fragment 1	20210118	-
9606	1027	CDKN1B	-	CDKN4|KIP1|MEN1B|MEN4|P27KIP1	MIM:600778|HGNC:HGNC:1785|Ensembl:ENSG00000111276	12	12p13.1	cyclin dependent kinase inhibitor 1B	protein-coding	CDKN1B	cyclin dependent kinase inhibitor 1B	O	cyclin-dependent kinase inhibitor 1B|cyclin-dependent kinase inhibitor 1B (p27, Kip1)	20201213	-
9606	1028	CDKN1C	-	BWCR|BWS|KIP2|WBS|p57|p57Kip2	MIM:600856|HGNC:HGNC:1786|Ensembl:ENSG00000129757	11	11p15.4	cyclin dependent kinase inhibitor 1C	protein-coding	CDKN1C	cyclin dependent kinase inhibitor 1C	O	cyclin-dependent kinase inhibitor 1C|cyclin-dependent kinase inhibitor 1C (p57, Kip2)|cyclin-dependent kinase inhibitor p57	20210110	-
9606	1029	CDKN2A	-	ARF|CDK4I|CDKN2|CMM2|INK4|INK4A|MLM|MTS-1|MTS1|P14|P14ARF|P16|P16-INK4A|P16INK4|P16INK4A|P19|P19ARF|TP16	MIM:600160|HGNC:HGNC:1787|Ensembl:ENSG00000147889	9	9p21.3	cyclin dependent kinase inhibitor 2A	protein-coding	CDKN2A	cyclin dependent kinase inhibitor 2A	O	cyclin-dependent kinase inhibitor 2A|CDK4 inhibitor p16-INK4|alternative reading frame|cell cycle negative regulator beta|cyclin-dependent kinase 4 inhibitor A|cyclin-dependent kinase inhibitor 2A (melanoma, p16, inhibits CDK4)|multiple tumor suppressor 1	20210118	-
9606	1030	CDKN2B	-	CDK4I|INK4B|MTS2|P15|TP15|p15INK4b	MIM:600431|HGNC:HGNC:1788|Ensembl:ENSG00000147883	9	9p21.3	cyclin dependent kinase inhibitor 2B	protein-coding	CDKN2B	cyclin dependent kinase inhibitor 2B	O	cyclin-dependent kinase 4 inhibitor B|CDK inhibitory protein|CDK4B inhibitor|MTS-2|cyclin-dependent kinase inhibitor 2B (p15, inhibits CDK4)|cyclin-dependent kinases 4 and 6 binding protein|multiple tumor suppressor 2|p14-INK4b|p14_CDK inhibitor|p14_INK4B|p15 CDK inhibitor|p15-INK4b|p15_INK4B	20201227	-
9606	1031	CDKN2C	-	INK4C|p18|p18-INK4C	MIM:603369|HGNC:HGNC:1789|Ensembl:ENSG00000123080	1	1p32.3	cyclin dependent kinase inhibitor 2C	protein-coding	CDKN2C	cyclin dependent kinase inhibitor 2C	O	cyclin-dependent kinase 4 inhibitor C|CDK6 inhibitor p18|cyclin-dependent inhibitor|cyclin-dependent kinase 6 inhibitor p18|cyclin-dependent kinase inhibitor 2C (p18, inhibits CDK4)|p18-INK6	20201124	-
9606	1032	CDKN2D	-	INK4D|p19|p19-INK4D	MIM:600927|HGNC:HGNC:1790|Ensembl:ENSG00000129355	19	19p13.2	cyclin dependent kinase inhibitor 2D	protein-coding	CDKN2D	cyclin dependent kinase inhibitor 2D	O	cyclin-dependent kinase 4 inhibitor D|CDK inhibitor p19INK4d|cell cycle inhibitor, Nur77 associating protein|cyclin-dependent kinase 4 inhibitor D p19|cyclin-dependent kinase inhibitor 2D (p19, inhibits CDK4)|inhibitor of cyclin-dependent kinase 4d	20201124	-
9606	1033	CDKN3	-	CDI1|CIP2|KAP|KAP1	MIM:123832|HGNC:HGNC:1791|Ensembl:ENSG00000100526	14	14q22.2	cyclin dependent kinase inhibitor 3	protein-coding	CDKN3	cyclin dependent kinase inhibitor 3	O	cyclin-dependent kinase inhibitor 3|CDK2-associated dual specificity phosphatase|Cdk-associated protein phosphatase|cyclin-dependent kinase inhibitor|cyclin-dependent kinase interacting protein 2|cyclin-dependent kinase interactor 1|kinase-associated phosphatase	20201124	-
9606	1036	CDO1	-	CDO-I	MIM:603943|HGNC:HGNC:1795|Ensembl:ENSG00000129596	5	5q22.3	cysteine dioxygenase type 1	protein-coding	CDO1	cysteine dioxygenase type 1	O	cysteine dioxygenase type 1|cysteine dioxygenase, type I	20210114	-
9606	1038	CDR1	-	CDR|CDR34|CDR62A	MIM:302650|HGNC:HGNC:1798|Ensembl:ENSG00000288642	X	Xq27.1	cerebellar degeneration related protein 1	protein-coding	CDR1	cerebellar degeneration related protein 1	O	cerebellar degeneration-related antigen 1|cerebellar degeneration-related protein 1, 34kDa	20201124	-
9606	1039	CDR2	-	CDR62|Yo	MIM:117340|HGNC:HGNC:1799|Ensembl:ENSG00000140743	16	16p12.2	cerebellar degeneration related protein 2	protein-coding	CDR2	cerebellar degeneration related protein 2	O	cerebellar degeneration-related protein 2|Yo paraneoplastic antigen|cerebellar degeneration-related protein 2, 62kDa|major Yo paraneoplastic antigen|paraneoplastic cerebellar degeneration-associated antigen	20201213	-
9606	1040	CDS1	-	CDS 1	MIM:603548|HGNC:HGNC:1800|Ensembl:ENSG00000163624	4	4q21.23	CDP-diacylglycerol synthase 1	protein-coding	CDS1	CDP-diacylglycerol synthase 1	O	phosphatidate cytidylyltransferase 1|CDP-DAG synthase 1|CDP-DG synthase 1|CDP-DG synthetase 1|CDP-diacylglycerol synthase (phosphatidate cytidylyltransferase) 1|CDP-diglyceride pyrophosphorylase 1|CDP-diglyceride synthase 1|CDP-diglyceride synthetase 1|CTP:phosphatidate cytidylyltransferase 1	20201124	-
9606	1041	CDSN	-	HTSS|HTSS1|HYPT2|PSS|PSS1|S	MIM:602593|HGNC:HGNC:1802|Ensembl:ENSG00000204539	6	6p21.33	corneodesmosin	protein-coding	CDSN	corneodesmosin	O	corneodesmosin|differentiated keratinocyte S protein	20201124	-
9606	1043	CD52	-	CDW52|EDDM5|HE5	MIM:114280|HGNC:HGNC:1804|Ensembl:ENSG00000169442	1	1p36.11	CD52 molecule	protein-coding	CD52	CD52 molecule	O	CAMPATH-1 antigen|CD52 antigen (CAMPATH-1 antigen)|CDW52 antigen (CAMPATH-1 antigen)|HEL-S-171mP|cambridge pathology 1 antigen|epididymal secretory protein E5|epididymis secretory sperm binding protein Li 171mP|human epididymis-specific protein 5	20201124	-
9606	1044	CDX1	-	-	MIM:600746|HGNC:HGNC:1805|Ensembl:ENSG00000113722	5	5q32	caudal type homeobox 1	protein-coding	CDX1	caudal type homeobox 1	O	homeobox protein CDX-1|caudal type homeo box transcription factor 1|caudal type homeobox transcription factor 1|caudal-type homeobox protein 1|caudal-type homeobox protein CDX1	20201124	-
9606	1045	CDX2	-	CDX-3|CDX2/AS|CDX3	MIM:600297|HGNC:HGNC:1806|Ensembl:ENSG00000165556	13	13q12.2	caudal type homeobox 2	protein-coding	CDX2	caudal type homeobox 2	O	homeobox protein CDX-2|caudal type homeobox transcription factor 2|caudal-type homeobox protein 2|homeobox protein miniCDX2	20210103	-
9606	1046	CDX4	-	-	MIM:300025|HGNC:HGNC:1808|Ensembl:ENSG00000131264	X	Xq13.2	caudal type homeobox 4	protein-coding	CDX4	caudal type homeobox 4	O	homeobox protein CDX-4|caudal type homeobox transcription factor 4|caudal-type homeobox protein 4	20201124	-
9606	1047	CLGN	-	-	MIM:601858|HGNC:HGNC:2060|Ensembl:ENSG00000153132	4	4q31.1	calmegin	protein-coding	CLGN	calmegin	O	calmegin|testis tissue sperm-binding protein Li 79P	20201206	-
9606	1048	CEACAM5	-	CD66e|CEA	MIM:114890|HGNC:HGNC:1817|Ensembl:ENSG00000105388	19	19q13.2	CEA cell adhesion molecule 5	protein-coding	CEACAM5	CEA cell adhesion molecule 5	O	carcinoembryonic antigen-related cell adhesion molecule 5|carcinoembryonic antigen related cell adhesion molecule 5|meconium antigen 100	20210118	-
9606	1050	CEBPA	-	C/EBP-alpha|CEBP	MIM:116897|HGNC:HGNC:1833|Ensembl:ENSG00000245848	19	19q13.11	CCAAT enhancer binding protein alpha	protein-coding	CEBPA	CCAAT enhancer binding protein alpha	O	CCAAT/enhancer-binding protein alpha|CCAAT/enhancer binding protein (C/EBP), alpha	20201213	-
9606	1051	CEBPB	-	C/EBP-beta|IL6DBP|NF-IL6|TCF5	MIM:189965|HGNC:HGNC:1834|Ensembl:ENSG00000172216	20	20q13.13	CCAAT enhancer binding protein beta	protein-coding	CEBPB	CCAAT enhancer binding protein beta	O	CCAAT/enhancer-binding protein beta|CCAAT/enhancer binding protein (C/EBP), beta|interleukin 6-dependent DNA-binding protein|nuclear factor NF-IL6|nuclear factor of interleukin 6|transcription factor 5|transcription factor C/EBP beta	20210110	-
9606	1052	CEBPD	-	C/EBP-delta|CELF|CRP3|NF-IL6-beta	MIM:116898|HGNC:HGNC:1835|Ensembl:ENSG00000221869	8	8q11.21	CCAAT enhancer binding protein delta	protein-coding	CEBPD	CCAAT enhancer binding protein delta	O	CCAAT/enhancer-binding protein delta|CCAAT/enhancer binding protein (C/EBP), delta|c/EBP delta|nuclear factor NF-IL6-beta	20210110	-
9606	1053	CEBPE	-	C/EBP-epsilon|CRP1|c/EBP epsilon	MIM:600749|HGNC:HGNC:1836|Ensembl:ENSG00000092067	14	14q11.2	CCAAT enhancer binding protein epsilon	protein-coding	CEBPE	CCAAT enhancer binding protein epsilon	O	CCAAT/enhancer-binding protein epsilon|CCAAT/enhancer binding protein (C/EBP), epsilon	20201213	-
9606	1054	CEBPG	-	GPE1BP|IG/EBP-1	MIM:138972|HGNC:HGNC:1837|Ensembl:ENSG00000153879	19	19q13.11	CCAAT enhancer binding protein gamma	protein-coding	CEBPG	CCAAT enhancer binding protein gamma	O	CCAAT/enhancer-binding protein gamma|CCAAT/enhancer binding protein (C/EBP), gamma|c/EBP gamma	20201213	-
9606	1055	CECR	-	CES	MIM:115470|HGNC:HGNC:1838	22	22pter-q11	cat eye syndrome chromosome region	other	CECR	cat eye syndrome chromosome region	O	-	20190324	-
9606	1056	CEL	-	BAL|BSDL|BSSL|CELL|CEase|FAP|FAPP|LIPA|MODY8	MIM:114840|HGNC:HGNC:1848|Ensembl:ENSG00000170835	9	9q34.13	carboxyl ester lipase	protein-coding	CEL	carboxyl ester lipase	O	bile salt-activated lipase|bucelipase|carboxyl ester hydrolase|carboxyl ester lipase (bile salt-stimulated lipase)|cholesterol esterase|fetoacinar pancreatic protein|lysophospholipase, pancreatic|sterol esterase	20201213	-
9606	1057	CELP	-	CELL|cell1|cell2|cell3	HGNC:HGNC:1849|Ensembl:ENSG00000170827	9	9q34.13	carboxyl ester lipase pseudogene	pseudo	CELP	carboxyl ester lipase pseudogene	O	carboxyl ester lipase-like (bile salt-stimulated lipase-like)	20201124	-
9606	1058	CENPA	-	CENP-A|CenH3	MIM:117139|HGNC:HGNC:1851|Ensembl:ENSG00000115163	2	2p23.3	centromere protein A	protein-coding	CENPA	centromere protein A	O	histone H3-like centromeric protein A|centromere autoantigen A|centromere protein A, 17kDa|centromere-specific histone	20210110	-
9606	1059	CENPB	-	-	MIM:117140|HGNC:HGNC:1852|Ensembl:ENSG00000125817	20	20p13	centromere protein B	protein-coding	CENPB	centromere protein B	O	major centromere autoantigen B|CENP-B|centromere autoantigen B|centromere protein B, 80kDa	20201213	-
9606	1060	CENPC	-	CENP-C|CENPC1|MIF2|hcp-4	MIM:117141|HGNC:HGNC:1854|Ensembl:ENSG00000145241	4	4q13.2	centromere protein C	protein-coding	CENPC	centromere protein C	O	centromere protein C|CENP-C 1|centromere autoantigen C|centromere autoantigen C1|centromere protein C 1|interphase centromere complex protein 7	20201124	-
9606	1061	CENPCP1	-	CENPC|CENPC1P1|CENPC2	HGNC:HGNC:1855|Ensembl:ENSG00000226982	12	12q21.33	centromere protein C pseudogene 1	pseudo	CENPCP1	centromere protein C pseudogene 1	O	centromere protein C 1 pseudogene 1|centromere protein C2, 140kDa pseudogene	20201124	-
9606	1062	CENPE	-	CENP-E|KIF10|MCPH13|PPP1R61	MIM:117143|HGNC:HGNC:1856|Ensembl:ENSG00000138778	4	4q24	centromere protein E	protein-coding	CENPE	centromere protein E	O	centromere-associated protein E|Centromere autoantigen E (312kD)|centromere protein E, 312kDa|kinesin family member 10|kinesin-7|kinesin-related protein CENPE|protein phosphatase 1, regulatory subunit 61	20201124	-
9606	1063	CENPF	-	CENF|CILD31|PRO1779|STROMS|hcp-1	MIM:600236|HGNC:HGNC:1857|Ensembl:ENSG00000117724	1	1q41	centromere protein F	protein-coding	CENPF	centromere protein F	O	centromere protein F|AH antigen|CENP-F kinetochore protein|cell-cycle-dependent 350K nuclear protein|centromere protein F, 350/400kDa|kinetochore protein CENPF|mitosin	20210103	-
9606	1066	CES1	-	ACAT|CE-1|CEH|CES2|HMSE|HMSE1|PCE-1|REH|SES1|TGH|hCE-1	MIM:114835|HGNC:HGNC:1863|Ensembl:ENSG00000198848	16	16q12.2	carboxylesterase 1	protein-coding	CES1	carboxylesterase 1	O	liver carboxylesterase 1|acyl coenzyme A:cholesterol acyltransferase|brain carboxylesterase hBr1|carboxylesterase 1 (monocyte/macrophage serine esterase 1)|carboxylesterase 2 (liver)|cholesteryl ester hydrolase|cocaine carboxylesterase|egasyn|human monocyte/macrophage serine esterase 1|methylumbelliferyl-acetate deacetylase 1|monocyte/macrophage serine esterase|retinyl ester hydrolase|serine este…	20201124	-
9606	1068	CETN1	-	CEN1|CETN	MIM:603187|HGNC:HGNC:1866|Ensembl:ENSG00000177143	18	18p11.32	centrin 1	protein-coding	CETN1	centrin 1	O	centrin-1|EF-hand protein|calcium binding protein|caltractin|centrin, EF-hand protein, 1|testicular tissue protein Li 37	20201213	-
9606	1069	CETN2	-	CALT|CEN2	MIM:300006|HGNC:HGNC:1867|Ensembl:ENSG00000147400	X	Xq28	centrin 2	protein-coding	CETN2	centrin 2	O	centrin-2|caltractin (20kD calcium-binding protein)|centrin, EF-hand protein, 2	20201124	-
9606	1070	CETN3	-	CDC31|CEN3	MIM:602907|HGNC:HGNC:1868|Ensembl:ENSG00000153140	5	5q14.3	centrin 3	protein-coding	CETN3	centrin 3	O	centrin-3|CDC31 yeast homolog|EF-hand superfamily member|centrin, EF-hand protein, 3 (CDC31 homolog, yeast)	20201124	-
9606	1071	CETP	-	BPIFF|HDLCQ10	MIM:118470|HGNC:HGNC:1869|Ensembl:ENSG00000087237	16	16q13	cholesteryl ester transfer protein	protein-coding	CETP	cholesteryl ester transfer protein	O	cholesteryl ester transfer protein|BPI fold containing family F|cholesteryl ester transfer protein plasma|lipid transfer protein I	20201124	-
9606	1072	CFL1	-	CFL|HEL-S-15|cofilin	MIM:601442|HGNC:HGNC:1874|Ensembl:ENSG00000172757	11	11q13.1	cofilin 1	protein-coding	CFL1	cofilin 1	O	cofilin-1|18 kDa phosphoprotein|cofilin 1 (non-muscle)|epididymis secretory protein Li 15|p18	20210103	-
9606	1073	CFL2	-	NEM7	MIM:601443|HGNC:HGNC:1875|Ensembl:ENSG00000165410	14	14q13.1	cofilin 2	protein-coding	CFL2	cofilin 2	O	cofilin-2|cofilin 2 (muscle)|nemaline myopathy type 7	20210103	-
9606	1074	CFL1P5	-	CFLL1|CFLP5	HGNC:HGNC:1877	5	5q13.2	cofilin 1 pseudogene 5	pseudo	CFL1P5	cofilin 1 pseudogene 5	O	cofilin 1 (non-muscle) pseudogene 5|cofilin pseudogene 5|cofilin-like 1	20201124	-
9606	1075	CTSC	-	CPPI|DPP-I|DPP1|DPPI|HMS|JP|JPD|PALS|PDON1|PLS	MIM:602365|HGNC:HGNC:2528|Ensembl:ENSG00000109861	11	11q14.2	cathepsin C	protein-coding	CTSC	cathepsin C	O	dipeptidyl peptidase 1|cathepsin J|dipeptidyl transferase|dipeptidyl-peptidase I	20210118	-
9606	1080	CFTR	-	ABC35|ABCC7|CF|CFTR/MRP|MRP7|TNR-CFTR|dJ760C5.1	MIM:602421|HGNC:HGNC:1884|Ensembl:ENSG00000001626	7	7q31.2	CF transmembrane conductance regulator	protein-coding	CFTR	CF transmembrane conductance regulator	O	cystic fibrosis transmembrane conductance regulator|cAMP-dependent chloride channel|channel conductance-controlling ATPase|cystic fibrosis transmembrane conductance regulating|cystic fibrosis transmembrane conductance regulator (ATP-binding cassette sub-family C, member 7)	20210118	-
9606	1081	CGA	-	CG-ALPHA|FSHA|GPA1|GPHA1|GPHa|HCG|LHA|TSHA	MIM:118850|HGNC:HGNC:1885|Ensembl:ENSG00000135346	6	6q14.3	glycoprotein hormones, alpha polypeptide	protein-coding	CGA	glycoprotein hormones, alpha polypeptide	O	glycoprotein hormones alpha chain|FSH-alpha|LSH-alpha|TSH-alpha|anterior pituitary glycoprotein hormones common subunit alpha|choriogonadotropin alpha chain|chorionic gonadotrophin subunit alpha|chorionic gonadotropin, alpha polypeptide|follicle-stimulating hormone alpha chain|follicle-stimulating hormone alpha subunit|follitropin alpha chain|luteinizing hormone alpha chain|lutropin alpha chain|t…	20201124	-
9606	1082	CGB3	-	CGB|CGB5|CGB7|CGB8|LHB|hCGB	MIM:118860|HGNC:HGNC:1886|Ensembl:ENSG00000104827	19	19q13.33	chorionic gonadotropin subunit beta 3	protein-coding	CGB3	chorionic gonadotropin subunit beta 3	O	choriogonadotropin subunit beta 3|CG-beta|chorionic gonadotrophin chain beta|chorionic gonadotropin beta 3 subunit|chorionic gonadotropin beta chain|chorionic gonadotropin beta subunit 3|chorionic gonadotropin chain beta|chorionic gonadotropin, beta polypeptide|luteinizing hormone beta subunit	20201124	-
9606	1083	CGF1	-	-	MIM:300082	X	Xp11.22-qter	cognitive function 1, social	unknown	-	-	-	-	20191002	-
9606	1084	CEACAM3	-	CD66D|CEA|CGM1|W264|W282	MIM:609142|HGNC:HGNC:1815|Ensembl:ENSG00000170956	19	19q13.2	CEA cell adhesion molecule 3	protein-coding	CEACAM3	CEA cell adhesion molecule 3	O	carcinoembryonic antigen-related cell adhesion molecule 3|CD66d antigen|carcinoembryonic antigen CGM1|carcinoembryonic antigen gene family member 1|carcinoembryonic antigen related cell adhesion molecule 3|nonspecific cross-reacting antigen	20201227	-
9606	1085	CEACAMP5	-	CEACAM26P|CGM12	HGNC:HGNC:1827	19	19q13.2	CEA cell adhesion molecule pseudogene 5	pseudo	CEACAMP5	CEA cell adhesion molecule pseudogene 5	O	carcinoembryonic antigen gene family member 12|carcinoembryonic antigen related cell adhesion molecule pseudogene 5|carcinoembryonic antigen-related cell adhesion molecule 26, pseudogene	20201124	-
9606	1086	CEACAMP11	-	CEACAM32P|CGM18	HGNC:HGNC:1823	19	19q13.31	CEA cell adhesion molecule pseudogene 11	pseudo	CEACAMP11	CEA cell adhesion molecule pseudogene 11	O	carcinoembryonic antigen gene family member 18|carcinoembryonic antigen related cell adhesion molecule pseudogene 11|carcinoembryonic antigen-related cell adhesion molecule 32, pseudogene	20201124	-
9606	1087	CEACAM7	-	CGM2	MIM:619160|HGNC:HGNC:1819|Ensembl:ENSG00000007306	19	19q13.2	CEA cell adhesion molecule 7	protein-coding	CEACAM7	CEA cell adhesion molecule 7	O	carcinoembryonic antigen-related cell adhesion molecule 7|carcinoembryonic antigen CGM2|carcinoembryonic antigen gene family member 2|carcinoembryonic antigen related cell adhesion molecule 7	20210120	-
9606	1088	CEACAM8	-	CD66b|CD67|CGM6|NCA-95	MIM:615747|HGNC:HGNC:1820|Ensembl:ENSG00000124469	19	19q13.2	CEA cell adhesion molecule 8	protein-coding	CEACAM8	CEA cell adhesion molecule 8	O	carcinoembryonic antigen-related cell adhesion molecule 8|CD67 antigen|carcinoembryonic antigen CGM6|carcinoembryonic antigen gene family member 6|carcinoembryonic antigen related cell adhesion molecule 8|non-specific cross-reacting antigen NCA-95	20201124	-
9606	1089	CEACAM4	-	CGM7|CGM7_HUMAN|NCA	MIM:619159|HGNC:HGNC:1816|Ensembl:ENSG00000105352	19	19q13.2	CEA cell adhesion molecule 4	protein-coding	CEACAM4	CEA cell adhesion molecule 4	O	carcinoembryonic antigen-related cell adhesion molecule 4|Nonspecific cross-reacting antigen (NCA)|carcinoembryonic antigen CGM7|carcinoembryonic antigen gene family member 7|carcinoembryonic antigen related cell adhesion molecule 4|carcinoembryonic antigen-related cell adhesion molecule 4-sv1|carcinoembryonic antigen-related cell adhesion molecule 4-sv2|non-specific cross-reacting antigen W236|n…	20210116	-
9606	1090	CEACAMP1	-	CEACAM22P|CGM8	HGNC:HGNC:1821|Ensembl:ENSG00000233681	19	19q13.2	CEA cell adhesion molecule pseudogene 1	pseudo	CEACAMP1	CEA cell adhesion molecule pseudogene 1	O	carcinoembryonic antigen gene family member 8 (pseudogene)|carcinoembryonic antigen related cell adhesion molecule pseudogene 1|carcinoembryonic antigen-related cell adhesion molecule 22, pseudogene	20201124	-
9606	1091	CEACAMP2	-	CEACAM23P|CGM9	HGNC:HGNC:1824	19	19q13.2	CEA cell adhesion molecule pseudogene 2	pseudo	CEACAMP2	CEA cell adhesion molecule pseudogene 2	O	carcinoembryonic antigen gene family member 9 (pseudogene)|carcinoembryonic antigen related cell adhesion molecule pseudogene 2|carcinoembryonic antigen-related cell adhesion molecule 23, pseudogene	20201124	-
9606	1092	CEACAMP3	-	CEACAM24P|CGM10	HGNC:HGNC:1825	19	19q13.2	CEA cell adhesion molecule pseudogene 3	pseudo	CEACAMP3	CEA cell adhesion molecule pseudogene 3	O	carcinoembryonic antigen gene family member 10 (pseudogene)|carcinoembryonic antigen related cell adhesion molecule pseudogene 3|carcinoembryonic antigen-related cell adhesion molecule 24, pseudogene	20201124	-
9606	1093	CEACAMP4	-	CEACAM25P|CGM11	HGNC:HGNC:1826	19	19q13.31	CEA cell adhesion molecule pseudogene 4	pseudo	CEACAMP4	CEA cell adhesion molecule pseudogene 4	O	carcinoembryonic antigen gene family member 11 (pseudogene)|carcinoembryonic antigen related cell adhesion molecule pseudogene 4|carcinoembryonic antigen-related cell adhesion molecule 25, pseudogene	20201124	-
9606	1094	CEACAMP6	-	CEACAM27P|CGM13	HGNC:HGNC:1828	19	19q13.2	CEA cell adhesion molecule pseudogene 6	pseudo	CEACAMP6	CEA cell adhesion molecule pseudogene 6	O	carcinoembryonic antigen gene family member 13|carcinoembryonic antigen related cell adhesion molecule pseudogene 6|carcinoembryonic antigen-related cell adhesion molecule 27, pseudogene	20201124	-
9606	1095	CEACAMP7	-	CEACAM28P|CGM14	HGNC:HGNC:1829|Ensembl:ENSG00000227349	19	19q13.31	CEA cell adhesion molecule pseudogene 7	pseudo	CEACAMP7	CEA cell adhesion molecule pseudogene 7	O	carcinoembryonic antigen gene family member 14|carcinoembryonic antigen related cell adhesion molecule pseudogene 7|carcinoembryonic antigen-related cell adhesion molecule 28, pseudogene	20201124	-
9606	1096	CEACAMP8	-	CEACAM29P|CGM15	HGNC:HGNC:1830	19	19q13.31	CEA cell adhesion molecule pseudogene 8	pseudo	CEACAMP8	CEA cell adhesion molecule pseudogene 8	O	carcinoembryonic antigen gene family member 15|carcinoembryonic antigen related cell adhesion molecule pseudogene 8|carcinoembryonic antigen-related cell adhesion molecule 29, pseudogene	20201124	-
9606	1097	CEACAMP9	-	CEACAM30P|CGM16	HGNC:HGNC:1831|Ensembl:ENSG00000230529	19	19q13.31	CEA cell adhesion molecule pseudogene 9	pseudo	CEACAMP9	CEA cell adhesion molecule pseudogene 9	O	carcinoembryonic antigen gene family member 16|carcinoembryonic antigen related cell adhesion molecule pseudogene 9|carcinoembryonic antigen-related cell adhesion molecule 30, pseudogene|pregnancy specific beta-1-glycoprotein 9 pseudogene	20201124	-
9606	1098	CEACAMP10	-	CEACAM31P|CGM17	HGNC:HGNC:1822	19	19q13.31	CEA cell adhesion molecule pseudogene 10	pseudo	CEACAMP10	CEA cell adhesion molecule pseudogene 10	O	carcinoembryonic antigen gene family member 17|carcinoembryonic antigen related cell adhesion molecule pseudogene 10|carcinoembryonic antigen-related cell adhesion molecule 31, pseudogene|pregnancy specific beta-1-glycoprotein pseudogene	20201124	-
9606	1101	CHAD	-	SLRR4A	MIM:602178|HGNC:HGNC:1909|Ensembl:ENSG00000136457	17	17q21.33	chondroadherin	protein-coding	CHAD	chondroadherin	O	chondroadherin|cartilage leucine-rich protein|chondroadherin proteoglycan	20201124	-
9606	1102	RCBTB2	-	CHC1L|RLG	MIM:603524|HGNC:HGNC:1914|Ensembl:ENSG00000136161	13	13q14.2	RCC1 and BTB domain containing protein 2	protein-coding	RCBTB2	RCC1 and BTB domain containing protein 2	O	RCC1 and BTB domain-containing protein 2|RCC1-like G exchanging factor RLG|regulator of chromosome condensation (RCC1) and BTB (POZ) domain containing protein 2	20201213	-
9606	1103	CHAT	-	CHOACTASE|CMS1A|CMS1A2|CMS6	MIM:118490|HGNC:HGNC:1912|Ensembl:ENSG00000070748	10	10q11.23	choline O-acetyltransferase	protein-coding	CHAT	choline O-acetyltransferase	O	choline O-acetyltransferase|acetyl CoA:choline O-acetyltransferase|choline acetylase	20201124	-
9606	1104	RCC1	-	CHC1|RCC1-I|SNHG3-RCC1	MIM:179710|HGNC:HGNC:1913|Ensembl:ENSG00000180198	1	1p35.3	regulator of chromosome condensation 1	protein-coding	RCC1	regulator of chromosome condensation 1	O	regulator of chromosome condensation|SNHG3-RCC1 readthrough|cell cycle regulatory protein|guanine nucleotide-releasing protein	20210103	-
9606	1105	CHD1	-	CHD-1|PILBOS	MIM:602118|HGNC:HGNC:1915|Ensembl:ENSG00000153922	5	5q15-q21.1	chromodomain helicase DNA binding protein 1	protein-coding	CHD1	chromodomain helicase DNA binding protein 1	O	chromodomain-helicase-DNA-binding protein 1|ATP-dependent helicase CHD1	20210123	-
9606	1106	CHD2	-	EEOC	MIM:602119|HGNC:HGNC:1917|Ensembl:ENSG00000173575	15	15q26.1	chromodomain helicase DNA binding protein 2	protein-coding	CHD2	chromodomain helicase DNA binding protein 2	O	chromodomain-helicase-DNA-binding protein 2|ATP-dependent helicase CHD2|CHD-2	20210123	-
9606	1107	CHD3	-	Mi-2a|Mi2-ALPHA|SNIBCPS|ZFH	MIM:602120|HGNC:HGNC:1918|Ensembl:ENSG00000170004	17	17p13.1	chromodomain helicase DNA binding protein 3	protein-coding	CHD3	chromodomain helicase DNA binding protein 3	O	chromodomain-helicase-DNA-binding protein 3|ATP-dependent helicase CHD3|CHD-3|hZFH|mi-2 autoantigen 240 kDa protein|zinc finger helicase|zinc-finger helicase (Snf2-like)	20210123	-
9606	1108	CHD4	-	CHD-4|Mi-2b|Mi2-BETA|SIHIWES	MIM:603277|HGNC:HGNC:1919|Ensembl:ENSG00000111642	12	12p13.31	chromodomain helicase DNA binding protein 4	protein-coding	CHD4	chromodomain helicase DNA binding protein 4	O	chromodomain-helicase-DNA-binding protein 4|ATP-dependent helicase CHD4|Mi-2 autoantigen 218 kDa protein	20210118	-
9606	1109	AKR1C4	-	3-alpha-HSD|C11|CDR|CHDR|DD-4|DD4|HAKRA	MIM:600451|HGNC:HGNC:387|Ensembl:ENSG00000198610	10	10p15.1	aldo-keto reductase family 1 member C4	protein-coding	AKR1C4	aldo-keto reductase family 1 member C4	O	aldo-keto reductase family 1 member C4|3-alpha-HSD1|chlordecone reductase; 3-alpha hydroxysteroid dehydrogenase, type I; dihydrodiol dehydrogenase 4|dihydrodiol dehydrogenase isozyme DD4|type I 3-alpha-hydroxysteroid dehydrogenase	20201213	-
9606	1111	CHEK1	-	CHK1	MIM:603078|HGNC:HGNC:1925|Ensembl:ENSG00000149554	11	11q24.2	checkpoint kinase 1	protein-coding	CHEK1	checkpoint kinase 1	O	serine/threonine-protein kinase Chk1|CHK1 checkpoint homolog|Checkpoint, S. pombe, homolog of, 1|Chk1-S|cell cycle checkpoint kinase	20201213	-
9606	1112	FOXN3	-	C14orf116|CHES1|PRO1635	MIM:602628|HGNC:HGNC:1928|Ensembl:ENSG00000053254	14	14q31.3-q32.11	forkhead box N3	protein-coding	FOXN3	forkhead box N3	O	forkhead box protein N3|checkpoint suppressor 1	20210103	-
9606	1113	CHGA	-	CGA	MIM:118910|HGNC:HGNC:1929|Ensembl:ENSG00000100604	14	14q32.12	chromogranin A	protein-coding	CHGA	chromogranin A	O	chromogranin-A|SP-I|betagranin (N-terminal fragment of chromogranin A)|catestatin|chromofungin|parathyroid secretory protein 1|pituitary secretory protein I	20201213	-
9606	1114	CHGB	-	SCG1	MIM:118920|HGNC:HGNC:1930|Ensembl:ENSG00000089199	20	20p12.3	chromogranin B	protein-coding	CHGB	chromogranin B	O	secretogranin-1|cgB|secretogranin B|secretogranin I|sgI	20201124	-
9606	1116	CHI3L1	-	ASRT7|CGP-39|GP-39|GP39|HC-gp39|HCGP-3P|YK-40|YKL-40|YKL40|YYL-40|hCGP-39	MIM:601525|HGNC:HGNC:1932|Ensembl:ENSG00000133048	1	1q32.1	chitinase 3 like 1	protein-coding	CHI3L1	chitinase 3 like 1	O	chitinase-3-like protein 1|39 kDa synovial protein|cartilage glycoprotein 39|chitinase 3-like 1 (cartilage glycoprotein-39)	20210103	-
9606	1117	CHI3L2	-	CHIL2|YKL-39|YKL39	MIM:601526|HGNC:HGNC:1933|Ensembl:ENSG00000064886	1	1p13.2	chitinase 3 like 2	protein-coding	CHI3L2	chitinase 3 like 2	O	chitinase-3-like protein 2|chondrocyte protein 39	20201206	-
9606	1118	CHIT1	-	CHI3|CHIT|CHITD	MIM:600031|HGNC:HGNC:1936|Ensembl:ENSG00000133063	1	1q32.1	chitinase 1	protein-coding	CHIT1	chitinase 1	O	chitotriosidase-1|chitinase 1 (chitotriosidase)|plasma methylumbelliferyl tetra-N-acetylchitotetraoside hydrolase	20201124	-
9606	1119	CHKA	-	CHK|CK|CKI|EK	MIM:118491|HGNC:HGNC:1937|Ensembl:ENSG00000110721	11	11q13.2	choline kinase alpha	protein-coding	CHKA	choline kinase alpha	O	choline kinase alpha|CHETK-alpha|ethanolamine kinase	20201124	-
9606	1120	CHKB	-	CHETK|CHKL|CK|CKB|CKEKB|EK|EKB|MDCMC	MIM:612395|HGNC:HGNC:1938|Ensembl:ENSG00000100288	22	22q13.33	choline kinase beta	protein-coding	CHKB	choline kinase beta	O	choline/ethanolamine kinase|choline kinase-like protein|ethanolamine kinase beta	20201124	-
9606	1121	CHM	-	DXS540|GGTA|HSD-32|REP-1|TCD	MIM:300390|HGNC:HGNC:1940|Ensembl:ENSG00000188419	X	Xq21.2	CHM Rab escort protein	protein-coding	CHM	CHM Rab escort protein	O	rab proteins geranylgeranyltransferase component A 1|CHM, Rab escort protein 1|choroideremia (Rab escort protein 1)	20210123	-
9606	1122	CHML	-	REP2	MIM:118825|HGNC:HGNC:1941|Ensembl:ENSG00000203668	1	1q43	CHM like Rab escort protein	protein-coding	CHML	CHM like Rab escort protein	O	rab proteins geranylgeranyltransferase component A 2|CHM like Rab escort protein 2|choroideraemia-like protein|choroideremia-like (Rab escort protein 2)|choroideremia-like protein	20201213	-
9606	1123	CHN1	-	ARHGAP2|CHN|DURS2|NC|RHOGAP2	MIM:118423|HGNC:HGNC:1943|Ensembl:ENSG00000128656	2	2q31.1	chimerin 1	protein-coding	CHN1	chimerin 1	O	N-chimaerin|A-chimaerin|Rho GTPase-activating protein 2|a2-chimaerin|alpha-chimerin|chimaerin 1|chimerin (chimaerin) 1|n-chimerin	20210118	-
9606	1124	CHN2	-	ARHGAP3|BCH|CHN2-3|RHOGAP3	MIM:602857|HGNC:HGNC:1944|Ensembl:ENSG00000106069|Ensembl:ENSG00000285162	7	7p14.3	chimerin 2	protein-coding	CHN2	chimerin 2	O	beta-chimaerin|beta-chimerin|beta3-chimaerin|chimerin (chimaerin) 2|chimerin, beta-2|chimerin, testis-specific|rho-GTPase-activating protein 3	20201124	-
9606	1128	CHRM1	-	HM1|M1|M1R	MIM:118510|HGNC:HGNC:1950|Ensembl:ENSG00000168539	11	11q12.3	cholinergic receptor muscarinic 1	protein-coding	CHRM1	cholinergic receptor muscarinic 1	O	muscarinic acetylcholine receptor M1|acetylcholine receptor, muscarinic 1	20201213	-
9606	1129	CHRM2	-	HM2	MIM:118493|HGNC:HGNC:1951|Ensembl:ENSG00000181072	7	7q33	cholinergic receptor muscarinic 2	protein-coding	CHRM2	cholinergic receptor muscarinic 2	O	muscarinic acetylcholine receptor M2|7TM receptor|acetylcholine receptor, muscarinic 2|muscarinic M2 receptor	20210103	-
9606	1130	LYST	-	CHS|CHS1	MIM:606897|HGNC:HGNC:1968|Ensembl:ENSG00000143669	1	1q42.3	lysosomal trafficking regulator	protein-coding	LYST	lysosomal trafficking regulator	O	lysosomal-trafficking regulator|Chediak-Higashi syndrome 1|beige homolog	20210116	-
9606	1131	CHRM3	-	EGBRS|HM3|PBS	MIM:118494|HGNC:HGNC:1952|Ensembl:ENSG00000133019	1	1q43	cholinergic receptor muscarinic 3	protein-coding	CHRM3	cholinergic receptor muscarinic 3	O	muscarinic acetylcholine receptor M3|acetylcholine receptor, muscarinic 3|m3 muscarinic receptor	20201129	-
9606	1132	CHRM4	-	HM4|M4R	MIM:118495|HGNC:HGNC:1953|Ensembl:ENSG00000180720	11	11p11.2	cholinergic receptor muscarinic 4	protein-coding	CHRM4	cholinergic receptor muscarinic 4	O	muscarinic acetylcholine receptor M4|acetylcholine receptor, muscarinic 4	20201124	-
9606	1133	CHRM5	-	HM5	MIM:118496|HGNC:HGNC:1954|Ensembl:ENSG00000184984	15	15q14	cholinergic receptor muscarinic 5	protein-coding	CHRM5	cholinergic receptor muscarinic 5	O	muscarinic acetylcholine receptor M5|acetylcholine receptor, muscarinic 5	20201124	-
9606	1134	CHRNA1	-	ACHRA|ACHRD|CHRNA|CMS1A|CMS1B|CMS2A|FCCMS|SCCMS	MIM:100690|HGNC:HGNC:1955|Ensembl:ENSG00000138435	2	2q31.1	cholinergic receptor nicotinic alpha 1 subunit	protein-coding	CHRNA1	cholinergic receptor nicotinic alpha 1 subunit	O	acetylcholine receptor subunit alpha|acetylcholine receptor, nicotinic, alpha 1 (muscle)|cholinergic receptor, nicotinic alpha 1|cholinergic receptor, nicotinic, alpha 1 (muscle)|cholinergic receptor, nicotinic, alpha polypeptide 1 (muscle)|muscle nicotinic acetylcholine receptor|nicotinic acetylcholine receptor alpha subunit|nicotinic cholinergic receptor alpha 1	20201124	-
9606	1135	CHRNA2	-	-	MIM:118502|HGNC:HGNC:1956|Ensembl:ENSG00000120903	8	8p21.2	cholinergic receptor nicotinic alpha 2 subunit	protein-coding	CHRNA2	cholinergic receptor nicotinic alpha 2 subunit	O	neuronal acetylcholine receptor subunit alpha-2|acetylcholine receptor, nicotinic, alpha 2 (neuronal)|cholinergic receptor, nicotinic alpha 2|cholinergic receptor, nicotinic, alpha 2 (neuronal)|cholinergic receptor, nicotinic, alpha polypeptide 2 (neuronal)	20201213	-
9606	1136	CHRNA3	-	BAIPRCK|LNCR2|NACHRA3|PAOD2	MIM:118503|HGNC:HGNC:1957|Ensembl:ENSG00000080644	15	15q25.1	cholinergic receptor nicotinic alpha 3 subunit	protein-coding	CHRNA3	cholinergic receptor nicotinic alpha 3 subunit	O	neuronal acetylcholine receptor subunit alpha-3|cholinergic receptor, nicotinic alpha 3|cholinergic receptor, nicotinic, alpha 3 (neuronal)|cholinergic receptor, nicotinic, alpha polypeptide 3|neuronal nicotinic acetylcholine receptor, alpha3 subunit	20201220	-
9606	1137	CHRNA4	-	BFNC|EBN|EBN1|NACHR|NACHRA4|NACRA4	MIM:118504|HGNC:HGNC:1958|Ensembl:ENSG00000101204	20	20q13.33	cholinergic receptor nicotinic alpha 4 subunit	protein-coding	CHRNA4	cholinergic receptor nicotinic alpha 4 subunit	O	neuronal acetylcholine receptor subunit alpha-4|cholinergic receptor, nicotinic alpha 4|cholinergic receptor, nicotinic, alpha 4 (neuronal)|cholinergic receptor, nicotinic, alpha polypeptide 4|neuronal nicotinic acetylcholine receptor alpha-4 subunit	20210103	-
9606	1138	CHRNA5	-	LNCR2	MIM:118505|HGNC:HGNC:1959|Ensembl:ENSG00000169684	15	15q25.1	cholinergic receptor nicotinic alpha 5 subunit	protein-coding	CHRNA5	cholinergic receptor nicotinic alpha 5 subunit	O	neuronal acetylcholine receptor subunit alpha-5|Cholinergic receptor, neuronal nicotinic, alpha polypeptide-5|acetylcholine receptor, nicotinic, alpha 5 (neuronal)|cholinergic receptor, nicotinic alpha 5|cholinergic receptor, nicotinic, alpha 5 (neuronal)|neuronal nicotinic acetylcholine receptor, alpha5 subunit	20201206	-
9606	1139	CHRNA7	-	CHRNA7-2|NACHRA7	MIM:118511|HGNC:HGNC:1960|Ensembl:ENSG00000175344	15	15q13.3	cholinergic receptor nicotinic alpha 7 subunit	protein-coding	CHRNA7	cholinergic receptor nicotinic alpha 7 subunit	O	neuronal acetylcholine receptor subunit alpha-7|a7 nicotinic acetylcholine receptor|alpha 7 neuronal nicotinic acetylcholine receptor|alpha-7 nicotinic cholinergic receptor subunit|cholinergic receptor, nicotinic alpha 7|cholinergic receptor, nicotinic, alpha 7 (neuronal)|cholinergic receptor, nicotinic, alpha polypeptide 7|neuronal acetylcholine receptor protein, alpha-7 chain	20201227	-
9606	1140	CHRNB1	-	ACHRB|CHRNB|CMS1D|CMS2A|CMS2C|SCCMS	MIM:100710|HGNC:HGNC:1961|Ensembl:ENSG00000170175	17	17p13.1	cholinergic receptor nicotinic beta 1 subunit	protein-coding	CHRNB1	cholinergic receptor nicotinic beta 1 subunit	O	acetylcholine receptor subunit beta|acetylcholine receptor, nicotinic, beta 1 (muscle)|cholinergic receptor, nicotinic beta 1|cholinergic receptor, nicotinic, beta 1 (muscle)|cholinergic receptor, nicotinic, beta polypeptide 1 (muscle)	20201213	-
9606	1141	CHRNB2	-	EFNL3|nAChRB2	MIM:118507|HGNC:HGNC:1962|Ensembl:ENSG00000160716	1	1q21.3	cholinergic receptor nicotinic beta 2 subunit	protein-coding	CHRNB2	cholinergic receptor nicotinic beta 2 subunit	O	neuronal acetylcholine receptor subunit beta-2|acetylcholine receptor, nicotinic, beta 2 (neuronal)|beta2 human neuronal nicotinic acetylcholine receptor|cholinergic receptor, nicotinic beta 2|cholinergic receptor, nicotinic, beta 2 (neuronal)|cholinergic receptor, nicotinic, beta polypeptide 2 (neuronal)|neuronal nicotinic acetylcholine receptor beta 2	20201213	-
9606	1142	CHRNB3	-	-	MIM:118508|HGNC:HGNC:1963|Ensembl:ENSG00000147432	8	8p11.21	cholinergic receptor nicotinic beta 3 subunit	protein-coding	CHRNB3	cholinergic receptor nicotinic beta 3 subunit	O	neuronal acetylcholine receptor subunit beta-3|acetylcholine receptor, neuronal nicotinic, beta-3 subunit|acetylcholine receptor, nicotinic, beta 3 (neuronal)|cholinergic receptor, nicotinic beta 3|cholinergic receptor, nicotinic, beta 3 (neuronal)|cholinergic receptor, nicotinic, beta polypeptide 3	20201213	-
9606	1143	CHRNB4	-	-	MIM:118509|HGNC:HGNC:1964|Ensembl:ENSG00000117971	15	15q25.1	cholinergic receptor nicotinic beta 4 subunit	protein-coding	CHRNB4	cholinergic receptor nicotinic beta 4 subunit	O	neuronal acetylcholine receptor subunit beta-4|acetylcholine receptor, nicotinic, beta 4 (neuronal)|cholinergic receptor, nicotinic, beta 4 (neuronal)|cholinergic receptor, nicotinic, beta polypeptide 4|neuronal nicotinic receptor beta 4 subunit	20201213	-
9606	1144	CHRND	-	ACHRD|CMS2A|CMS3A|CMS3B|CMS3C|FCCMS|SCCMS	MIM:100720|HGNC:HGNC:1965|Ensembl:ENSG00000135902	2	2q37.1	cholinergic receptor nicotinic delta subunit	protein-coding	CHRND	cholinergic receptor nicotinic delta subunit	O	acetylcholine receptor subunit delta|acetylcholine receptor, nicotinic, delta (muscle)|cholinergic receptor, nicotinic delta|cholinergic receptor, nicotinic, delta (muscle)|cholinergic receptor, nicotinic, delta polypeptide	20201124	-
9606	1145	CHRNE	-	ACHRE|CMS1D|CMS1E|CMS2A|CMS4A|CMS4B|CMS4C|FCCMS|SCCMS	MIM:100725|HGNC:HGNC:1966|Ensembl:ENSG00000108556	17	17p13.2	cholinergic receptor nicotinic epsilon subunit	protein-coding	CHRNE	cholinergic receptor nicotinic epsilon subunit	O	acetylcholine receptor subunit epsilon|AchR epsilon subunit|acetylcholine receptor, nicotinic, epsilon (muscle)|cholinergic receptor, nicotinic epsilon|cholinergic receptor, nicotinic, epsilon (muscle)|cholinergic receptor, nicotinic, epsilon polypeptide	20201213	-
9606	1146	CHRNG	-	ACHRG	MIM:100730|HGNC:HGNC:1967|Ensembl:ENSG00000196811	2	2q37.1	cholinergic receptor nicotinic gamma subunit	protein-coding	CHRNG	cholinergic receptor nicotinic gamma subunit	O	acetylcholine receptor subunit gamma|acetylcholine receptor, muscle, gamma subunit|acetylcholine receptor, nicotinic, gamma (muscle)|cholinergic receptor, nicotinic gamma|cholinergic receptor, nicotinic, gamma (muscle)|cholinergic receptor, nicotinic, gamma polypeptide	20210123	-
9606	1147	CHUK	-	IKBKA|IKK-alpha|IKK1|IKKA|NFKBIKA|TCF16	MIM:600664|HGNC:HGNC:1974|Ensembl:ENSG00000213341	10	10q24.31	component of inhibitor of nuclear factor kappa B kinase complex	protein-coding	CHUK	component of inhibitor of nuclear factor kappa B kinase complex	O	inhibitor of nuclear factor kappa-B kinase subunit alpha|I-kappa-B kinase 1|I-kappa-B kinase-alpha|IKK-a kinase|IkB kinase alpha subunit|Nuclear factor NFkappaB inhibitor kinase alpha|TCF-16|conserved helix-loop-helix ubiquitous kinase|transcription factor 16	20210118	-
9606	1149	CIDEA	-	CIDE-A	MIM:604440|HGNC:HGNC:1976|Ensembl:ENSG00000176194	18	18p11.21|18	cell death inducing DFFA like effector a	protein-coding	CIDEA	cell death inducing DFFA like effector a	O	cell death activator CIDE-A	20201213	-
9606	1152	CKB	-	B-CK|BCK|CKBB|CPK-B|HEL-211|HEL-S-29	MIM:123280|HGNC:HGNC:1991|Ensembl:ENSG00000166165	14	14q32.33	creatine kinase B	protein-coding	CKB	creatine kinase B	O	creatine kinase B-type|brain creatine kinase|creatine kinase B chain|creatine kinase brain|creatine kinase brain-type|creatine phosphokinase B-type|epididymis luminal protein 211|epididymis secretory protein Li 29	20210103	-
9606	1153	CIRBP	-	CIRP	MIM:602649|HGNC:HGNC:1982|Ensembl:ENSG00000099622	19	19p13.3	cold inducible RNA binding protein	protein-coding	CIRBP	cold inducible RNA binding protein	O	cold-inducible RNA-binding protein|A18 hnRNP|glycine-rich RNA binding protein|testicular tissue protein Li 39	20210103	-
9606	1154	CISH	-	BACTS2|CIS|CIS-1|G18|SOCS	MIM:602441|HGNC:HGNC:1984|Ensembl:ENSG00000114737	3	3p21.2	cytokine inducible SH2 containing protein	protein-coding	CISH	cytokine inducible SH2 containing protein	O	cytokine-inducible SH2-containing protein|cytokine-inducible inhibitor of signaling type 1B|suppressor of cytokine signaling	20201227	-
9606	1155	TBCB	-	CG22|CKAP1|CKAPI	MIM:601303|HGNC:HGNC:1989|Ensembl:ENSG00000105254	19	19q13.12	tubulin folding cofactor B	protein-coding	TBCB	tubulin folding cofactor B	O	tubulin-folding cofactor B|cytoskeleton associated protein 1|cytoskeleton-associated protein CKAPI|tubulin-specific chaperone B	20201206	-
9606	1156	CKBE	-	-	MIM:123270	14	14q32	creatine kinase, ectopic expression	unknown	-	-	-	-	20191002	-
9606	1157	CKBP1	-	-	HGNC:HGNC:1993	16	16q11.2	creatine kinase B pseudogene 1	pseudo	CKBP1	creatine kinase B pseudogene 1	O	brain creatine kinase pseudogene	20201124	-
9606	1158	CKM	-	CKMM|CPK-M|M-CK	MIM:123310|HGNC:HGNC:1994|Ensembl:ENSG00000104879	19	19q13.32	creatine kinase, M-type	protein-coding	CKM	creatine kinase, M-type	O	creatine kinase M-type|creatine kinase M chain|creatine kinase, muscle|creatine phosphokinase M-type	20201124	-
9606	1159	CKMT1B	-	CKMT|CKMT1|UMTCK	MIM:123290|HGNC:HGNC:1995|Ensembl:ENSG00000237289	15	15q15.3	creatine kinase, mitochondrial 1B	protein-coding	CKMT1B	creatine kinase, mitochondrial 1B	O	creatine kinase U-type, mitochondrial|U-MtCK|acidic-type mitochondrial creatine kinase|creatine kinase, mitochondrial 1 (ubiquitous)|mia-CK|ubiquitous mitochondrial creatine kinase	20201124	-
9606	1160	CKMT2	-	SMTCK	MIM:123295|HGNC:HGNC:1996|Ensembl:ENSG00000131730	5	5q14.1	creatine kinase, mitochondrial 2	protein-coding	CKMT2	creatine kinase, mitochondrial 2	O	creatine kinase S-type, mitochondrial|S-MtCK|basic-type mitochondrial creatine kinase|creatine kinase, mitochondrial 2 (sarcomeric)|mib-CK|sarcomeric mitochondrial creatine kinase	20201124	-
9606	1161	ERCC8	-	CKN1|CSA|UVSS2	MIM:609412|HGNC:HGNC:3439|Ensembl:ENSG00000049167	5	5q12.1	ERCC excision repair 8, CSA ubiquitin ligase complex subunit	protein-coding	ERCC8	ERCC excision repair 8, CSA ubiquitin ligase complex subunit	O	DNA excision repair protein ERCC-8|Cockayne syndrome WD-repeat protein CSA|cockayne syndrome WD repeat protein CSA|excision repair cross-complementation group 8|excision repair cross-complementing rodent repair deficiency, complementation group 8	20210123	-
9606	1163	CKS1B	-	CKS1|PNAS-16|PNAS-18|ckshs1	MIM:116900|HGNC:HGNC:19083|Ensembl:ENSG00000173207	1	1q21.3	CDC28 protein kinase regulatory subunit 1B	protein-coding	CKS1B	CDC28 protein kinase regulatory subunit 1B	O	cyclin-dependent kinases regulatory subunit 1|CDC2-associated protein CKS1|CDC28 protein kinase 1B|NB4 apoptosis/differentiation related protein|cell division control protein CKS1	20201213	-
9606	1164	CKS2	-	CKSHS2	MIM:116901|HGNC:HGNC:2000|Ensembl:ENSG00000123975	9	9q22.2	CDC28 protein kinase regulatory subunit 2	protein-coding	CKS2	CDC28 protein kinase regulatory subunit 2	O	cyclin-dependent kinases regulatory subunit 2|CDC28 protein kinase 2|CKS-2|CKS1(S. cerevisiae Cdc28/Cdc2 kinase subunit) homolog-2	20201213	-
9606	1167	CLA3	-	CPD1|SCAR6	MIM:608029	20	20q11-q13	cerebellar ataxia 3 (cerebellar parenchyma disorder 1)	unknown	-	-	-	cerebellar ataxia, infantile nonprogressive, autosomal recessive|cerebellar parenchyma disorder 1	20191002	-
9606	1173	AP2M1	-	AP50|CLAPM1|MRD60|mu2	MIM:601024|HGNC:HGNC:564|Ensembl:ENSG00000161203	3	3q27.1	adaptor related protein complex 2 subunit mu 1	protein-coding	AP2M1	adaptor related protein complex 2 subunit mu 1	O	AP-2 complex subunit mu|AP-2 mu 2 chain|HA2 50 kDA subunit|adaptin-mu2|adaptor protein complex AP-2 subunit mu|adaptor related protein complex 2 mu 1 subunit|adaptor-related protein complex 2 subunit mu|clathrin adaptor complex AP2, mu subunit|clathrin assembly protein complex 2 medium chain|clathrin assembly protein complex 2 mu medium chain|clathrin coat adaptor protein AP50|clathrin coat assem…	20210123	-
9606	1174	AP1S1	-	AP19|CLAPS1|EKV3|MEDNIK|SIGMA1A	MIM:603531|HGNC:HGNC:559|Ensembl:ENSG00000106367	7	7q22.1	adaptor related protein complex 1 subunit sigma 1	protein-coding	AP1S1	adaptor related protein complex 1 subunit sigma 1	O	AP-1 complex subunit sigma-1A|HA1 19 kDa subunit|adapter-related protein complex 1 sigma-1A subunit|adaptor protein complex AP-1 subunit sigma-1A|adaptor related protein complex 1 sigma 1 subunit|adaptor-related protein complex 1 subunit sigma-1A|clathrin assembly protein complex 1 sigma-1A small chain|clathrin coat assembly protein AP19|clathrin-associated/assembly/adaptor protein, small 1 (19kD…	20210123	-
9606	1175	AP2S1	-	AP17|CLAPS2|FBH3|FBHOk|HHC3	MIM:602242|HGNC:HGNC:565|Ensembl:ENSG00000042753	19	19q13.32	adaptor related protein complex 2 subunit sigma 1	protein-coding	AP2S1	adaptor related protein complex 2 subunit sigma 1	O	AP-2 complex subunit sigma|HA2 17 kDa subunit|adaptor protein complex AP-2 subunit sigma|adaptor related protein complex 2 sigma 1 subunit|clathrin assembly protein 2 sigma small chain|clathrin coat assembly protein AP17|clathrin coat-associated protein AP17|clathrin-associated/assembly/adaptor protein, small 2 (17kD)|plasma membrane adaptor AP-2 17 kDa protein|sigma2-adaptin	20210103	-
9606	1176	AP3S1	-	CLAPS3|Sigma3A	MIM:601507|HGNC:HGNC:2013|Ensembl:ENSG00000177879	5	5q22.3-q23.1	adaptor related protein complex 3 subunit sigma 1	protein-coding	AP3S1	adaptor related protein complex 3 subunit sigma 1	O	AP-3 complex subunit sigma-1|adapter-related protein complex 3 subunit sigma-1|adaptor related protein complex 3 sigma 1 subunit|clathrin adaptor complex AP3, sigma-3A subunit|clathrin-associated/assembly/adapter protein, small 3|clathrin-associated/assembly/adaptor protein, small 3 (22kD)|sigma-adaptin 3a	20201124	-
9606	1178	CLC	-	GAL10|Gal-10|LGALS10|LGALS10A|LPPL_HUMAN	MIM:153310|HGNC:HGNC:2014|Ensembl:ENSG00000105205	19	19q13.2	Charcot-Leyden crystal galectin	protein-coding	CLC	Charcot-Leyden crystal galectin	O	galectin-10|Charcot-Leyden crystal protein|eosinophil lysophospholipase|lectin, galactoside-binding, soluble, 10|lysolecithin acylhydrolase	20201213	-
9606	1179	CLCA1	-	CACC|CACC1|CLCRG1|CaCC-1|GOB5|hCLCA1|hCaCC-1	MIM:603906|HGNC:HGNC:2015|Ensembl:ENSG00000016490	1	1p22.3	chloride channel accessory 1	protein-coding	CLCA1	chloride channel accessory 1	O	calcium-activated chloride channel regulator 1|CLCA family member 1, chloride channel regulator|calcium-activated chloride channel family member 1|calcium-activated chloride channel protein 1|calcium-dependent chloride channel-1|chloride channel regulator 1|chloride channel, calcium activated, family member 1	20201213	-
9606	1180	CLCN1	-	CLC1	MIM:118425|HGNC:HGNC:2019|Ensembl:ENSG00000188037	7	7q34	chloride voltage-gated channel 1	protein-coding	CLCN1	chloride voltage-gated channel 1	O	chloride channel protein 1|chloride channel 1, skeletal muscle|chloride channel protein, skeletal muscle|chloride channel, voltage-sensitive 1|clC-1	20210110	-
9606	1181	CLCN2	-	CIC-2|CLC2|ECA2|ECA3|EGI11|EGI3|EGMA|EJM6|EJM8|HALD2|LKPAT|clC-2	MIM:600570|HGNC:HGNC:2020|Ensembl:ENSG00000114859	3	3q27.1	chloride voltage-gated channel 2	protein-coding	CLCN2	chloride voltage-gated channel 2	O	chloride channel protein 2|chloride channel 2|chloride channel, voltage-sensitive 2	20201124	-
9606	1182	CLCN3	-	CLC3|ClC-3	MIM:600580|HGNC:HGNC:2021|Ensembl:ENSG00000109572	4	4q33	chloride voltage-gated channel 3	protein-coding	CLCN3	chloride voltage-gated channel 3	O	H(+)/Cl(-) exchange transporter 3|chloride channel 3|chloride channel protein 3|chloride channel, voltage-sensitive 3|chloride transporter ClC-3	20201213	-
9606	1183	CLCN4	-	CLC4|ClC-4|ClC-4A|MRX15|MRX49|MRXSRC	MIM:302910|HGNC:HGNC:2022|Ensembl:ENSG00000073464	X	Xp22.2	chloride voltage-gated channel 4	protein-coding	CLCN4	chloride voltage-gated channel 4	O	H(+)/Cl(-) exchange transporter 4|chloride channel 4|chloride channel protein 4|chloride channel, voltage-sensitive 4|chloride transporter ClC-4	20201124	-
9606	1184	CLCN5	-	CLC5|CLCK2|ClC-5|DENTS|NPHL1|NPHL2|XLRH|XRN|hCIC-K2	MIM:300008|HGNC:HGNC:2023|Ensembl:ENSG00000171365	X	Xp11.23	chloride voltage-gated channel 5	protein-coding	CLCN5	chloride voltage-gated channel 5	O	H(+)/Cl(-) exchange transporter 5|chloride channel, voltage-sensitive 5|chloride transporter ClC-5|voltage-gated chloride ion channel CLCN5	20201213	-
9606	1185	CLCN6	-	CLC-6	MIM:602726|HGNC:HGNC:2024|Ensembl:ENSG00000011021	1	1p36.22	chloride voltage-gated channel 6	protein-coding	CLCN6	chloride voltage-gated channel 6	O	chloride transport protein 6|chloride channel, voltage-sensitive 6	20210118	-
9606	1186	CLCN7	-	CLC-7|CLC7|HOD|OPTA2|OPTB4|PPP1R63	MIM:602727|HGNC:HGNC:2025|Ensembl:ENSG00000103249	16	16p13.3	chloride voltage-gated channel 7	protein-coding	CLCN7	chloride voltage-gated channel 7	O	H(+)/Cl(-) exchange transporter 7|chloride channel 7 alpha subunit|chloride channel protein 7|chloride channel, voltage-sensitive 7|protein phosphatase 1, regulatory subunit 63	20210123	-
9606	1187	CLCNKA	-	CLCK1|ClC-K1|hClC-Ka	MIM:602024|HGNC:HGNC:2026|Ensembl:ENSG00000186510	1	1p36.13	chloride voltage-gated channel Ka	protein-coding	CLCNKA	chloride voltage-gated channel Ka	O	chloride channel protein ClC-Ka|chloride channel Ka|chloride channel, kidney, A|chloride channel, voltage-sensitive Ka	20201227	-
9606	1188	CLCNKB	-	CLCKB|ClC-K2|ClC-Kb	MIM:602023|HGNC:HGNC:2027|Ensembl:ENSG00000184908	1	1p36.13	chloride voltage-gated channel Kb	protein-coding	CLCNKB	chloride voltage-gated channel Kb	O	chloride channel protein ClC-Kb|chloride channel, kidney, B|chloride channel, voltage-sensitive Kb	20201124	-
9606	1191	CLU	-	AAG4|APO-J|APOJ|CLI|CLU1|CLU2|KUB1|NA1/NA2|SGP-2|SGP2|SP-40|TRPM-2|TRPM2	MIM:185430|HGNC:HGNC:2095|Ensembl:ENSG00000120885	8	8p21.1	clusterin	protein-coding	CLU	clusterin	O	clusterin|aging-associated protein 4|apolipoprotein J|complement cytolysis inhibitor|complement lysis inhibitor|complement-associated protein SP-40,40|epididymis secretory sperm binding protein|ku70-binding protein 1|sulfated glycoprotein 2|testosterone-repressed prostate message 2	20210118	-
9606	1192	CLIC1	-	CL1C1|CLCNL1|G6|NCC27	MIM:602872|HGNC:HGNC:2062|Ensembl:ENSG00000213719	6	6p21.33	chloride intracellular channel 1	protein-coding	CLIC1	chloride intracellular channel 1	O	chloride intracellular channel protein 1|RNCC protein|chloride channel ABP|hRNCC|nuclear chloride ion channel 27|nuclear chloride ion channel protein|p64CLCP|regulatory nuclear chloride ion channel protein	20210103	-
9606	1193	CLIC2	-	CLCNL2|CLIC2b|MRXS32|XAP121	MIM:300138|HGNC:HGNC:2063|Ensembl:ENSG00000155962	X	Xq28	chloride intracellular channel 2	protein-coding	CLIC2	chloride intracellular channel 2	O	chloride intracellular channel protein 2	20201213	-
9606	1195	CLK1	-	CLK|CLK/STY|STY	MIM:601951|HGNC:HGNC:2068|Ensembl:ENSG00000013441	2	2q33.1	CDC like kinase 1	protein-coding	CLK1	CDC like kinase 1	O	dual specificity protein kinase CLK1|CDC28/CDC2-like kinase|protein tyrosine kinase STY	20201124	-
9606	1196	CLK2	-	-	MIM:602989|HGNC:HGNC:2069|Ensembl:ENSG00000176444	1	1q22	CDC like kinase 2	protein-coding	CLK2	CDC like kinase 2	O	dual specificity protein kinase CLK2|CLK kinase	20210103	-
9606	1197	CLK2P1	-	CLK2P	HGNC:HGNC:2070	7	7p15.3	CDC like kinase 2, pseudogene 1	pseudo	CLK2P1	CDC like kinase 2, pseudogene 1	O	CDC-like kinase 2, pseudogene	20201124	-
9606	1198	CLK3	-	PHCLK3|PHCLK3/152	MIM:602990|HGNC:HGNC:2071|Ensembl:ENSG00000179335	15	15q24.1	CDC like kinase 3	protein-coding	CLK3	CDC like kinase 3	O	dual specificity protein kinase CLK3	20201206	-
9606	1200	TPP1	-	CLN2|GIG1|LPIC|SCAR7|TPP-1	MIM:607998|HGNC:HGNC:2073|Ensembl:ENSG00000166340	11	11p15.4	tripeptidyl peptidase 1	protein-coding	TPP1	tripeptidyl peptidase 1	O	tripeptidyl-peptidase 1|cell growth-inhibiting gene 1 protein|growth-inhibiting protein 1|lysosomal pepstatin insensitive protease|lysosomal pepstatin-insensitive carboxypeptidase|tripeptidyl aminopeptidase|tripeptidyl peptidase I	20210123	-
9606	1201	CLN3	-	BTN1|BTS|JNCL	MIM:607042|HGNC:HGNC:2074|Ensembl:ENSG00000188603|Ensembl:ENSG00000261832	16	16p12.1	CLN3 lysosomal/endosomal transmembrane protein, battenin	protein-coding	CLN3	CLN3 lysosomal/endosomal transmembrane protein, battenin	O	battenin|CLN3, battenin|batten disease protein|ceroid-lipofuscinosis, neuronal 3	20210103	-
9606	1203	CLN5	-	-	MIM:608102|HGNC:HGNC:2076|Ensembl:ENSG00000102805	13	13q22.3	CLN5 intracellular trafficking protein	protein-coding	CLN5	CLN5 intracellular trafficking protein	O	ceroid-lipofuscinosis neuronal protein 5|ceroid-lipofuscinosis, neuronal 5	20201124	-
9606	1204	CLNS1AP1	-	CLNS1B|ICln	HGNC:HGNC:2081|Ensembl:ENSG00000213335	6	6p12.1	chloride nucleotide-sensitive channel 1A pseudogene 1	pseudo	CLNS1AP1	chloride nucleotide-sensitive channel 1A pseudogene 1	O	chloride channel, nucleotide-sensitive, 1A pseudogene 1|chloride channel, nucleotide-sensitive, 1B	20201124	-
9606	1207	CLNS1A	-	CLCI|CLNS1B|ICln	MIM:602158|HGNC:HGNC:2080|Ensembl:ENSG00000074201	11	11q14.1	chloride nucleotide-sensitive channel 1A	protein-coding	CLNS1A	chloride nucleotide-sensitive channel 1A	O	methylosome subunit pICln|chloride channel regulatory protein|chloride channel, nucleotide sensitive 1A|chloride conductance regulatory protein ICln|chloride ion current inducer protein|i(Cln)|reticulocyte pICln|reticulocyte protein ICln	20210103	-
9606	1208	CLPS	-	-	MIM:120105|HGNC:HGNC:2085|Ensembl:ENSG00000137392	6	6p21.31	colipase	protein-coding	CLPS	colipase	O	colipase|colipase, pancreatic|pancreatic colipase preproprotein	20210110	-
9606	1209	CLPTM1	-	-	MIM:604783|HGNC:HGNC:2087|Ensembl:ENSG00000104853	19	19q13.32	CLPTM1 regulator of GABA type A receptor forward trafficking	protein-coding	CLPTM1	CLPTM1 regulator of GABA type A receptor forward trafficking	O	cleft lip and palate transmembrane protein 1|CLPTM1, transmembrane protein|cleft lip and palate associated transmembrane protein 1	20210103	-
9606	1211	CLTA	-	LCA	MIM:118960|HGNC:HGNC:2090|Ensembl:ENSG00000122705	9	9p13.3	clathrin light chain A	protein-coding	CLTA	clathrin light chain A	O	clathrin light chain A|clathrin, light polypeptide (Lca)	20210103	-
9606	1212	CLTB	-	LCB	MIM:118970|HGNC:HGNC:2091|Ensembl:ENSG00000175416	5	5q35.2	clathrin light chain B	protein-coding	CLTB	clathrin light chain B	O	clathrin light chain B|clathrin, light chain (Lcb)|clathrin, light polypeptide (Lcb)	20210103	-
9606	1213	CLTC	-	CHC|CHC17|CLH-17|CLTCL2|Hc|MRD56	MIM:118955|HGNC:HGNC:2092|Ensembl:ENSG00000141367	17	17q23.1	clathrin heavy chain	protein-coding	CLTC	clathrin heavy chain	O	clathrin heavy chain 1|clathrin heavy chain on chromosome 17|clathrin, heavy polypeptide (Hc)|clathrin, heavy polypeptide-like 2	20210103	-
9606	1215	CMA1	-	CYH|MCT1|chymase	MIM:118938|HGNC:HGNC:2097|Ensembl:ENSG00000092009	14	14q12	chymase 1	protein-coding	CMA1	chymase 1	O	chymase|alpha-chymase|chymase 1 preproprotein transcript E|chymase 1 preproprotein transcript I|chymase 1, mast cell|chymase, heart|chymase, mast cell|mast cell protease I	20201220	-
9606	1218	CMD1B	-	CMPD1|FDC	MIM:600884	9	9q13-q22	cardiomyopathy, dilated 1B (autosomal dominant)	unknown	-	-	-	-	20191002	-
9606	1230	CCR1	-	CD191|CKR-1|CKR1|CMKBR1|HM145|MIP1aR|SCYAR1	MIM:601159|HGNC:HGNC:1602|Ensembl:ENSG00000163823	3	3p21.31	C-C motif chemokine receptor 1	protein-coding	CCR1	C-C motif chemokine receptor 1	O	C-C chemokine receptor type 1|C-C CKR-1|CC-CKR-1|CCR-1|LD78 receptor|MIP-1alpha-R|RANTES receptor|RANTES-R|chemokine (C-C motif) receptor 1|macrophage inflammatory protein 1-alpha receptor	20201124	-
9606	1232	CCR3	-	C C CKR3|CC-CKR-3|CD193|CKR 3|CKR3|CMKBR3	MIM:601268|HGNC:HGNC:1604|Ensembl:ENSG00000183625	3	3p21.31	C-C motif chemokine receptor 3	protein-coding	CCR3	C-C motif chemokine receptor 3	O	C-C chemokine receptor type 3|C-C CKR-3|CC chemokine receptor 3|CCR-3|b-chemokine receptor|chemokine (C-C motif) receptor 3|eosinophil CC chemokine receptor 3|eosinophil eotaxin receptor	20210118	-
9606	1233	CCR4	-	CC-CKR-4|CD194|CKR4|CMKBR4|ChemR13|HGCN:14099|K5-5	MIM:604836|HGNC:HGNC:1605|Ensembl:ENSG00000183813	3	3p22.3	C-C motif chemokine receptor 4	protein-coding	CCR4	C-C motif chemokine receptor 4	O	C-C chemokine receptor type 4|C-C CKR-4|CCR-4|chemokine (C-C motif) receptor 4|chemokine (C-C) receptor 4	20201227	-
9606	1234	CCR5	-	CC-CKR-5|CCCKR5|CCR-5|CD195|CKR-5|CKR5|CMKBR5|IDDM22	MIM:601373|HGNC:HGNC:1606|Ensembl:ENSG00000160791	3	3p21.31	C-C motif chemokine receptor 5	protein-coding	CCR5	C-C motif chemokine receptor 5	O	C-C chemokine receptor type 5|C-C motif chemokine receptor 5 A159A|HIV-1 fusion coreceptor|chemokine (C-C motif) receptor 5|chemokine receptor CCR5|chemokine recptor CCR5 Delta32|chemr13	20210118	-
9606	1235	CCR6	-	BN-1|C-C CKR-6|CC-CKR-6|CCR-6|CD196|CKR-L3|CKRL3|CMKBR6|DCR2|DRY6|GPR29|GPRCY4|STRL22	MIM:601835|HGNC:HGNC:1607|Ensembl:ENSG00000112486	6	6q27	C-C motif chemokine receptor 6	protein-coding	CCR6	C-C motif chemokine receptor 6	O	C-C chemokine receptor type 6|G protein-coupled receptor 29|LARC receptor|chemokine (C-C motif) receptor 6|chemokine (C-C) receptor 6|chemokine receptor-like 3|seven-transmembrane receptor, lymphocyte, 22	20201124	-
9606	1236	CCR7	-	BLR2|CC-CKR-7|CCR-7|CD197|CDw197|CMKBR7|EBI1	MIM:600242|HGNC:HGNC:1608|Ensembl:ENSG00000126353	17	17q21.2	C-C motif chemokine receptor 7	protein-coding	CCR7	C-C motif chemokine receptor 7	O	C-C chemokine receptor type 7|Bukitt's lymphoma receptor 2|CC chemokine receptor 7|EBV-induced G protein-coupled receptor 1|Epstein-Barr virus induced gene 1|Epstein-Barr virus-induced G-protein coupled receptor 1|MIP-3 beta receptor|chemokine (C-C motif) receptor 7|lymphocyte-specific G protein-coupled peptide receptor	20201206	-
9606	1237	CCR8	-	CC-CKR-8|CCR-8|CDw198|CKRL1|CMKBR8|CMKBRL2|CY6|GPRCY6|TER1	MIM:601834|HGNC:HGNC:1609|Ensembl:ENSG00000179934	3	3p22.1	C-C motif chemokine receptor 8	protein-coding	CCR8	C-C motif chemokine receptor 8	O	C-C chemokine receptor type 8|CC chemokine receptor 8|CC chemokine receptor CHEMR1|CC-chemokine receptor chemr1|chemokine (C-C motif) receptor 8|chemokine (C-C) receptor 8|chemokine (C-C) receptor-like 2|chemokine receptor-like 1	20201213	-
9606	1238	ACKR2	-	CCBP2|CCR10|CCR9|CMKBR9|D6|hD6	MIM:602648|HGNC:HGNC:1565|Ensembl:ENSG00000144648	3	3p22.1	atypical chemokine receptor 2	protein-coding	ACKR2	atypical chemokine receptor 2	O	atypical chemokine receptor 2|C-C chemokine receptor D6|CC-chemokine-binding receptor JAB61|chemokine (C-C motif) receptor 9|chemokine (C-C) receptor 9|chemokine receptor CCR-10|chemokine receptor CCR-9|chemokine receptor D6|chemokine-binding protein 2|chemokine-binding protein D6	20201213	-
9606	1240	CMKLR1	-	CHEMERINR|ChemR23|DEZ|RVER1	MIM:602351|HGNC:HGNC:2121|Ensembl:ENSG00000174600	12	12q23.3	chemerin chemokine-like receptor 1	protein-coding	CMKLR1	chemerin chemokine-like receptor 1	O	chemokine-like receptor 1|G-protein coupled receptor ChemR23|G-protein coupled receptor DEZ|chemerin receptor|chemokine receptor-like 1|orphan G-protein coupled receptor, Dez|resolvin E1 receptor	20210103	-
9606	1241	LTB4R	-	BLT1|BLTR|CMKRL1|GPR16|LTB4R1|LTBR1|P2RY7|P2Y7	MIM:601531|HGNC:HGNC:6713|Ensembl:ENSG00000213903	14	14q12	leukotriene B4 receptor	protein-coding	LTB4R	leukotriene B4 receptor	O	leukotriene B4 receptor 1|G protein-coupled receptor 16|LTB4-R 1|LTB4-R1|P2Y purinoceptor 7|chemoattractant receptor-like 1|chemokine receptor-like 1|purinergic receptor P2Y, G-protein coupled, 7	20201124	-
9606	1243	CMM	-	CMM1|DNS|FAMMM|MLM	MIM:155600	1	1p36	cutaneous malignant melanoma/dysplastic nevus	unknown	-	-	-	dysplastic nevus syndrome	20191002	-
9606	1244	ABCC2	-	ABC30|CMOAT|DJS|MRP2|cMRP	MIM:601107|HGNC:HGNC:53|Ensembl:ENSG00000023839	10	10q24.2	ATP binding cassette subfamily C member 2	protein-coding	ABCC2	ATP binding cassette subfamily C member 2	O	canalicular multispecific organic anion transporter 1|ATP-binding cassette, sub-family C (CFTR/MRP), member 2|canalicular multidrug resistance protein|multidrug resistance-associated protein 2	20210114	-
9606	1253	CMTX2	-	-	MIM:302801	X	Xp22	Charcot-Marie-Tooth neuropathy, X-linked 2 (recessive)	unknown	-	-	-	Charcot-Marie-Tooth disease, X-linked-2, recessive	20191002	-
9606	1254	CMTX3	-	-	MIM:302802	X	Xq26	Charcot-Marie-Tooth neuropathy, X-linked 3 (dominant)	unknown	-	-	-	-	20200624	-
9606	1255	CNA1	-	-	MIM:121400	12	12q	cornea plana 1 (autosomal dominant)	unknown	-	-	-	-	20191002	-
9606	1257	CNC2	-	CNC	MIM:605244	2	2p16	Carney complex type 2, multiple neoplasia and lentiginosis	unknown	-	-	-	Carney complex, multiple neoplasia and lentiginosis	20191002	-
9606	1258	CNGB1	-	CNCG2|CNCG3L|CNCG4|CNG4|CNGB1B|GAR1|GARP|GARP2|RCNC2|RCNCb|RCNCbeta|RP45	MIM:600724|HGNC:HGNC:2151|Ensembl:ENSG00000070729	16	16q21	cyclic nucleotide gated channel subunit beta 1	protein-coding	CNGB1	cyclic nucleotide gated channel subunit beta 1	O	cyclic nucleotide-gated cation channel beta-1|CNG channel beta-1|CNG-4|cyclic nucleotide gated channel beta 1|cyclic nucleotide-gated cation channel 4|cyclic nucleotide-gated cation channel gamma|cyclic nucleotide-gated cation channel modulatory subunit|glutamic-acid-rich protein	20201124	-
9606	1259	CNGA1	-	CNCG|CNCG1|CNG-1|CNG1|RCNC1|RCNCa|RCNCalpha|RP49	MIM:123825|HGNC:HGNC:2148|Ensembl:ENSG00000198515	4	4p12	cyclic nucleotide gated channel subunit alpha 1	protein-coding	CNGA1	cyclic nucleotide gated channel subunit alpha 1	O	cGMP-gated cation channel alpha-1|CNG channel alpha-1|cyclic nucleotide gated channel alpha 1|cyclic nucleotide-gated cation channel 1|cyclic nucleotide-gated channel, photoreceptor|interleukin-1 homologue|rod photoreceptor cGMP-gated channel subunit alpha	20201124	-
9606	1260	CNGA2	-	CNCA|CNCA1|CNG2|OCNC1|OCNCALPHA|OCNCa	MIM:300338|HGNC:HGNC:2149|Ensembl:ENSG00000183862	X	Xq28	cyclic nucleotide gated channel subunit alpha 2	protein-coding	CNGA2	cyclic nucleotide gated channel subunit alpha 2	O	cyclic nucleotide-gated olfactory channel|CNG channel alpha-2|cyclic nucleotide gated channel alpha 2|cyclic-nucleotide-gated cation channel 2	20201124	-
9606	1261	CNGA3	-	ACHM2|CCNC1|CCNCa|CCNCalpha|CNCG3|CNG3	MIM:600053|HGNC:HGNC:2150|Ensembl:ENSG00000144191	2	2q11.2	cyclic nucleotide gated channel subunit alpha 3	protein-coding	CNGA3	cyclic nucleotide gated channel subunit alpha 3	O	cyclic nucleotide-gated cation channel alpha-3|CNG channel alpha-3|CNG-3|cone photoreceptor cGMP-gated channel alpha subunit|cone photoreceptor cGMP-gated channel subunit alpha|cyclic nucleotide gated channel alpha 3	20201124	-
9606	1262	CNGA4	-	CNCA2|CNG-4|CNG4|CNG5|CNGB2|OCNC2|OCNCBETA|OCNCb	MIM:609472|HGNC:HGNC:2152|Ensembl:ENSG00000132259	11	11p15.4	cyclic nucleotide gated channel subunit alpha 4	protein-coding	CNGA4	cyclic nucleotide gated channel subunit alpha 4	O	cyclic nucleotide-gated cation channel alpha-4|CNG channel alpha-4|cyclic nucleotide gated channel alpha 4|cyclic nucleotide gated channel beta 2	20201124	-
9606	1263	PLK3	-	CNK|FNK|PLK-3|PRK	MIM:602913|HGNC:HGNC:2154|Ensembl:ENSG00000173846	1	1p34.1	polo like kinase 3	protein-coding	PLK3	polo like kinase 3	O	serine/threonine-protein kinase PLK3|FGF-inducible kinase|cytokine-inducible serine/threonine-protein kinase|proliferation-related kinase	20201124	-
9606	1264	CNN1	-	HEL-S-14|SMCC|Sm-Calp	MIM:600806|HGNC:HGNC:2155|Ensembl:ENSG00000130176	19	19p13.2	calponin 1	protein-coding	CNN1	calponin 1	O	calponin-1|basic calponin|calponin 1, basic, smooth muscle|calponin H1, smooth muscle|calponins, basic|epididymis secretory protein Li 14	20201124	-
9606	1265	CNN2	-	-	MIM:602373|HGNC:HGNC:2156|Ensembl:ENSG00000064666	19	19p13.3	calponin 2	protein-coding	CNN2	calponin 2	O	calponin-2|calponin H2, smooth muscle|neutral calponin	20201124	-
9606	1266	CNN3	-	-	MIM:602374|HGNC:HGNC:2157|Ensembl:ENSG00000117519	1	1p21.3	calponin 3	protein-coding	CNN3	calponin 3	O	calponin-3|calponin 3, acidic|dJ639P13.2.2 (acidic calponin 3)	20201206	-
9606	1267	CNP	-	CNP1|HLD20	MIM:123830|HGNC:HGNC:2158|Ensembl:ENSG00000173786	17	17q21.2	2',3'-cyclic nucleotide 3' phosphodiesterase	protein-coding	CNP	2',3'-cyclic nucleotide 3' phosphodiesterase	O	2',3'-cyclic-nucleotide 3'-phosphodiesterase|2', 3' cyclic nucleotide 3' phosphohydrolase|CNPase	20210123	-
9606	1268	CNR1	-	CANN6|CB-R|CB1|CB1A|CB1K5|CB1R|CNR	MIM:114610|HGNC:HGNC:2159|Ensembl:ENSG00000118432	6	6q15	cannabinoid receptor 1	protein-coding	CNR1	cannabinoid receptor 1	O	cannabinoid receptor 1|cannabinoid receptor 1 (brain)|central cannabinoid receptor	20210118	-
9606	1269	CNR2	-	CB-2|CB2|CX5	MIM:605051|HGNC:HGNC:2160|Ensembl:ENSG00000188822	1	1p36.11	cannabinoid receptor 2	protein-coding	CNR2	cannabinoid receptor 2	O	cannabinoid receptor 2|cannabinoid receptor 2 (macrophage)	20210118	-
9606	1270	CNTF	-	HCNTF	MIM:118945|HGNC:HGNC:2169|Ensembl:ENSG00000242689	11	11q12.1	ciliary neurotrophic factor	protein-coding	CNTF	ciliary neurotrophic factor	O	ciliary neurotrophic factor|Ciliary Neuronotrophic Factor	20201124	-
9606	1271	CNTFR	-	-	MIM:118946|HGNC:HGNC:2170|Ensembl:ENSG00000122756	9	9p13.3	ciliary neurotrophic factor receptor	protein-coding	CNTFR	ciliary neurotrophic factor receptor	O	ciliary neurotrophic factor receptor subunit alpha|CNTF receptor subunit alpha|CNTFR-alpha	20201124	-
9606	1272	CNTN1	-	F3|GP135|MYPCN	MIM:600016|HGNC:HGNC:2171|Ensembl:ENSG00000018236	12	12q12	contactin 1	protein-coding	CNTN1	contactin 1	O	contactin-1|glycoprotein gP135|neural cell surface protein F3	20201213	-
9606	1275	COD2	-	CORDX2	MIM:300085	X	Xq27	cone dystrophy 2 (X-linked)	unknown	-	-	-	-	20191002	-
9606	1277	COL1A1	-	CAFYD|EDSARTH1|EDSC|OI1|OI2|OI3|OI4	MIM:120150|HGNC:HGNC:2197|Ensembl:ENSG00000108821	17	17q21.33	collagen type I alpha 1 chain	protein-coding	COL1A1	collagen type I alpha 1 chain	O	collagen alpha-1(I) chain|alpha-1 type I collagen|alpha1(I) procollagen|collagen alpha 1 chain type I|collagen alpha-1(I) chain preproprotein|collagen of skin, tendon and bone, alpha-1 chain|collagen, type I, alpha 1|pro-alpha-1 collagen type 1|type I proalpha 1|type I procollagen alpha 1 chain	20210118	-
9606	1278	COL1A2	-	EDSARTH2|EDSCV|OI4	MIM:120160|HGNC:HGNC:2198|Ensembl:ENSG00000164692	7	7q21.3	collagen type I alpha 2 chain	protein-coding	COL1A2	collagen type I alpha 2 chain	O	collagen alpha-2(I) chain|alpha 2 type I procollagen|alpha 2(I) procollagen|alpha 2(I)-collagen|alpha-2 type I collagen|collagen I, alpha-2 polypeptide|collagen of skin, tendon and bone, alpha-2 chain|collagen, type I, alpha 2|epididymis secretory sperm binding protein|type I procollagen	20210123	-
9606	1279	COL1AR	-	COLR	MIM:120340|HGNC:HGNC:2199	15	-	collagen type I alpha receptor	unknown	COL1AR	collagen type I alpha receptor	O	Collagen I, alpha, receptor	20190324	-
9606	1280	COL2A1	-	ANFH|AOM|COL11A3|SEDC|STL1	MIM:120140|HGNC:HGNC:2200|Ensembl:ENSG00000139219	12	12q13.11	collagen type II alpha 1 chain	protein-coding	COL2A1	collagen type II alpha 1 chain	O	collagen alpha-1(II) chain|alpha-1 type II collagen|arthroophthalmopathy, progressive (Stickler syndrome)|cartilage collagen|chondrocalcin|collagen II, alpha-1 polypeptide|collagen, type II, alpha 1	20210118	-
9606	1281	COL3A1	-	EDS4A|EDSVASC|PMGEDSV	MIM:120180|HGNC:HGNC:2201|Ensembl:ENSG00000168542	2	2q32.2	collagen type III alpha 1 chain	protein-coding	COL3A1	collagen type III alpha 1 chain	O	collagen alpha-1(III) chain|Ehlers-Danlos syndrome type IV, autosomal dominant|alpha-1 type III collagen|alpha1 (III) collagen|collagen, fetal|collagen, type III, alpha 1	20210123	-
9606	1282	COL4A1	-	BSVD|BSVD1|COL4A1s|PADMAL|RATOR	MIM:120130|HGNC:HGNC:2202|Ensembl:ENSG00000187498	13	13q34	collagen type IV alpha 1 chain	protein-coding	COL4A1	collagen type IV alpha 1 chain	O	collagen alpha-1(IV) chain|COL4A1 NC1 domain|arresten|collagen IV, alpha-1 polypeptide|collagen of basement membrane, alpha-1 chain	20210123	-
9606	1283	CTD	-	-	MIM:300216	-	-	Coats disease	unknown	-	-	-	-	20191002	-
9606	1284	COL4A2	-	BSVD2|ICH|POREN2	MIM:120090|HGNC:HGNC:2203|Ensembl:ENSG00000134871	13	13q34	collagen type IV alpha 2 chain	protein-coding	COL4A2	collagen type IV alpha 2 chain	O	collagen alpha-2(IV) chain|canstatin	20201124	-
9606	1285	COL4A3	-	ATS2|ATS3	MIM:120070|HGNC:HGNC:2204|Ensembl:ENSG00000169031	2	2q36.3	collagen type IV alpha 3 chain	protein-coding	COL4A3	collagen type IV alpha 3 chain	O	collagen alpha-3(IV) chain|collagen IV, alpha-3 polypeptide|collagen, type IV, alpha 3 (Goodpasture antigen)|tumstatin	20210110	-
9606	1286	COL4A4	-	ATS2|BFH|CA44	MIM:120131|HGNC:HGNC:2206|Ensembl:ENSG00000081052	2	2q36.3	collagen type IV alpha 4 chain	protein-coding	COL4A4	collagen type IV alpha 4 chain	O	collagen alpha-4(IV) chain|Collagen IV, alpha-4 polypeptide|collagen of basement membrane, alpha-4 chain|collagen, type IV, alpha 4	20201124	-
9606	1287	COL4A5	-	ASLN|ATS|ATS1|CA54	MIM:303630|HGNC:HGNC:2207|Ensembl:ENSG00000188153	X	Xq22.3	collagen type IV alpha 5 chain	protein-coding	COL4A5	collagen type IV alpha 5 chain	O	collagen alpha-5(IV) chain|collagen IV, alpha-5 polypeptide|collagen of basement membrane, alpha-5 chain|collagen, type IV, alpha 5|dA149D17.3|dA24A23.1	20201124	-
9606	1288	COL4A6	-	CXDELq22.3|DELXq22.3|DFNX6	MIM:303631|HGNC:HGNC:2208|Ensembl:ENSG00000197565	X	Xq22.3	collagen type IV alpha 6 chain	protein-coding	COL4A6	collagen type IV alpha 6 chain	O	collagen alpha-6(IV) chain|collagen IV, alpha-6 polypeptide|collagen of basement membrane, alpha-6|collagen, type IV, alpha 6|dJ889N15.4 (Collagen Alpha 6(IV))	20201124	-
9606	1289	COL5A1	-	EDSC|EDSCL1	MIM:120215|HGNC:HGNC:2209|Ensembl:ENSG00000130635	9	9q34.3	collagen type V alpha 1 chain	protein-coding	COL5A1	collagen type V alpha 1 chain	O	collagen alpha-1(V) chain|collagen, type V, alpha 1	20210103	-
9606	1290	COL5A2	-	EDSC|EDSCL2	MIM:120190|HGNC:HGNC:2210|Ensembl:ENSG00000204262	2	2q32.2	collagen type V alpha 2 chain	protein-coding	COL5A2	collagen type V alpha 2 chain	O	collagen alpha-2(V) chain|AB collagen|collagen, fetal membrane, A polypeptide|type V preprocollagen alpha 2 chain	20201124	-
9606	1291	COL6A1	-	BTHLM1|OPLL|UCHMD1	MIM:120220|HGNC:HGNC:2211|Ensembl:ENSG00000142156	21	21q22.3	collagen type VI alpha 1 chain	protein-coding	COL6A1	collagen type VI alpha 1 chain	O	collagen alpha-1(VI) chain|alpha 1 (VI) chain (61 AA)|collagen VI, alpha-1 polypeptide|collagen, type VI, alpha 1|epididymis secretory sperm binding protein	20210103	-
9606	1292	COL6A2	-	BTHLM1|PP3610|UCMD1	MIM:120240|HGNC:HGNC:2212|Ensembl:ENSG00000142173	21	21q22.3	collagen type VI alpha 2 chain	protein-coding	COL6A2	collagen type VI alpha 2 chain	O	collagen alpha-2(VI) chain|collagen VI, alpha-2 polypeptide|collagen, type VI, alpha 2|epididymis secretory sperm binding protein|human mRNA for collagen VI alpha-2 C-terminal globular domain	20201206	-
9606	1293	COL6A3	-	BTHLM1|DYT27|UCMD1	MIM:120250|HGNC:HGNC:2213|Ensembl:ENSG00000163359	2	2q37.3	collagen type VI alpha 3 chain	protein-coding	COL6A3	collagen type VI alpha 3 chain	O	collagen alpha-3(VI) chain|collagen VI, alpha-3 polypeptide|collagen, type VI, alpha 3|epididymis secretory sperm binding protein	20201213	-
9606	1294	COL7A1	-	EBD1|EBDCT|EBR1|NDNC8	MIM:120120|HGNC:HGNC:2214|Ensembl:ENSG00000114270	3	3p21.31	collagen type VII alpha 1 chain	protein-coding	COL7A1	collagen type VII alpha 1 chain	O	collagen alpha-1(VII) chain|LC collagen|collagen VII, alpha-1 polypeptide|collagen, type VII, alpha 1|long-chain collagen	20201124	-
9606	1295	COL8A1	-	C3orf7	MIM:120251|HGNC:HGNC:2215|Ensembl:ENSG00000144810	3	3q12.1	collagen type VIII alpha 1 chain	protein-coding	COL8A1	collagen type VIII alpha 1 chain	O	collagen alpha-1(VIII) chain|cell proliferation-inducing protein 41|collagen VIII, alpha-1 polypeptide|collagen, type VIII, alpha 1|endothelial collagen|smag-64|smooth muscle cell-expressed and macrophage conditioned medium-induced protein smag-64	20201124	-
9606	1296	COL8A2	-	FECD|FECD1|PPCD|PPCD2	MIM:120252|HGNC:HGNC:2216|Ensembl:ENSG00000171812	1	1p34.3	collagen type VIII alpha 2 chain	protein-coding	COL8A2	collagen type VIII alpha 2 chain	O	collagen alpha-2(VIII) chain|collagen VIII, alpha-2 polypeptide|collagen, type VIII, alpha 2|endothelial collagen	20201124	-
9606	1297	COL9A1	-	DJ149L1.1.2|EDM6|MED|STL4	MIM:120210|HGNC:HGNC:2217|Ensembl:ENSG00000112280	6	6q13	collagen type IX alpha 1 chain	protein-coding	COL9A1	collagen type IX alpha 1 chain	O	collagen alpha-1(IX) chain|alpha-1(IX) collagen chain|cartilage-specific short collagen|collagen IX, alpha-1 polypeptide|collagen, type IX, alpha 1	20201124	-
9606	1298	COL9A2	-	DJ39G22.4|EDM2|MED|STL5	MIM:120260|HGNC:HGNC:2218|Ensembl:ENSG00000049089	1	1p34.2	collagen type IX alpha 2 chain	protein-coding	COL9A2	collagen type IX alpha 2 chain	O	collagen alpha-2(IX) chain|alpha 2 type IX collagen|collagen IX, alpha-2 polypeptide|collagen, type IX, alpha 2	20201124	-
9606	1299	COL9A3	-	DJ885L7.4.1|EDM3|IDD|MED	MIM:120270|HGNC:HGNC:2219|Ensembl:ENSG00000092758	20	20q13.33	collagen type IX alpha 3 chain	protein-coding	COL9A3	collagen type IX alpha 3 chain	O	collagen alpha-3(IX) chain|collagen IX, alpha-3 polypeptide|collagen type IX proteoglycan|collagen, type IX, alpha 3	20201124	-
9606	1300	COL10A1	-	-	MIM:120110|HGNC:HGNC:2185|Ensembl:ENSG00000123500	6	6q22.1	collagen type X alpha 1 chain	protein-coding	COL10A1	collagen type X alpha 1 chain	O	collagen alpha-1(X) chain|Schmid metaphyseal chondrodysplasia|collagen X, alpha-1 polypeptide|collagen, type X, alpha 1	20201124	-
9606	1301	COL11A1	-	CO11A1|COLL6|DFNA37|STL2	MIM:120280|HGNC:HGNC:2186|Ensembl:ENSG00000060718	1	1p21.1	collagen type XI alpha 1 chain	protein-coding	COL11A1	collagen type XI alpha 1 chain	O	collagen alpha-1(XI) chain|collagen XI, alpha-1 polypeptide|collagen, type XI, alpha 1|deafness, autosomal dominant 37	20210123	-
9606	1302	COL11A2	-	DFNA13|DFNB53|FBCG2|HKE5|OSMEDA|OSMEDB|PARP|STL3	MIM:120290|HGNC:HGNC:2187|Ensembl:ENSG00000204248	6	6p21.32	collagen type XI alpha 2 chain	protein-coding	COL11A2	collagen type XI alpha 2 chain	O	collagen alpha-2(XI) chain|collagen, type XI, alpha 2|pro-a2 chain of collagen type XI	20201217	-
9606	1303	COL12A1	-	BA209D8.1|BTHLM2|COL12A1L|DJ234P15.1|EDSMYP|UCMD2	MIM:120320|HGNC:HGNC:2188|Ensembl:ENSG00000111799	6	6q13-q14.1	collagen type XII alpha 1 chain	protein-coding	COL12A1	collagen type XII alpha 1 chain	O	collagen alpha-1(XII) chain|collagen type XII proteoglycan|collagen, type XII, alpha 1	20201124	-
9606	1305	COL13A1	-	CMS19|COLXIIIA1	MIM:120350|HGNC:HGNC:2190|Ensembl:ENSG00000197467	10	10q22.1	collagen type XIII alpha 1 chain	protein-coding	COL13A1	collagen type XIII alpha 1 chain	O	collagen alpha-1(XIII) chain|collagen, type XIII, alpha 1	20201124	-
9606	1306	COL15A1	-	-	MIM:120325|HGNC:HGNC:2192|Ensembl:ENSG00000204291	9	9q22.33	collagen type XV alpha 1 chain	protein-coding	COL15A1	collagen type XV alpha 1 chain	O	collagen alpha-1(XV) chain|collagen XV, alpha-1 polypeptide|collagen type XV proteoglycan|collagen, type XV, alpha 1|endostatin-XV|restin	20201124	-
9606	1307	COL16A1	-	447AA|FP1572	MIM:120326|HGNC:HGNC:2193|Ensembl:ENSG00000084636	1	1p35.2	collagen type XVI alpha 1 chain	protein-coding	COL16A1	collagen type XVI alpha 1 chain	O	collagen alpha-1(XVI) chain|alpha 1 type XVI collagen|collagen XVI, alpha-1 polypeptide|collagen, type XVI, alpha 1	20201124	-
9606	1308	COL17A1	-	BA16H23.2|BP180|BPA-2|BPAG2|ERED|LAD-1	MIM:113811|HGNC:HGNC:2194|Ensembl:ENSG00000065618	10	10q25.1	collagen type XVII alpha 1 chain	protein-coding	COL17A1	collagen type XVII alpha 1 chain	O	collagen alpha-1(XVII) chain|180 kDa bullous pemphigoid antigen 2|alpha 1 type XVII collagen|bA16H23.2 (collagen, type XVII, alpha 1 (BP180))|bullous pemphigoid antigen 2 (180kD)|collagen XVII, alpha-1 polypeptide|collagen, type XVII, alpha 1|type XVII collagen alpha-1	20201219	-
9606	1310	COL19A1	-	COL9A1L|D6S228E	MIM:120165|HGNC:HGNC:2196|Ensembl:ENSG00000082293	6	6q13	collagen type XIX alpha 1 chain	protein-coding	COL19A1	collagen type XIX alpha 1 chain	O	collagen alpha-1(XIX) chain|a1 chain of type XIX collagen|collagen XIX, alpha-1 polypeptide|collagen alpha 1 (Y) chain|collagen, type XIX, alpha 1	20201124	-
9606	1311	COMP	-	CTS2|EDM1|EPD1|MED|PSACH|THBS5|TSP5	MIM:600310|HGNC:HGNC:2227|Ensembl:ENSG00000105664	19	19p13.11	cartilage oligomeric matrix protein	protein-coding	COMP	cartilage oligomeric matrix protein	O	cartilage oligomeric matrix protein|cartilage oligomeric matrix protein (pseudoachondroplasia, epiphyseal dysplasia 1, multiple)|pseudoachondroplasia (epiphyseal dysplasia 1, multiple)|thrombospondin-5	20210123	-
9606	1312	COMT	-	HEL-S-98n	MIM:116790|HGNC:HGNC:2228|Ensembl:ENSG00000093010	22	22q11.21	catechol-O-methyltransferase	protein-coding	COMT	catechol-O-methyltransferase	O	catechol O-methyltransferase|epididymis secretory sperm binding protein Li 98n|testicular tissue protein Li 42	20210118	-
9606	1314	COPA	-	AILJK|HEP-COP|alpha-COP	MIM:601924|HGNC:HGNC:2230|Ensembl:ENSG00000122218	1	1q23.2	COPI coat complex subunit alpha	protein-coding	COPA	COPI coat complex subunit alpha	O	coatomer subunit alpha|alpha coat protein|coatomer protein complex subunit alpha|proxenin|xenin	20210103	-
9606	1315	COPB1	-	COPB	MIM:600959|HGNC:HGNC:2231|Ensembl:ENSG00000129083	11	11p15.2	COPI coat complex subunit beta 1	protein-coding	COPB1	COPI coat complex subunit beta 1	O	coatomer subunit beta|beta coat protein|beta-cop|coatomer protein complex subunit beta 1	20210103	-
9606	1316	KLF6	-	BCD1|CBA1|COPEB|CPBP|GBF|PAC1|ST12|ZF9	MIM:602053|HGNC:HGNC:2235|Ensembl:ENSG00000067082	10	10p15.2	Kruppel like factor 6	protein-coding	KLF6	Kruppel like factor 6	O	Krueppel-like factor 6|B-cell-derived protein 1|GC-rich binding factor|GC-rich sites-binding factor GBF|Kruppel-like zinc finger protein Zf9|core promoter element binding protein|proto-oncogene BCD1|protooncogene B-cell derived 1|suppression of tumorigenicity 12 (prostate)|suppressor of tumorigenicity 12 protein|transcription factor Zf9	20210110	-
9606	1317	SLC31A1	-	COPT1|CTR1	MIM:603085|HGNC:HGNC:11016|Ensembl:ENSG00000136868	9	9q32	solute carrier family 31 member 1	protein-coding	SLC31A1	solute carrier family 31 member 1	O	high affinity copper uptake protein 1|copper transport 1 homolog|copper transporter 1|solute carrier family 31 (copper transporter), member 1|solute carrier family 31 (copper transporters), member 1	20201124	-
9606	1318	SLC31A2	-	COPT2|CTR2|hCTR2	MIM:603088|HGNC:HGNC:11017|Ensembl:ENSG00000136867	9	9q32	solute carrier family 31 member 2	protein-coding	SLC31A2	solute carrier family 31 member 2	O	probable low affinity copper uptake protein 2|copper transporter 2|solute carrier family 31 (copper transporter), member 2|solute carrier family 31 (copper transporters), member 2	20201124	-
9606	1319	CORD1	-	CORD|CRD1	MIM:600624	18	18q21.1-q21.3	cone rod dystrophy 1 (autosomal dominant)	unknown	-	-	-	-	20191002	-
9606	1325	CORT	-	CST-14|CST-17|CST-29|SST2	MIM:602784|HGNC:HGNC:2257|Ensembl:ENSG00000241563	1	1p36.22	cortistatin	protein-coding	CORT	cortistatin	O	cortistatin|cortistatin-14|cortistatin-17|cortistatin-29|prepro-cortistatin|preprocortistatin|somatostatin 2	20210103	-
9606	1326	MAP3K8	-	AURA2|COT|EST|ESTF|MEKK8|TPL2|Tpl-2|c-COT	MIM:191195|HGNC:HGNC:6860|Ensembl:ENSG00000107968	10	10p11.23	mitogen-activated protein kinase kinase kinase 8	protein-coding	MAP3K8	mitogen-activated protein kinase kinase kinase 8	O	mitogen-activated protein kinase kinase kinase 8|Ewing sarcoma transformant|augmented in rheumatoid arthritis 2|cot (cancer Osaka thyroid) oncogene|proto-oncogene c-Cot|proto-oncogene serine/threoine protein kinase|tumor progression locus 2	20201213	-
9606	1327	COX4I1	-	COX IV-1|COX4|COX4-1|COXIV|COXIV-1|MC4DN16	MIM:123864|HGNC:HGNC:2265|Ensembl:ENSG00000131143	16	16q24.1	cytochrome c oxidase subunit 4I1	protein-coding	COX4I1	cytochrome c oxidase subunit 4I1	O	cytochrome c oxidase subunit 4 isoform 1, mitochondrial|cytochrome c oxidase polypeptide IV|cytochrome c oxidase subunit IV	20210123	-
9606	1329	COX5B	-	COXVB	MIM:123866|HGNC:HGNC:2269|Ensembl:ENSG00000135940	2	2q11.2	cytochrome c oxidase subunit 5B	protein-coding	COX5B	cytochrome c oxidase subunit 5B	O	cytochrome c oxidase subunit 5B, mitochondrial|cytochrome c oxidase polypeptide VB, mitochondrial|cytochrome c oxidase subunit Vb|epididymis secretory sperm binding protein	20201213	-
9606	1330	COX5BP1	-	COX5BL1	HGNC:HGNC:2270	4	4q21.22	cytochrome c oxidase subunit 5B pseudogene 1	pseudo	COX5BP1	cytochrome c oxidase subunit 5B pseudogene 1	O	cytochrome c oxidase subunit Vb pseudogene 1|cytochrome c oxidase subunit Vb-like 1	20201124	-
9606	1331	COX5BP2	-	COX5BL2	HGNC:HGNC:2271|Ensembl:ENSG00000213111	6	6q23.3	cytochrome c oxidase subunit 5B pseudogene 2	pseudo	COX5BP2	cytochrome c oxidase subunit 5B pseudogene 2	O	cytochrome c oxidase subunit Vb pseudogene 2|cytochrome c oxidase subunit Vb-like 2	20201124	-
9606	1332	COX5BP3	-	COX5BL3	HGNC:HGNC:2272	7	7q33	cytochrome c oxidase subunit 5B pseudogene 3	pseudo	COX5BP3	cytochrome c oxidase subunit 5B pseudogene 3	O	cytochrome c oxidase subunit Vb pseudogene 3|cytochrome c oxidase subunit Vb-like 3	20201124	-
9606	1333	COX5BP4	-	COX5BL4	HGNC:HGNC:2273	11	11q14.1	cytochrome c oxidase subunit 5B pseudogene 4	pseudo	COX5BP4	cytochrome c oxidase subunit 5B pseudogene 4	O	cytochrome c oxidase subunit Vb pseudogene 4|cytochrome c oxidase subunit Vb-like 4	20201124	-
9606	1336	COX5BP7	-	COX5BL7	HGNC:HGNC:2276	22	22q13.1	cytochrome c oxidase subunit 5B pseudogene 7	pseudo	COX5BP7	cytochrome c oxidase subunit 5B pseudogene 7	O	cytochrome c oxidase subunit Vb pseudogene 7|cytochrome c oxidase subunit Vb-like 7	20201124	-
9606	1337	COX6A1	-	CMTRID|COX6A|COX6AL	MIM:602072|HGNC:HGNC:2277|Ensembl:ENSG00000111775	12	12q24.31|12q24.2	cytochrome c oxidase subunit 6A1	protein-coding	COX6A1	cytochrome c oxidase subunit 6A1	O	cytochrome c oxidase subunit 6A1, mitochondrial|COX VIa-L|cytochrome C oxidase subunit VIa homolog|cytochrome c oxidase polypeptide VIa-liver|cytochrome c oxidase subunit VIA-liver|cytochrome c oxidase subunit VIa polypeptide 1	20201206	-
9606	1338	COX6A1P1	-	COX6A1P	HGNC:HGNC:2278	1	1p31.1	cytochrome c oxidase subunit 6A1 pseudogene 1	pseudo	COX6A1P1	cytochrome c oxidase subunit 6A1 pseudogene 1	O	cytochrome c oxidase subunit VIa polypeptide 1 pseudogene 1	20201124	-
9606	1339	COX6A2	-	COX6AH|COXVIAH|MC4DN18	MIM:602009|HGNC:HGNC:2279|Ensembl:ENSG00000156885	16	16p11.2	cytochrome c oxidase subunit 6A2	protein-coding	COX6A2	cytochrome c oxidase subunit 6A2	O	cytochrome c oxidase subunit 6A2, mitochondrial|COX VIa-M|cytochrome c oxidase polypeptide VIa-heart|cytochrome c oxidase subunit VIA-muscle|cytochrome c oxidase subunit VIa polypeptide 2	20210123	-
9606	1340	COX6B1	-	COX6B|COXG|COXVIb1|MC4DN7	MIM:124089|HGNC:HGNC:2280|Ensembl:ENSG00000126267	19	19q13.12	cytochrome c oxidase subunit 6B1	protein-coding	COX6B1	cytochrome c oxidase subunit 6B1	O	cytochrome c oxidase subunit 6B1|COX VIb-1|cytochrome c oxidase subunit VIb polypeptide 1 (ubiquitous)	20210123	-
9606	1342	COX6B1P2	-	COX6BP-2|COX6BP2	HGNC:HGNC:2282	17	17q21.32	cytochrome c oxidase subunit 6B1 pseudogene 2	pseudo	COX6B1P2	cytochrome c oxidase subunit 6B1 pseudogene 2	O	cytochrome c oxidase subunit VIb polypeptide 1 (ubiquitous) pseudogene 2|cytochrome c oxidase subunit VIb pseudogene 2	20201124	-
9606	1343	COX6B1P3	-	COX6BP-3|COX6BP3	HGNC:HGNC:2283	22	22q13.1	cytochrome c oxidase subunit 6B1 pseudogene 3	pseudo	COX6B1P3	cytochrome c oxidase subunit 6B1 pseudogene 3	O	cytochrome c oxidase subunit VIb polypeptide 1 (ubiquitous) pseudogene 3|cytochrome c oxidase subunit VIb pseudogene 3	20201124	-
9606	1345	COX6C	-	-	MIM:124090|HGNC:HGNC:2285|Ensembl:ENSG00000164919	8	8q22.2	cytochrome c oxidase subunit 6C	protein-coding	COX6C	cytochrome c oxidase subunit 6C	O	cytochrome c oxidase subunit 6C|cytochrome c oxidase polypeptide VIc|cytochrome c oxidase subunit VIc preprotein|epididymis secretory sperm binding protein	20210103	-
9606	1346	COX7A1	-	COX7A|COX7AH|COX7AM	MIM:123995|HGNC:HGNC:2287|Ensembl:ENSG00000161281	19	19q13.12	cytochrome c oxidase subunit 7A1	protein-coding	COX7A1	cytochrome c oxidase subunit 7A1	O	cytochrome c oxidase subunit 7A1, mitochondrial|cytochrome c oxidase subunit VIIa polypeptide 1 (muscle)|cytochrome c oxidase subunit VIIa-H|cytochrome c oxidase subunit VIIa-M|cytochrome c oxidase subunit VIIa-heart|cytochrome c oxidase subunit VIIa-muscle	20201124	-
9606	1347	COX7A2	-	COX7AL|COX7AL1|COXVIIAL|COXVIIa-L|VIIAL	MIM:123996|HGNC:HGNC:2288|Ensembl:ENSG00000112695	6	6q14.1	cytochrome c oxidase subunit 7A2	protein-coding	COX7A2	cytochrome c oxidase subunit 7A2	O	cytochrome c oxidase subunit 7A2, mitochondrial|cytochrome c oxidase polypeptide 7A2, mitochondrial|cytochrome c oxidase polypeptide VIIa-liver/heart|cytochrome c oxidase subunit VIIa polypeptide 2 (liver)|cytochrome c oxidase subunit VIIa-L|cytochrome c oxidase subunit VIIa-liver/heart|cytochrome c oxidase subunit VIIaL|hepatic cytochrome-c oxidase chain VIIa	20201208	-
9606	1348	COX7A2P2	-	COX7A3|COX7AL|COX7AL2|COX7AP2	MIM:123997|HGNC:HGNC:2290	4	4q22.3	cytochrome c oxidase subunit 7A2 pseudogene 2	pseudo	COX7A2P2	cytochrome c oxidase subunit 7A2 pseudogene 2	O	H_RG162B04.1|WUGSC:H_RG162B04.1|cytochrome c oxidase subunit VIIa polypeptide 2 (liver) pseudogene 2|cytochrome c oxidase subunit VIIa polypeptide 3 (liver)|cytochrome c oxidase subunit VIIa pseudogene 2	20201124	-
9606	1349	COX7B	-	APLCC|LSDMCA2	MIM:300885|HGNC:HGNC:2291|Ensembl:ENSG00000131174	X	Xq21.1	cytochrome c oxidase subunit 7B	protein-coding	COX7B	cytochrome c oxidase subunit 7B	O	cytochrome c oxidase subunit 7B, mitochondrial|cytochrome c oxidase polypeptide VIIb|cytochrome c oxidase subunit VIIb|cytochrome-c oxidase chain VIIb	20210123	-
9606	1350	COX7C	-	-	MIM:603774|HGNC:HGNC:2292|Ensembl:ENSG00000127184	5	5q14.3	cytochrome c oxidase subunit 7C	protein-coding	COX7C	cytochrome c oxidase subunit 7C	O	cytochrome c oxidase subunit 7C, mitochondrial|cytochrome c oxidase polypeptide VIIc|cytochrome c oxidase subunit VIIc|cytochrome-c oxidase chain VIIc	20201206	-
9606	1351	COX8A	-	COX|COX8|COX8-2|COX8L|MC4DN15|VIII|VIII-L	MIM:123870|HGNC:HGNC:2294|Ensembl:ENSG00000176340	11	11q13.1	cytochrome c oxidase subunit 8A	protein-coding	COX8A	cytochrome c oxidase subunit 8A	O	cytochrome c oxidase subunit 8A, mitochondrial|cytochrome c oxidase polypeptide VIII-liver/heart|cytochrome c oxidase subunit 8-2|cytochrome c oxidase subunit 8A (ubiquitous)|cytochrome c oxidase subunit VIII|cytochrome c oxidase subunit VIIIA (ubiquitous)	20210123	-
9606	1352	COX10	-	MC4DN3	MIM:602125|HGNC:HGNC:2260|Ensembl:ENSG00000006695	17	17p12	cytochrome c oxidase assembly factor heme A:farnesyltransferase COX10	protein-coding	COX10	cytochrome c oxidase assembly factor heme A:farnesyltransferase COX10	O	protoheme IX farnesyltransferase, mitochondrial|COX10 homolog, cytochrome c oxidase assembly protein, heme A: farnesyltransferase|COX10, heme A:farnesyltransferase cytochrome c oxidase assembly factor|cytochrome c oxidase assembly homolog 10|cytochrome c oxidase assembly protein|cytochrome c oxidase subunit X|heme A: farnesyltransferase|heme O synthase	20210123	-
9606	1353	COX11	-	COX11P	MIM:603648|HGNC:HGNC:2261|Ensembl:ENSG00000166260	17	17q22	cytochrome c oxidase copper chaperone COX11	protein-coding	COX11	cytochrome c oxidase copper chaperone COX11	O	cytochrome c oxidase assembly protein COX11, mitochondrial|COX11 homolog, cytochrome c oxidase assembly protein|COX11, cytochrome c oxidase copper chaperone|cytochrome c oxidase subunit 11	20201124	-
9606	1355	COX15	-	CEMCOX2|MC4DN6	MIM:603646|HGNC:HGNC:2263|Ensembl:ENSG00000014919	10	10q24.2	cytochrome c oxidase assembly homolog COX15	protein-coding	COX15	cytochrome c oxidase assembly homolog COX15	O	cytochrome c oxidase assembly protein COX15 homolog|COX15 homolog, cytochrome c oxidase assembly protein|COX15, cytochrome c oxidase assembly homolog|cytochrome c oxidase assembly homolog 15|cytochrome c oxidase subunit 15	20210114	-
9606	1356	CP	-	CP-2	MIM:117700|HGNC:HGNC:2295|Ensembl:ENSG00000047457	3	3q24-q25.1	ceruloplasmin	protein-coding	CP	ceruloplasmin	O	ceruloplasmin|ceruloplasmin (ferroxidase)	20210114	-
9606	1357	CPA1	-	CPA	MIM:114850|HGNC:HGNC:2296|Ensembl:ENSG00000091704	7	7q32.2	carboxypeptidase A1	protein-coding	CPA1	carboxypeptidase A1	O	carboxypeptidase A1|carboxypeptidase A1 (pancreatic)|pancreatic carboxypeptidase A	20201124	-
9606	1358	CPA2	-	-	MIM:600688|HGNC:HGNC:2297|Ensembl:ENSG00000158516	7	7q32.2	carboxypeptidase A2	protein-coding	CPA2	carboxypeptidase A2	O	carboxypeptidase A2|carboxypeptidase A2 (pancreatic)	20201124	-
9606	1359	CPA3	-	MC-CPA	MIM:114851|HGNC:HGNC:2298|Ensembl:ENSG00000163751	3	3q24	carboxypeptidase A3	protein-coding	CPA3	carboxypeptidase A3	O	mast cell carboxypeptidase A|carboxypeptidase A3 (mast cell)|tissue carboxypeptidase A	20201124	-
9606	1360	CPB1	-	CPB|PASP|PCPB	MIM:114852|HGNC:HGNC:2299|Ensembl:ENSG00000153002	3	3q24	carboxypeptidase B1	protein-coding	CPB1	carboxypeptidase B1	O	carboxypeptidase B|carboxypeptidase B1 (tissue)|pancreas-specific protein|pancreatic carboxypeptidase B|procarboxypeptidase B|protaminase|tissue carboxypeptidase B	20201124	-
9606	1361	CPB2	-	CPU|PCPB|TAFI	MIM:603101|HGNC:HGNC:2300|Ensembl:ENSG00000080618	13	13q14.13	carboxypeptidase B2	protein-coding	CPB2	carboxypeptidase B2	O	carboxypeptidase B2|carboxypeptidase B-like protein|carboxypeptidase B2 (plasma)|carboxypeptidase B2 (plasma, carboxypeptidase U)|carboxypeptidase R|thrombin-activable fibrinolysis inhibitor|thrombin-activatable fibrinolysis inhibitor	20210123	-
9606	1362	CPD	-	GP180	MIM:603102|HGNC:HGNC:2301|Ensembl:ENSG00000108582	17	17q11.2	carboxypeptidase D	protein-coding	CPD	carboxypeptidase D	O	carboxypeptidase D|metallocarboxypeptidase D	20201206	-
9606	1363	CPE	-	CPH	MIM:114855|HGNC:HGNC:2303|Ensembl:ENSG00000109472	4	4q32.3	carboxypeptidase E	protein-coding	CPE	carboxypeptidase E	O	carboxypeptidase E|carbocypeptidase E|carboxypeptidase H|cobalt-stimulated chromaffin granule carboxypeptidase|enkephalin convertase|epididymis secretory sperm binding protein|insulin granule-associated carboxypeptidase|prohormone-processing carboxypeptidase	20201213	-
9606	1364	CLDN4	-	CPE-R|CPER|CPETR|CPETR1|WBSCR8|hCPE-R	MIM:602909|HGNC:HGNC:2046|Ensembl:ENSG00000189143	7	7q11.23	claudin 4	protein-coding	CLDN4	claudin 4	O	claudin-4|CPE-receptor|Clostridium perfringens enterotoxin receptor 1|Williams-Beuren syndrome chromosomal region 8 protein	20201124	-
9606	1365	CLDN3	-	C7orf1|CPE-R2|CPETR2|HRVP1|RVP1	MIM:602910|HGNC:HGNC:2045|Ensembl:ENSG00000165215	7	7q11.23	claudin 3	protein-coding	CLDN3	claudin 3	O	claudin-3|CPE-R 2|CPE-receptor 2|Clostridium perfringens enterotoxin receptor 2|ventral prostate.1 protein homolog|ventral prostate.1-like protein	20201124	-
9606	1366	CLDN7	-	CEPTRL2|CLDN-7|CPETRL2|Hs.84359|claudin-1	MIM:609131|HGNC:HGNC:2049|Ensembl:ENSG00000181885	17	17p13.1	claudin 7	protein-coding	CLDN7	claudin 7	O	claudin-7|clostridium perfringens enterotoxin receptor-like 2|epididymis secretory sperm binding protein	20201213	-
9606	1368	CPM	-	-	MIM:114860|HGNC:HGNC:2311|Ensembl:ENSG00000135678	12	12q15	carboxypeptidase M	protein-coding	CPM	carboxypeptidase M	O	carboxypeptidase M|renal carboxypeptidase|urinary carboxypeptidase B	20201124	-
9606	1369	CPN1	-	CPN|SCPN	MIM:603103|HGNC:HGNC:2312|Ensembl:ENSG00000120054	10	10q24.2	carboxypeptidase N subunit 1	protein-coding	CPN1	carboxypeptidase N subunit 1	O	carboxypeptidase N catalytic chain|anaphylatoxin inactivator|arginine carboxypeptidase|carboxypeptidase K|carboxypeptidase N catalytic subunit|carboxypeptidase N polypeptide 1 50 kD|carboxypeptidase N small subunit|carboxypeptidase N, polypeptide 1|kininase I|kininase-1|lysine carboxypeptidase|plasma carboxypeptidase B|serum carboxypeptidase N	20201124	-
9606	1370	CPN2	-	ACBP	MIM:603104|HGNC:HGNC:2313|Ensembl:ENSG00000178772	3	3q29	carboxypeptidase N subunit 2	protein-coding	CPN2	carboxypeptidase N subunit 2	O	carboxypeptidase N subunit 2|carboxypeptidase N 83 kDa chain|carboxypeptidase N large subunit|carboxypeptidase N regulatory subunit|carboxypeptidase N, polypeptide 2, 83kD	20201124	-
9606	1371	CPOX	-	COX|CPO|CPX|HARPO|HCP	MIM:612732|HGNC:HGNC:2321|Ensembl:ENSG00000080819	3	3q11.2	coproporphyrinogen oxidase	protein-coding	CPOX	coproporphyrinogen oxidase	O	oxygen-dependent coproporphyrinogen-III oxidase, mitochondrial|coprogen oxidase|coproporphyrinogenase|homozygous coproporphyria	20210114	-
9606	1373	CPS1	-	CPSASE1|PHN	MIM:608307|HGNC:HGNC:2323|Ensembl:ENSG00000021826	2	2q34	carbamoyl-phosphate synthase 1	protein-coding	CPS1	carbamoyl-phosphate synthase 1	O	carbamoyl-phosphate synthase [ammonia], mitochondrial|carbamoyl-phosphate synthase (ammonia)|carbamoyl-phosphate synthase 1, mitochondrial|carbamoylphosphate synthetase I	20201206	-
9606	1374	CPT1A	-	CPT1|CPT1-L|L-CPT1	MIM:600528|HGNC:HGNC:2328|Ensembl:ENSG00000110090	11	11q13.3	carnitine palmitoyltransferase 1A	protein-coding	CPT1A	carnitine palmitoyltransferase 1A	O	carnitine O-palmitoyltransferase 1, liver isoform|CPT I|CPTI-L|carnitine palmitoyltransferase 1A (liver)|carnitine palmitoyltransferase I, liver	20210103	-
9606	1375	CPT1B	-	CPT1-M|CPT1M|CPTI|CPTI-M|M-CPT1|MCCPT1|MCPT1	MIM:601987|HGNC:HGNC:2329|Ensembl:ENSG00000205560	22	22q13.33	carnitine palmitoyltransferase 1B	protein-coding	CPT1B	carnitine palmitoyltransferase 1B	O	carnitine O-palmitoyltransferase 1, muscle isoform|carnitine O-palmitoyltransferase 1B|carnitine palmitoyltransferase 1B (muscle)|carnitine palmitoyltransferase I-like protein	20201124	-
9606	1376	CPT2	-	CPT1|CPTASE|IIAE4	MIM:600650|HGNC:HGNC:2330|Ensembl:ENSG00000157184	1	1p32.3	carnitine palmitoyltransferase 2	protein-coding	CPT2	carnitine palmitoyltransferase 2	O	carnitine O-palmitoyltransferase 2, mitochondrial|CPT II|carnitine palmitoyltransferase II|testicular secretory protein Li 13	20201124	-
9606	1378	CR1	-	C3BR|C4BR|CD35|KN	MIM:120620|HGNC:HGNC:2334|Ensembl:ENSG00000203710	1	1q32.2	complement C3b/C4b receptor 1 (Knops blood group)	protein-coding	CR1	complement C3b/C4b receptor 1 (Knops blood group)	O	complement receptor type 1|C3-binding protein|C3b/C4b receptor|CD35 antigen|Knops blood group antigen|complement component (3b/4b) receptor 1 (Knops blood group)|complement receptor 1	20201213	-
9606	1379	CR1L	-	-	MIM:605886|HGNC:HGNC:2335|Ensembl:ENSG00000197721	1	1q32.2	complement C3b/C4b receptor 1 like	protein-coding	CR1L	complement C3b/C4b receptor 1 like	O	complement component receptor 1-like protein|complement C4b-binding protein CR-1-like protein|complement component (3b/4b) receptor 1-like	20201124	-
9606	1380	CR2	-	C3DR|CD21|CR|CVID7|SLEB9	MIM:120650|HGNC:HGNC:2336|Ensembl:ENSG00000117322	1	1q32.2	complement C3d receptor 2	protein-coding	CR2	complement C3d receptor 2	O	complement receptor type 2|EBV receptor|complement component (3d/Epstein Barr virus) receptor 2|complement component 3d receptor 2	20201213	-
9606	1381	CRABP1	-	CRABP|CRABP-I|CRABPI|RBP5	MIM:180230|HGNC:HGNC:2338|Ensembl:ENSG00000166426	15	15q25.1	cellular retinoic acid binding protein 1	protein-coding	CRABP1	cellular retinoic acid binding protein 1	O	cellular retinoic acid-binding protein 1|cellular retinoic acid-binding protein I	20210110	-
9606	1382	CRABP2	-	CRABP-II|RBP6	MIM:180231|HGNC:HGNC:2339|Ensembl:ENSG00000143320	1	1q23.1	cellular retinoic acid binding protein 2	protein-coding	CRABP2	cellular retinoic acid binding protein 2	O	cellular retinoic acid-binding protein 2|cellular retinoic acid-binding protein II	20210110	-
9606	1384	CRAT	-	CAT|CAT1|NBIA8	MIM:600184|HGNC:HGNC:2342|Ensembl:ENSG00000095321	9	9q34.11	carnitine O-acetyltransferase	protein-coding	CRAT	carnitine O-acetyltransferase	O	carnitine O-acetyltransferase|carnitine acetylase	20210123	-
9606	1385	CREB1	-	CREB|CREB-1	MIM:123810|HGNC:HGNC:2345|Ensembl:ENSG00000118260	2	2q33.3	cAMP responsive element binding protein 1	protein-coding	CREB1	cAMP responsive element binding protein 1	O	cyclic AMP-responsive element-binding protein 1|active transcription factor CREB|cAMP-response element-binding protein-1|cyclic adenosine 3',5'-monophosphate response element binding protein|cyclic adenosine 3',5'-monophosphate response element-binding protein CREB|transactivator protein	20210110	-
9606	1386	ATF2	-	CRE-BP1|CREB-2|CREB2|HB16|TREB7	MIM:123811|HGNC:HGNC:784|Ensembl:ENSG00000115966	2	2q31.1	activating transcription factor 2	protein-coding	ATF2	activating transcription factor 2	O	cyclic AMP-dependent transcription factor ATF-2|activating transcription factor 2 splice variant ATF2-var2|cAMP response element-binding protein CRE-BP1|cAMP responsive element binding protein 2, formerly|cAMP-dependent transcription factor ATF-2|cyclic AMP-responsive element-binding protein 2|histone acetyltransferase ATF2	20201220	-
9606	1387	CREBBP	-	CBP|KAT3A|MKHK1|RSTS|RSTS1	MIM:600140|HGNC:HGNC:2348|Ensembl:ENSG00000005339	16	16p13.3	CREB binding protein	protein-coding	CREBBP	CREB binding protein	O	CREB-binding protein|histone lysine acetyltransferase CREBBP|protein-lysine acetyltransferase CREBBP	20210123	-
9606	1388	ATF6B	-	CREB-RP|CREBL1|G13	MIM:600984|HGNC:HGNC:2349|Ensembl:ENSG00000213676	6	6p21.32	activating transcription factor 6 beta	protein-coding	ATF6B	activating transcription factor 6 beta	O	cyclic AMP-dependent transcription factor ATF-6 beta|Creb-related protein|cAMP response element-binding protein-related protein|cAMP-dependent transcription factor ATF-6 beta|cAMP-responsive element-binding protein-like 1|protein G13	20201124	-
9606	1389	CREBL2	-	-	MIM:603476|HGNC:HGNC:2350|Ensembl:ENSG00000111269	12	12p13.1	cAMP responsive element binding protein like 2	protein-coding	CREBL2	cAMP responsive element binding protein like 2	O	cAMP-responsive element-binding protein-like 2|MHBs-binding protein 1	20201213	-
9606	1390	CREM	-	CREM-2|ICER|hCREM-2	MIM:123812|HGNC:HGNC:2352|Ensembl:ENSG00000095794	10	10p11.21	cAMP responsive element modulator	protein-coding	CREM	cAMP responsive element modulator	O	cAMP-responsive element modulator|CREM 2alpha-b protein|CREM 2beta-a protein|cAMP response element modulator|inducible cAMP early repressor ICER	20210116	-
9606	1392	CRH	-	CRF|CRH1	MIM:122560|HGNC:HGNC:2355|Ensembl:ENSG00000147571	8	8q13.1	corticotropin releasing hormone	protein-coding	CRH	corticotropin releasing hormone	O	corticoliberin|corticotropin-releasing factor	20210103	-
9606	1393	CRHBP	-	CRF-BP|CRFBP	MIM:122559|HGNC:HGNC:2356|Ensembl:ENSG00000145708	5	5q13.3	corticotropin releasing hormone binding protein	protein-coding	CRHBP	corticotropin releasing hormone binding protein	O	corticotropin-releasing factor-binding protein|CRF-binding protein|CRH-BP	20201220	-
9606	1394	CRHR1	-	CRF-R|CRF-R-1|CRF-R1|CRF1|CRFR-1|CRFR1|CRH-R-1|CRH-R1|CRHR|CRHR1L	MIM:122561|HGNC:HGNC:2357|Ensembl:ENSG00000120088	17	17q21.31	corticotropin releasing hormone receptor 1	protein-coding	CRHR1	corticotropin releasing hormone receptor 1	O	corticotropin-releasing factor receptor 1|corticotropin-releasing factor type 1 receptor|seven transmembrane helix receptor	20201124	-
9606	1395	CRHR2	-	CRF-RB|CRF2|CRFR2|HM-CRF	MIM:602034|HGNC:HGNC:2358|Ensembl:ENSG00000106113	7	7p14.3	corticotropin releasing hormone receptor 2	protein-coding	CRHR2	corticotropin releasing hormone receptor 2	O	corticotropin-releasing factor receptor 2|CRH receptor 2 variant B|CRH-R2	20201124	-
9606	1396	CRIP1	-	CRHP|CRIP|CRP-1|CRP1	MIM:123875|HGNC:HGNC:2360|Ensembl:ENSG00000213145	14	14q32.33	cysteine rich protein 1	protein-coding	CRIP1	cysteine rich protein 1	O	cysteine-rich protein 1|cysteine-rich heart protein|cysteine-rich intestinal protein|cysteine-rich protein 1 (intestinal)	20201124	-
9606	1397	CRIP2	-	CRIP|CRP2|ESP1	MIM:601183|HGNC:HGNC:2361|Ensembl:ENSG00000182809	14	14q32.33	cysteine rich protein 2	protein-coding	CRIP2	cysteine rich protein 2	O	cysteine-rich protein 2|Cysteine-rich intestinal protein|LIM domain protein ESP1/CRP2	20201213	-
9606	1398	CRK	-	CRKII|p38	MIM:164762|HGNC:HGNC:2362|Ensembl:ENSG00000167193	17	17p13.3	CRK proto-oncogene, adaptor protein	protein-coding	CRK	CRK proto-oncogene, adaptor protein	O	adapter molecule crk|proto-oncogene c-Crk|v-crk avian sarcoma virus CT10 oncogene homolog|v-crk sarcoma virus CT10 oncogene-like protein	20210110	-
9606	1399	CRKL	-	-	MIM:602007|HGNC:HGNC:2363|Ensembl:ENSG00000099942	22	22q11.21	CRK like proto-oncogene, adaptor protein	protein-coding	CRKL	CRK like proto-oncogene, adaptor protein	O	crk-like protein|v-crk avian sarcoma virus CT10 oncogene homolog-like	20210103	-
9606	1400	CRMP1	-	CRMP-1|DPYSL1|DRP-1|DRP1|ULIP-3	MIM:602462|HGNC:HGNC:2365|Ensembl:ENSG00000072832	4	4p16.2	collapsin response mediator protein 1	protein-coding	CRMP1	collapsin response mediator protein 1	O	dihydropyrimidinase-related protein 1|dihydropyrimidinase-like 1|inactive dihydropyrimidinase|unc-33-like phosphoprotein 3	20201206	-
9606	1401	CRP	-	PTX1	MIM:123260|HGNC:HGNC:2367|Ensembl:ENSG00000132693	1	1q23.2	C-reactive protein	protein-coding	CRP	C-reactive protein	O	C-reactive protein|C-reactive protein, pentraxin-related|pentraxin 1	20210103	-
9606	1404	HAPLN1	-	CRT1|CRTL1	MIM:115435|HGNC:HGNC:2380|Ensembl:ENSG00000145681	5	5q14.3	hyaluronan and proteoglycan link protein 1	protein-coding	HAPLN1	hyaluronan and proteoglycan link protein 1	O	hyaluronan and proteoglycan link protein 1|Cartilage link protein|cartilage-link protein|cartilage-linking protein 1|proteoglycan link protein	20201124	-
9606	1406	CRX	-	CORD2|CRD|LCA7|OTX3	MIM:602225|HGNC:HGNC:2383|Ensembl:ENSG00000105392	19	19q13.33	cone-rod homeobox	protein-coding	CRX	cone-rod homeobox	O	cone-rod homeobox protein|orthodenticle homeobox 3	20201213	-
9606	1407	CRY1	-	DSPD|PHLL1	MIM:601933|HGNC:HGNC:2384|Ensembl:ENSG00000008405	12	12q23.3	cryptochrome circadian regulator 1	protein-coding	CRY1	cryptochrome circadian regulator 1	O	cryptochrome-1|cryptochrome 1 (photolyase-like)|cryptochrome circadian clock 1	20210110	-
9606	1408	CRY2	-	HCRY2|PHLL2	MIM:603732|HGNC:HGNC:2385|Ensembl:ENSG00000121671	11	11p11.2	cryptochrome circadian regulator 2	protein-coding	CRY2	cryptochrome circadian regulator 2	O	cryptochrome-2|cryptochrome 2 (photolyase-like)|cryptochrome circadian clock 2|growth-inhibiting protein 37	20201124	-
9606	1409	CRYAA	-	CRYA1|CTRCT9|HSPB4	MIM:123580|HGNC:HGNC:2388|Ensembl:ENSG00000160202	21	21q22.3	crystallin alpha A	protein-coding	CRYAA	crystallin alpha A	O	alpha-crystallin A chain|crystallin, alpha-1|heat shock protein beta-4|human alphaA-crystallin (CRYA1)	20201227	-
9606	1410	CRYAB	-	CMD1II|CRYA2|CTPP2|CTRCT16|HEL-S-101|HSPB5|MFM2	MIM:123590|HGNC:HGNC:2389|Ensembl:ENSG00000109846	11	11q23.1	crystallin alpha B	protein-coding	CRYAB	crystallin alpha B	O	alpha-crystallin B chain|epididymis secretory protein Li 101|heat shock protein beta-5|heat-shock 20 kD like-protein|renal carcinoma antigen NY-REN-27|rosenthal fiber component	20210122	-
9606	1411	CRYBA1	-	CRYB1|CTRCT10	MIM:123610|HGNC:HGNC:2394|Ensembl:ENSG00000108255	17	17q11.2	crystallin beta A1	protein-coding	CRYBA1	crystallin beta A1	O	beta-crystallin A3|beta crystallin A3 chain transcript CN|beta crystallin A3 chain transcript LAM|beta crystallin A3 chain transcript PS|beta crystallin A3 chain transcript TC|crystallin beta A3/A1|crystallin, beta A3|eye lens structural protein|truncated beta crystallin A3/A1 chain|truncated beta-crystallin A3	20201124	-
9606	1412	CRYBA2	-	CTRCT42	MIM:600836|HGNC:HGNC:2395|Ensembl:ENSG00000163499	2	2q35	crystallin beta A2	protein-coding	CRYBA2	crystallin beta A2	O	beta-crystallin A2|eye lens structural protein	20201124	-
9606	1413	CRYBA4	-	CTRCT23|CYRBA4|MCOPCT4	MIM:123631|HGNC:HGNC:2396|Ensembl:ENSG00000196431	22	22q12.1	crystallin beta A4	protein-coding	CRYBA4	crystallin beta A4	O	beta-crystallin A4|beta crystallin A4 chain transcript PS|beta crystallin alpha 4 chain|beta-A4 crystallin|crystallin, beta polypeptide A4|eye lens structural protein	20201124	-
9606	1414	CRYBB1	-	CATCN3|CTRCT17	MIM:600929|HGNC:HGNC:2397|Ensembl:ENSG00000100122	22	22q12.1	crystallin beta B1	protein-coding	CRYBB1	crystallin beta B1	O	beta-crystallin B1|beta-B1 crystallin|eye lens structural protein	20210123	-
9606	1415	CRYBB2	-	CCA2|CRYB2|CRYB2A|CTRCT3|D22S665	MIM:123620|HGNC:HGNC:2398|Ensembl:ENSG00000244752	22	22q11.23	crystallin beta B2	protein-coding	CRYBB2	crystallin beta B2	O	beta-crystallin B2|CTA-221G9.7|beta-B2 crystallin|beta-crystallin Bp|eye lens structural protein	20201124	-
9606	1416	CRYBB2P1	-	CRYB2B	HGNC:HGNC:2399|Ensembl:ENSG00000100058	22	22q11.23	crystallin beta B2 pseudogene 1	pseudo	CRYBB2P1	crystallin beta B2 pseudogene 1	O	-	20201124	-
9606	1417	CRYBB3	-	CATCN2|CRYB3|CTRCT22	MIM:123630|HGNC:HGNC:2400|Ensembl:ENSG00000100053	22	22q11.23	crystallin beta B3	protein-coding	CRYBB3	crystallin beta B3	O	beta-crystallin B3|eye lens structural protein	20201124	-
9606	1418	CRYGA	-	CRY-g-A|CRYG1|CRYG5	MIM:123660|HGNC:HGNC:2408|Ensembl:ENSG00000168582	2	2q33.3	crystallin gamma A	protein-coding	CRYGA	crystallin gamma A	O	gamma-crystallin A|crystallin, gamma 1|gamma-crystallin 5	20201124	-
9606	1419	CRYGB	-	CRYG2|CTRCT39	MIM:123670|HGNC:HGNC:2409|Ensembl:ENSG00000182187	2	2q33.3	crystallin gamma B	protein-coding	CRYGB	crystallin gamma B	O	gamma-crystallin B|crystallin, gamma 1-2	20201124	-
9606	1420	CRYGC	-	CCL|CRYG3|CTRCT2	MIM:123680|HGNC:HGNC:2410|Ensembl:ENSG00000163254	2	2q33.3	crystallin gamma C	protein-coding	CRYGC	crystallin gamma C	O	gamma-crystallin C|gamma-crystallin 2-1|gamma-crystallin 3	20201124	-
9606	1421	CRYGD	-	CACA|CCA3|CCP|CRYG4|CTRCT4|PCC|cry-g-D	MIM:123690|HGNC:HGNC:2411|Ensembl:ENSG00000118231	2	2q33.3	crystallin gamma D	protein-coding	CRYGD	crystallin gamma D	O	gamma-crystallin D|gamma crystallin 4|gamma-D-crystallin	20201124	-
9606	1423	CRYGFP	-	CRYG6|CRYGFP1|p1	HGNC:HGNC:2413	2	2q34	crystallin gamma F, pseudogene	pseudo	CRYGFP	crystallin gamma F, pseudogene	O	crystallin, gamma D pseudogene|crystallin, gamma F pseudogene 1	20201124	-
9606	1424	CRYGGP	-	CRYGGP1	HGNC:HGNC:2414|Ensembl:ENSG00000223710	2	2p16.3	crystallin gamma G, pseudogene	pseudo	CRYGGP	crystallin gamma G, pseudogene	O	crystallin, gamma G pseudogene 1	20201124	-
9606	1427	CRYGS	-	CRYG8|CTRCT20	MIM:123730|HGNC:HGNC:2417|Ensembl:ENSG00000213139	3	3q27.3	crystallin gamma S	protein-coding	CRYGS	crystallin gamma S	O	gamma-crystallin S|beta-crystallin S|crystallin, gamma 8	20201205	-
9606	1428	CRYM	-	DFNA40|THBP	MIM:123740|HGNC:HGNC:2418|Ensembl:ENSG00000103316	16	16p12.2	crystallin mu	protein-coding	CRYM	crystallin mu	O	ketimine reductase mu-crystallin|NADP-regulated thyroid-hormone binding protein|mu-crystallin homolog|thiomorpholine-carboxylate dehydrogenase	20210114	-
9606	1429	CRYZ	-	-	MIM:123691|HGNC:HGNC:2419|Ensembl:ENSG00000116791	1	1p31.1	crystallin zeta	protein-coding	CRYZ	crystallin zeta	O	quinone oxidoreductase|NADPH:quinone reductase|crystallin, zeta (quinone reductase)|epididymis secretory sperm binding protein	20210114	-
9606	1430	CRYZP1	-	-	HGNC:HGNC:2421	7	7q22.1	crystallin zeta pseudogene 1	pseudo	CRYZP1	crystallin zeta pseudogene 1	O	crystallin, zeta (quinone reductase) pseudogene 1	20201124	-
9606	1431	CS	-	-	MIM:118950|HGNC:HGNC:2422|Ensembl:ENSG00000062485	12	12q13.3	citrate synthase	protein-coding	CS	citrate synthase	O	citrate synthase, mitochondrial|citrate (Si)-synthase	20210103	-
9606	1432	MAPK14	-	CSBP|CSBP1|CSBP2|CSPB1|EXIP|Mxi2|PRKM14|PRKM15|RK|SAPK2A|p38|p38ALPHA	MIM:600289|HGNC:HGNC:6876|Ensembl:ENSG00000112062	6	6p21.31	mitogen-activated protein kinase 14	protein-coding	MAPK14	mitogen-activated protein kinase 14	O	mitogen-activated protein kinase 14|CSAID-binding protein|MAP kinase 14|MAP kinase Mxi2|MAP kinase p38 alpha|MAX-interacting protein 2|cytokine suppressive anti-inflammatory drug binding protein|mitogen-activated protein kinase p38 alpha|p38 MAP kinase|p38 mitogen activated protein kinase|p38alpha Exip|stress-activated protein kinase 2A	20210110	-
9606	1434	CSE1L	-	CAS|CSE1|XPO2	MIM:601342|HGNC:HGNC:2431|Ensembl:ENSG00000124207	20	20q13.13	chromosome segregation 1 like	protein-coding	CSE1L	chromosome segregation 1 like	O	exportin-2|CSE1 chromosome segregation 1-like|cellular apoptosis susceptibility protein|chromosome segregation 1-like protein|epididymis secretory sperm binding protein|exp2|importin-alpha re-exporter	20210103	-
9606	1435	CSF1	-	CSF-1|MCSF	MIM:120420|HGNC:HGNC:2432|Ensembl:ENSG00000184371	1	1p13.3	colony stimulating factor 1	protein-coding	CSF1	colony stimulating factor 1	O	macrophage colony-stimulating factor 1|colony stimulating factor 1 (macrophage)|lanimostim|macrophage colony stimulating factor 1	20210103	-
9606	1436	CSF1R	-	BANDDOS|C-FMS|CD115|CSF-1R|CSFR|FIM2|FMS|HDLS|M-CSF-R	MIM:164770|HGNC:HGNC:2433|Ensembl:ENSG00000182578	5	5q32	colony stimulating factor 1 receptor	protein-coding	CSF1R	colony stimulating factor 1 receptor	O	macrophage colony-stimulating factor 1 receptor|CD115 antigen|CSF-1 receptor|FMS proto-oncogene|McDonough feline sarcoma viral (v-fms) oncogene homolog|macrophage colony stimulating factor I receptor|proto-oncogene c-Fms	20210123	-
9606	1437	CSF2	-	CSF|GMCSF	MIM:138960|HGNC:HGNC:2434|Ensembl:ENSG00000164400	5	5q31.1	colony stimulating factor 2	protein-coding	CSF2	colony stimulating factor 2	O	granulocyte-macrophage colony-stimulating factor|colony stimulating factor 2 (granulocyte-macrophage)|granulocyte macrophage-colony stimulating factor|molgramostim|molgramostin|sargramostim	20201227	-
9606	1438	CSF2RA	-	CD116|CDw116|CSF2R|CSF2RAX|CSF2RAY|CSF2RX|CSF2RY|GM-CSF-R-alpha|GMCSFR|GMCSFR-alpha|GMR|GMR-alpha|SMDP4|alphaGMR	MIM:306250|MIM:425000|HGNC:HGNC:2435|Ensembl:ENSG00000198223	X|Y	X;Y	colony stimulating factor 2 receptor subunit alpha	protein-coding	CSF2RA	colony stimulating factor 2 receptor subunit alpha	O	granulocyte-macrophage colony-stimulating factor receptor subunit alpha|CD116 antigen|GM-CSF receptor alpha subunit|alpha-GM-CSF receptor|colony stimulating factor 2 receptor alpha subunit|colony stimulating factor 2 receptor, alpha, low-affinity (granulocyte-macrophage)|granulocyte-macrophage colony-stimulating factor receptor alpha chain	20201124	-
9606	1439	CSF2RB	-	CD131|CDw131|IL3RB|IL5RB|SMDP5|betaGMR	MIM:138981|HGNC:HGNC:2436|Ensembl:ENSG00000100368	22	22q12.3	colony stimulating factor 2 receptor subunit beta	protein-coding	CSF2RB	colony stimulating factor 2 receptor subunit beta	O	cytokine receptor common subunit beta|GM-CSF/IL-3/IL-5 receptor common beta subunit|GM-CSF/IL-3/IL-5 receptor common beta-chain|beta common cytokine receptor|beta-GM-CSF receptor|colony stimulating factor 2 receptor beta common subunit|colony stimulating factor 2 receptor, beta, low-affinity (granulocyte-macrophage)|colony-stimulating factor-2 receptor, beta, low-affinity|interleukin 3 receptor/g…	20201124	-
9606	1440	CSF3	-	C17orf33|CSF3OS|GCSF	MIM:138970|HGNC:HGNC:2438|Ensembl:ENSG00000108342	17	17q21.1	colony stimulating factor 3	protein-coding	CSF3	colony stimulating factor 3	O	granulocyte colony-stimulating factor|filgrastim|granulocyte-colony stimulating factor|lenograstim|pluripoietin	20201206	-
9606	1441	CSF3R	-	CD114|GCSFR|SCN7	MIM:138971|HGNC:HGNC:2439|Ensembl:ENSG00000119535	1	1p34.3	colony stimulating factor 3 receptor	protein-coding	CSF3R	colony stimulating factor 3 receptor	O	granulocyte colony-stimulating factor receptor|CD114 antigen|G-CSF receptor|G-CSF-R|colony stimulating factor 3 receptor (granulocyte)	20210110	-
9606	1442	CSH1	-	CS-1|CSA|CSMT|GHB3|PL|hCS-1|hCS-A	MIM:150200|HGNC:HGNC:2440|Ensembl:ENSG00000136488	17	17q23.3	chorionic somatomammotropin hormone 1	protein-coding	CSH1	chorionic somatomammotropin hormone 1	O	chorionic somatomammotropin hormone 1|Chorionic somatomammotropin hormone 2|choriomammotropin|chorionic somatomammotropin A|chorionic somatomammotropin-1|growth hormone B3|placental lactogen	20201124	-
9606	1443	CSH2	-	CS-2|CSB|GHB1|PL|hCS-B	MIM:118820|HGNC:HGNC:2441|Ensembl:ENSG00000213218	17	17q23.3	chorionic somatomammotropin hormone 2	protein-coding	CSH2	chorionic somatomammotropin hormone 2	O	chorionic somatomammotropin hormone 2|choriomammotropin|chorionic somatomammotropin B|growth hormone B1|lactogen|placental lactogen	20201124	-
9606	1444	CSHL1	-	CS-5|CSHP1|CSL|GHB4|hCS-L	MIM:603515|HGNC:HGNC:2442|Ensembl:ENSG00000204414	17	17q23.3	chorionic somatomammotropin hormone like 1	protein-coding	CSHL1	chorionic somatomammotropin hormone like 1	O	chorionic somatomammotropin hormone-like 1|chorionic somatomammotropin CS-5|epididymis secretory sperm binding protein|growth hormone B4|growth hormone cluster	20201124	-
9606	1445	CSK	-	-	MIM:124095|HGNC:HGNC:2444|Ensembl:ENSG00000103653	15	15q24.1	C-terminal Src kinase	protein-coding	CSK	C-terminal Src kinase	O	tyrosine-protein kinase CSK|C-Src kinase|CSK, non-receptor tyrosine kinase|c-src tyrosine kinase|protein-tyrosine kinase CYL	20201206	-
9606	1446	CSN1S1	-	CASA|CSN1	MIM:115450|HGNC:HGNC:2445|Ensembl:ENSG00000126545	4	4q13.3	casein alpha s1	protein-coding	CSN1S1	casein alpha s1	O	alpha-S1-casein|casein, alpha	20201124	-
9606	1447	CSN2	-	CASB|PDC213	MIM:115460|HGNC:HGNC:2447|Ensembl:ENSG00000135222	4	4q13.3	casein beta	protein-coding	CSN2	casein beta	O	beta-casein	20201125	-
9606	1448	CSN3	-	CNS10|CSN10|CSNK|KCA	MIM:601695|HGNC:HGNC:2446|Ensembl:ENSG00000171209	4	4q13.3	casein kappa	protein-coding	CSN3	casein kappa	O	kappa-casein	20201125	-
9606	1452	CSNK1A1	-	CK1|CK1a|CKIa|HEL-S-77p|HLCDGP1|PRO2975	MIM:600505|HGNC:HGNC:2451|Ensembl:ENSG00000113712	5	5q32	casein kinase 1 alpha 1	protein-coding	CSNK1A1	casein kinase 1 alpha 1	O	casein kinase I isoform alpha|CKI-alpha|clock regulator kinase|down-regulated in lung cancer|epididymis secretory sperm binding protein Li 77p	20210103	-
9606	1453	CSNK1D	-	ASPS|CKI-delta|CKId|CKIdelta|FASPS2|HCKID	MIM:600864|HGNC:HGNC:2452|Ensembl:ENSG00000141551	17	17q25.3	casein kinase 1 delta	protein-coding	CSNK1D	casein kinase 1 delta	O	casein kinase I isoform delta|casein kinase I|tau-protein kinase CSNK1D	20201206	-
[truncated: 60,580 more rows]
