# Supplementary material for: Comprehensive patient-level classification and quantification of driver events in TCGA PanCanAtlas cohorts
Source: PLoS Genet. 2022 Jan 14;18(1):e1009996. doi: 10.1371/journal.pgen.1009996 (PMC8759692; doi:10.1371/journal.pgen.1009996)
Supplement: S9 Files — (ZIP) [file pgen.1009996.s009.zip]

Archive with 115 entries (108 files):
- PALDRIC/
- __MACOSX/._PALDRIC
- PALDRIC/process_algo_outcome.py
- __MACOSX/PALDRIC/._process_algo_outcome.py
- PALDRIC/run_one_step.py
- __MACOSX/PALDRIC/._run_one_step.py
- PALDRIC/.DS_Store
- __MACOSX/PALDRIC/._.DS_Store
- PALDRIC/legeng.png
- __MACOSX/PALDRIC/._legeng.png
- PALDRIC/requirements.txt
- __MACOSX/PALDRIC/._requirements.txt
- PALDRIC/PALDRIC description.pdf
- __MACOSX/PALDRIC/._PALDRIC description.pdf
- PALDRIC/step_18.py
- __MACOSX/PALDRIC/._step_18.py
- PALDRIC/step_4.py
- __MACOSX/PALDRIC/._step_4.py
- PALDRIC/step_13.py
- __MACOSX/PALDRIC/._step_13.py
- PALDRIC/step_17.py
- __MACOSX/PALDRIC/._step_17.py
- PALDRIC/algorithms/
- __MACOSX/PALDRIC/._algorithms
- PALDRIC/step_16.py
- __MACOSX/PALDRIC/._step_16.py
- PALDRIC/utils/
- __MACOSX/PALDRIC/._utils
- PALDRIC/Instructions.txt
- __MACOSX/PALDRIC/._Instructions.txt
- PALDRIC/step_5.py
- __MACOSX/PALDRIC/._step_5.py
- PALDRIC/step_12.py
- __MACOSX/PALDRIC/._step_12.py
- PALDRIC/step_2.py
- __MACOSX/PALDRIC/._step_2.py
- PALDRIC/step_15.py
- __MACOSX/PALDRIC/._step_15.py
- PALDRIC/step_6.py
- __MACOSX/PALDRIC/._step_6.py
- PALDRIC/step_11.py
- __MACOSX/PALDRIC/._step_11.py
- PALDRIC/pipeline.py
- __MACOSX/PALDRIC/._pipeline.py
- PALDRIC/step_7.py
- __MACOSX/PALDRIC/._step_7.py
- PALDRIC/step_10.py
- __MACOSX/PALDRIC/._step_10.py
- PALDRIC/step_3.py
- __MACOSX/PALDRIC/._step_3.py
- PALDRIC/step_14.py
- __MACOSX/PALDRIC/._step_14.py
- PALDRIC/step_8.py
- __MACOSX/PALDRIC/._step_8.py
- PALDRIC/data/
- PALDRIC/PALDRIC pipeline.pdf
- __MACOSX/PALDRIC/._PALDRIC pipeline.pdf
- PALDRIC/step_9.py
- __MACOSX/PALDRIC/._step_9.py
- PALDRIC/algorithms/result/
- PALDRIC/algorithms/.DS_Store
- __MACOSX/PALDRIC/algorithms/._.DS_Store
- PALDRIC/algorithms/algos/
- __MACOSX/PALDRIC/algorithms/._algos
- PALDRIC/algorithms/with_entrez/
- PALDRIC/utils/.DS_Store
- __MACOSX/PALDRIC/utils/._.DS_Store
- PALDRIC/utils/utils.py
- __MACOSX/PALDRIC/utils/._utils.py
- PALDRIC/data/Homo_sapiens.gene_info
- __MACOSX/PALDRIC/data/._Homo_sapiens.gene_info
- PALDRIC/algorithms/result/.DS_Store
- __MACOSX/PALDRIC/algorithms/result/._.DS_Store
- PALDRIC/algorithms/algos/dNdScv_TCGA_intogen_FDR5_COHORTS.txt
- __MACOSX/PALDRIC/algorithms/algos/._dNdScv_TCGA_intogen_FDR5_COHORTS.txt
- PALDRIC/algorithms/algos/Bailey_official_PANCAN.txt
- __MACOSX/PALDRIC/algorithms/algos/._Bailey_official_PANCAN.txt
- PALDRIC/algorithms/algos/CompositeDriver_FDR5_PANCAN.txt
- __MACOSX/PALDRIC/algorithms/algos/._CompositeDriver_FDR5_PANCAN.txt
- PALDRIC/algorithms/algos/2020plus_FDR5_PANCAN.txt
- __MACOSX/PALDRIC/algorithms/algos/._2020plus_FDR5_PANCAN.txt
- PALDRIC/algorithms/algos/.DS_Store
- __MACOSX/PALDRIC/algorithms/algos/._.DS_Store
- PALDRIC/algorithms/algos/CHASMplus_FDR1_COHORTS.txt
- __MACOSX/PALDRIC/algorithms/algos/._CHASMplus_FDR1_COHORTS.txt
- PALDRIC/algorithms/algos/HotMAPS_FDR5_PANCAN.txt
- __MACOSX/PALDRIC/algorithms/algos/._HotMAPS_FDR5_PANCAN.txt
- PALDRIC/algorithms/algos/2020plus_FDR5_COHORTS.txt
- __MACOSX/PALDRIC/algorithms/algos/._2020plus_FDR5_COHORTS.txt
- PALDRIC/algorithms/algos/OncodriveFML_FDR5_PANCAN.txt
- __MACOSX/PALDRIC/algorithms/algos/._OncodriveFML_FDR5_PANCAN.txt
- PALDRIC/algorithms/algos/HotMAPS_FDR5_COHORTS.txt
- __MACOSX/PALDRIC/algorithms/algos/._HotMAPS_FDR5_COHORTS.txt
- PALDRIC/algorithms/algos/CompositeDriver_FDR5_COHORTS.txt
- __MACOSX/PALDRIC/algorithms/algos/._CompositeDriver_FDR5_COHORTS.txt
- PALDRIC/algorithms/algos/OncodriveCLUSTL_TCGA_intogen_FDR5_COHORTS.txt
- __MACOSX/PALDRIC/algorithms/algos/._OncodriveCLUSTL_TCGA_intogen_FDR5_COHORTS.txt
- PALDRIC/algorithms/algos/DriverNet_FDR5_COHORTS.txt
- __MACOSX/PALDRIC/algorithms/algos/._DriverNet_FDR5_COHORTS.txt
- PALDRIC/algorithms/algos/OncodriveFML_TCGA_intogen_FDR5_COHORTS.txt
- __MACOSX/PALDRIC/algorithms/algos/._OncodriveFML_TCGA_intogen_FDR5_COHORTS.txt
- PALDRIC/algorithms/algos/CHASMplus_FDR1_PANCAN.txt
- __MACOSX/PALDRIC/algorithms/algos/._CHASMplus_FDR1_PANCAN.txt
- PALDRIC/algorithms/algos/Bailey_official_COHORTS.txt
- __MACOSX/PALDRIC/algorithms/algos/._Bailey_official_COHORTS.txt
- PALDRIC/algorithms/algos/OncodriveFML_FDR5_COHORTS.txt
- __MACOSX/PALDRIC/algorithms/algos/._OncodriveFML_FDR5_COHORTS.txt
- PALDRIC/algorithms/with_entrez/.DS_Store
- __MACOSX/PALDRIC/algorithms/with_entrez/._.DS_Store
- PALDRIC/algorithms/with_entrez/COSMIC_TIER1_SOMATIC_PANCAN.tsv
- __MACOSX/PALDRIC/algorithms/with_entrez/._COSMIC_TIER1_SOMATIC_PANCAN.tsv
- PALDRIC/algorithms/with_entrez/SNADRIF_FDR5_PANCAN.tsv
- __MACOSX/PALDRIC/algorithms/with_entrez/._SNADRIF_FDR5_PANCAN.tsv
- PALDRIC/algorithms/with_entrez/COSMIC_TIER1_SOMATIC_COHORTS.tsv
- __MACOSX/PALDRIC/algorithms/with_entrez/._COSMIC_TIER1_SOMATIC_COHORTS.tsv
