# Supplementary material for: Comprehensive patient-level classification and quantification of driver events in TCGA PanCanAtlas cohorts
Source: PLoS Genet. 2022 Jan 14;18(1):e1009996. doi: 10.1371/journal.pgen.1009996 (PMC8759692; doi:10.1371/journal.pgen.1009996)
Supplement: S9 Files — (ZIP) [file pgen.1009996.s009.zip › PALDRIC/process_algo_outcome.py]

import sys
import os
import pandas as pd
from step_2 import step2
from step_3 import step3
from step_4 import step4
from step_5 import step5
from step_6 import step6
from step_7 import step7
from step_8 import step8

print('start proccesing')
step2()
step3()
step4()
step5()
step6()
step7()
step8()


print ("completed")
