# Supplementary material for: Comprehensive patient-level classification and quantification of driver events in TCGA PanCanAtlas cohorts
Source: PLoS Genet. 2022 Jan 14;18(1):e1009996. doi: 10.1371/journal.pgen.1009996 (PMC8759692; doi:10.1371/journal.pgen.1009996)
Supplement: S9 Files — (ZIP) [file pgen.1009996.s009.zip › PALDRIC/step_17.py]

import os
import numpy as np
import matplotlib
import matplotlib.pyplot as plt
from utils.utils import sumVect, cancers, genders, rows


def create_plot(x, data, fig, ax):
    for i in x:
        if i in data.keys():
            colors = ['lightcoral', 'red', 'maroon', 'cyan', 'c',
                      'teal', 'orange', 'darkorange', 'violet', 'purple']
            for j in range(10):
                if j > 0:
                    ax.bar(i, data[i][j], bottom=bott, color=colors[j])
                    bott += data[i][j]
                else:
                    ax.bar(i, data[i][j], color=colors[j])
                    bott = data[i][j]
        else:
            ax.bar(i, 0.)
    ax.set_ylabel('Average number driver of events', fontdict={'fontsize': 30})
    ax.set_xlabel('Cancer stage', fontdict={'fontsize': 30})
    plt.xticks(fontsize=19)
    plt.yticks(fontsize=19)
    fig.set_figwidth(10)
    fig.set_figheight(16)
    fig.set_facecolor('floralwhite')
    ax.set_facecolor('seashell')
    return fig, ax


def create_tsv(algo_name, events, keys, header, gender=''):
    folder_path = os.path.join(algo_name, 'data')
    if gender not in ['males', 'females', '']:
        folder_path = os.path.join(folder_path, 'Distribution_stages_cohorts')
    if not os.path.exists(folder_path):
        os.mkdir(folder_path)
    if gender == '':
        file_name = f"{algo_name}_distribution_stages.tsv"
    else:
        file_name = f"{algo_name}_distribution_stages_{gender}.tsv"
    with open(os.path.join(folder_path,
                           file_name), 'w') as out:
        plot_ = {}
        out.write(header)
        for c in keys:
            out.write(c + "\t")
            num = len(events[c][-1])
            a = events[c][:-1]
            a = list(map(lambda x: x / num, a))
            plot_[c] = a
            line = "\t".join(list(map(lambda x: str(x), a))) + "\n"
            out.write(line)
    return plot_


def step17(algo):
    print("step 17 start")
    input_file = algo[:-4] + '/data/' + algo[:-4] + '_patients.tsv'
    algo_name = algo[:-4]

    from textwrap import wrap
    try:
        os.mkdir(algo_name)
    except:
        pass
    try:
        os.mkdir(algo_name + "/cumulative histograms")
    except:
        pass

    ###### ADD EACH CANCER TYPE
    cancers_types = set()
    with open(input_file, 'r') as inpt:
        for line in inpt:
            cancers_types.add(line.split("\t")[1])


    header = "Tumor stage" + "\t" + "\t".join(rows) + "\n"

    stages1 = ['I']  # 'I or II NOS'
    stages2 = ['II']
    stages3 = ['III']
    stages4 = ['IV']
    keys = ['1', '2', '3', '4']

    for cancaer_type in cancers_types:
        total_events = {}
        male_events = {}
        female_events = {}

        cancaer_path = os.path.join(algo_name, "cumulative histograms", 'Distribution_stages_cohorts')
        if cancaer_type != 'Cancer type':
            if not os.path.exists(cancaer_path):
                os.mkdir(cancaer_path)

            with open(input_file, 'r') as inpt:
                inpt.readline().split("\t")

                for line in inpt:
                    s = line.split("\t")
                    if s[1] == cancaer_type:
                        key = None
                        if s[4] in stages1:
                            key = '1'
                        if s[4] in stages2:
                            key = '2'
                        if s[4] in stages3:
                            key = '3'
                        if s[4] in stages4:
                            key = '4'
                        if key != None:
                            if key not in total_events.keys():
                                total_events[key] = [0 for i in range(11)]
                                total_events[key].append(set())
                            total_events[key][-1].add(s[0])  # add patient
                            for i in range(11):
                                total_events[key][i] += int(s[5 + i])
                            if s[2] == "MALE":
                                if key not in male_events.keys():
                                    male_events[key] = [0 for i in range(11)]
                                    male_events[key].append(set())
                                male_events[key][-1].add(s[0])  # add patient
                                for i in range(11):
                                    male_events[key][i] += int(s[5 + i])
                            ###females
                            if s[2] == "FEMALE":
                                if key not in female_events.keys():
                                    female_events[key] = [0 for i in range(11)]
                                    female_events[key].append(set())
                                female_events[key][-1].add(s[0])  # add patient
                                for i in range(11):
                                    female_events[key][i] += int(s[5 + i])

            stages_plot = create_tsv(algo_name, total_events, total_events.keys(), header, gender=cancaer_type)

            data = stages_plot
            x = keys  # data.keys()  # keys
            fig, ax = plt.subplots()
            title = 'Driver event distribution by cancer stage' + " " + cancaer_type
            fig, ax = create_plot(x, data, fig, ax)
            ax.set_title(title, pad=18, fontdict={'fontsize': 30})

            if len(list(data.keys())):
                plt.savefig(os.path.join(cancaer_path,
                                         algo_name + "_" + "distribution_stages_" + cancaer_type + ".pdf"),
                            dpi=600)

            males_plot = create_tsv(algo_name, male_events, male_events.keys(), header, gender="males_" + cancaer_type)
            data = males_plot
            x = keys  # data.keys()  # keys
            fig, ax = plt.subplots()
            title = 'Driver event distribution by cancer stage in males' + " " + cancaer_type
            fig, ax = create_plot(x, data, fig, ax)
            ax.set_title("\n".join(wrap(title, 35)), pad=18, fontdict={'fontsize': 30})

            if len(list(data.keys())):
                plt.savefig(os.path.join(cancaer_path,
                                         algo_name + "_" + "distribution_stages_males_" + cancaer_type + ".pdf"),
                            dpi=600)
            females_plot = create_tsv(algo_name, female_events, female_events.keys(), header,
                                      gender="females_" + cancaer_type)

            data = females_plot
            x = keys  # data.keys()  # keys
            fig, ax = plt.subplots()
            title = 'Driver event distribution by cancer stage in females' + " " + cancaer_type
            fig, ax = create_plot(x, data, fig, ax)
            ax.set_title("\n".join(wrap(title, 35)), pad=18, fontdict={'fontsize': 30})

            if len(list(data.keys())):
                plt.savefig(os.path.join(cancaer_path,
                                         algo_name + "_" + "distribution_stages_females_" + cancaer_type + ".pdf"),
                            dpi=600)

    total_events = {}
    male_events = {}
    female_events = {}

    with open(input_file, 'r') as inpt:
        inpt.readline().split("\t")

        for line in inpt:
            s = line.split("\t")
            if s[4] in stages1:
                key = '1'
            if s[4] in stages2:
                key = '2'
            if s[4] in stages3:
                key = '3'
            if s[4] in stages4:
                key = '4'
            if key not in total_events.keys():
                total_events[key] = [0 for i in range(11)]
                total_events[key].append(set())
            total_events[key][-1].add(s[0])  # add patient
            for i in range(11):
                total_events[key][i] += int(s[5 + i])
            if s[2] == "MALE":
                if key not in male_events.keys():
                    male_events[key] = [0 for i in range(11)]
                    male_events[key].append(set())
                male_events[key][-1].add(s[0])  # add patient
                for i in range(11):
                    male_events[key][i] += int(s[5 + i])
            ###females
            if s[2] == "FEMALE":
                if key not in female_events.keys():
                    female_events[key] = [0 for i in range(11)]
                    female_events[key].append(set())
                female_events[key][-1].add(s[0])  # add patient
                for i in range(11):
                    female_events[key][i] += int(s[5 + i])

    stages_plot = create_tsv(algo_name, total_events, keys, header, gender='')
    x = keys
    data = stages_plot
    fig, ax = plt.subplots()
    title = 'Driver event distribution by cancer stage'
    fig, ax = create_plot(x, data, fig, ax)
    ax.set_title(title, pad=18, fontdict={'fontsize': 30})
    plt.savefig(os.path.join(algo_name,
                             "cumulative histograms",
                             f"{algo_name}_distribution_stages.pdf"),
                dpi=600)

    males_plot = create_tsv(algo_name, male_events, keys, header, gender='males')
    x = keys
    data = males_plot
    fig, ax = plt.subplots()
    title = 'Driver event distribution by cancer stage in males'
    fig, ax = create_plot(x, data, fig, ax)
    ax.set_title("\n".join(wrap(title, 35)), pad=18, fontdict={'fontsize': 30})
    plt.savefig(os.path.join(algo_name,
                             "cumulative histograms",
                             f"{algo_name}_distribution_stages_males.pdf"),
                dpi=600)

    females_plot = create_tsv(algo_name, female_events, keys, header, gender='females')
    x = keys
    data = females_plot
    fig, ax = plt.subplots()
    title = 'Driver event distribution by cancer stage in females'
    fig, ax = create_plot(x, data, fig, ax)
    ax.set_title("\n".join(wrap(title, 35)), pad=18, fontdict={'fontsize': 30})
    plt.savefig(os.path.join(algo_name,
                             "cumulative histograms",
                             f"{algo_name}_distribution_stages_females.pdf"),
                dpi=600)

    print("step 17 end")
