# Supplementary material for: Comprehensive patient-level classification and quantification of driver events in TCGA PanCanAtlas cohorts
Source: PLoS Genet. 2022 Jan 14;18(1):e1009996. doi: 10.1371/journal.pgen.1009996 (PMC8759692; doi:10.1371/journal.pgen.1009996)
Supplement: S9 Files — (ZIP) [file pgen.1009996.s009.zip › PALDRIC/algorithms/algos/CHASMplus_FDR1_COHORTS.txt]

CTNNB1	ENST00000349496	p.G34E	ACC
CTNNB1	ENST00000349496	p.G34R	ACC
CTNNB1	ENST00000349496	p.G34V	ACC
CTNNB1	ENST00000349496	p.S45F	ACC
CTNNB1	ENST00000349496	p.S45P	ACC
CTNNB1	ENST00000349496	p.T41A	ACC
TP53	ENST00000269305	p.C135Y	ACC
TP53	ENST00000269305	p.C275S	ACC
TP53	ENST00000269305	p.R273C	ACC
TP53	ENST00000269305	p.R337H	ACC
TP53	ENST00000269305	p.Y234C	ACC
ACTB	ENST00000331789	p.G158R	BLCA
ACTB	ENST00000331789	p.R147S	BLCA
AHR	ENST00000242057	p.Q383H	BLCA
APC	ENST00000457016	p.D1083H	BLCA
APC	ENST00000457016	p.D2079H	BLCA
APC	ENST00000457016	p.D2490N	BLCA
APC	ENST00000457016	p.E1573Q	BLCA
APC	ENST00000457016	p.E1891Q	BLCA
APC	ENST00000457016	p.E1985K	BLCA
APC	ENST00000457016	p.E2516Q	BLCA
APC	ENST00000457016	p.P1268A	BLCA
APC	ENST00000457016	p.Q1406H	BLCA
APC	ENST00000457016	p.S1278L	BLCA
APC	ENST00000457016	p.S811L	BLCA
ARID1A	ENST00000324856	p.A2237P	BLCA
ARID1A	ENST00000324856	p.C1981Y	BLCA
ARID1A	ENST00000324856	p.D1912N	BLCA
ARID1A	ENST00000324856	p.E1006K	BLCA
ARID1A	ENST00000324856	p.E1019Q	BLCA
ARID1A	ENST00000324856	p.E1444Q	BLCA
ARID1A	ENST00000324856	p.E1683Q	BLCA
ARID1A	ENST00000324856	p.E2000Q	BLCA
ARID1A	ENST00000324856	p.E2035K	BLCA
ARID1A	ENST00000324856	p.E654K	BLCA
ARID1A	ENST00000324856	p.F1457L	BLCA
ARID1A	ENST00000324856	p.F1704L	BLCA
ARID1A	ENST00000324856	p.G1063V	BLCA
ARID1A	ENST00000324856	p.G830A	BLCA
ARID1A	ENST00000324856	p.H495Y	BLCA
ARID1A	ENST00000324856	p.L2011R	BLCA
ARID1A	ENST00000324856	p.L2071S	BLCA
ARID1A	ENST00000324856	p.L573V	BLCA
ARID1A	ENST00000324856	p.M923I	BLCA
ARID1A	ENST00000324856	p.P452R	BLCA
ARID1A	ENST00000324856	p.P680T	BLCA
ARID1A	ENST00000324856	p.Q2188H	BLCA
ARID1A	ENST00000324856	p.Q479E	BLCA
ARID1A	ENST00000324856	p.Q605E	BLCA
ARID1A	ENST00000324856	p.R1287T	BLCA
ARID1A	ENST00000324856	p.S1000F	BLCA
ARID1A	ENST00000324856	p.S1312Y	BLCA
ARID1A	ENST00000324856	p.S1600F	BLCA
ARID1A	ENST00000324856	p.S1623L	BLCA
ARID1A	ENST00000324856	p.S552L	BLCA
ARID1A	ENST00000324856	p.S614L	BLCA
ARID1A	ENST00000324856	p.S637C	BLCA
ARID1A	ENST00000324856	p.S715L	BLCA
ARID1A	ENST00000324856	p.S740F	BLCA
ARID1B	ENST00000346085	p.Q2152H	BLCA
ARID2	ENST00000334344	p.D629H	BLCA
ARID2	ENST00000334344	p.E101K	BLCA
ARID2	ENST00000334344	p.E1784Q	BLCA
ARID2	ENST00000334344	p.E1828Q	BLCA
ARID2	ENST00000334344	p.G168R	BLCA
ARID2	ENST00000334344	p.I783N	BLCA
ARID2	ENST00000334344	p.N1735Y	BLCA
ARID2	ENST00000334344	p.Q919E	BLCA
ARID2	ENST00000334344	p.S268F	BLCA
ARID2	ENST00000334344	p.S319F	BLCA
ARID2	ENST00000334344	p.S564L	BLCA
ARID2	ENST00000334344	p.W69C	BLCA
ASXL2	ENST00000435504	p.E272Q	BLCA
ASXL2	ENST00000435504	p.E330K	BLCA
ASXL2	ENST00000435504	p.E330Q	BLCA
ASXL2	ENST00000435504	p.E359K	BLCA
ASXL2	ENST00000435504	p.E361Q	BLCA
ASXL2	ENST00000435504	p.E375K	BLCA
ATM	ENST00000278616	p.D2889H	BLCA
ATM	ENST00000278616	p.I2888L	BLCA
BAP1	ENST00000460680	p.D184A	BLCA
BCLAF1	ENST00000531224	p.Y284C	BLCA
C18orf8	ENST00000269221	p.E503K	BLCA
CASP8	ENST00000358485	p.I69T	BLCA
CDKN1A	ENST00000405375	p.G61V	BLCA
CDKN1A	ENST00000405375	p.R48P	BLCA
CDKN2A	ENST00000498124	p.D108N	BLCA
CDKN2A	ENST00000498124	p.D108Y	BLCA
CDKN2A	ENST00000498124	p.D84N	BLCA
CDKN2A	ENST00000498124	p.H83Y	BLCA
CDKN2A	ENST00000498124	p.L31V	BLCA
CDKN2A	ENST00000498124	p.P114T	BLCA
CDKN2A	ENST00000498124	p.R24G	BLCA
CDKN2A	ENST00000498124	p.R29P	BLCA
CDKN2A	ENST00000498124	p.V82M	BLCA
CHD1	ENST00000284049	p.A876G	BLCA
CHD1	ENST00000284049	p.Q938E	BLCA
CHD1	ENST00000284049	p.Y1270C	BLCA
CLASP2	ENST00000468888	p.D844H	BLCA
CLASP2	ENST00000468888	p.D844N	BLCA
CLASP2	ENST00000468888	p.D844Y	BLCA
CLASP2	ENST00000468888	p.E912K	BLCA
CLASP2	ENST00000468888	p.R727G	BLCA
CNOT1	ENST00000317147	p.C1902Y	BLCA
CNOT1	ENST00000317147	p.E1434Q	BLCA
CNOT1	ENST00000317147	p.H1146Y	BLCA
CNOT1	ENST00000317147	p.M950T	BLCA
CNOT1	ENST00000317147	p.Y851C	BLCA
CREBBP	ENST00000262367	p.D1143H	BLCA
CREBBP	ENST00000262367	p.D1265H	BLCA
CREBBP	ENST00000262367	p.D1435G	BLCA
CREBBP	ENST00000262367	p.D1435H	BLCA
CREBBP	ENST00000262367	p.D1435Y	BLCA
CREBBP	ENST00000262367	p.D1518N	BLCA
CREBBP	ENST00000262367	p.E1012K	BLCA
CREBBP	ENST00000262367	p.E666Q	BLCA
CREBBP	ENST00000262367	p.F1484S	BLCA
CREBBP	ENST00000262367	p.G2381C	BLCA
CREBBP	ENST00000262367	p.G2381V	BLCA
CREBBP	ENST00000262367	p.G79S	BLCA
CREBBP	ENST00000262367	p.G98C	BLCA
CREBBP	ENST00000262367	p.K1180N	BLCA
CREBBP	ENST00000262367	p.L1434R	BLCA
CREBBP	ENST00000262367	p.M721I	BLCA
CREBBP	ENST00000262367	p.R1446C	BLCA
CREBBP	ENST00000262367	p.R1446L	BLCA
CREBBP	ENST00000262367	p.R1664C	BLCA
CREBBP	ENST00000262367	p.R1964C	BLCA
CREBBP	ENST00000262367	p.S1436N	BLCA
CREBBP	ENST00000262367	p.S1687F	BLCA
CREBBP	ENST00000262367	p.V694L	BLCA
CREBBP	ENST00000262367	p.Y1503C	BLCA
CTNNB1	ENST00000349496	p.D32H	BLCA
CTNNB1	ENST00000349496	p.F683Y	BLCA
CTNNB1	ENST00000349496	p.S33F	BLCA
CTNNB1	ENST00000349496	p.S37C	BLCA
CTNNB1	ENST00000349496	p.S37F	BLCA
CTNNB1	ENST00000349496	p.S45F	BLCA
CTNNB1	ENST00000349496	p.T41A	BLCA
CTNND1	ENST00000399050	p.R364T	BLCA
CUL1	ENST00000325222	p.D483N	BLCA
CUL1	ENST00000325222	p.E485K	BLCA
DDX3X	ENST00000399959	p.D329H	BLCA
DDX3X	ENST00000399959	p.D354V	BLCA
DHX15	ENST00000336812	p.I451N	BLCA
ELF3	ENST00000359651	p.F303L	BLCA
ELF3	ENST00000359651	p.L329P	BLCA
ELF3	ENST00000359651	p.Y336F	BLCA
ELF3	ENST00000359651	p.Y337C	BLCA
ELF3	ENST00000359651	p.Y352C	BLCA
EP300	ENST00000263253	p.C1164Y	BLCA
EP300	ENST00000263253	p.C1201F	BLCA
EP300	ENST00000263253	p.C1247F	BLCA
EP300	ENST00000263253	p.C1385Y	BLCA
EP300	ENST00000263253	p.D1188H	BLCA
EP300	ENST00000263253	p.D1399Y	BLCA
EP300	ENST00000263253	p.D1445N	BLCA
EP300	ENST00000263253	p.D1507N	BLCA
EP300	ENST00000263253	p.E1207Q	BLCA
EP300	ENST00000263253	p.E1211D	BLCA
EP300	ENST00000263253	p.E1423K	BLCA
EP300	ENST00000263253	p.E1524K	BLCA
EP300	ENST00000263253	p.E1526D	BLCA
EP300	ENST00000263253	p.G1347A	BLCA
EP300	ENST00000263253	p.H1255R	BLCA
EP300	ENST00000263253	p.H631D	BLCA
EP300	ENST00000263253	p.H828Y	BLCA
EP300	ENST00000263253	p.I1619T	BLCA
EP300	ENST00000263253	p.I1739M	BLCA
EP300	ENST00000263253	p.K14Q	BLCA
EP300	ENST00000263253	p.K1550N	BLCA
EP300	ENST00000263253	p.K17E	BLCA
EP300	ENST00000263253	p.L1409F	BLCA
EP300	ENST00000263253	p.L2402F	BLCA
EP300	ENST00000263253	p.M1339I	BLCA
EP300	ENST00000263253	p.M2188I	BLCA
EP300	ENST00000263253	p.M749V	BLCA
EP300	ENST00000263253	p.N94S	BLCA
EP300	ENST00000263253	p.P1074S	BLCA
EP300	ENST00000263253	p.P2061L	BLCA
EP300	ENST00000263253	p.Q1223E	BLCA
EP300	ENST00000263253	p.Q1390H	BLCA
EP300	ENST00000263253	p.Q1455R	BLCA
EP300	ENST00000263253	p.Q2002E	BLCA
EP300	ENST00000263253	p.R1627G	BLCA
EP300	ENST00000263253	p.S1095I	BLCA
EP300	ENST00000263253	p.S1400R	BLCA
EP300	ENST00000263253	p.S1577F	BLCA
EP300	ENST00000263253	p.S395F	BLCA
EP300	ENST00000263253	p.W1509C	BLCA
EP300	ENST00000263253	p.Y1414C	BLCA
EPHA2	ENST00000358432	p.G620R	BLCA
EPHA2	ENST00000358432	p.V69L	BLCA
EPHA2	ENST00000358432	p.Y408C	BLCA
ERBB2	ENST00000269571	p.D769H	BLCA
ERBB2	ENST00000269571	p.D769N	BLCA
ERBB2	ENST00000269571	p.E280Q	BLCA
ERBB2	ENST00000269571	p.G776S	BLCA
ERBB2	ENST00000269571	p.I767M	BLCA
ERBB2	ENST00000269571	p.L313V	BLCA
ERBB2	ENST00000269571	p.L755S	BLCA
ERBB2	ENST00000269571	p.R678Q	BLCA
ERBB2	ENST00000269571	p.S310F	BLCA
ERBB2	ENST00000269571	p.S310Y	BLCA
ERBB2	ENST00000269571	p.S573L	BLCA
ERBB2	ENST00000269571	p.T733I	BLCA
ERBB2	ENST00000269571	p.T862A	BLCA
ERBB2	ENST00000269571	p.V777L	BLCA
ERBB2	ENST00000269571	p.V842I	BLCA
ERBB3	ENST00000267101	p.D297Y	BLCA
ERBB3	ENST00000267101	p.D951H	BLCA
ERBB3	ENST00000267101	p.D951N	BLCA
ERBB3	ENST00000267101	p.E925Q	BLCA
ERBB3	ENST00000267101	p.E928K	BLCA
ERBB3	ENST00000267101	p.M91I	BLCA
ERBB3	ENST00000267101	p.R103H	BLCA
ERBB3	ENST00000267101	p.V104L	BLCA
ERBB3	ENST00000267101	p.V104M	BLCA
ERCC2	ENST00000391945	p.E554Q	BLCA
ERCC2	ENST00000391945	p.G675S	BLCA
ERCC2	ENST00000391945	p.H659Y	BLCA
ERCC2	ENST00000391945	p.I80T	BLCA
ERCC2	ENST00000391945	p.N238S	BLCA
ERCC2	ENST00000391945	p.R75K	BLCA
ERCC2	ENST00000391945	p.S246F	BLCA
ERCC2	ENST00000391945	p.S246Y	BLCA
ERCC2	ENST00000391945	p.S44L	BLCA
ERCC2	ENST00000391945	p.S74L	BLCA
ERCC2	ENST00000391945	p.Y14C	BLCA
ERCC2	ENST00000391945	p.Y72C	BLCA
FAM83H	ENST00000388913	p.E252K	BLCA
FAM83H	ENST00000388913	p.E252Q	BLCA
FAT1	ENST00000441802	p.P1560L	BLCA
FBXW7	ENST00000281708	p.D399H	BLCA
FBXW7	ENST00000281708	p.D520N	BLCA
FBXW7	ENST00000281708	p.D642G	BLCA
FBXW7	ENST00000281708	p.G517R	BLCA
FBXW7	ENST00000281708	p.H470Y	BLCA
FBXW7	ENST00000281708	p.R465C	BLCA
FBXW7	ENST00000281708	p.R479G	BLCA
FBXW7	ENST00000281708	p.R479P	BLCA
FBXW7	ENST00000281708	p.R505G	BLCA
FBXW7	ENST00000281708	p.S426L	BLCA
FBXW7	ENST00000281708	p.S546L	BLCA
FBXW7	ENST00000281708	p.T385K	BLCA
FGFR3	ENST00000340107	p.D222N	BLCA
FGFR3	ENST00000340107	p.E216K	BLCA
FGFR3	ENST00000340107	p.G235D	BLCA
FGFR3	ENST00000340107	p.G372C	BLCA
FGFR3	ENST00000340107	p.G382R	BLCA
FGFR3	ENST00000340107	p.K652E	BLCA
FGFR3	ENST00000340107	p.R248C	BLCA
FGFR3	ENST00000340107	p.S249C	BLCA
FGFR3	ENST00000340107	p.S373C	BLCA
FGFR3	ENST00000340107	p.V306I	BLCA
FGFR3	ENST00000340107	p.Y375C	BLCA
GAR1	ENST00000226796	p.Q142L	BLCA
GNA13	ENST00000439174	p.R200G	BLCA
GNA13	ENST00000439174	p.R200K	BLCA
GNA13	ENST00000439174	p.R200T	BLCA
GPS2	ENST00000380728	p.H84Q	BLCA
GPS2	ENST00000380728	p.S61L	BLCA
HIST1H3B	ENST00000244661	p.R132C	BLCA
HIST1H3B	ENST00000244661	p.R132G	BLCA
HIST2H2BE	ENST00000369155	p.F71L	BLCA
HRAS	ENST00000451590	p.D33N	BLCA
HRAS	ENST00000451590	p.G12D	BLCA
HRAS	ENST00000451590	p.G12S	BLCA
HRAS	ENST00000451590	p.G13D	BLCA
HRAS	ENST00000451590	p.G13R	BLCA
HRAS	ENST00000451590	p.G13V	BLCA
HRAS	ENST00000451590	p.K117N	BLCA
HRAS	ENST00000451590	p.Q61K	BLCA
HRAS	ENST00000451590	p.Q61L	BLCA
KANSL1	ENST00000262419	p.R876C	BLCA
KDM6A	ENST00000377967	p.E1337K	BLCA
KDM6A	ENST00000377967	p.E315Q	BLCA
KDM6A	ENST00000377967	p.E857K	BLCA
KDM6A	ENST00000377967	p.G1085E	BLCA
KDM6A	ENST00000377967	p.G1215A	BLCA
KDM6A	ENST00000377967	p.G1215V	BLCA
KDM6A	ENST00000377967	p.G137R	BLCA
KDM6A	ENST00000377967	p.G137V	BLCA
KDM6A	ENST00000377967	p.H698Y	BLCA
KDM6A	ENST00000377967	p.L1134P	BLCA
KDM6A	ENST00000377967	p.L1186F	BLCA
KDM6A	ENST00000377967	p.L1186M	BLCA
KDM6A	ENST00000377967	p.L361P	BLCA
KDM6A	ENST00000377967	p.P471S	BLCA
KDM6A	ENST00000377967	p.Q501K	BLCA
KDM6A	ENST00000377967	p.Q753E	BLCA
KDM6A	ENST00000377967	p.S985P	BLCA
KDM6A	ENST00000377967	p.V1169F	BLCA
KDM6A	ENST00000377967	p.V1338F	BLCA
KDM6A	ENST00000377967	p.W1219C	BLCA
KDM6A	ENST00000377967	p.W1239R	BLCA
KIAA0368	ENST00000259335	p.G278C	BLCA
KIAA0368	ENST00000259335	p.G840E	BLCA
KIAA0368	ENST00000259335	p.L1248R	BLCA
KIAA0368	ENST00000259335	p.N238K	BLCA
KIAA0368	ENST00000259335	p.R1301S	BLCA
KLF5	ENST00000377687	p.D411Y	BLCA
KLF5	ENST00000377687	p.D418G	BLCA
KLF5	ENST00000377687	p.D418N	BLCA
KLF5	ENST00000377687	p.D418Y	BLCA
KLF5	ENST00000377687	p.E419K	BLCA
KLF5	ENST00000377687	p.F414L	BLCA
KMT2A	ENST00000534358	p.D1710N	BLCA
KMT2A	ENST00000534358	p.D2842N	BLCA
KMT2A	ENST00000534358	p.E1444Q	BLCA
KMT2A	ENST00000534358	p.G1566E	BLCA
KMT2A	ENST00000534358	p.K2661N	BLCA
KMT2A	ENST00000534358	p.Q1162H	BLCA
KMT2A	ENST00000534358	p.R176G	BLCA
KMT2A	ENST00000534358	p.S308L	BLCA
KMT2A	ENST00000534358	p.S3240C	BLCA
KMT2A	ENST00000534358	p.S3434C	BLCA
KMT2A	ENST00000534358	p.S888L	BLCA
KMT2D	ENST00000301067	p.C5104Y	BLCA
KMT2D	ENST00000301067	p.D5462H	BLCA
KMT2D	ENST00000301067	p.E5517Q	BLCA
KMT2D	ENST00000301067	p.F85S	BLCA
KMT2D	ENST00000301067	p.H5114R	BLCA
KMT2D	ENST00000301067	p.M5332V	BLCA
KMT2D	ENST00000301067	p.R5179C	BLCA
KMT2D	ENST00000301067	p.R5179H	BLCA
KMT2D	ENST00000301067	p.T5464P	BLCA
KMT2D	ENST00000301067	p.Y1407C	BLCA
KMT2D	ENST00000301067	p.Y5210S	BLCA
KRAS	ENST00000256078	p.A59G	BLCA
KRAS	ENST00000256078	p.G12C	BLCA
KRAS	ENST00000256078	p.G12D	BLCA
KRAS	ENST00000256078	p.G12R	BLCA
KRAS	ENST00000256078	p.G12V	BLCA
KRAS	ENST00000256078	p.G13D	BLCA
KRAS	ENST00000256078	p.L19F	BLCA
KRAS	ENST00000256078	p.Q61H	BLCA
MARK2	ENST00000402010	p.E130K	BLCA
MARK2	ENST00000402010	p.E130V	BLCA
MBD1	ENST00000590208	p.C344S	BLCA
MBD1	ENST00000590208	p.C377R	BLCA
NCOA6	ENST00000374796	p.E1242Q	BLCA
NCOA6	ENST00000374796	p.K905N	BLCA
NCOA6	ENST00000374796	p.M579I	BLCA
NCOA6	ENST00000374796	p.Q720E	BLCA
NCOA6	ENST00000374796	p.R109L	BLCA
NCOR1	ENST00000268712	p.E1230K	BLCA
NCOR1	ENST00000268712	p.G2186R	BLCA
NCOR1	ENST00000268712	p.P1355L	BLCA
NCOR1	ENST00000268712	p.S1812F	BLCA
NCOR1	ENST00000268712	p.S1981L	BLCA
NCOR1	ENST00000268712	p.S401C	BLCA
NF1	ENST00000358273	p.E2430Q	BLCA
NF1	ENST00000358273	p.Q803E	BLCA
NF1	ENST00000358273	p.S2064C	BLCA
NF1	ENST00000358273	p.S382P	BLCA
NFE2L2	ENST00000397062	p.D29H	BLCA
NFE2L2	ENST00000397062	p.E524Q	BLCA
NFE2L2	ENST00000397062	p.E79K	BLCA
NFE2L2	ENST00000397062	p.E79Q	BLCA
NFE2L2	ENST00000397062	p.E82D	BLCA
NFE2L2	ENST00000397062	p.E82V	BLCA
NFE2L2	ENST00000397062	p.G31A	BLCA
NFE2L2	ENST00000397062	p.G31R	BLCA
NFE2L2	ENST00000397062	p.G81A	BLCA
NFE2L2	ENST00000397062	p.K533Q	BLCA
NFE2L2	ENST00000397062	p.K53Q	BLCA
NFE2L2	ENST00000397062	p.R34G	BLCA
NFE2L2	ENST00000397062	p.R34P	BLCA
NFE2L2	ENST00000397062	p.T80I	BLCA
NFE2L2	ENST00000397062	p.V417M	BLCA
NFE2L2	ENST00000397062	p.W24R	BLCA
NHLRC1	ENST00000340650	p.E18K	BLCA
NRAS	ENST00000369535	p.Q61K	BLCA
NRAS	ENST00000369535	p.Q61R	BLCA
PICALM	ENST00000393346	p.E279Q	BLCA
PIK3CA	ENST00000263967	p.E453K	BLCA
PIK3CA	ENST00000263967	p.E453Q	BLCA
PIK3CA	ENST00000263967	p.E542K	BLCA
PIK3CA	ENST00000263967	p.E545A	BLCA
PIK3CA	ENST00000263967	p.E545G	BLCA
PIK3CA	ENST00000263967	p.E545K	BLCA
PIK3CA	ENST00000263967	p.E545Q	BLCA
PIK3CA	ENST00000263967	p.E978K	BLCA
PIK3CA	ENST00000263967	p.G1049R	BLCA
PIK3CA	ENST00000263967	p.H1047L	BLCA
PIK3CA	ENST00000263967	p.H1047R	BLCA
PIK3CA	ENST00000263967	p.L956F	BLCA
PIK3CA	ENST00000263967	p.M1043I	BLCA
PIK3CA	ENST00000263967	p.N345K	BLCA
PIK3CA	ENST00000263967	p.Q546K	BLCA
PIK3CA	ENST00000263967	p.Q546R	BLCA
PTEN	ENST00000371953	p.H93R	BLCA
PTEN	ENST00000371953	p.L112P	BLCA
PTEN	ENST00000371953	p.M134I	BLCA
PTEN	ENST00000371953	p.R233Q	BLCA
PUM1	ENST00000426105	p.V956F	BLCA
RARS2	ENST00000369536	p.R6C	BLCA
RB1	ENST00000267163	p.D604G	BLCA
RB1	ENST00000267163	p.E413Q	BLCA
RB1	ENST00000267163	p.L596V	BLCA
RB1	ENST00000267163	p.M708K	BLCA
RB1	ENST00000267163	p.M761L	BLCA
RB1	ENST00000267163	p.S567L	BLCA
RBL2	ENST00000262133	p.S420F	BLCA
RBM5	ENST00000347869	p.D481Y	BLCA
RHOA	ENST00000418115	p.A161T	BLCA
RHOA	ENST00000418115	p.A161V	BLCA
RHOA	ENST00000418115	p.C20G	BLCA
RHOA	ENST00000418115	p.D28N	BLCA
RHOA	ENST00000418115	p.D28Y	BLCA
RHOA	ENST00000418115	p.D76Y	BLCA
RHOA	ENST00000418115	p.E172K	BLCA
RHOA	ENST00000418115	p.E40D	BLCA
RHOA	ENST00000418115	p.E47K	BLCA
RHOA	ENST00000418115	p.G17A	BLCA
RHOA	ENST00000418115	p.K118N	BLCA
RHOA	ENST00000418115	p.L22P	BLCA
RHOA	ENST00000418115	p.Q63K	BLCA
RHOA	ENST00000418115	p.S26R	BLCA
RHOB	ENST00000272233	p.D65Y	BLCA
RHOB	ENST00000272233	p.E172K	BLCA
RHOB	ENST00000272233	p.I46S	BLCA
RHOB	ENST00000272233	p.P75L	BLCA
RHOB	ENST00000272233	p.P75S	BLCA
RHOB	ENST00000272233	p.P75T	BLCA
RHOB	ENST00000272233	p.Q63H	BLCA
RHOB	ENST00000272233	p.S85L	BLCA
RXRA	ENST00000481739	p.G329R	BLCA
RXRA	ENST00000481739	p.S427F	BLCA
RXRA	ENST00000481739	p.S427Y	BLCA
SF1	ENST00000377387	p.D325N	BLCA
SF1	ENST00000377387	p.E184Q	BLCA
SF1	ENST00000377387	p.E293K	BLCA
SF1	ENST00000377387	p.G279A	BLCA
SF1	ENST00000377387	p.G279R	BLCA
SF1	ENST00000377387	p.G279W	BLCA
SF1	ENST00000377387	p.G323E	BLCA
SF1	ENST00000377387	p.G323R	BLCA
SF1	ENST00000377387	p.I282F	BLCA
SF1	ENST00000377387	p.Q269P	BLCA
SF1	ENST00000377387	p.R146H	BLCA
SF3B1	ENST00000335508	p.D1164Y	BLCA
SF3B1	ENST00000335508	p.E860K	BLCA
SF3B1	ENST00000335508	p.E862K	BLCA
SF3B1	ENST00000335508	p.E902G	BLCA
SF3B1	ENST00000335508	p.E902K	BLCA
SF3B1	ENST00000335508	p.L897R	BLCA
SF3B1	ENST00000335508	p.Q699E	BLCA
SF3B1	ENST00000335508	p.Q903P	BLCA
SF3B1	ENST00000335508	p.R1245T	BLCA
SF3B1	ENST00000335508	p.R625C	BLCA
SMARCA2	ENST00000382203	p.Q1165P	BLCA
SMARCA2	ENST00000382203	p.R1162C	BLCA
SMARCA2	ENST00000382203	p.R1162H	BLCA
SMARCA2	ENST00000382203	p.R1162S	BLCA
SPTAN1	ENST00000372739	p.D1475N	BLCA
SPTAN1	ENST00000372739	p.E1250K	BLCA
SPTAN1	ENST00000372739	p.E1387K	BLCA
SPTAN1	ENST00000372739	p.E1431Q	BLCA
SPTAN1	ENST00000372739	p.E1564K	BLCA
SPTAN1	ENST00000372739	p.E1631K	BLCA
SPTAN1	ENST00000372739	p.E1795Q	BLCA
SPTAN1	ENST00000372739	p.E1893K	BLCA
SPTAN1	ENST00000372739	p.E1979K	BLCA
SPTAN1	ENST00000372739	p.E2116K	BLCA
SPTAN1	ENST00000372739	p.E2251K	BLCA
SPTAN1	ENST00000372739	p.E2371K	BLCA
SPTAN1	ENST00000372739	p.E796Q	BLCA
SPTAN1	ENST00000372739	p.G1629D	BLCA
SPTAN1	ENST00000372739	p.K1089N	BLCA
SPTAN1	ENST00000372739	p.K1809N	BLCA
SPTAN1	ENST00000372739	p.K981N	BLCA
SPTAN1	ENST00000372739	p.M2400I	BLCA
SPTAN1	ENST00000372739	p.N2477S	BLCA
SPTAN1	ENST00000372739	p.Q1878E	BLCA
SPTAN1	ENST00000372739	p.Q740E	BLCA
SPTAN1	ENST00000372739	p.S809C	BLCA
SPTAN1	ENST00000372739	p.T798M	BLCA
STAG2	ENST00000218089	p.C772R	BLCA
STAG2	ENST00000218089	p.D381N	BLCA
STAG2	ENST00000218089	p.D409H	BLCA
STAG2	ENST00000218089	p.I191M	BLCA
STAG2	ENST00000218089	p.I563M	BLCA
STAG2	ENST00000218089	p.L432F	BLCA
STAG2	ENST00000218089	p.L776P	BLCA
STAG2	ENST00000218089	p.M1139I	BLCA
STAG2	ENST00000218089	p.R370W	BLCA
STAG2	ENST00000218089	p.S1043F	BLCA
STAG2	ENST00000218089	p.S208Y	BLCA
STAG2	ENST00000218089	p.S377C	BLCA
STAG2	ENST00000218089	p.S704L	BLCA
THRAP3	ENST00000354618	p.R89L	BLCA
TP53	ENST00000269305	p.A159P	BLCA
TP53	ENST00000269305	p.A159V	BLCA
TP53	ENST00000269305	p.A161S	BLCA
TP53	ENST00000269305	p.A161T	BLCA
TP53	ENST00000269305	p.A161V	BLCA
TP53	ENST00000269305	p.C135Y	BLCA
TP53	ENST00000269305	p.C141Y	BLCA
TP53	ENST00000269305	p.C176F	BLCA
TP53	ENST00000269305	p.C238F	BLCA
TP53	ENST00000269305	p.C242F	BLCA
TP53	ENST00000269305	p.C242Y	BLCA
TP53	ENST00000269305	p.C277F	BLCA
TP53	ENST00000269305	p.D148N	BLCA
TP53	ENST00000269305	p.D208N	BLCA
TP53	ENST00000269305	p.D259V	BLCA
TP53	ENST00000269305	p.D259Y	BLCA
TP53	ENST00000269305	p.D281H	BLCA
TP53	ENST00000269305	p.E171K	BLCA
TP53	ENST00000269305	p.E204Q	BLCA
TP53	ENST00000269305	p.E224D	BLCA
TP53	ENST00000269305	p.E271K	BLCA
TP53	ENST00000269305	p.E271Q	BLCA
TP53	ENST00000269305	p.E285K	BLCA
TP53	ENST00000269305	p.E285Q	BLCA
TP53	ENST00000269305	p.E285V	BLCA
TP53	ENST00000269305	p.E287D	BLCA
TP53	ENST00000269305	p.E287Q	BLCA
TP53	ENST00000269305	p.G105C	BLCA
TP53	ENST00000269305	p.G199V	BLCA
TP53	ENST00000269305	p.G244C	BLCA
TP53	ENST00000269305	p.G244D	BLCA
TP53	ENST00000269305	p.G245D	BLCA
TP53	ENST00000269305	p.G245S	BLCA
TP53	ENST00000269305	p.G245V	BLCA
TP53	ENST00000269305	p.G279R	BLCA
TP53	ENST00000269305	p.H179R	BLCA
TP53	ENST00000269305	p.H193R	BLCA
TP53	ENST00000269305	p.H193Y	BLCA
TP53	ENST00000269305	p.K132N	BLCA
TP53	ENST00000269305	p.K139N	BLCA
TP53	ENST00000269305	p.L111R	BLCA
TP53	ENST00000269305	p.L194F	BLCA
TP53	ENST00000269305	p.L194H	BLCA
TP53	ENST00000269305	p.L257Q	BLCA
TP53	ENST00000269305	p.L265P	BLCA
TP53	ENST00000269305	p.M169I	BLCA
TP53	ENST00000269305	p.M237I	BLCA
TP53	ENST00000269305	p.M246T	BLCA
TP53	ENST00000269305	p.P151A	BLCA
TP53	ENST00000269305	p.P151H	BLCA
TP53	ENST00000269305	p.P151S	BLCA
TP53	ENST00000269305	p.P152L	BLCA
TP53	ENST00000269305	p.P278A	BLCA
TP53	ENST00000269305	p.P278L	BLCA
TP53	ENST00000269305	p.P278R	BLCA
TP53	ENST00000269305	p.R156P	BLCA
TP53	ENST00000269305	p.R158H	BLCA
TP53	ENST00000269305	p.R175H	BLCA
TP53	ENST00000269305	p.R181H	BLCA
TP53	ENST00000269305	p.R248G	BLCA
TP53	ENST00000269305	p.R248P	BLCA
TP53	ENST00000269305	p.R248Q	BLCA
TP53	ENST00000269305	p.R248W	BLCA
TP53	ENST00000269305	p.R249S	BLCA
TP53	ENST00000269305	p.R273C	BLCA
TP53	ENST00000269305	p.R273L	BLCA
TP53	ENST00000269305	p.R273S	BLCA
TP53	ENST00000269305	p.R280K	BLCA
TP53	ENST00000269305	p.R280T	BLCA
TP53	ENST00000269305	p.R282W	BLCA
TP53	ENST00000269305	p.R283P	BLCA
TP53	ENST00000269305	p.R337S	BLCA
TP53	ENST00000269305	p.S121Y	BLCA
TP53	ENST00000269305	p.S241F	BLCA
TP53	ENST00000269305	p.V143A	BLCA
TP53	ENST00000269305	p.V218E	BLCA
TP53	ENST00000269305	p.W146S	BLCA
TP53	ENST00000269305	p.Y220C	BLCA
TSC1	ENST00000298552	p.D299N	BLCA
TSC1	ENST00000298552	p.D504N	BLCA
TSC1	ENST00000298552	p.I621M	BLCA
TSC1	ENST00000298552	p.P613L	BLCA
TSC1	ENST00000298552	p.R190P	BLCA
TSC1	ENST00000298552	p.Y192H	BLCA
WAC	ENST00000354911	p.E589Q	BLCA
WAC	ENST00000354911	p.H591R	BLCA
WDHD1	ENST00000360586	p.S239F	BLCA
ZEB2	ENST00000558170	p.E1094K	BLCA
ZEB2	ENST00000558170	p.E1094Q	BLCA
ZFP36L1	ENST00000439696	p.C129S	BLCA
AKT1	ENST00000554581	p.E17K	BRCA
AKT1	ENST00000554581	p.L52R	BRCA
AKT1	ENST00000554581	p.V4L	BRCA
ARID1A	ENST00000324856	p.G927A	BRCA
ARID1A	ENST00000324856	p.L2056R	BRCA
ARID1A	ENST00000324856	p.Q1947H	BRCA
ARID1A	ENST00000324856	p.R2143C	BRCA
ARID1A	ENST00000324856	p.S1992P	BRCA
BAP1	ENST00000460680	p.G45E	BRCA
BRCA1	ENST00000471181	p.D1344H	BRCA
BRCA1	ENST00000471181	p.D2E	BRCA
BRCA1	ENST00000471181	p.D366N	BRCA
BRCA1	ENST00000471181	p.D96H	BRCA
BRCA1	ENST00000471181	p.E9Q	BRCA
BRCA1	ENST00000471181	p.G1809V	BRCA
BRCA1	ENST00000471181	p.S1027I	BRCA
CASP8	ENST00000358485	p.A463V	BRCA
CASP8	ENST00000358485	p.L336F	BRCA
CASP8	ENST00000358485	p.R472Q	BRCA
CASP8	ENST00000358485	p.S375F	BRCA
CASP8	ENST00000358485	p.Y285F	BRCA
CDH1	ENST00000261769	p.D288N	BRCA
CDH1	ENST00000261769	p.D402H	BRCA
CDH1	ENST00000261769	p.E243K	BRCA
CDH1	ENST00000261769	p.G278V	BRCA
CDH1	ENST00000261769	p.N867S	BRCA
CDH1	ENST00000261769	p.P607S	BRCA
CDH1	ENST00000261769	p.W409L	BRCA
CHD4	ENST00000357008	p.R877Q	BRCA
CHD4	ENST00000357008	p.R877W	BRCA
CTCF	ENST00000264010	p.D443H	BRCA
CTCF	ENST00000264010	p.H284N	BRCA
CTCF	ENST00000264010	p.H284P	BRCA
CTCF	ENST00000264010	p.H288D	BRCA
CTCF	ENST00000264010	p.R283C	BRCA
EP300	ENST00000263253	p.A327V	BRCA
EP300	ENST00000263253	p.H1451P	BRCA
EP300	ENST00000263253	p.S833L	BRCA
ERBB2	ENST00000269571	p.D769H	BRCA
ERBB2	ENST00000269571	p.D769Y	BRCA
ERBB2	ENST00000269571	p.E939G	BRCA
ERBB2	ENST00000269571	p.I767M	BRCA
ERBB2	ENST00000269571	p.L755M	BRCA
ERBB2	ENST00000269571	p.L755S	BRCA
ERBB2	ENST00000269571	p.L755W	BRCA
ERBB2	ENST00000269571	p.V777L	BRCA
FOXA1	ENST00000250448	p.D226E	BRCA
FOXA1	ENST00000250448	p.D226G	BRCA
FOXA1	ENST00000250448	p.D226V	BRCA
FOXA1	ENST00000250448	p.H247Q	BRCA
FOXA1	ENST00000250448	p.H247Y	BRCA
FOXA1	ENST00000250448	p.S250F	BRCA
GATA3	ENST00000379328	p.H406Q	BRCA
GATA3	ENST00000379328	p.K119M	BRCA
GATA3	ENST00000379328	p.L328H	BRCA
GATA3	ENST00000379328	p.M294K	BRCA
GATA3	ENST00000379328	p.M294R	BRCA
GATA3	ENST00000379328	p.R330K	BRCA
GATA3	ENST00000379328	p.R365S	BRCA
GLDC	ENST00000321612	p.G768E	BRCA
KDM6A	ENST00000377967	p.D261H	BRCA
KDM6A	ENST00000377967	p.E206K	BRCA
KDM6A	ENST00000377967	p.L1119P	BRCA
KDM6A	ENST00000377967	p.N1151S	BRCA
KDM6A	ENST00000377967	p.Q191K	BRCA
KDM6A	ENST00000377967	p.S531L	BRCA
KDM6A	ENST00000377967	p.W1096C	BRCA
KMT2C	ENST00000262189	p.H367D	BRCA
KMT2C	ENST00000262189	p.H367Y	BRCA
KRAS	ENST00000256078	p.G12C	BRCA
KRAS	ENST00000256078	p.G12D	BRCA
KRAS	ENST00000256078	p.G12V	BRCA
MAP2K4	ENST00000353533	p.D186G	BRCA
MAP2K4	ENST00000353533	p.I235F	BRCA
MAP2K4	ENST00000353533	p.L236P	BRCA
MAP2K4	ENST00000353533	p.P306R	BRCA
MAP2K4	ENST00000353533	p.S184L	BRCA
MAP2K4	ENST00000353533	p.S251I	BRCA
MAP2K4	ENST00000353533	p.S257F	BRCA
MAP3K1	ENST00000399503	p.A801T	BRCA
MAP3K1	ENST00000399503	p.C1437F	BRCA
MAP3K1	ENST00000399503	p.C1437S	BRCA
MAP3K1	ENST00000399503	p.E1419K	BRCA
MAP3K1	ENST00000399503	p.E1441K	BRCA
MAP3K1	ENST00000399503	p.E231Q	BRCA
MAP3K1	ENST00000399503	p.H1173D	BRCA
MAP3K1	ENST00000399503	p.L1489S	BRCA
MAP3K1	ENST00000399503	p.L1491H	BRCA
MAP3K1	ENST00000399503	p.L639P	BRCA
MAP3K1	ENST00000399503	p.N1374S	BRCA
MAP3K1	ENST00000399503	p.N325K	BRCA
MAP3K1	ENST00000399503	p.P614L	BRCA
MAP3K1	ENST00000399503	p.P769S	BRCA
MAP3K1	ENST00000399503	p.Q280P	BRCA
MAP3K1	ENST00000399503	p.R1385K	BRCA
MAP3K1	ENST00000399503	p.S1434R	BRCA
MAP3K1	ENST00000399503	p.S976F	BRCA
MAP3K1	ENST00000399503	p.V1432A	BRCA
MAP3K1	ENST00000399503	p.W1433S	BRCA
MAP3K1	ENST00000399503	p.W201R	BRCA
MAP3K1	ENST00000399503	p.Y1237N	BRCA
MAP3K1	ENST00000399503	p.Y392C	BRCA
MED23	ENST00000368068	p.V572D	BRCA
MED23	ENST00000368068	p.Y573C	BRCA
MEN1	ENST00000337652	p.D362H	BRCA
MEN1	ENST00000337652	p.S160F	BRCA
MYB	ENST00000341911	p.H135Y	BRCA
MYB	ENST00000341911	p.V103A	BRCA
NCOR1	ENST00000268712	p.A1817D	BRCA
NCOR1	ENST00000268712	p.A1817T	BRCA
NCOR1	ENST00000268712	p.E220K	BRCA
NCOR1	ENST00000268712	p.E531Q	BRCA
NCOR1	ENST00000268712	p.E693D	BRCA
NCOR1	ENST00000268712	p.E721K	BRCA
NCOR1	ENST00000268712	p.I2235M	BRCA
NCOR1	ENST00000268712	p.K1215R	BRCA
NCOR1	ENST00000268712	p.N2260K	BRCA
NCOR1	ENST00000268712	p.P2397L	BRCA
NCOR1	ENST00000268712	p.P7S	BRCA
NCOR1	ENST00000268712	p.Q1174H	BRCA
NCOR1	ENST00000268712	p.Q978H	BRCA
NCOR1	ENST00000268712	p.S158F	BRCA
NF1	ENST00000358273	p.E524Q	BRCA
NF1	ENST00000358273	p.E716V	BRCA
NF1	ENST00000358273	p.F2351L	BRCA
NF1	ENST00000358273	p.L2073V	BRCA
NF1	ENST00000358273	p.N2679S	BRCA
NF1	ENST00000358273	p.P360A	BRCA
NF1	ENST00000358273	p.Q1447H	BRCA
NF1	ENST00000358273	p.R1250W	BRCA
NF1	ENST00000358273	p.R125P	BRCA
PIK3CA	ENST00000263967	p.C378F	BRCA
PIK3CA	ENST00000263967	p.C420R	BRCA
PIK3CA	ENST00000263967	p.D350G	BRCA
PIK3CA	ENST00000263967	p.D350N	BRCA
PIK3CA	ENST00000263967	p.D939G	BRCA
PIK3CA	ENST00000263967	p.E453K	BRCA
PIK3CA	ENST00000263967	p.E542G	BRCA
PIK3CA	ENST00000263967	p.E542K	BRCA
PIK3CA	ENST00000263967	p.E545A	BRCA
PIK3CA	ENST00000263967	p.E545G	BRCA
PIK3CA	ENST00000263967	p.E545K	BRCA
PIK3CA	ENST00000263967	p.E726G	BRCA
PIK3CA	ENST00000263967	p.E726K	BRCA
PIK3CA	ENST00000263967	p.G1049R	BRCA
PIK3CA	ENST00000263967	p.H1047L	BRCA
PIK3CA	ENST00000263967	p.H1047R	BRCA
PIK3CA	ENST00000263967	p.H1047Y	BRCA
PIK3CA	ENST00000263967	p.K111E	BRCA
PIK3CA	ENST00000263967	p.M1040V	BRCA
PIK3CA	ENST00000263967	p.M1043I	BRCA
PIK3CA	ENST00000263967	p.N1044Y	BRCA
PIK3CA	ENST00000263967	p.N345H	BRCA
PIK3CA	ENST00000263967	p.N345K	BRCA
PIK3CA	ENST00000263967	p.N345T	BRCA
PIK3CA	ENST00000263967	p.P539R	BRCA
PIK3CA	ENST00000263967	p.Q546K	BRCA
PIK3CA	ENST00000263967	p.Q546R	BRCA
PIK3CA	ENST00000263967	p.R398H	BRCA
PIK3CA	ENST00000263967	p.V344M	BRCA
PTEN	ENST00000371953	p.A126G	BRCA
PTEN	ENST00000371953	p.C124S	BRCA
PTEN	ENST00000371953	p.D92E	BRCA
PTEN	ENST00000371953	p.F258L	BRCA
PTEN	ENST00000371953	p.F258Y	BRCA
PTEN	ENST00000371953	p.H123D	BRCA
PTEN	ENST00000371953	p.I135K	BRCA
PTEN	ENST00000371953	p.K128N	BRCA
PTEN	ENST00000371953	p.M198K	BRCA
PTEN	ENST00000371953	p.N48I	BRCA
PTEN	ENST00000371953	p.R130P	BRCA
PTEN	ENST00000371953	p.R130Q	BRCA
PTEN	ENST00000371953	p.S10R	BRCA
PTEN	ENST00000371953	p.V217G	BRCA
RB1	ENST00000267163	p.C61Y	BRCA
RB1	ENST00000267163	p.L174F	BRCA
RB1	ENST00000267163	p.L694P	BRCA
RB1	ENST00000267163	p.R334K	BRCA
RB1	ENST00000267163	p.V288E	BRCA
RUNX1	ENST00000300305	p.D198G	BRCA
RUNX1	ENST00000300305	p.F97L	BRCA
RUNX1	ENST00000300305	p.F97Y	BRCA
RUNX1	ENST00000300305	p.G122R	BRCA
RUNX1	ENST00000300305	p.G135D	BRCA
RUNX1	ENST00000300305	p.G168R	BRCA
RUNX1	ENST00000300305	p.L161P	BRCA
RUNX1	ENST00000300305	p.P103S	BRCA
RUNX1	ENST00000300305	p.R107L	BRCA
RUNX1	ENST00000300305	p.S256F	BRCA
RUNX1	ENST00000300305	p.Y189H	BRCA
SF3B1	ENST00000335508	p.E622Q	BRCA
SF3B1	ENST00000335508	p.K666E	BRCA
SF3B1	ENST00000335508	p.K666N	BRCA
SF3B1	ENST00000335508	p.K700E	BRCA
SF3B1	ENST00000335508	p.N626D	BRCA
SMAD4	ENST00000342988	p.L109R	BRCA
TBL1XR1	ENST00000430069	p.G285V	BRCA
TP53	ENST00000269305	p.A276P	BRCA
TP53	ENST00000269305	p.C135F	BRCA
TP53	ENST00000269305	p.C135R	BRCA
TP53	ENST00000269305	p.C141R	BRCA
TP53	ENST00000269305	p.C141Y	BRCA
TP53	ENST00000269305	p.C176F	BRCA
TP53	ENST00000269305	p.C238F	BRCA
TP53	ENST00000269305	p.C242G	BRCA
TP53	ENST00000269305	p.C275Y	BRCA
TP53	ENST00000269305	p.D281E	BRCA
TP53	ENST00000269305	p.D281V	BRCA
TP53	ENST00000269305	p.D281Y	BRCA
TP53	ENST00000269305	p.E258Q	BRCA
TP53	ENST00000269305	p.E285K	BRCA
TP53	ENST00000269305	p.E286A	BRCA
TP53	ENST00000269305	p.E286K	BRCA
TP53	ENST00000269305	p.E286Q	BRCA
TP53	ENST00000269305	p.E287D	BRCA
TP53	ENST00000269305	p.F113C	BRCA
TP53	ENST00000269305	p.F270I	BRCA
TP53	ENST00000269305	p.G187S	BRCA
TP53	ENST00000269305	p.G199V	BRCA
TP53	ENST00000269305	p.G245D	BRCA
TP53	ENST00000269305	p.G245S	BRCA
TP53	ENST00000269305	p.G266E	BRCA
TP53	ENST00000269305	p.H168P	BRCA
TP53	ENST00000269305	p.H179R	BRCA
TP53	ENST00000269305	p.H179Y	BRCA
TP53	ENST00000269305	p.H193L	BRCA
TP53	ENST00000269305	p.H193R	BRCA
TP53	ENST00000269305	p.H193Y	BRCA
TP53	ENST00000269305	p.I195T	BRCA
TP53	ENST00000269305	p.I232S	BRCA
TP53	ENST00000269305	p.I255F	BRCA
TP53	ENST00000269305	p.I255N	BRCA
TP53	ENST00000269305	p.I255S	BRCA
TP53	ENST00000269305	p.K132E	BRCA
TP53	ENST00000269305	p.K132N	BRCA
TP53	ENST00000269305	p.K132T	BRCA
TP53	ENST00000269305	p.L111P	BRCA
TP53	ENST00000269305	p.L111Q	BRCA
TP53	ENST00000269305	p.L130V	BRCA
TP53	ENST00000269305	p.L194P	BRCA
TP53	ENST00000269305	p.L194R	BRCA
TP53	ENST00000269305	p.L257R	BRCA
TP53	ENST00000269305	p.L265P	BRCA
TP53	ENST00000269305	p.L289F	BRCA
TP53	ENST00000269305	p.M133K	BRCA
TP53	ENST00000269305	p.M169I	BRCA
TP53	ENST00000269305	p.M237I	BRCA
TP53	ENST00000269305	p.N247I	BRCA
TP53	ENST00000269305	p.P151H	BRCA
TP53	ENST00000269305	p.P250L	BRCA
TP53	ENST00000269305	p.P278A	BRCA
TP53	ENST00000269305	p.P278L	BRCA
TP53	ENST00000269305	p.P278S	BRCA
TP53	ENST00000269305	p.Q136E	BRCA
TP53	ENST00000269305	p.Q136P	BRCA
TP53	ENST00000269305	p.R158G	BRCA
TP53	ENST00000269305	p.R175H	BRCA
TP53	ENST00000269305	p.R248Q	BRCA
TP53	ENST00000269305	p.R248W	BRCA
TP53	ENST00000269305	p.R273C	BRCA
TP53	ENST00000269305	p.R273H	BRCA
TP53	ENST00000269305	p.R273L	BRCA
TP53	ENST00000269305	p.R273P	BRCA
TP53	ENST00000269305	p.R280K	BRCA
TP53	ENST00000269305	p.R280S	BRCA
TP53	ENST00000269305	p.R280T	BRCA
TP53	ENST00000269305	p.R282W	BRCA
TP53	ENST00000269305	p.R342P	BRCA
TP53	ENST00000269305	p.S127P	BRCA
TP53	ENST00000269305	p.S127Y	BRCA
TP53	ENST00000269305	p.S215I	BRCA
TP53	ENST00000269305	p.S241C	BRCA
TP53	ENST00000269305	p.S241F	BRCA
TP53	ENST00000269305	p.V157D	BRCA
TP53	ENST00000269305	p.V157F	BRCA
TP53	ENST00000269305	p.V157G	BRCA
TP53	ENST00000269305	p.V173L	BRCA
TP53	ENST00000269305	p.V197G	BRCA
TP53	ENST00000269305	p.V216M	BRCA
TP53	ENST00000269305	p.V272M	BRCA
TP53	ENST00000269305	p.Y107D	BRCA
TP53	ENST00000269305	p.Y126C	BRCA
TP53	ENST00000269305	p.Y163C	BRCA
TP53	ENST00000269305	p.Y205C	BRCA
TP53	ENST00000269305	p.Y205N	BRCA
TP53	ENST00000269305	p.Y220C	BRCA
TP53	ENST00000269305	p.Y220H	BRCA
TP53	ENST00000269305	p.Y220S	BRCA
TP53	ENST00000269305	p.Y234C	BRCA
TUBGCP2	ENST00000543663	p.A643S	BRCA
USP9X	ENST00000324545	p.D1140H	BRCA
USP9X	ENST00000324545	p.L2196V	BRCA
AKT1	ENST00000554581	p.E17K	CESC
AKT1	ENST00000554581	p.R15Q	CESC
BAP1	ENST00000460680	p.T203R	CESC
CASP8	ENST00000358485	p.F399C	CESC
CASP8	ENST00000358485	p.G384D	CESC
CASP8	ENST00000358485	p.I298M	CESC
CASP8	ENST00000358485	p.R292Q	CESC
CASP8	ENST00000358485	p.R292W	CESC
EP300	ENST00000263253	p.A1437T	CESC
EP300	ENST00000263253	p.D1399N	CESC
EP300	ENST00000263253	p.E1505K	CESC
EP300	ENST00000263253	p.E1514K	CESC
EP300	ENST00000263253	p.E1536Q	CESC
EP300	ENST00000263253	p.K1277N	CESC
EP300	ENST00000263253	p.K1560N	CESC
EP300	ENST00000263253	p.L236F	CESC
EP300	ENST00000263253	p.R1283S	CESC
EP300	ENST00000263253	p.R1312Q	CESC
EP300	ENST00000263253	p.R1478H	CESC
EP300	ENST00000263253	p.R1494T	CESC
EP300	ENST00000263253	p.R1645Q	CESC
EP300	ENST00000263253	p.S1581L	CESC
EP300	ENST00000263253	p.W1436R	CESC
EP300	ENST00000263253	p.W1466C	CESC
ERBB2	ENST00000269571	p.D769H	CESC
ERBB2	ENST00000269571	p.D769N	CESC
ERBB2	ENST00000269571	p.I767F	CESC
ERBB2	ENST00000269571	p.R756K	CESC
ERBB2	ENST00000269571	p.S310F	CESC
ERBB2	ENST00000269571	p.S310Y	CESC
FBXW7	ENST00000281708	p.D560H	CESC
FBXW7	ENST00000281708	p.D600H	CESC
FBXW7	ENST00000281708	p.D600N	CESC
FBXW7	ENST00000281708	p.H500D	CESC
FBXW7	ENST00000281708	p.L497F	CESC
FBXW7	ENST00000281708	p.R465C	CESC
FBXW7	ENST00000281708	p.R465H	CESC
FBXW7	ENST00000281708	p.R465L	CESC
FBXW7	ENST00000281708	p.R479G	CESC
FBXW7	ENST00000281708	p.R479P	CESC
FBXW7	ENST00000281708	p.R505C	CESC
FBXW7	ENST00000281708	p.R505G	CESC
FBXW7	ENST00000281708	p.R505L	CESC
FBXW7	ENST00000281708	p.S398F	CESC
KLF5	ENST00000377687	p.E419G	CESC
KLF5	ENST00000377687	p.E419K	CESC
KRAS	ENST00000256078	p.A146T	CESC
KRAS	ENST00000256078	p.G12C	CESC
KRAS	ENST00000256078	p.G12D	CESC
KRAS	ENST00000256078	p.G12V	CESC
KRAS	ENST00000256078	p.G13D	CESC
KRAS	ENST00000256078	p.I21R	CESC
KRAS	ENST00000256078	p.V14I	CESC
LATS1	ENST00000543571	p.G937V	CESC
MAPK1	ENST00000215832	p.D321N	CESC
MAPK1	ENST00000215832	p.E322K	CESC
NFE2L2	ENST00000397062	p.D29H	CESC
NFE2L2	ENST00000397062	p.D77H	CESC
NFE2L2	ENST00000397062	p.D77Y	CESC
NFE2L2	ENST00000397062	p.E79K	CESC
NFE2L2	ENST00000397062	p.E79Q	CESC
NFE2L2	ENST00000397062	p.E82D	CESC
NFE2L2	ENST00000397062	p.E82Q	CESC
PIK3CA	ENST00000263967	p.C420R	CESC
PIK3CA	ENST00000263967	p.E453K	CESC
PIK3CA	ENST00000263967	p.E542K	CESC
PIK3CA	ENST00000263967	p.E545K	CESC
PIK3CA	ENST00000263967	p.E726K	CESC
PIK3CA	ENST00000263967	p.H1047L	CESC
PIK3CA	ENST00000263967	p.H1047Q	CESC
PIK3CA	ENST00000263967	p.H1047R	CESC
PIK3CA	ENST00000263967	p.Q546R	CESC
PIK3CA	ENST00000263967	p.R992P	CESC
PTEN	ENST00000371953	p.D107H	CESC
PTEN	ENST00000371953	p.D252N	CESC
PTEN	ENST00000371953	p.D312N	CESC
PTEN	ENST00000371953	p.G129E	CESC
PTEN	ENST00000371953	p.R130L	CESC
PTEN	ENST00000371953	p.R130Q	CESC
PTEN	ENST00000371953	p.W111R	CESC
RB1	ENST00000267163	p.G449V	CESC
RB1	ENST00000267163	p.G836C	CESC
RB1	ENST00000267163	p.W563S	CESC
SMAD4	ENST00000342988	p.R361H	CESC
SMAD4	ENST00000342988	p.Y353C	CESC
STK11	ENST00000326873	p.I111N	CESC
STK11	ENST00000326873	p.P179Q	CESC
STK11	ENST00000326873	p.P294L	CESC
TP53	ENST00000269305	p.C238F	CESC
TP53	ENST00000269305	p.K164E	CESC
TP53	ENST00000269305	p.P278S	CESC
TP53	ENST00000269305	p.R280T	CESC
TP53	ENST00000269305	p.S241F	CESC
ARAF	ENST00000377045	p.P216L	CHOL
BAP1	ENST00000460680	p.L49P	CHOL
BAP1	ENST00000460680	p.T266P	CHOL
EPHA2	ENST00000358432	p.D943V	CHOL
EPHA2	ENST00000358432	p.N674I	CHOL
IDH1	ENST00000415913	p.R132C	CHOL
IDH1	ENST00000415913	p.R132S	CHOL
IDH2	ENST00000330062	p.R172K	CHOL
IDH2	ENST00000330062	p.R172S	CHOL
APC	ENST00000457016	p.A1879S	COAD
APC	ENST00000457016	p.A703E	COAD
APC	ENST00000457016	p.E1461K	COAD
APC	ENST00000457016	p.E2737Q	COAD
APC	ENST00000457016	p.F2443L	COAD
APC	ENST00000457016	p.G2360S	COAD
APC	ENST00000457016	p.I1913T	COAD
APC	ENST00000457016	p.N1124I	COAD
APC	ENST00000457016	p.P2216S	COAD
APC	ENST00000457016	p.Q1367E	COAD
APC	ENST00000457016	p.R230S	COAD
APC	ENST00000457016	p.R640W	COAD
APC	ENST00000457016	p.S1327L	COAD
APC	ENST00000457016	p.S1343C	COAD
APC	ENST00000457016	p.S1360C	COAD
APC	ENST00000457016	p.S1404F	COAD
APC	ENST00000457016	p.V1414G	COAD
APC	ENST00000457016	p.V1414L	COAD
ARID1A	ENST00000324856	p.P2114L	COAD
BRAF	ENST00000288602	p.D594N	COAD
BRAF	ENST00000288602	p.G466V	COAD
BRAF	ENST00000288602	p.L597V	COAD
BRAF	ENST00000288602	p.V600E	COAD
CTNNB1	ENST00000349496	p.S45F	COAD
CTNNB1	ENST00000349496	p.S45P	COAD
CTNNB1	ENST00000349496	p.T41A	COAD
CTNNB1	ENST00000349496	p.T41I	COAD
EP300	ENST00000263253	p.P595L	COAD
FBXW7	ENST00000281708	p.R465C	COAD
FBXW7	ENST00000281708	p.R465H	COAD
FBXW7	ENST00000281708	p.R479G	COAD
FBXW7	ENST00000281708	p.R505G	COAD
FBXW7	ENST00000281708	p.R505H	COAD
FBXW7	ENST00000281708	p.R689W	COAD
FBXW7	ENST00000281708	p.S438F	COAD
FBXW7	ENST00000281708	p.S582L	COAD
GNAS	ENST00000371100	p.R844C	COAD
GNAS	ENST00000371100	p.R844H	COAD
KRAS	ENST00000256078	p.A146T	COAD
KRAS	ENST00000256078	p.A146V	COAD
KRAS	ENST00000256078	p.G12A	COAD
KRAS	ENST00000256078	p.G12C	COAD
KRAS	ENST00000256078	p.G12D	COAD
KRAS	ENST00000256078	p.G12R	COAD
KRAS	ENST00000256078	p.G12S	COAD
KRAS	ENST00000256078	p.G12V	COAD
KRAS	ENST00000256078	p.G13C	COAD
KRAS	ENST00000256078	p.G13D	COAD
KRAS	ENST00000256078	p.K117N	COAD
KRAS	ENST00000256078	p.L19F	COAD
KRAS	ENST00000256078	p.P34L	COAD
KRAS	ENST00000256078	p.Q61H	COAD
KRAS	ENST00000256078	p.Q61K	COAD
KRAS	ENST00000256078	p.Q61P	COAD
KRAS	ENST00000256078	p.Q61R	COAD
KRAS	ENST00000256078	p.Y71C	COAD
NRAS	ENST00000369535	p.G12D	COAD
NRAS	ENST00000369535	p.G12V	COAD
NRAS	ENST00000369535	p.Q61K	COAD
NRAS	ENST00000369535	p.Q61R	COAD
PCBP1	ENST00000303577	p.L100P	COAD
PCBP1	ENST00000303577	p.L100Q	COAD
PCBP1	ENST00000303577	p.L102P	COAD
PCBP1	ENST00000303577	p.L102R	COAD
PIK3CA	ENST00000263967	p.C420R	COAD
PIK3CA	ENST00000263967	p.E542A	COAD
PIK3CA	ENST00000263967	p.E542G	COAD
PIK3CA	ENST00000263967	p.E542K	COAD
PIK3CA	ENST00000263967	p.E545A	COAD
PIK3CA	ENST00000263967	p.E545K	COAD
PIK3CA	ENST00000263967	p.G1049R	COAD
PIK3CA	ENST00000263967	p.H1047R	COAD
PIK3CA	ENST00000263967	p.H1047Y	COAD
PIK3CA	ENST00000263967	p.M1043I	COAD
PIK3CA	ENST00000263967	p.Q546R	COAD
PTEN	ENST00000371953	p.C136F	COAD
PTEN	ENST00000371953	p.Y65D	COAD
SMAD2	ENST00000402690	p.G335R	COAD
SMAD2	ENST00000402690	p.P305A	COAD
SMAD4	ENST00000342988	p.A532D	COAD
SMAD4	ENST00000342988	p.D351G	COAD
SMAD4	ENST00000342988	p.D355G	COAD
SMAD4	ENST00000342988	p.D537H	COAD
SMAD4	ENST00000342988	p.E330Q	COAD
SMAD4	ENST00000342988	p.G352R	COAD
SMAD4	ENST00000342988	p.G365D	COAD
SMAD4	ENST00000342988	p.G365R	COAD
SMAD4	ENST00000342988	p.G386S	COAD
SMAD4	ENST00000342988	p.G419V	COAD
SMAD4	ENST00000342988	p.R361C	COAD
SMAD4	ENST00000342988	p.R361H	COAD
SOX9	ENST00000245479	p.A308S	COAD
SOX9	ENST00000245479	p.G40R	COAD
SOX9	ENST00000245479	p.K141E	COAD
SOX9	ENST00000245479	p.L135F	COAD
SOX9	ENST00000245479	p.Q175P	COAD
SOX9	ENST00000245479	p.R94H	COAD
SOX9	ENST00000245479	p.V77F	COAD
SOX9	ENST00000245479	p.Y172H	COAD
TCF7L2	ENST00000543371	p.G452R	COAD
TCF7L2	ENST00000543371	p.R365I	COAD
TCF7L2	ENST00000543371	p.R448Q	COAD
TCF7L2	ENST00000543371	p.R448W	COAD
TP53	ENST00000269305	p.A159P	COAD
TP53	ENST00000269305	p.C135Y	COAD
TP53	ENST00000269305	p.C176F	COAD
TP53	ENST00000269305	p.C176Y	COAD
TP53	ENST00000269305	p.C275Y	COAD
TP53	ENST00000269305	p.D259V	COAD
TP53	ENST00000269305	p.D259Y	COAD
TP53	ENST00000269305	p.E285K	COAD
TP53	ENST00000269305	p.G199V	COAD
TP53	ENST00000269305	p.G245S	COAD
TP53	ENST00000269305	p.G266E	COAD
TP53	ENST00000269305	p.G266V	COAD
TP53	ENST00000269305	p.H179R	COAD
TP53	ENST00000269305	p.I162N	COAD
TP53	ENST00000269305	p.I232S	COAD
TP53	ENST00000269305	p.K132N	COAD
TP53	ENST00000269305	p.K132R	COAD
TP53	ENST00000269305	p.L145R	COAD
TP53	ENST00000269305	p.M133R	COAD
TP53	ENST00000269305	p.N239S	COAD
TP53	ENST00000269305	p.P190L	COAD
TP53	ENST00000269305	p.P278A	COAD
TP53	ENST00000269305	p.P278T	COAD
TP53	ENST00000269305	p.R158H	COAD
TP53	ENST00000269305	p.R175C	COAD
TP53	ENST00000269305	p.R175H	COAD
TP53	ENST00000269305	p.R181H	COAD
TP53	ENST00000269305	p.R213L	COAD
TP53	ENST00000269305	p.R213Q	COAD
TP53	ENST00000269305	p.R248Q	COAD
TP53	ENST00000269305	p.R248W	COAD
TP53	ENST00000269305	p.R267L	COAD
TP53	ENST00000269305	p.R267W	COAD
TP53	ENST00000269305	p.R273C	COAD
TP53	ENST00000269305	p.R273H	COAD
TP53	ENST00000269305	p.R282W	COAD
TP53	ENST00000269305	p.R337C	COAD
TP53	ENST00000269305	p.R337L	COAD
TP53	ENST00000269305	p.S127F	COAD
TP53	ENST00000269305	p.S127T	COAD
TP53	ENST00000269305	p.S240R	COAD
TP53	ENST00000269305	p.T211I	COAD
TP53	ENST00000269305	p.V173L	COAD
TP53	ENST00000269305	p.V216G	COAD
TP53	ENST00000269305	p.V272L	COAD
TP53	ENST00000269305	p.V272M	COAD
TP53	ENST00000269305	p.V274D	COAD
TP53	ENST00000269305	p.Y163C	COAD
TP53	ENST00000269305	p.Y205C	COAD
TP53	ENST00000269305	p.Y220C	COAD
TP53	ENST00000269305	p.Y236C	COAD
TP53	ENST00000269305	p.Y236H	COAD
USP9X	ENST00000324545	p.L1407R	COAD
WHSC1L1	ENST00000317025	p.D1211G	COAD
ARID1A	ENST00000324856	p.G1460A	DLBC
CD79B	ENST00000392795	p.Y197C	DLBC
CD79B	ENST00000392795	p.Y197F	DLBC
CD79B	ENST00000392795	p.Y197H	DLBC
CD79B	ENST00000392795	p.Y197N	DLBC
CSNK2A1	ENST00000217244	p.E201K	DLBC
KMT2D	ENST00000301067	p.C5109R	DLBC
KMT2D	ENST00000301067	p.H5475Q	DLBC
KMT2D	ENST00000301067	p.S5476Y	DLBC
MYD88	ENST00000417037	p.L273P	DLBC
MYD88	ENST00000417037	p.P266L	DLBC
MYD88	ENST00000417037	p.S251N	DLBC
ARID1A	ENST00000324856	p.P459L	ESCA
CDKN2A	ENST00000498124	p.H83Y	ESCA
FBXW7	ENST00000281708	p.R505G	ESCA
FBXW7	ENST00000281708	p.T536R	ESCA
NFE2L2	ENST00000397062	p.A493T	ESCA
NFE2L2	ENST00000397062	p.D29H	ESCA
NFE2L2	ENST00000397062	p.E79G	ESCA
NFE2L2	ENST00000397062	p.E79K	ESCA
NFE2L2	ENST00000397062	p.E79Q	ESCA
NFE2L2	ENST00000397062	p.E82A	ESCA
NFE2L2	ENST00000397062	p.E82G	ESCA
NFE2L2	ENST00000397062	p.G31A	ESCA
NFE2L2	ENST00000397062	p.G31E	ESCA
NFE2L2	ENST00000397062	p.G81S	ESCA
NFE2L2	ENST00000397062	p.G81V	ESCA
NFE2L2	ENST00000397062	p.L30F	ESCA
NFE2L2	ENST00000397062	p.R34G	ESCA
NFE2L2	ENST00000397062	p.W24R	ESCA
NOTCH1	ENST00000277541	p.C1122S	ESCA
NOTCH1	ENST00000277541	p.C1528R	ESCA
NSD1	ENST00000439151	p.C1596F	ESCA
NSD1	ENST00000439151	p.P1726L	ESCA
PIK3CA	ENST00000263967	p.E545K	ESCA
PIK3CA	ENST00000263967	p.H1047L	ESCA
PIK3CA	ENST00000263967	p.H1047R	ESCA
PIK3CA	ENST00000263967	p.M1043I	ESCA
PIK3CA	ENST00000263967	p.Q546H	ESCA
SMAD4	ENST00000342988	p.G386V	ESCA
SMAD4	ENST00000342988	p.P356S	ESCA
SMAD4	ENST00000342988	p.R361C	ESCA
SMAD4	ENST00000342988	p.R361H	ESCA
SMAD4	ENST00000342988	p.W524L	ESCA
TP53	ENST00000269305	p.C135F	ESCA
TP53	ENST00000269305	p.C135R	ESCA
TP53	ENST00000269305	p.C135Y	ESCA
TP53	ENST00000269305	p.C176F	ESCA
TP53	ENST00000269305	p.C176Y	ESCA
TP53	ENST00000269305	p.C242Y	ESCA
TP53	ENST00000269305	p.C275F	ESCA
TP53	ENST00000269305	p.E285V	ESCA
TP53	ENST00000269305	p.F109S	ESCA
TP53	ENST00000269305	p.F113V	ESCA
TP53	ENST00000269305	p.F134L	ESCA
TP53	ENST00000269305	p.G245S	ESCA
TP53	ENST00000269305	p.G245V	ESCA
TP53	ENST00000269305	p.H168R	ESCA
TP53	ENST00000269305	p.H179R	ESCA
TP53	ENST00000269305	p.H179Y	ESCA
TP53	ENST00000269305	p.I195F	ESCA
TP53	ENST00000269305	p.I195N	ESCA
TP53	ENST00000269305	p.L130V	ESCA
TP53	ENST00000269305	p.M246V	ESCA
TP53	ENST00000269305	p.P151H	ESCA
TP53	ENST00000269305	p.P151S	ESCA
TP53	ENST00000269305	p.P177S	ESCA
TP53	ENST00000269305	p.P278A	ESCA
TP53	ENST00000269305	p.P278H	ESCA
TP53	ENST00000269305	p.P278S	ESCA
TP53	ENST00000269305	p.R158H	ESCA
TP53	ENST00000269305	p.R158L	ESCA
TP53	ENST00000269305	p.R174W	ESCA
TP53	ENST00000269305	p.R175G	ESCA
TP53	ENST00000269305	p.R175H	ESCA
TP53	ENST00000269305	p.R248Q	ESCA
TP53	ENST00000269305	p.R248W	ESCA
TP53	ENST00000269305	p.R273C	ESCA
TP53	ENST00000269305	p.R273H	ESCA
TP53	ENST00000269305	p.R280K	ESCA
TP53	ENST00000269305	p.R282G	ESCA
TP53	ENST00000269305	p.R282W	ESCA
TP53	ENST00000269305	p.S241F	ESCA
TP53	ENST00000269305	p.V157F	ESCA
TP53	ENST00000269305	p.V172D	ESCA
TP53	ENST00000269305	p.V173G	ESCA
TP53	ENST00000269305	p.V197L	ESCA
TP53	ENST00000269305	p.V216E	ESCA
TP53	ENST00000269305	p.V272M	ESCA
TP53	ENST00000269305	p.V274G	ESCA
TP53	ENST00000269305	p.V274L	ESCA
TP53	ENST00000269305	p.Y126S	ESCA
TP53	ENST00000269305	p.Y163C	ESCA
TP53	ENST00000269305	p.Y205C	ESCA
TP53	ENST00000269305	p.Y220C	ESCA
TP53	ENST00000269305	p.Y220D	ESCA
BRAF	ENST00000288602	p.G596D	GBM
BRAF	ENST00000288602	p.V600E	GBM
CHD8	ENST00000399982	p.G891R	GBM
CHD8	ENST00000399982	p.Q371E	GBM
CHD8	ENST00000399982	p.S1632L	GBM
EGFR	ENST00000275493	p.A289D	GBM
EGFR	ENST00000275493	p.A289T	GBM
EGFR	ENST00000275493	p.A289V	GBM
EGFR	ENST00000275493	p.C223Y	GBM
EGFR	ENST00000275493	p.C240Y	GBM
EGFR	ENST00000275493	p.C571S	GBM
EGFR	ENST00000275493	p.C620W	GBM
EGFR	ENST00000275493	p.C620Y	GBM
EGFR	ENST00000275493	p.C628F	GBM
EGFR	ENST00000275493	p.C628Y	GBM
EGFR	ENST00000275493	p.C636Y	GBM
EGFR	ENST00000275493	p.D256Y	GBM
EGFR	ENST00000275493	p.E709K	GBM
EGFR	ENST00000275493	p.F254I	GBM
EGFR	ENST00000275493	p.G331R	GBM
EGFR	ENST00000275493	p.G598A	GBM
EGFR	ENST00000275493	p.G598V	GBM
EGFR	ENST00000275493	p.G63E	GBM
EGFR	ENST00000275493	p.G63R	GBM
EGFR	ENST00000275493	p.H304Y	GBM
EGFR	ENST00000275493	p.L62R	GBM
EGFR	ENST00000275493	p.P596R	GBM
EGFR	ENST00000275493	p.P596S	GBM
EGFR	ENST00000275493	p.R108G	GBM
EGFR	ENST00000275493	p.R108K	GBM
EGFR	ENST00000275493	p.R222C	GBM
EGFR	ENST00000275493	p.R252C	GBM
EGFR	ENST00000275493	p.R252P	GBM
EGFR	ENST00000275493	p.S229C	GBM
EGFR	ENST00000275493	p.S645C	GBM
EGFR	ENST00000275493	p.T263P	GBM
EGFR	ENST00000275493	p.V651M	GBM
EGFR	ENST00000275493	p.V774M	GBM
EGFR	ENST00000275493	p.Y270C	GBM
GLT8D2	ENST00000360814	p.A178T	GBM
GLT8D2	ENST00000360814	p.A178V	GBM
IDH1	ENST00000415913	p.R132G	GBM
IDH1	ENST00000415913	p.R132H	GBM
KRT15	ENST00000254043	p.V205I	GBM
MMP3	ENST00000299855	p.R316C	GBM
MMP3	ENST00000299855	p.R316H	GBM
NF1	ENST00000358273	p.C622F	GBM
NF1	ENST00000358273	p.D1849N	GBM
NF1	ENST00000358273	p.L844F	GBM
NF1	ENST00000358273	p.L844P	GBM
NF1	ENST00000358273	p.Q1447K	GBM
NF1	ENST00000358273	p.W561R	GBM
PIK3CA	ENST00000263967	p.C90G	GBM
PIK3CA	ENST00000263967	p.C90Y	GBM
PIK3CA	ENST00000263967	p.E542K	GBM
PIK3CA	ENST00000263967	p.E542V	GBM
PIK3CA	ENST00000263967	p.E545A	GBM
PIK3CA	ENST00000263967	p.E545K	GBM
PIK3CA	ENST00000263967	p.H1047R	GBM
PIK3CA	ENST00000263967	p.M1043V	GBM
PIK3CA	ENST00000263967	p.Q546K	GBM
PIK3CA	ENST00000263967	p.Q546P	GBM
PIK3CA	ENST00000263967	p.R88Q	GBM
PIK3R1	ENST00000521381	p.D560G	GBM
PIK3R1	ENST00000521381	p.D560H	GBM
PIK3R1	ENST00000521381	p.F646S	GBM
PIK3R1	ENST00000521381	p.G376R	GBM
PIK3R1	ENST00000521381	p.I220F	GBM
PIK3R1	ENST00000521381	p.K379E	GBM
PIK3R1	ENST00000521381	p.K379N	GBM
PIK3R1	ENST00000521381	p.L573P	GBM
PIK3R1	ENST00000521381	p.S429Y	GBM
PIK3R1	ENST00000521381	p.Y580D	GBM
PTEN	ENST00000371953	p.A126V	GBM
PTEN	ENST00000371953	p.C105R	GBM
PTEN	ENST00000371953	p.C105Y	GBM
PTEN	ENST00000371953	p.C136R	GBM
PTEN	ENST00000371953	p.C136Y	GBM
PTEN	ENST00000371953	p.C71Y	GBM
PTEN	ENST00000371953	p.D107H	GBM
PTEN	ENST00000371953	p.D107Y	GBM
PTEN	ENST00000371953	p.D109N	GBM
PTEN	ENST00000371953	p.D92E	GBM
PTEN	ENST00000371953	p.F195I	GBM
PTEN	ENST00000371953	p.F271S	GBM
PTEN	ENST00000371953	p.F90S	GBM
PTEN	ENST00000371953	p.G129E	GBM
PTEN	ENST00000371953	p.G129V	GBM
PTEN	ENST00000371953	p.G132D	GBM
PTEN	ENST00000371953	p.G165E	GBM
PTEN	ENST00000371953	p.G36E	GBM
PTEN	ENST00000371953	p.G36R	GBM
PTEN	ENST00000371953	p.G44D	GBM
PTEN	ENST00000371953	p.H123Y	GBM
PTEN	ENST00000371953	p.H272P	GBM
PTEN	ENST00000371953	p.I101T	GBM
PTEN	ENST00000371953	p.L25V	GBM
PTEN	ENST00000371953	p.M239R	GBM
PTEN	ENST00000371953	p.M270I	GBM
PTEN	ENST00000371953	p.N276S	GBM
PTEN	ENST00000371953	p.P204L	GBM
PTEN	ENST00000371953	p.P246L	GBM
PTEN	ENST00000371953	p.P95L	GBM
PTEN	ENST00000371953	p.R130Q	GBM
PTEN	ENST00000371953	p.R159K	GBM
PTEN	ENST00000371953	p.R159S	GBM
PTEN	ENST00000371953	p.R173C	GBM
PTEN	ENST00000371953	p.R173H	GBM
PTEN	ENST00000371953	p.R74T	GBM
PTEN	ENST00000371953	p.S170N	GBM
PTEN	ENST00000371953	p.T131A	GBM
PTEN	ENST00000371953	p.T167S	GBM
PTEN	ENST00000371953	p.T277I	GBM
PTEN	ENST00000371953	p.W274C	GBM
PTEN	ENST00000371953	p.W274S	GBM
PTEN	ENST00000371953	p.Y178C	GBM
PTEN	ENST00000371953	p.Y27C	GBM
PTEN	ENST00000371953	p.Y46H	GBM
PTEN	ENST00000371953	p.Y88H	GBM
STAG2	ENST00000218089	p.T966K	GBM
TP53	ENST00000269305	p.A138T	GBM
TP53	ENST00000269305	p.C238F	GBM
TP53	ENST00000269305	p.C238Y	GBM
TP53	ENST00000269305	p.C242Y	GBM
TP53	ENST00000269305	p.C275Y	GBM
TP53	ENST00000269305	p.D281A	GBM
TP53	ENST00000269305	p.D281H	GBM
TP53	ENST00000269305	p.E271K	GBM
TP53	ENST00000269305	p.G105R	GBM
TP53	ENST00000269305	p.G244S	GBM
TP53	ENST00000269305	p.G245S	GBM
TP53	ENST00000269305	p.G266R	GBM
TP53	ENST00000269305	p.G266V	GBM
TP53	ENST00000269305	p.H178Q	GBM
TP53	ENST00000269305	p.H179R	GBM
TP53	ENST00000269305	p.H179Y	GBM
TP53	ENST00000269305	p.I195T	GBM
TP53	ENST00000269305	p.I254S	GBM
TP53	ENST00000269305	p.I255S	GBM
TP53	ENST00000269305	p.K132N	GBM
TP53	ENST00000269305	p.K164E	GBM
TP53	ENST00000269305	p.L130F	GBM
TP53	ENST00000269305	p.L130P	GBM
TP53	ENST00000269305	p.L194R	GBM
TP53	ENST00000269305	p.M246R	GBM
TP53	ENST00000269305	p.P152L	GBM
TP53	ENST00000269305	p.P152S	GBM
TP53	ENST00000269305	p.P190L	GBM
TP53	ENST00000269305	p.Q136E	GBM
TP53	ENST00000269305	p.R158H	GBM
TP53	ENST00000269305	p.R175H	GBM
TP53	ENST00000269305	p.R248L	GBM
TP53	ENST00000269305	p.R248Q	GBM
TP53	ENST00000269305	p.R248W	GBM
TP53	ENST00000269305	p.R249M	GBM
TP53	ENST00000269305	p.R249T	GBM
TP53	ENST00000269305	p.R267P	GBM
TP53	ENST00000269305	p.R273C	GBM
TP53	ENST00000269305	p.R273H	GBM
TP53	ENST00000269305	p.R282W	GBM
TP53	ENST00000269305	p.S127Y	GBM
TP53	ENST00000269305	p.T155N	GBM
TP53	ENST00000269305	p.T211I	GBM
TP53	ENST00000269305	p.V157G	GBM
TP53	ENST00000269305	p.V172G	GBM
TP53	ENST00000269305	p.V216M	GBM
TP53	ENST00000269305	p.Y205C	GBM
TP53	ENST00000269305	p.Y220C	GBM
TP53	ENST00000269305	p.Y234C	GBM
AJUBA	ENST00000262713	p.C406S	HNSC
AJUBA	ENST00000262713	p.C426Y	HNSC
AJUBA	ENST00000262713	p.H360Y	HNSC
AJUBA	ENST00000262713	p.H423Y	HNSC
AJUBA	ENST00000262713	p.N433I	HNSC
AJUBA	ENST00000262713	p.R428Q	HNSC
ARHGAP35	ENST00000404338	p.P1329L	HNSC
ARID2	ENST00000334344	p.R294I	HNSC
CASP8	ENST00000358485	p.C372Y	HNSC
CASP8	ENST00000358485	p.D362G	HNSC
CASP8	ENST00000358485	p.D362V	HNSC
CASP8	ENST00000358485	p.D367G	HNSC
CASP8	ENST00000358485	p.F83L	HNSC
CASP8	ENST00000358485	p.G70E	HNSC
CASP8	ENST00000358485	p.G70R	HNSC
CASP8	ENST00000358485	p.H363D	HNSC
CASP8	ENST00000358485	p.I392M	HNSC
CASP8	ENST00000358485	p.I69T	HNSC
CASP8	ENST00000358485	p.I97M	HNSC
CASP8	ENST00000358485	p.L121P	HNSC
CASP8	ENST00000358485	p.L374V	HNSC
CASP8	ENST00000358485	p.L66R	HNSC
CASP8	ENST00000358485	p.L66V	HNSC
CASP8	ENST00000358485	p.L81F	HNSC
CASP8	ENST00000358485	p.M205V	HNSC
CASP8	ENST00000358485	p.M60V	HNSC
CASP8	ENST00000358485	p.P453S	HNSC
CASP8	ENST00000358485	p.R130T	HNSC
CASP8	ENST00000358485	p.R292W	HNSC
CASP8	ENST00000358485	p.R307W	HNSC
CASP8	ENST00000358485	p.S158F	HNSC
CASP8	ENST00000358485	p.T500I	HNSC
CASP8	ENST00000358485	p.T528I	HNSC
CDKN2A	ENST00000498124	p.A118T	HNSC
CDKN2A	ENST00000498124	p.A68P	HNSC
CDKN2A	ENST00000498124	p.D108V	HNSC
CDKN2A	ENST00000498124	p.D108Y	HNSC
CDKN2A	ENST00000498124	p.D84G	HNSC
CDKN2A	ENST00000498124	p.D84N	HNSC
CDKN2A	ENST00000498124	p.F90L	HNSC
CDKN2A	ENST00000498124	p.H83R	HNSC
CDKN2A	ENST00000498124	p.H83Y	HNSC
CDKN2A	ENST00000498124	p.N42H	HNSC
CDKN2A	ENST00000498124	p.P114L	HNSC
CDKN2A	ENST00000498124	p.P48L	HNSC
CDKN2A	ENST00000498124	p.Q50R	HNSC
CDKN2A	ENST00000498124	p.R87P	HNSC
CDKN2A	ENST00000498124	p.Y44C	HNSC
CTCF	ENST00000264010	p.C356F	HNSC
CTCF	ENST00000264010	p.T346S	HNSC
CUL3	ENST00000264414	p.D426H	HNSC
CUL3	ENST00000264414	p.R709Q	HNSC
CUL3	ENST00000264414	p.R709W	HNSC
EP300	ENST00000263253	p.C1164Y	HNSC
EP300	ENST00000263253	p.C1204Y	HNSC
EP300	ENST00000263253	p.D1399N	HNSC
EP300	ENST00000263253	p.D1688H	HNSC
EP300	ENST00000263253	p.E1514K	HNSC
EP300	ENST00000263253	p.F1343C	HNSC
EP300	ENST00000263253	p.L1584P	HNSC
EP300	ENST00000263253	p.N1389K	HNSC
EP300	ENST00000263253	p.P1452L	HNSC
EP300	ENST00000263253	p.P1502L	HNSC
EP300	ENST00000263253	p.Q240H	HNSC
EP300	ENST00000263253	p.R1410S	HNSC
EP300	ENST00000263253	p.W1466C	HNSC
EP300	ENST00000263253	p.Y1111C	HNSC
EP300	ENST00000263253	p.Y1446C	HNSC
EP300	ENST00000263253	p.Y1467S	HNSC
EPHA2	ENST00000358432	p.E825K	HNSC
EPHA2	ENST00000358432	p.K754N	HNSC
FBXW7	ENST00000281708	p.A502V	HNSC
FBXW7	ENST00000281708	p.D520H	HNSC
FBXW7	ENST00000281708	p.G423A	HNSC
FBXW7	ENST00000281708	p.R465C	HNSC
FBXW7	ENST00000281708	p.R465G	HNSC
FBXW7	ENST00000281708	p.R479L	HNSC
FBXW7	ENST00000281708	p.R479Q	HNSC
FBXW7	ENST00000281708	p.R505G	HNSC
FBXW7	ENST00000281708	p.R505L	HNSC
FBXW7	ENST00000281708	p.R543G	HNSC
FBXW7	ENST00000281708	p.S516N	HNSC
FBXW7	ENST00000281708	p.V525E	HNSC
FBXW7	ENST00000281708	p.W526R	HNSC
FBXW7	ENST00000281708	p.Y545C	HNSC
FGFR3	ENST00000340107	p.R248C	HNSC
FGFR3	ENST00000340107	p.R671G	HNSC
FGFR3	ENST00000340107	p.S249C	HNSC
FLNA	ENST00000369850	p.T259I	HNSC
FLNA	ENST00000369850	p.W235R	HNSC
HLA-B	ENST00000412585	p.Q250E	HNSC
HLA-B	ENST00000412585	p.W241G	HNSC
HRAS	ENST00000451590	p.A11D	HNSC
HRAS	ENST00000451590	p.C118Y	HNSC
HRAS	ENST00000451590	p.G12A	HNSC
HRAS	ENST00000451590	p.G12C	HNSC
HRAS	ENST00000451590	p.G12D	HNSC
HRAS	ENST00000451590	p.G12S	HNSC
HRAS	ENST00000451590	p.G12V	HNSC
HRAS	ENST00000451590	p.G13C	HNSC
HRAS	ENST00000451590	p.G13R	HNSC
HRAS	ENST00000451590	p.G13V	HNSC
HRAS	ENST00000451590	p.K117N	HNSC
HRAS	ENST00000451590	p.Q61H	HNSC
HRAS	ENST00000451590	p.Q61L	HNSC
ITGB1	ENST00000396033	p.A374S	HNSC
ITGB1	ENST00000396033	p.A374V	HNSC
ITGB1	ENST00000396033	p.I371M	HNSC
ITGB1	ENST00000396033	p.L370F	HNSC
KDM6A	ENST00000377967	p.G291R	HNSC
KDM6A	ENST00000377967	p.I1126M	HNSC
KDM6A	ENST00000377967	p.R165P	HNSC
KDM6A	ENST00000377967	p.W1219R	HNSC
KIF5B	ENST00000302418	p.I81K	HNSC
KIF5B	ENST00000302418	p.I81L	HNSC
KIF5B	ENST00000302418	p.I81M	HNSC
KIF5B	ENST00000302418	p.T80I	HNSC
KMT2D	ENST00000301067	p.E1391K	HNSC
KMT2D	ENST00000301067	p.G5310R	HNSC
KMT2D	ENST00000301067	p.L213P	HNSC
KMT2D	ENST00000301067	p.P3494L	HNSC
KMT2D	ENST00000301067	p.R5432Q	HNSC
MAPK1	ENST00000215832	p.E322K	HNSC
MYC	ENST00000377970	p.K404N	HNSC
MYC	ENST00000377970	p.S154W	HNSC
MYC	ENST00000377970	p.S161L	HNSC
MYH9	ENST00000216181	p.E457K	HNSC
MYH9	ENST00000216181	p.E465Q	HNSC
MYH9	ENST00000216181	p.E530K	HNSC
NF2	ENST00000338641	p.S143F	HNSC
NFE2L2	ENST00000397062	p.D29H	HNSC
NFE2L2	ENST00000397062	p.D29Y	HNSC
NFE2L2	ENST00000397062	p.D457G	HNSC
NFE2L2	ENST00000397062	p.D570N	HNSC
NFE2L2	ENST00000397062	p.E79K	HNSC
NFE2L2	ENST00000397062	p.E79Q	HNSC
NFE2L2	ENST00000397062	p.E82V	HNSC
NFE2L2	ENST00000397062	p.G81C	HNSC
NFE2L2	ENST00000397062	p.I28T	HNSC
NFE2L2	ENST00000397062	p.L30F	HNSC
NFE2L2	ENST00000397062	p.L30H	HNSC
NFE2L2	ENST00000397062	p.L30P	HNSC
NFE2L2	ENST00000397062	p.R34G	HNSC
NFE2L2	ENST00000397062	p.R456T	HNSC
NFE2L2	ENST00000397062	p.T80A	HNSC
NFE2L2	ENST00000397062	p.V32G	HNSC
NFE2L2	ENST00000397062	p.W24C	HNSC
NFE2L2	ENST00000397062	p.W24R	HNSC
NOTCH1	ENST00000277541	p.A2023T	HNSC
NOTCH1	ENST00000277541	p.A465T	HNSC
NOTCH1	ENST00000277541	p.C1085W	HNSC
NOTCH1	ENST00000277541	p.C1085Y	HNSC
NOTCH1	ENST00000277541	p.C387Y	HNSC
NOTCH1	ENST00000277541	p.C429Y	HNSC
NOTCH1	ENST00000277541	p.C440F	HNSC
NOTCH1	ENST00000277541	p.C440R	HNSC
NOTCH1	ENST00000277541	p.C449Y	HNSC
NOTCH1	ENST00000277541	p.C456Y	HNSC
NOTCH1	ENST00000277541	p.C461Y	HNSC
NOTCH1	ENST00000277541	p.C478S	HNSC
NOTCH1	ENST00000277541	p.C478Y	HNSC
NOTCH1	ENST00000277541	p.C893S	HNSC
NOTCH1	ENST00000277541	p.C933F	HNSC
NOTCH1	ENST00000277541	p.C980G	HNSC
NOTCH1	ENST00000277541	p.D1520H	HNSC
NOTCH1	ENST00000277541	p.D338N	HNSC
NOTCH1	ENST00000277541	p.D352V	HNSC
NOTCH1	ENST00000277541	p.E424K	HNSC
NOTCH1	ENST00000277541	p.E455K	HNSC
NOTCH1	ENST00000277541	p.G1401E	HNSC
NOTCH1	ENST00000277541	p.G1765D	HNSC
NOTCH1	ENST00000277541	p.G1894S	HNSC
NOTCH1	ENST00000277541	p.G434V	HNSC
NOTCH1	ENST00000277541	p.G481C	HNSC
NOTCH1	ENST00000277541	p.G484V	HNSC
NOTCH1	ENST00000277541	p.H1847Y	HNSC
NOTCH1	ENST00000277541	p.L2047F	HNSC
NOTCH1	ENST00000277541	p.L468R	HNSC
NOTCH1	ENST00000277541	p.L830Q	HNSC
NOTCH1	ENST00000277541	p.N1875K	HNSC
NOTCH1	ENST00000277541	p.N454T	HNSC
NOTCH1	ENST00000277541	p.P2064L	HNSC
NOTCH1	ENST00000277541	p.P422S	HNSC
NOTCH1	ENST00000277541	p.P422T	HNSC
NOTCH1	ENST00000277541	p.R353C	HNSC
NOTCH1	ENST00000277541	p.R353H	HNSC
NOTCH1	ENST00000277541	p.S385F	HNSC
NOTCH1	ENST00000277541	p.T1996M	HNSC
NOTCH1	ENST00000277541	p.V324D	HNSC
NOTCH1	ENST00000277541	p.W327C	HNSC
NSD1	ENST00000439151	p.A2009T	HNSC
NSD1	ENST00000439151	p.C1619S	HNSC
NSD1	ENST00000439151	p.C1710S	HNSC
NSD1	ENST00000439151	p.C1710Y	HNSC
NSD1	ENST00000439151	p.C1897F	HNSC
NSD1	ENST00000439151	p.D2002H	HNSC
NSD1	ENST00000439151	p.D325V	HNSC
NSD1	ENST00000439151	p.E1970A	HNSC
NSD1	ENST00000439151	p.G1678W	HNSC
NSD1	ENST00000439151	p.H1616Y	HNSC
NSD1	ENST00000439151	p.P1665L	HNSC
NSD1	ENST00000439151	p.R2005Q	HNSC
NSD1	ENST00000439151	p.W1769C	HNSC
NSD1	ENST00000439151	p.Y1997C	HNSC
PIK3CA	ENST00000263967	p.C901F	HNSC
PIK3CA	ENST00000263967	p.C905S	HNSC
PIK3CA	ENST00000263967	p.E542K	HNSC
PIK3CA	ENST00000263967	p.E545K	HNSC
PIK3CA	ENST00000263967	p.G363A	HNSC
PIK3CA	ENST00000263967	p.H1047L	HNSC
PIK3CA	ENST00000263967	p.H1047Q	HNSC
PIK3CA	ENST00000263967	p.H1047R	HNSC
PIK3CA	ENST00000263967	p.K111E	HNSC
PIK3CA	ENST00000263967	p.M1043V	HNSC
PIK3CA	ENST00000263967	p.N345K	HNSC
PIK3CA	ENST00000263967	p.Q546R	HNSC
PIK3CA	ENST00000263967	p.V344G	HNSC
PIK3CA	ENST00000263967	p.W328S	HNSC
PIK3R1	ENST00000521381	p.D464V	HNSC
PTEN	ENST00000371953	p.C136R	HNSC
PTEN	ENST00000371953	p.H93R	HNSC
PTEN	ENST00000371953	p.R130Q	HNSC
PTEN	ENST00000371953	p.R15T	HNSC
RAC1	ENST00000356142	p.A178V	HNSC
RAC1	ENST00000356142	p.C18F	HNSC
RAC1	ENST00000356142	p.C18Y	HNSC
RAC1	ENST00000356142	p.G15S	HNSC
RAC1	ENST00000356142	p.K135N	HNSC
RB1	ENST00000267163	p.A333V	HNSC
RB1	ENST00000267163	p.E554K	HNSC
RB1	ENST00000267163	p.M695I	HNSC
RB1	ENST00000267163	p.P245A	HNSC
RHOA	ENST00000418115	p.E40Q	HNSC
RHOA	ENST00000418115	p.G62E	HNSC
RHOA	ENST00000418115	p.T37S	HNSC
SMAD4	ENST00000342988	p.P544L	HNSC
SMAD4	ENST00000342988	p.Q366K	HNSC
SMAD4	ENST00000342988	p.R97C	HNSC
SMAD4	ENST00000342988	p.S368C	HNSC
TGFBR2	ENST00000359013	p.E481G	HNSC
TGFBR2	ENST00000359013	p.E544K	HNSC
TGFBR2	ENST00000359013	p.K302M	HNSC
TGFBR2	ENST00000359013	p.R485C	HNSC
TGFBR2	ENST00000359013	p.R553C	HNSC
TGFBR2	ENST00000359013	p.S484P	HNSC
TP53	ENST00000269305	p.A159P	HNSC
TP53	ENST00000269305	p.A159V	HNSC
TP53	ENST00000269305	p.A161T	HNSC
TP53	ENST00000269305	p.A276D	HNSC
TP53	ENST00000269305	p.C141F	HNSC
TP53	ENST00000269305	p.C141Y	HNSC
TP53	ENST00000269305	p.C176F	HNSC
TP53	ENST00000269305	p.C176S	HNSC
TP53	ENST00000269305	p.C176Y	HNSC
TP53	ENST00000269305	p.C238F	HNSC
TP53	ENST00000269305	p.C238S	HNSC
TP53	ENST00000269305	p.C242F	HNSC
TP53	ENST00000269305	p.C242S	HNSC
TP53	ENST00000269305	p.C242Y	HNSC
TP53	ENST00000269305	p.C275F	HNSC
TP53	ENST00000269305	p.C275Y	HNSC
TP53	ENST00000269305	p.C277G	HNSC
TP53	ENST00000269305	p.D259N	HNSC
TP53	ENST00000269305	p.D281Y	HNSC
TP53	ENST00000269305	p.E180K	HNSC
TP53	ENST00000269305	p.E224D	HNSC
TP53	ENST00000269305	p.E258A	HNSC
TP53	ENST00000269305	p.E258D	HNSC
TP53	ENST00000269305	p.E271K	HNSC
TP53	ENST00000269305	p.E271V	HNSC
TP53	ENST00000269305	p.E285K	HNSC
TP53	ENST00000269305	p.E286K	HNSC
TP53	ENST00000269305	p.E286V	HNSC
TP53	ENST00000269305	p.F134V	HNSC
TP53	ENST00000269305	p.F270C	HNSC
TP53	ENST00000269305	p.F341L	HNSC
TP53	ENST00000269305	p.G105C	HNSC
TP53	ENST00000269305	p.G105V	HNSC
TP53	ENST00000269305	p.G244V	HNSC
TP53	ENST00000269305	p.G245C	HNSC
TP53	ENST00000269305	p.G245D	HNSC
TP53	ENST00000269305	p.G245S	HNSC
TP53	ENST00000269305	p.G245V	HNSC
TP53	ENST00000269305	p.G266E	HNSC
TP53	ENST00000269305	p.G266R	HNSC
TP53	ENST00000269305	p.H168L	HNSC
TP53	ENST00000269305	p.H179L	HNSC
TP53	ENST00000269305	p.H179N	HNSC
TP53	ENST00000269305	p.H179P	HNSC
TP53	ENST00000269305	p.H179R	HNSC
TP53	ENST00000269305	p.H179Y	HNSC
TP53	ENST00000269305	p.H193L	HNSC
TP53	ENST00000269305	p.H193P	HNSC
TP53	ENST00000269305	p.H193R	HNSC
TP53	ENST00000269305	p.H193Y	HNSC
TP53	ENST00000269305	p.I195F	HNSC
TP53	ENST00000269305	p.I195T	HNSC
TP53	ENST00000269305	p.I251N	HNSC
TP53	ENST00000269305	p.K132N	HNSC
TP53	ENST00000269305	p.L137Q	HNSC
TP53	ENST00000269305	p.L194P	HNSC
TP53	ENST00000269305	p.L194R	HNSC
TP53	ENST00000269305	p.L265R	HNSC
TP53	ENST00000269305	p.L348S	HNSC
TP53	ENST00000269305	p.M133K	HNSC
TP53	ENST00000269305	p.M237I	HNSC
TP53	ENST00000269305	p.M237V	HNSC
TP53	ENST00000269305	p.M246I	HNSC
TP53	ENST00000269305	p.N239D	HNSC
TP53	ENST00000269305	p.P151H	HNSC
TP53	ENST00000269305	p.P151S	HNSC
TP53	ENST00000269305	p.P151T	HNSC
TP53	ENST00000269305	p.P278S	HNSC
TP53	ENST00000269305	p.Q136E	HNSC
TP53	ENST00000269305	p.Q136H	HNSC
TP53	ENST00000269305	p.Q136P	HNSC
TP53	ENST00000269305	p.Q331H	HNSC
TP53	ENST00000269305	p.R156P	HNSC
TP53	ENST00000269305	p.R158H	HNSC
TP53	ENST00000269305	p.R158L	HNSC
TP53	ENST00000269305	p.R175H	HNSC
TP53	ENST00000269305	p.R196P	HNSC
TP53	ENST00000269305	p.R213L	HNSC
TP53	ENST00000269305	p.R213P	HNSC
TP53	ENST00000269305	p.R248Q	HNSC
TP53	ENST00000269305	p.R248W	HNSC
TP53	ENST00000269305	p.R249M	HNSC
TP53	ENST00000269305	p.R249S	HNSC
TP53	ENST00000269305	p.R267G	HNSC
TP53	ENST00000269305	p.R273C	HNSC
TP53	ENST00000269305	p.R273H	HNSC
TP53	ENST00000269305	p.R280G	HNSC
TP53	ENST00000269305	p.R280K	HNSC
TP53	ENST00000269305	p.R280S	HNSC
TP53	ENST00000269305	p.R280T	HNSC
TP53	ENST00000269305	p.R282W	HNSC
TP53	ENST00000269305	p.R283H	HNSC
TP53	ENST00000269305	p.R283P	HNSC
TP53	ENST00000269305	p.R337C	HNSC
TP53	ENST00000269305	p.R337L	HNSC
TP53	ENST00000269305	p.S106R	HNSC
TP53	ENST00000269305	p.S127F	HNSC
TP53	ENST00000269305	p.S127Y	HNSC
TP53	ENST00000269305	p.S241C	HNSC
TP53	ENST00000269305	p.T211I	HNSC
TP53	ENST00000269305	p.V143M	HNSC
TP53	ENST00000269305	p.V157F	HNSC
TP53	ENST00000269305	p.V172F	HNSC
TP53	ENST00000269305	p.V173G	HNSC
TP53	ENST00000269305	p.V173L	HNSC
TP53	ENST00000269305	p.V173M	HNSC
TP53	ENST00000269305	p.V218G	HNSC
TP53	ENST00000269305	p.V272M	HNSC
TP53	ENST00000269305	p.Y126C	HNSC
TP53	ENST00000269305	p.Y126S	HNSC
TP53	ENST00000269305	p.Y163C	HNSC
TP53	ENST00000269305	p.Y163H	HNSC
TP53	ENST00000269305	p.Y205C	HNSC
TP53	ENST00000269305	p.Y220C	HNSC
TP53	ENST00000269305	p.Y234C	HNSC
TP53	ENST00000269305	p.Y236C	HNSC
TP53	ENST00000269305	p.Y236D	HNSC
YLPM1	ENST00000325680	p.M1905V	HNSC
PTEN	ENST00000371953	p.F195S	KICH
PTEN	ENST00000371953	p.L265Q	KICH
TP53	ENST00000269305	p.A159P	KICH
TP53	ENST00000269305	p.C141W	KICH
TP53	ENST00000269305	p.C176F	KICH
TP53	ENST00000269305	p.C275Y	KICH
TP53	ENST00000269305	p.F338I	KICH
TP53	ENST00000269305	p.H178Q	KICH
TP53	ENST00000269305	p.M246I	KICH
TP53	ENST00000269305	p.N239D	KICH
TP53	ENST00000269305	p.P190L	KICH
TP53	ENST00000269305	p.P250L	KICH
TP53	ENST00000269305	p.R267W	KICH
TP53	ENST00000269305	p.R282W	KICH
TP53	ENST00000269305	p.R337H	KICH
TP53	ENST00000269305	p.Y205C	KICH
TP53	ENST00000269305	p.Y220C	KICH
ARID1A	ENST00000324856	p.E1647G	KIRC
ARID1A	ENST00000324856	p.G665A	KIRC
ARID1A	ENST00000324856	p.I2275T	KIRC
ARID1A	ENST00000324856	p.P1244H	KIRC
ARID1A	ENST00000324856	p.S1961N	KIRC
ATM	ENST00000278616	p.G2718R	KIRC
BAP1	ENST00000460680	p.A145G	KIRC
BAP1	ENST00000460680	p.D107V	KIRC
BAP1	ENST00000460680	p.D75G	KIRC
BAP1	ENST00000460680	p.E31A	KIRC
BAP1	ENST00000460680	p.F170C	KIRC
BAP1	ENST00000460680	p.F170V	KIRC
BAP1	ENST00000460680	p.L17P	KIRC
BAP1	ENST00000460680	p.N78S	KIRC
BAP1	ENST00000460680	p.S10T	KIRC
CDK12	ENST00000447079	p.R773H	KIRC
KDM5C	ENST00000375401	p.C512W	KIRC
KDM5C	ENST00000375401	p.C730F	KIRC
KDM5C	ENST00000375401	p.E592V	KIRC
KDM5C	ENST00000375401	p.G536W	KIRC
KDM5C	ENST00000375401	p.H733P	KIRC
KIF1A	ENST00000498729	p.D231E	KIRC
KIF1A	ENST00000498729	p.S145I	KIRC
MTOR	ENST00000361445	p.A1459P	KIRC
MTOR	ENST00000361445	p.C1483F	KIRC
MTOR	ENST00000361445	p.C1483Y	KIRC
MTOR	ENST00000361445	p.E2033V	KIRC
MTOR	ENST00000361445	p.I1973F	KIRC
MTOR	ENST00000361445	p.I2228T	KIRC
MTOR	ENST00000361445	p.K1452N	KIRC
MTOR	ENST00000361445	p.L1433S	KIRC
MTOR	ENST00000361445	p.L1460P	KIRC
MTOR	ENST00000361445	p.L2334V	KIRC
MTOR	ENST00000361445	p.M2327I	KIRC
MTOR	ENST00000361445	p.R619C	KIRC
MTOR	ENST00000361445	p.S2215Y	KIRC
MTOR	ENST00000361445	p.T1977K	KIRC
MTOR	ENST00000361445	p.T1977R	KIRC
MTOR	ENST00000361445	p.V2006L	KIRC
MTOR	ENST00000361445	p.Y1463S	KIRC
NF1	ENST00000358273	p.L2209S	KIRC
NF1	ENST00000358273	p.V1753A	KIRC
PBRM1	ENST00000394830	p.C1208W	KIRC
PBRM1	ENST00000394830	p.E1262D	KIRC
PBRM1	ENST00000394830	p.E860K	KIRC
PBRM1	ENST00000394830	p.G626V	KIRC
PBRM1	ENST00000394830	p.I252R	KIRC
PBRM1	ENST00000394830	p.I587T	KIRC
PBRM1	ENST00000394830	p.I709T	KIRC
PBRM1	ENST00000394830	p.L614V	KIRC
PBRM1	ENST00000394830	p.L618H	KIRC
PBRM1	ENST00000394830	p.M586K	KIRC
PBRM1	ENST00000394830	p.M586T	KIRC
PBRM1	ENST00000394830	p.N528I	KIRC
PBRM1	ENST00000394830	p.N574Y	KIRC
PBRM1	ENST00000394830	p.N601K	KIRC
PBRM1	ENST00000394830	p.P1023R	KIRC
PBRM1	ENST00000394830	p.P42L	KIRC
PBRM1	ENST00000394830	p.R1563P	KIRC
PBRM1	ENST00000394830	p.R876L	KIRC
PBRM1	ENST00000394830	p.T1177K	KIRC
PBRM1	ENST00000394830	p.Y580C	KIRC
PBRM1	ENST00000394830	p.Y718C	KIRC
PTEN	ENST00000371953	p.D153Y	KIRC
PTEN	ENST00000371953	p.N276K	KIRC
PTEN	ENST00000371953	p.S170N	KIRC
SETD2	ENST00000409792	p.F1650S	KIRC
SETD2	ENST00000409792	p.H1629Y	KIRC
SETD2	ENST00000409792	p.M1627R	KIRC
SETD2	ENST00000409792	p.N1541H	KIRC
SETD2	ENST00000409792	p.R1625C	KIRC
SETD2	ENST00000409792	p.R2510H	KIRC
SETD2	ENST00000409792	p.W1640C	KIRC
SETD2	ENST00000409792	p.W1827R	KIRC
SETD2	ENST00000409792	p.Y1666H	KIRC
SLK	ENST00000369755	p.K63E	KIRC
TCEB1	ENST00000518127	p.Y79C	KIRC
TP53	ENST00000269305	p.D281Y	KIRC
TP53	ENST00000269305	p.R248L	KIRC
TP53	ENST00000269305	p.S241C	KIRC
VHL	ENST00000256474	p.C162R	KIRC
VHL	ENST00000256474	p.D121Y	KIRC
VHL	ENST00000256474	p.F136V	KIRC
VHL	ENST00000256474	p.H110P	KIRC
VHL	ENST00000256474	p.H115N	KIRC
VHL	ENST00000256474	p.H115Y	KIRC
VHL	ENST00000256474	p.I151F	KIRC
VHL	ENST00000256474	p.I151N	KIRC
VHL	ENST00000256474	p.I151T	KIRC
VHL	ENST00000256474	p.L118P	KIRC
VHL	ENST00000256474	p.L128H	KIRC
VHL	ENST00000256474	p.L135F	KIRC
VHL	ENST00000256474	p.L153P	KIRC
VHL	ENST00000256474	p.L158P	KIRC
VHL	ENST00000256474	p.L158Q	KIRC
VHL	ENST00000256474	p.L158R	KIRC
VHL	ENST00000256474	p.L158V	KIRC
VHL	ENST00000256474	p.L169P	KIRC
VHL	ENST00000256474	p.L178P	KIRC
VHL	ENST00000256474	p.L184P	KIRC
VHL	ENST00000256474	p.L188P	KIRC
VHL	ENST00000256474	p.L188R	KIRC
VHL	ENST00000256474	p.L89P	KIRC
VHL	ENST00000256474	p.N131K	KIRC
VHL	ENST00000256474	p.N131Y	KIRC
VHL	ENST00000256474	p.N78D	KIRC
VHL	ENST00000256474	p.N78Y	KIRC
VHL	ENST00000256474	p.P86L	KIRC
VHL	ENST00000256474	p.P86T	KIRC
VHL	ENST00000256474	p.R107P	KIRC
VHL	ENST00000256474	p.R120G	KIRC
VHL	ENST00000256474	p.R161P	KIRC
VHL	ENST00000256474	p.R82P	KIRC
VHL	ENST00000256474	p.S111N	KIRC
VHL	ENST00000256474	p.S65W	KIRC
VHL	ENST00000256474	p.S80R	KIRC
VHL	ENST00000256474	p.T133P	KIRC
VHL	ENST00000256474	p.V130D	KIRC
VHL	ENST00000256474	p.V130F	KIRC
VHL	ENST00000256474	p.V130L	KIRC
VHL	ENST00000256474	p.V165D	KIRC
VHL	ENST00000256474	p.V74D	KIRC
VHL	ENST00000256474	p.W117C	KIRC
VHL	ENST00000256474	p.W88L	KIRC
CUL3	ENST00000264414	p.L77P	KIRP
CUL3	ENST00000264414	p.R546P	KIRP
KDM6A	ENST00000377967	p.G526E	KIRP
KDM6A	ENST00000377967	p.G526W	KIRP
KDM6A	ENST00000377967	p.L979V	KIRP
KRAS	ENST00000256078	p.G12D	KIRP
KRAS	ENST00000256078	p.G12V	KIRP
MET	ENST00000318493	p.D1246H	KIRP
MET	ENST00000318493	p.F1218I	KIRP
MET	ENST00000318493	p.H1112Y	KIRP
MET	ENST00000318493	p.M1268T	KIRP
MET	ENST00000318493	p.V1088E	KIRP
MET	ENST00000318493	p.V1110I	KIRP
MET	ENST00000318493	p.Y1248C	KIRP
MET	ENST00000318493	p.Y1248H	KIRP
NF2	ENST00000338641	p.P134H	KIRP
PBRM1	ENST00000394830	p.A890E	KIRP
PBRM1	ENST00000394830	p.Y331C	KIRP
PCF11	ENST00000298281	p.N584I	KIRP
PIK3CA	ENST00000263967	p.E542K	KIRP
SETD2	ENST00000409792	p.N1628T	KIRP
ACSL3	ENST00000357430	p.T188S	LAML
DNMT3A	ENST00000264709	p.C497Y	LAML
DNMT3A	ENST00000264709	p.R729Q	LAML
DNMT3A	ENST00000264709	p.R792H	LAML
DNMT3A	ENST00000264709	p.R882C	LAML
DNMT3A	ENST00000264709	p.R882H	LAML
FLT3	ENST00000241453	p.D835E	LAML
FLT3	ENST00000241453	p.D835H	LAML
FLT3	ENST00000241453	p.D835N	LAML
FLT3	ENST00000241453	p.D835Y	LAML
FLT3	ENST00000241453	p.K663R	LAML
FLT3	ENST00000241453	p.N841K	LAML
IDH1	ENST00000415913	p.R132C	LAML
IDH1	ENST00000415913	p.R132H	LAML
IDH2	ENST00000330062	p.R140Q	LAML
IDH2	ENST00000330062	p.R172K	LAML
KIT	ENST00000288135	p.D816V	LAML
KRAS	ENST00000256078	p.A59E	LAML
KRAS	ENST00000256078	p.G12D	LAML
KRAS	ENST00000256078	p.G12V	LAML
KRAS	ENST00000256078	p.G13D	LAML
KRAS	ENST00000256078	p.I36M	LAML
NAA35	ENST00000361671	p.S560R	LAML
NPM1	ENST00000296930	p.K263R	LAML
PKD2	ENST00000237596	p.Y486F	LAML
RUNX1	ENST00000300305	p.R162G	LAML
RUNX1	ENST00000300305	p.R162K	LAML
RUNX1	ENST00000300305	p.R162S	LAML
RUNX1	ENST00000300305	p.R201Q	LAML
RUNX1	ENST00000300305	p.T196I	LAML
SF3B1	ENST00000335508	p.L833F	LAML
TP53	ENST00000269305	p.C141W	LAML
TP53	ENST00000269305	p.C176Y	LAML
TP53	ENST00000269305	p.H179R	LAML
TP53	ENST00000269305	p.R248Q	LAML
TP53	ENST00000269305	p.R280G	LAML
U2AF1	ENST00000291552	p.Q157P	LAML
U2AF1	ENST00000291552	p.S34F	LAML
U2AF1	ENST00000291552	p.S34Y	LAML
UBR5	ENST00000520539	p.N935K	LAML
ZCRB1	ENST00000266529	p.L76F	LAML
ARID1A	ENST00000324856	p.A1089T	LGG
ARID1A	ENST00000324856	p.P459L	LGG
ARID1B	ENST00000346085	p.H1549D	LGG
ARID2	ENST00000334344	p.E376K	LGG
ARID2	ENST00000334344	p.L381I	LGG
ATRX	ENST00000373344	p.C1590Y	LGG
ATRX	ENST00000373344	p.E2172A	LGG
ATRX	ENST00000373344	p.E2172G	LGG
ATRX	ENST00000373344	p.G2169E	LGG
ATRX	ENST00000373344	p.H1722R	LGG
ATRX	ENST00000373344	p.I1784S	LGG
ATRX	ENST00000373344	p.K2019E	LGG
ATRX	ENST00000373344	p.K2182R	LGG
ATRX	ENST00000373344	p.L2027P	LGG
ATRX	ENST00000373344	p.Q1603R	LGG
ATRX	ENST00000373344	p.R1742G	LGG
ATRX	ENST00000373344	p.R2188Q	LGG
ATRX	ENST00000373344	p.T2228I	LGG
ATRX	ENST00000373344	p.V2180A	LGG
ATRX	ENST00000373344	p.V2189L	LGG
ATRX	ENST00000373344	p.W263R	LGG
BCOR	ENST00000378444	p.A970V	LGG
BCOR	ENST00000378444	p.E1263D	LGG
CIC	ENST00000575354	p.A253V	LGG
CIC	ENST00000575354	p.F1484V	LGG
CIC	ENST00000575354	p.F210C	LGG
CIC	ENST00000575354	p.F210L	LGG
CIC	ENST00000575354	p.G235C	LGG
CIC	ENST00000575354	p.G235D	LGG
CIC	ENST00000575354	p.H260D	LGG
CIC	ENST00000575354	p.K232E	LGG
CIC	ENST00000575354	p.L234Q	LGG
CIC	ENST00000575354	p.L241P	LGG
CIC	ENST00000575354	p.L252P	LGG
CIC	ENST00000575354	p.N205S	LGG
[truncated: 2,159 more rows]
