# Supplementary material for: Comprehensive patient-level classification and quantification of driver events in TCGA PanCanAtlas cohorts
Source: PLoS Genet. 2022 Jan 14;18(1):e1009996. doi: 10.1371/journal.pgen.1009996 (PMC8759692; doi:10.1371/journal.pgen.1009996)
Supplement: S9 Files — (ZIP) [file pgen.1009996.s009.zip › PALDRIC/algorithms/algos/HotMAPS_FDR5_PANCAN.txt]

AADAT	ENST00000337664	64	PANCAN
AADAT	ENST00000337664	66	PANCAN
AADAT	ENST00000337664	68	PANCAN
AASDH	ENST00000205214	217	PANCAN
AASDH	ENST00000205214	350	PANCAN
AASDH	ENST00000205214	218	PANCAN
AASDH	ENST00000205214	349	PANCAN
AASDH	ENST00000205214	215	PANCAN
AASDH	ENST00000205214	408	PANCAN
AASDH	ENST00000205214	216	PANCAN
AASDH	ENST00000205214	211	PANCAN
AASDH	ENST00000205214	406	PANCAN
ABCB1	ENST00000265724	906	PANCAN
ABCB1	ENST00000265724	907	PANCAN
ABCB1	ENST00000265724	467	PANCAN
ABCB1	ENST00000265724	472	PANCAN
ABCB1	ENST00000265724	905	PANCAN
ABCB5	ENST00000404938	535	PANCAN
ABCB5	ENST00000404938	569	PANCAN
ABCC10	ENST00000372530	573	PANCAN
ABCC10	ENST00000372530	570	PANCAN
ABCC12	ENST00000311303	618	PANCAN
ABCC12	ENST00000311303	617	PANCAN
ABCC12	ENST00000311303	614	PANCAN
ABCC12	ENST00000311303	615	PANCAN
ABCC5	ENST00000334444	1124	PANCAN
ABHD16B	ENST00000369916	252	PANCAN
ABI2	ENST00000261017	328	PANCAN
ABI2	ENST00000261017	362	PANCAN
ABL1	ENST00000372348	331	PANCAN
ACACB	ENST00000338432	451	PANCAN
ACAD11	ENST00000264990	501	PANCAN
ACAD11	ENST00000264990	502	PANCAN
ACADS	ENST00000242592	331	PANCAN
ACADS	ENST00000242592	330	PANCAN
ACE	ENST00000290866	484	PANCAN
ACHE	ENST00000302913	238	PANCAN
ACHE	ENST00000302913	258	PANCAN
ACHE	ENST00000302913	261	PANCAN
ACHE	ENST00000302913	264	PANCAN
ACHE	ENST00000302913	269	PANCAN
ACHE	ENST00000302913	327	PANCAN
ACHE	ENST00000302913	436	PANCAN
ACHE	ENST00000302913	437	PANCAN
ACHE	ENST00000302913	464	PANCAN
ACHE	ENST00000302913	466	PANCAN
ACHE	ENST00000302913	467	PANCAN
ACHE	ENST00000302913	477	PANCAN
ACHE	ENST00000302913	481	PANCAN
ACHE	ENST00000302913	484	PANCAN
ACHE	ENST00000302913	499	PANCAN
ACHE	ENST00000302913	504	PANCAN
ACKR4	ENST00000249887	188	PANCAN
ACKR4	ENST00000249887	186	PANCAN
ACOT12	ENST00000307624	260	PANCAN
ACTA1	ENST00000366684	28	PANCAN
ACTN2	ENST00000366578	66	PANCAN
ACTN2	ENST00000366578	74	PANCAN
ACTN2	ENST00000366578	146	PANCAN
ACTN2	ENST00000366578	157	PANCAN
ACTN2	ENST00000366578	165	PANCAN
ACTN2	ENST00000366578	177	PANCAN
ACTN2	ENST00000366578	180	PANCAN
ACTN2	ENST00000366578	187	PANCAN
ACTN2	ENST00000366578	233	PANCAN
ACTN2	ENST00000366578	241	PANCAN
ACTN2	ENST00000366578	243	PANCAN
ACTN2	ENST00000366578	246	PANCAN
ACTN2	ENST00000366578	249	PANCAN
ACTN2	ENST00000366578	259	PANCAN
ACTN2	ENST00000366578	260	PANCAN
ACTN2	ENST00000366578	263	PANCAN
ACTN2	ENST00000366578	302	PANCAN
ACTN2	ENST00000366578	307	PANCAN
ACTN2	ENST00000366578	343	PANCAN
ACTN2	ENST00000366578	344	PANCAN
ACTN2	ENST00000366578	347	PANCAN
ACTN2	ENST00000366578	352	PANCAN
ACTN2	ENST00000366578	353	PANCAN
ACTN2	ENST00000366578	355	PANCAN
ACTN2	ENST00000366578	362	PANCAN
ACTN2	ENST00000366578	365	PANCAN
ACTN2	ENST00000366578	392	PANCAN
ACTN2	ENST00000366578	394	PANCAN
ACTN2	ENST00000366578	398	PANCAN
ACTN2	ENST00000366578	404	PANCAN
ACTN2	ENST00000366578	407	PANCAN
ACTN2	ENST00000366578	409	PANCAN
ACTN2	ENST00000366578	412	PANCAN
ACTN2	ENST00000366578	423	PANCAN
ACTN2	ENST00000366578	426	PANCAN
ACTN2	ENST00000366578	455	PANCAN
ACTN2	ENST00000366578	456	PANCAN
ACTN2	ENST00000366578	457	PANCAN
ACTN2	ENST00000366578	465	PANCAN
ACTN2	ENST00000366578	476	PANCAN
ACTN2	ENST00000366578	478	PANCAN
ACTN2	ENST00000366578	482	PANCAN
ACTN2	ENST00000366578	500	PANCAN
ACTN2	ENST00000366578	518	PANCAN
ACTN2	ENST00000366578	568	PANCAN
ACTN2	ENST00000366578	570	PANCAN
ACTN2	ENST00000366578	573	PANCAN
ACTN2	ENST00000366578	643	PANCAN
ACTN2	ENST00000366578	644	PANCAN
ACTN2	ENST00000366578	666	PANCAN
ACTN2	ENST00000366578	671	PANCAN
ACTN2	ENST00000366578	686	PANCAN
ACTN2	ENST00000366578	693	PANCAN
ACTN2	ENST00000366578	709	PANCAN
ACTN2	ENST00000366578	712	PANCAN
ACTN2	ENST00000366578	721	PANCAN
ACTN2	ENST00000366578	724	PANCAN
ACTN2	ENST00000366578	725	PANCAN
ACTN2	ENST00000366578	833	PANCAN
ACTN2	ENST00000366578	835	PANCAN
ACTN2	ENST00000366578	849	PANCAN
ACTN2	ENST00000366578	852	PANCAN
ACTN2	ENST00000366578	854	PANCAN
ACTN2	ENST00000366578	865	PANCAN
ACTN2	ENST00000366578	887	PANCAN
ACTN2	ENST00000366578	888	PANCAN
ACTN2	ENST00000366578	890	PANCAN
ACTRT2	ENST00000378404	158	PANCAN
ACTRT2	ENST00000378404	302	PANCAN
ACVR1	ENST00000263640	227	PANCAN
ACVR1	ENST00000263640	246	PANCAN
ACVR1	ENST00000263640	375	PANCAN
ACVR1	ENST00000263640	295	PANCAN
ADAMTS12	ENST00000504830	1054	PANCAN
ADCY10	ENST00000367851	47	PANCAN
ADCY10	ENST00000367851	49	PANCAN
ADCY10	ENST00000367851	144	PANCAN
ADCY10	ENST00000367851	99	PANCAN
ADCY10	ENST00000367851	408	PANCAN
ADCY10	ENST00000367851	142	PANCAN
ADCY10	ENST00000367851	179	PANCAN
ADCY10	ENST00000367851	261	PANCAN
ADCY10	ENST00000367851	54	PANCAN
ADCY10	ENST00000367851	91	PANCAN
ADCY10	ENST00000367851	259	PANCAN
ADPRM	ENST00000379774	75	PANCAN
AGBL1	ENST00000441037	406	PANCAN
AGER	ENST00000375076	197	PANCAN
AHCY	ENST00000217426	165	PANCAN
AHCY	ENST00000217426	81	PANCAN
AHCY	ENST00000217426	205	PANCAN
AHCY	ENST00000217426	427	PANCAN
AHR	ENST00000242057	383	PANCAN
AHR	ENST00000242057	384	PANCAN
AICDA	ENST00000229335	77	PANCAN
AIM1	ENST00000369066	543	PANCAN
AJAP1	ENST00000378191	230	PANCAN
AKAP8L	ENST00000397410	130	PANCAN
AKT1	ENST00000554581	15	PANCAN
AKT1	ENST00000554581	17	PANCAN
AKT1	ENST00000554581	323	PANCAN
AKT1	ENST00000554581	52	PANCAN
AKT1	ENST00000554581	80	PANCAN
AKT1	ENST00000554581	311	PANCAN
ALB	ENST00000295897	174	PANCAN
ALB	ENST00000295897	175	PANCAN
ALB	ENST00000295897	176	PANCAN
ALB	ENST00000295897	237	PANCAN
ALB	ENST00000295897	266	PANCAN
ALB	ENST00000295897	277	PANCAN
ALB	ENST00000295897	370	PANCAN
ALB	ENST00000295897	506	PANCAN
ALB	ENST00000295897	121	PANCAN
ALB	ENST00000295897	268	PANCAN
ALB	ENST00000295897	279	PANCAN
ALB	ENST00000295897	367	PANCAN
ALB	ENST00000295897	112	PANCAN
ALB	ENST00000295897	118	PANCAN
ALB	ENST00000295897	179	PANCAN
ALB	ENST00000295897	241	PANCAN
ALB	ENST00000295897	358	PANCAN
ALB	ENST00000295897	374	PANCAN
ALB	ENST00000295897	433	PANCAN
ALB	ENST00000295897	540	PANCAN
ALB	ENST00000295897	541	PANCAN
ALB	ENST00000295897	545	PANCAN
ALB	ENST00000295897	561	PANCAN
ALDH16A1	ENST00000293350	128	PANCAN
ALDH18A1	ENST00000371224	370	PANCAN
ALDH1A1	ENST00000297785	109	PANCAN
ALDH1A1	ENST00000297785	273	PANCAN
ALDH1A1	ENST00000297785	304	PANCAN
ALDH1A1	ENST00000297785	306	PANCAN
ALDH1A1	ENST00000297785	308	PANCAN
ALDH1A1	ENST00000297785	333	PANCAN
ALDH1A1	ENST00000297785	335	PANCAN
ALDH1A1	ENST00000297785	375	PANCAN
ALDH1A1	ENST00000297785	379	PANCAN
ALDH1A1	ENST00000297785	458	PANCAN
ALDH5A1	ENST00000348925	131	PANCAN
ALDH5A1	ENST00000348925	172	PANCAN
ALDH5A1	ENST00000348925	173	PANCAN
ALDH5A1	ENST00000348925	198	PANCAN
ALDH5A1	ENST00000348925	224	PANCAN
ALDH5A1	ENST00000348925	225	PANCAN
ALDH5A1	ENST00000348925	226	PANCAN
ALDH5A1	ENST00000348925	294	PANCAN
ALDH7A1	ENST00000409134	303	PANCAN
ALKBH3	ENST00000302708	213	PANCAN
AMD1	ENST00000368885	233	PANCAN
AMD1	ENST00000368885	219	PANCAN
AMD1	ENST00000368885	232	PANCAN
AMICA1	ENST00000356289	184	PANCAN
AMICA1	ENST00000356289	165	PANCAN
AMICA1	ENST00000356289	217	PANCAN
AMPH	ENST00000356264	66	PANCAN
AMPH	ENST00000356264	69	PANCAN
AMPH	ENST00000356264	70	PANCAN
AMPH	ENST00000356264	127	PANCAN
AMPH	ENST00000356264	129	PANCAN
AMPH	ENST00000356264	134	PANCAN
AMPH	ENST00000356264	125	PANCAN
AMPH	ENST00000356264	135	PANCAN
AMPH	ENST00000356264	138	PANCAN
AMPH	ENST00000356264	184	PANCAN
AMY2A	ENST00000414303	64	PANCAN
AMY2A	ENST00000414303	75	PANCAN
AMY2A	ENST00000414303	79	PANCAN
ANGPT1	ENST00000517746	360	PANCAN
ANK2	ENST00000357077	978	PANCAN
ANKRD26	ENST00000376087	1046	PANCAN
ANKRD36	ENST00000420699	922	PANCAN
ANKRD36	ENST00000420699	945	PANCAN
ANLN	ENST00000265748	443	PANCAN
ANPEP	ENST00000300060	140	PANCAN
ANPEP	ENST00000300060	141	PANCAN
ANPEP	ENST00000300060	156	PANCAN
ANPEP	ENST00000300060	185	PANCAN
ANPEP	ENST00000300060	188	PANCAN
ANPEP	ENST00000300060	191	PANCAN
ANPEP	ENST00000300060	195	PANCAN
ANPEP	ENST00000300060	212	PANCAN
ANPEP	ENST00000300060	213	PANCAN
ANPEP	ENST00000300060	220	PANCAN
ANPEP	ENST00000300060	277	PANCAN
ANPEP	ENST00000300060	292	PANCAN
ANPEP	ENST00000300060	294	PANCAN
ANPEP	ENST00000300060	321	PANCAN
ANPEP	ENST00000300060	341	PANCAN
ANPEP	ENST00000300060	354	PANCAN
ANPEP	ENST00000300060	358	PANCAN
ANPEP	ENST00000300060	388	PANCAN
ANPEP	ENST00000300060	392	PANCAN
ANPEP	ENST00000300060	393	PANCAN
ANPEP	ENST00000300060	411	PANCAN
ANPEP	ENST00000300060	415	PANCAN
ANPEP	ENST00000300060	695	PANCAN
AOC1	ENST00000493429	100	PANCAN
AOC1	ENST00000493429	109	PANCAN
AOC1	ENST00000493429	110	PANCAN
AOC1	ENST00000493429	113	PANCAN
AOC1	ENST00000493429	137	PANCAN
AOC1	ENST00000493429	150	PANCAN
AOC1	ENST00000493429	153	PANCAN
AOC1	ENST00000493429	186	PANCAN
AOC1	ENST00000493429	190	PANCAN
AOC1	ENST00000493429	288	PANCAN
AOC1	ENST00000493429	290	PANCAN
AOC1	ENST00000493429	292	PANCAN
AOC1	ENST00000493429	294	PANCAN
AOC1	ENST00000493429	323	PANCAN
AOC1	ENST00000493429	331	PANCAN
AOC1	ENST00000493429	333	PANCAN
AOC1	ENST00000493429	339	PANCAN
AOC1	ENST00000493429	353	PANCAN
AOC1	ENST00000493429	361	PANCAN
AOC1	ENST00000493429	362	PANCAN
AOC1	ENST00000493429	374	PANCAN
AOC1	ENST00000493429	390	PANCAN
AOC1	ENST00000493429	422	PANCAN
AOC1	ENST00000493429	428	PANCAN
AOC1	ENST00000493429	443	PANCAN
AOC1	ENST00000493429	447	PANCAN
AOC1	ENST00000493429	455	PANCAN
AOC1	ENST00000493429	475	PANCAN
AOC1	ENST00000493429	483	PANCAN
AOC1	ENST00000493429	485	PANCAN
AOC1	ENST00000493429	496	PANCAN
AOC1	ENST00000493429	498	PANCAN
AOC1	ENST00000493429	534	PANCAN
AOC1	ENST00000493429	537	PANCAN
AOC1	ENST00000493429	550	PANCAN
AOC1	ENST00000493429	554	PANCAN
AOC1	ENST00000493429	560	PANCAN
AOC1	ENST00000493429	600	PANCAN
AOC1	ENST00000493429	602	PANCAN
AOC1	ENST00000493429	605	PANCAN
AOC1	ENST00000493429	608	PANCAN
AOC1	ENST00000493429	611	PANCAN
AOC1	ENST00000493429	618	PANCAN
AOC1	ENST00000493429	639	PANCAN
AOC1	ENST00000493429	642	PANCAN
AOC1	ENST00000493429	644	PANCAN
AOC1	ENST00000493429	646	PANCAN
AOC1	ENST00000493429	657	PANCAN
AOC1	ENST00000493429	660	PANCAN
AOC1	ENST00000493429	670	PANCAN
AOC1	ENST00000493429	677	PANCAN
AOC1	ENST00000493429	682	PANCAN
AOC1	ENST00000493429	683	PANCAN
AOC1	ENST00000493429	688	PANCAN
AOC1	ENST00000493429	694	PANCAN
AOC1	ENST00000493429	703	PANCAN
AOC1	ENST00000493429	707	PANCAN
AOC1	ENST00000493429	716	PANCAN
AOC1	ENST00000493429	728	PANCAN
AOC1	ENST00000493429	741	PANCAN
AOC1	ENST00000493429	742	PANCAN
AOC1	ENST00000493429	751	PANCAN
AOX1	ENST00000374700	43	PANCAN
AOX1	ENST00000374700	47	PANCAN
AOX1	ENST00000374700	48	PANCAN
AOX1	ENST00000374700	58	PANCAN
AOX1	ENST00000374700	67	PANCAN
AOX1	ENST00000374700	68	PANCAN
AOX1	ENST00000374700	114	PANCAN
AOX1	ENST00000374700	138	PANCAN
AOX1	ENST00000374700	140	PANCAN
AOX1	ENST00000374700	289	PANCAN
AOX1	ENST00000374700	290	PANCAN
AOX1	ENST00000374700	381	PANCAN
AOX1	ENST00000374700	390	PANCAN
AOX1	ENST00000374700	404	PANCAN
AOX1	ENST00000374700	428	PANCAN
AOX1	ENST00000374700	444	PANCAN
AOX1	ENST00000374700	463	PANCAN
AOX1	ENST00000374700	504	PANCAN
AOX1	ENST00000374700	507	PANCAN
AOX1	ENST00000374700	619	PANCAN
AOX1	ENST00000374700	652	PANCAN
AOX1	ENST00000374700	661	PANCAN
AOX1	ENST00000374700	662	PANCAN
AOX1	ENST00000374700	671	PANCAN
AOX1	ENST00000374700	699	PANCAN
AOX1	ENST00000374700	724	PANCAN
AOX1	ENST00000374700	744	PANCAN
AOX1	ENST00000374700	753	PANCAN
AOX1	ENST00000374700	802	PANCAN
AOX1	ENST00000374700	815	PANCAN
AOX1	ENST00000374700	820	PANCAN
AOX1	ENST00000374700	848	PANCAN
AOX1	ENST00000374700	853	PANCAN
AOX1	ENST00000374700	871	PANCAN
AOX1	ENST00000374700	903	PANCAN
AOX1	ENST00000374700	906	PANCAN
AOX1	ENST00000374700	921	PANCAN
AOX1	ENST00000374700	927	PANCAN
AOX1	ENST00000374700	955	PANCAN
AOX1	ENST00000374700	960	PANCAN
AOX1	ENST00000374700	967	PANCAN
AOX1	ENST00000374700	974	PANCAN
AOX1	ENST00000374700	1032	PANCAN
AOX1	ENST00000374700	1034	PANCAN
AOX1	ENST00000374700	1035	PANCAN
AOX1	ENST00000374700	1038	PANCAN
AOX1	ENST00000374700	1042	PANCAN
AOX1	ENST00000374700	1048	PANCAN
AOX1	ENST00000374700	1051	PANCAN
AOX1	ENST00000374700	1069	PANCAN
AOX1	ENST00000374700	1091	PANCAN
AOX1	ENST00000374700	1165	PANCAN
AOX1	ENST00000374700	1166	PANCAN
AOX1	ENST00000374700	1186	PANCAN
AOX1	ENST00000374700	1187	PANCAN
AOX1	ENST00000374700	1225	PANCAN
AOX1	ENST00000374700	1272	PANCAN
AP2M1	ENST00000292807	122	PANCAN
APP	ENST00000346798	297	PANCAN
APP	ENST00000346798	469	PANCAN
APP	ENST00000346798	541	PANCAN
APPL1	ENST00000288266	323	PANCAN
ARF1	ENST00000541182	125	PANCAN
ARF1	ENST00000541182	139	PANCAN
ARHGEF18	ENST00000359920	1132	PANCAN
ARHGEF5	ENST00000056217	171	PANCAN
ARID4A	ENST00000355431	27	PANCAN
ARMC4	ENST00000305242	306	PANCAN
ARMC4	ENST00000305242	304	PANCAN
ARMC4	ENST00000305242	305	PANCAN
ARMC4	ENST00000305242	307	PANCAN
ARMC4	ENST00000305242	302	PANCAN
ARMC4	ENST00000305242	254	PANCAN
ARMC4	ENST00000305242	301	PANCAN
ARMC4	ENST00000305242	310	PANCAN
ARVCF	ENST00000263207	729	PANCAN
ASAH2	ENST00000395526	107	PANCAN
ASAH2	ENST00000395526	344	PANCAN
ASAH2	ENST00000395526	140	PANCAN
ASAH2	ENST00000395526	108	PANCAN
ASB17	ENST00000284142	185	PANCAN
ASB5	ENST00000296525	203	PANCAN
ASB5	ENST00000296525	204	PANCAN
ATM	ENST00000278616	335	PANCAN
ATM	ENST00000278616	337	PANCAN
ATM	ENST00000278616	368	PANCAN
ATM	ENST00000278616	292	PANCAN
ATM	ENST00000278616	295	PANCAN
ATM	ENST00000278616	329	PANCAN
ATM	ENST00000278616	322	PANCAN
ATM	ENST00000278616	349	PANCAN
ATM	ENST00000278616	396	PANCAN
ATM	ENST00000278616	320	PANCAN
ATM	ENST00000278616	323	PANCAN
ATM	ENST00000278616	2718	PANCAN
ATM	ENST00000278616	2890	PANCAN
ATRX	ENST00000373344	1589	PANCAN
ATRX	ENST00000373344	1590	PANCAN
ATRX	ENST00000373344	2172	PANCAN
B2M	ENST00000558401	47	PANCAN
B2M	ENST00000558401	54	PANCAN
BAP1	ENST00000460680	170	PANCAN
BAP1	ENST00000460680	91	PANCAN
BAP1	ENST00000460680	184	PANCAN
BAP1	ENST00000460680	185	PANCAN
BAX	ENST00000293288	109	PANCAN
BAX	ENST00000293288	125	PANCAN
BAX	ENST00000293288	126	PANCAN
BAX	ENST00000293288	130	PANCAN
BAX	ENST00000293288	133	PANCAN
BAX	ENST00000293288	124	PANCAN
BAX	ENST00000293288	118	PANCAN
BBOX1	ENST00000263182	126	PANCAN
BBOX1	ENST00000263182	128	PANCAN
BBOX1	ENST00000263182	154	PANCAN
BBOX1	ENST00000263182	155	PANCAN
BBOX1	ENST00000263182	157	PANCAN
BCHE	ENST00000264381	118	PANCAN
BCHE	ENST00000264381	132	PANCAN
BCHE	ENST00000264381	134	PANCAN
BCHE	ENST00000264381	136	PANCAN
BCHE	ENST00000264381	161	PANCAN
BCHE	ENST00000264381	167	PANCAN
BCHE	ENST00000264381	211	PANCAN
BCHE	ENST00000264381	215	PANCAN
BCHE	ENST00000264381	217	PANCAN
BCHE	ENST00000264381	247	PANCAN
BCHE	ENST00000264381	248	PANCAN
BCHE	ENST00000264381	296	PANCAN
BCHE	ENST00000264381	299	PANCAN
BCHE	ENST00000264381	343	PANCAN
BCHE	ENST00000264381	428	PANCAN
BCHE	ENST00000264381	429	PANCAN
BCHE	ENST00000264381	444	PANCAN
BCHE	ENST00000264381	458	PANCAN
BCHE	ENST00000264381	461	PANCAN
BCHE	ENST00000264381	496	PANCAN
BCHE	ENST00000264381	506	PANCAN
BCHE	ENST00000264381	508	PANCAN
BCHE	ENST00000264381	510	PANCAN
BCHE	ENST00000264381	527	PANCAN
BCHE	ENST00000264381	540	PANCAN
BCHE	ENST00000264381	549	PANCAN
BCHE	ENST00000264381	550	PANCAN
BCHE	ENST00000264381	551	PANCAN
BCHE	ENST00000264381	169	PANCAN
BCHE	ENST00000264381	181	PANCAN
BCHE	ENST00000264381	320	PANCAN
BCHE	ENST00000264381	325	PANCAN
BCHE	ENST00000264381	371	PANCAN
BCHE	ENST00000264381	410	PANCAN
BCHE	ENST00000264381	414	PANCAN
BCHE	ENST00000264381	430	PANCAN
BCHE	ENST00000264381	446	PANCAN
BCHE	ENST00000264381	478	PANCAN
BCHE	ENST00000264381	498	PANCAN
BCHE	ENST00000264381	274	PANCAN
BCHE	ENST00000264381	301	PANCAN
BCHE	ENST00000264381	307	PANCAN
BCHE	ENST00000264381	537	PANCAN
BCHE	ENST00000264381	64	PANCAN
BCHE	ENST00000264381	66	PANCAN
BCHE	ENST00000264381	91	PANCAN
BCHE	ENST00000264381	154	PANCAN
BCHE	ENST00000264381	159	PANCAN
BCHE	ENST00000264381	191	PANCAN
BCHE	ENST00000264381	195	PANCAN
BCHE	ENST00000264381	243	PANCAN
BCHE	ENST00000264381	298	PANCAN
BCHE	ENST00000264381	311	PANCAN
BCHE	ENST00000264381	348	PANCAN
BCHE	ENST00000264381	368	PANCAN
BCHE	ENST00000264381	465	PANCAN
BCHE	ENST00000264381	472	PANCAN
BCHE	ENST00000264381	109	PANCAN
BCHE	ENST00000264381	143	PANCAN
BCHE	ENST00000264381	173	PANCAN
BCHE	ENST00000264381	226	PANCAN
BCHE	ENST00000264381	228	PANCAN
BCHE	ENST00000264381	239	PANCAN
BCHE	ENST00000264381	261	PANCAN
BCHE	ENST00000264381	275	PANCAN
BCHE	ENST00000264381	312	PANCAN
BCHE	ENST00000264381	407	PANCAN
BCHE	ENST00000264381	409	PANCAN
BCHE	ENST00000264381	452	PANCAN
BCHE	ENST00000264381	487	PANCAN
BCL2L1	ENST00000307677	149	PANCAN
BCL2L11	ENST00000393256	153	PANCAN
BCL2L11	ENST00000393256	154	PANCAN
BCL2L11	ENST00000393256	156	PANCAN
BCLAF1	ENST00000531224	281	PANCAN
BCLAF1	ENST00000531224	284	PANCAN
BCLAF1	ENST00000531224	306	PANCAN
BCLAF1	ENST00000531224	302	PANCAN
BCLAF1	ENST00000531224	235	PANCAN
BCOR	ENST00000378444	1454	PANCAN
BCOR	ENST00000378444	1456	PANCAN
BCOR	ENST00000378444	1459	PANCAN
BDNF	ENST00000438929	277	PANCAN
BHMT	ENST00000274353	56	PANCAN
BHMT	ENST00000274353	59	PANCAN
BHMT	ENST00000274353	61	PANCAN
BHMT	ENST00000274353	161	PANCAN
BHMT	ENST00000274353	162	PANCAN
BHMT	ENST00000274353	164	PANCAN
BHMT	ENST00000274353	165	PANCAN
BHMT	ENST00000274353	167	PANCAN
BHMT	ENST00000274353	193	PANCAN
BHMT	ENST00000274353	204	PANCAN
BHMT	ENST00000274353	54	PANCAN
BHMT	ENST00000274353	64	PANCAN
BHMT	ENST00000274353	33	PANCAN
BHMT	ENST00000274353	191	PANCAN
BHMT	ENST00000274353	203	PANCAN
BIRC3	ENST00000263464	297	PANCAN
BLNK	ENST00000224337	85	PANCAN
BMP7	ENST00000395863	377	PANCAN
BMP7	ENST00000395863	380	PANCAN
BMP7	ENST00000395863	392	PANCAN
BMP7	ENST00000395863	395	PANCAN
BMP7	ENST00000395863	381	PANCAN
BPIFA1	ENST00000354297	69	PANCAN
BPIFB3	ENST00000375494	87	PANCAN
BRAF	ENST00000288602	575	PANCAN
BRAF	ENST00000288602	600	PANCAN
BRAF	ENST00000288602	601	PANCAN
BRAF	ENST00000288602	467	PANCAN
BRAF	ENST00000288602	468	PANCAN
BRAF	ENST00000288602	581	PANCAN
BRAF	ENST00000288602	596	PANCAN
BRAF	ENST00000288602	597	PANCAN
BRAF	ENST00000288602	604	PANCAN
BRAF	ENST00000288602	609	PANCAN
BRAF	ENST00000288602	469	PANCAN
BRAF	ENST00000288602	568	PANCAN
BRAF	ENST00000288602	594	PANCAN
BRAF	ENST00000288602	464	PANCAN
BRAF	ENST00000288602	466	PANCAN
BRAF	ENST00000288602	635	PANCAN
BRAF	ENST00000288602	471	PANCAN
BRAF	ENST00000288602	462	PANCAN
BROX	ENST00000340934	184	PANCAN
BROX	ENST00000340934	219	PANCAN
BTNL2	ENST00000454136	141	PANCAN
C12orf43	ENST00000288757	32	PANCAN
C12orf43	ENST00000288757	173	PANCAN
C2	ENST00000299367	274	PANCAN
C3orf58	ENST00000315691	226	PANCAN
C4BPA	ENST00000367070	62	PANCAN
C4BPA	ENST00000367070	151	PANCAN
C6	ENST00000263413	146	PANCAN
CABIN1	ENST00000398319	130	PANCAN
CACNA1E	ENST00000367573	1695	PANCAN
CACNG6	ENST00000252729	224	PANCAN
CACNG6	ENST00000252729	228	PANCAN
CACNG6	ENST00000252729	230	PANCAN
CAD	ENST00000264705	1527	PANCAN
CALM1	ENST00000356978	67	PANCAN
CAMK1	ENST00000256460	212	PANCAN
CAMK1	ENST00000256460	115	PANCAN
CAMK1	ENST00000256460	117	PANCAN
CAPNS1	ENST00000246533	97	PANCAN
CAPNS1	ENST00000246533	99	PANCAN
CAPSL	ENST00000397367	63	PANCAN
CAPZA3	ENST00000317658	62	PANCAN
CARD18	ENST00000530950	76	PANCAN
CASP1	ENST00000533400	390	PANCAN
CASP1	ENST00000533400	329	PANCAN
CASP1	ENST00000533400	331	PANCAN
CASP1	ENST00000533400	365	PANCAN
CASP1	ENST00000533400	388	PANCAN
CASP1	ENST00000533400	371	PANCAN
CASP1	ENST00000533400	391	PANCAN
CASP1	ENST00000533400	153	PANCAN
CASP1	ENST00000533400	236	PANCAN
CASP1	ENST00000533400	168	PANCAN
CASP1	ENST00000533400	205	PANCAN
CASP1	ENST00000533400	285	PANCAN
CASP1	ENST00000533400	339	PANCAN
CASP8	ENST00000358485	287	PANCAN
CASP8	ENST00000358485	292	PANCAN
CASP8	ENST00000358485	336	PANCAN
CASP8	ENST00000358485	367	PANCAN
CASP8	ENST00000358485	83	PANCAN
CASP8	ENST00000358485	123	PANCAN
CASP8	ENST00000358485	374	PANCAN
CASP8	ENST00000358485	454	PANCAN
CASP8	ENST00000358485	325	PANCAN
CASP8	ENST00000358485	363	PANCAN
CASP8	ENST00000358485	375	PANCAN
CASP8	ENST00000358485	397	PANCAN
CASP8	ENST00000358485	472	PANCAN
CASP8	ENST00000358485	522	PANCAN
CASP8	ENST00000358485	319	PANCAN
CASP8	ENST00000358485	387	PANCAN
CASP8	ENST00000358485	392	PANCAN
CASP8	ENST00000358485	399	PANCAN
CASP8	ENST00000358485	411	PANCAN
CASP8	ENST00000358485	453	PANCAN
CASP8	ENST00000358485	69	PANCAN
CASP8	ENST00000358485	158	PANCAN
CBFA2T2	ENST00000346541	144	PANCAN
CBL	ENST00000264033	417	PANCAN
CC2D2A	ENST00000424120	606	PANCAN
CCDC14	ENST00000433542	608	PANCAN
CCDC14	ENST00000433542	618	PANCAN
CCDC141	ENST00000420890	836	PANCAN
CCDC141	ENST00000420890	901	PANCAN
CCDC141	ENST00000420890	604	PANCAN
CCDC141	ENST00000420890	845	PANCAN
CCDC141	ENST00000420890	843	PANCAN
CCDC141	ENST00000420890	848	PANCAN
CCDC141	ENST00000420890	849	PANCAN
CCDC141	ENST00000420890	908	PANCAN
CCDC141	ENST00000420890	660	PANCAN
CCDC170	ENST00000239374	470	PANCAN
CCDC172	ENST00000333254	104	PANCAN
CCDC34	ENST00000328697	141	PANCAN
CCDC42	ENST00000293845	101	PANCAN
CCDC74A	ENST00000295171	146	PANCAN
CCDC74A	ENST00000295171	155	PANCAN
CCDC88C	ENST00000389857	1147	PANCAN
CD1E	ENST00000368167	243	PANCAN
CD1E	ENST00000368167	257	PANCAN
CD209	ENST00000315599	75	PANCAN
CD209	ENST00000315599	64	PANCAN
CD209	ENST00000315599	115	PANCAN
CD209	ENST00000315599	161	PANCAN
CD209	ENST00000315599	238	PANCAN
CD209	ENST00000315599	291	PANCAN
CD96	ENST00000283285	265	PANCAN
CD96	ENST00000283285	329	PANCAN
CDC42	ENST00000344548	11	PANCAN
CDC42	ENST00000344548	13	PANCAN
CDC42	ENST00000344548	16	PANCAN
CDC42	ENST00000344548	80	PANCAN
CDC42BPA	ENST00000366769	872	PANCAN
CDC42BPA	ENST00000366769	871	PANCAN
CDH1	ENST00000261769	257	PANCAN
CDH1	ENST00000261769	290	PANCAN
CDH1	ENST00000261769	336	PANCAN
CDH1	ENST00000261769	402	PANCAN
CDH1	ENST00000261769	408	PANCAN
CDH1	ENST00000261769	392	PANCAN
CDH1	ENST00000261769	222	PANCAN
CDH1	ENST00000261769	254	PANCAN
CDH1	ENST00000261769	288	PANCAN
CDH1	ENST00000261769	400	PANCAN
CDH1	ENST00000261769	221	PANCAN
CDH18	ENST00000507958	26	PANCAN
CDH18	ENST00000507958	105	PANCAN
CDH18	ENST00000507958	25	PANCAN
CDH18	ENST00000507958	50	PANCAN
CDH18	ENST00000507958	24	PANCAN
CDH18	ENST00000507958	108	PANCAN
CDH23	ENST00000398809	375	PANCAN
CDH3	ENST00000264012	172	PANCAN
CDH7	ENST00000397968	181	PANCAN
CDK11B	ENST00000407249	575	PANCAN
CDK12	ENST00000447079	858	PANCAN
CDK12	ENST00000447079	471	PANCAN
CDK12	ENST00000447079	495	PANCAN
CDK12	ENST00000447079	425	PANCAN
CDK12	ENST00000447079	428	PANCAN
CDK12	ENST00000447079	774	PANCAN
CDK16	ENST00000276052	516	PANCAN
CDK4	ENST00000257904	22	PANCAN
CDK4	ENST00000257904	24	PANCAN
CDK5RAP1	ENST00000346416	331	PANCAN
CDK6	ENST00000265734	18	PANCAN
CDKN2A	ENST00000498124	80	PANCAN
CDKN2A	ENST00000498124	81	PANCAN
CDKN2A	ENST00000498124	82	PANCAN
CDKN2A	ENST00000498124	83	PANCAN
CDKN2A	ENST00000498124	84	PANCAN
CDKN2A	ENST00000498124	85	PANCAN
CDKN2A	ENST00000498124	86	PANCAN
CDKN2A	ENST00000498124	87	PANCAN
CDKN2A	ENST00000498124	94	PANCAN
CDKN2A	ENST00000498124	108	PANCAN
CDKN2A	ENST00000498124	114	PANCAN
CDKN2A	ENST00000498124	53	PANCAN
CDKN2A	ENST00000498124	112	PANCAN
CDKN2A	ENST00000498124	13	PANCAN
CDKN2A	ENST00000498124	14	PANCAN
CDKN2A	ENST00000498124	16	PANCAN
CDKN2A	ENST00000498124	20	PANCAN
CDKN2A	ENST00000498124	22	PANCAN
CDKN2A	ENST00000498124	23	PANCAN
CDKN2A	ENST00000498124	24	PANCAN
CDKN2A	ENST00000498124	31	PANCAN
CDKN2A	ENST00000498124	42	PANCAN
CDKN2A	ENST00000498124	48	PANCAN
CDKN2A	ENST00000498124	50	PANCAN
CDKN2A	ENST00000498124	56	PANCAN
CDKN2A	ENST00000498124	68	PANCAN
CDKN2A	ENST00000498124	73	PANCAN
CDKN2A	ENST00000498124	74	PANCAN
CDKN2A	ENST00000498124	77	PANCAN
CDKN2A	ENST00000498124	88	PANCAN
CDKN2A	ENST00000498124	90	PANCAN
CDKN2A	ENST00000498124	98	PANCAN
CDKN2A	ENST00000498124	101	PANCAN
CDKN2A	ENST00000498124	102	PANCAN
CDKN2A	ENST00000498124	118	PANCAN
CDKN2A	ENST00000498124	119	PANCAN
CDKN2A	ENST00000498124	125	PANCAN
CDKN2A	ENST00000498124	100	PANCAN
CDKN2A	ENST00000498124	124	PANCAN
CEACAM5	ENST00000221992	202	PANCAN
CECR2	ENST00000262608	109	PANCAN
CECR2	ENST00000262608	108	PANCAN
CEP192	ENST00000506447	1283	PANCAN
CEP250	ENST00000397527	177	PANCAN
CEP250	ENST00000397527	178	PANCAN
CEP63	ENST00000337090	150	PANCAN
CEP63	ENST00000337090	226	PANCAN
CEP63	ENST00000337090	276	PANCAN
CEP63	ENST00000337090	146	PANCAN
CEP70	ENST00000264982	117	PANCAN
CHD4	ENST00000357008	1136	PANCAN
CHD4	ENST00000357008	785	PANCAN
CHD4	ENST00000357008	789	PANCAN
CHD4	ENST00000357008	1105	PANCAN
CHD4	ENST00000357008	1159	PANCAN
CHD4	ENST00000357008	1098	PANCAN
CHD4	ENST00000357008	1107	PANCAN
CHD4	ENST00000357008	1112	PANCAN
CHD4	ENST00000357008	1129	PANCAN
CHD4	ENST00000357008	1137	PANCAN
CHD4	ENST00000357008	1160	PANCAN
CHD4	ENST00000357008	1167	PANCAN
CHD4	ENST00000357008	792	PANCAN
CHD4	ENST00000357008	1068	PANCAN
CHD4	ENST00000357008	1162	PANCAN
CHD4	ENST00000357008	975	PANCAN
CHD4	ENST00000357008	1161	PANCAN
CHD4	ENST00000357008	1260	PANCAN
CHD4	ENST00000357008	1111	PANCAN
CHD4	ENST00000357008	599	PANCAN
CHD4	ENST00000357008	1124	PANCAN
CHD4	ENST00000357008	973	PANCAN
CHD4	ENST00000357008	1177	PANCAN
CHD4	ENST00000357008	1181	PANCAN
CHEK2	ENST00000382580	381	PANCAN
CHEK2	ENST00000382580	388	PANCAN
CHEK2	ENST00000382580	389	PANCAN
CHEK2	ENST00000382580	415	PANCAN
CHEK2	ENST00000382580	434	PANCAN
CHEK2	ENST00000382580	435	PANCAN
CHEK2	ENST00000382580	452	PANCAN
CHEK2	ENST00000382580	319	PANCAN
CHEK2	ENST00000382580	382	PANCAN
CHEK2	ENST00000382580	416	PANCAN
CHEK2	ENST00000382580	423	PANCAN
CHEK2	ENST00000382580	439	PANCAN
CHKB	ENST00000406938	124	PANCAN
CIC	ENST00000575354	231	PANCAN
CIC	ENST00000575354	201	PANCAN
CIC	ENST00000575354	202	PANCAN
CIC	ENST00000575354	203	PANCAN
CIC	ENST00000575354	213	PANCAN
CIC	ENST00000575354	215	PANCAN
CIC	ENST00000575354	230	PANCAN
CIC	ENST00000575354	234	PANCAN
CIC	ENST00000575354	210	PANCAN
CIC	ENST00000575354	227	PANCAN
CLEC4E	ENST00000299663	101	PANCAN
CLEC4E	ENST00000299663	107	PANCAN
CLEC4E	ENST00000299663	203	PANCAN
CNBD1	ENST00000518476	360	PANCAN
CNBD1	ENST00000518476	396	PANCAN
CNBD1	ENST00000518476	401	PANCAN
CNBD1	ENST00000518476	417	PANCAN
CNBD1	ENST00000518476	394	PANCAN
CNBD1	ENST00000518476	393	PANCAN
CNGA3	ENST00000393504	282	PANCAN
CNIH4	ENST00000465271	111	PANCAN
CNOT3	ENST00000406403	19	PANCAN
CNTNAP2	ENST00000361727	446	PANCAN
CNTNAP2	ENST00000361727	448	PANCAN
CNTNAP2	ENST00000361727	413	PANCAN
CNTNAP3	ENST00000297668	322	PANCAN
CNTNAP3	ENST00000297668	323	PANCAN
CNTNAP3	ENST00000297668	326	PANCAN
CNTNAP3	ENST00000297668	521	PANCAN
CNTRL	ENST00000373855	1477	PANCAN
COL11A1	ENST00000370096	1133	PANCAN
COL11A1	ENST00000370096	1148	PANCAN
COL11A1	ENST00000370096	1180	PANCAN
COL11A1	ENST00000370096	1166	PANCAN
COL1A2	ENST00000297268	773	PANCAN
COL1A2	ENST00000297268	775	PANCAN
COL1A2	ENST00000297268	777	PANCAN
COL1A2	ENST00000297268	779	PANCAN
COL1A2	ENST00000297268	792	PANCAN
COL1A2	ENST00000297268	794	PANCAN
COL1A2	ENST00000297268	835	PANCAN
COL1A2	ENST00000297268	842	PANCAN
COL1A2	ENST00000297268	762	PANCAN
COL1A2	ENST00000297268	767	PANCAN
COL1A2	ENST00000297268	793	PANCAN
COL1A2	ENST00000297268	833	PANCAN
COL20A1	ENST00000358894	1108	PANCAN
COL21A1	ENST00000244728	692	PANCAN
COL21A1	ENST00000244728	695	PANCAN
COL21A1	ENST00000244728	701	PANCAN
COL21A1	ENST00000244728	698	PANCAN
COL3A1	ENST00000304636	930	PANCAN
COL3A1	ENST00000304636	933	PANCAN
COL3A1	ENST00000304636	934	PANCAN
COL3A1	ENST00000304636	941	PANCAN
COL3A1	ENST00000304636	942	PANCAN
COL3A1	ENST00000304636	943	PANCAN
COL3A1	ENST00000304636	945	PANCAN
COL3A1	ENST00000304636	990	PANCAN
COL6A6	ENST00000358511	1040	PANCAN
COLGALT1	ENST00000252599	147	PANCAN
COMP	ENST00000222271	422	PANCAN
CORO7	ENST00000251166	431	PANCAN
COTL1	ENST00000262428	95	PANCAN
COTL1	ENST00000262428	97	PANCAN
CPA1	ENST00000011292	222	PANCAN
CRB1	ENST00000367400	917	PANCAN
CRB1	ENST00000367400	1099	PANCAN
CRB1	ENST00000367400	522	PANCAN
CRHR1	ENST00000398285	36	PANCAN
CRHR1	ENST00000398285	57	PANCAN
CRHR1	ENST00000398285	59	PANCAN
CRHR1	ENST00000398285	62	PANCAN
CRHR1	ENST00000398285	93	PANCAN
CRHR1	ENST00000398285	45	PANCAN
CRHR2	ENST00000348438	85	PANCAN
CRIP3	ENST00000372569	122	PANCAN
CRIP3	ENST00000372569	134	PANCAN
CRIP3	ENST00000372569	137	PANCAN
CRIP3	ENST00000372569	136	PANCAN
CRTC2	ENST00000368633	293	PANCAN
CSF3R	ENST00000373103	48	PANCAN
CSF3R	ENST00000373103	81	PANCAN
CSF3R	ENST00000373103	84	PANCAN
CSMD1	ENST00000537824	1440	PANCAN
CSMD3	ENST00000297405	2656	PANCAN
CSMD3	ENST00000297405	2572	PANCAN
CSMD3	ENST00000297405	2635	PANCAN
CSMD3	ENST00000297405	3280	PANCAN
CSMD3	ENST00000297405	2686	PANCAN
CSMD3	ENST00000297405	2680	PANCAN
CSTB	ENST00000291568	75	PANCAN
CSTB	ENST00000291568	72	PANCAN
CSTB	ENST00000291568	76	PANCAN
CTCF	ENST00000264010	369	PANCAN
CTCFL	ENST00000423479	368	PANCAN
CTH	ENST00000370938	158	PANCAN
CTH	ENST00000370938	306	PANCAN
CTLA4	ENST00000302823	150	PANCAN
CTNNB1	ENST00000349496	335	PANCAN
CTNNB1	ENST00000349496	333	PANCAN
CTNNB1	ENST00000349496	334	PANCAN
CTNNB1	ENST00000349496	339	PANCAN
CTNNB1	ENST00000349496	32	PANCAN
CTNNB1	ENST00000349496	34	PANCAN
CTNNB1	ENST00000349496	35	PANCAN
CTNNB1	ENST00000349496	36	PANCAN
CTNNB1	ENST00000349496	390	PANCAN
CTNNB1	ENST00000349496	386	PANCAN
CTNNB1	ENST00000349496	292	PANCAN
CTNNB1	ENST00000349496	383	PANCAN
CTNNB1	ENST00000349496	387	PANCAN
CTNNB1	ENST00000349496	426	PANCAN
CTNNB1	ENST00000349496	342	PANCAN
CTNNBL1	ENST00000361383	171	PANCAN
CTNNBL1	ENST00000361383	371	PANCAN
CTNNBL1	ENST00000361383	484	PANCAN
CTNNBL1	ENST00000361383	544	PANCAN
CTSA	ENST00000372484	243	PANCAN
CTSC	ENST00000227266	272	PANCAN
CTSL	ENST00000343150	119	PANCAN
CTSL	ENST00000343150	126	PANCAN
CTSL	ENST00000343150	146	PANCAN
CTSL	ENST00000343150	244	PANCAN
CTSL	ENST00000343150	299	PANCAN
CUL1	ENST00000325222	442	PANCAN
CUL1	ENST00000325222	483	PANCAN
CUL1	ENST00000325222	485	PANCAN
CUL1	ENST00000325222	489	PANCAN
CUL3	ENST00000264414	49	PANCAN
CUL3	ENST00000264414	52	PANCAN
CUL3	ENST00000264414	53	PANCAN
CUL3	ENST00000264414	127	PANCAN
CUL3	ENST00000264414	260	PANCAN
CWF19L1	ENST00000354105	80	PANCAN
CXCR1	ENST00000295683	280	PANCAN
CXCR4	ENST00000409817	80	PANCAN
CXCR4	ENST00000409817	138	PANCAN
CYP21A2	ENST00000418967	339	PANCAN
CYP4F2	ENST00000221700	146	PANCAN
CYP4F2	ENST00000221700	148	PANCAN
CYP4F2	ENST00000221700	149	PANCAN
CYP4F2	ENST00000221700	150	PANCAN
CYP4Z1	ENST00000334194	338	PANCAN
CYP4Z1	ENST00000334194	360	PANCAN
CYP7B1	ENST00000310193	452	PANCAN
DAO	ENST00000228476	38	PANCAN
DAO	ENST00000228476	39	PANCAN
DAO	ENST00000228476	125	PANCAN
DAO	ENST00000228476	266	PANCAN
DAO	ENST00000228476	286	PANCAN
DAO	ENST00000228476	314	PANCAN
DAO	ENST00000228476	21	PANCAN
DAO	ENST00000228476	37	PANCAN
DAO	ENST00000228476	113	PANCAN
DAO	ENST00000228476	115	PANCAN
DAO	ENST00000228476	126	PANCAN
DAO	ENST00000228476	162	PANCAN
DAO	ENST00000228476	173	PANCAN
DAO	ENST00000228476	192	PANCAN
DAO	ENST00000228476	199	PANCAN
DAO	ENST00000228476	201	PANCAN
DAO	ENST00000228476	216	PANCAN
DAO	ENST00000228476	283	PANCAN
DAO	ENST00000228476	288	PANCAN
DAO	ENST00000228476	327	PANCAN
DAPK3	ENST00000545797	12	PANCAN
DAPK3	ENST00000545797	14	PANCAN
DAPK3	ENST00000545797	31	PANCAN
DAPK3	ENST00000545797	34	PANCAN
DAPK3	ENST00000545797	44	PANCAN
DAPK3	ENST00000545797	47	PANCAN
DAPK3	ENST00000545797	48	PANCAN
DAPK3	ENST00000545797	52	PANCAN
DAPK3	ENST00000545797	53	PANCAN
DAPK3	ENST00000545797	61	PANCAN
DAPK3	ENST00000545797	84	PANCAN
DAPK3	ENST00000545797	141	PANCAN
DAXX	ENST00000374542	100	PANCAN
DDR2	ENST00000367922	839	PANCAN
DDX11	ENST00000407793	571	PANCAN
DDX11	ENST00000407793	572	PANCAN
DDX3X	ENST00000399959	351	PANCAN
DDX3X	ENST00000399959	354	PANCAN
DDX3X	ENST00000399959	532	PANCAN
DDX3X	ENST00000399959	357	PANCAN
DENND3	ENST00000262585	90	PANCAN
DENND3	ENST00000262585	78	PANCAN
DHPS	ENST00000210060	49	PANCAN
DHPS	ENST00000210060	50	PANCAN
DHPS	ENST00000210060	53	PANCAN
DHX29	ENST00000251636	372	PANCAN
DHX8	ENST00000262415	971	PANCAN
DHX8	ENST00000262415	988	PANCAN
DHX8	ENST00000262415	991	PANCAN
DHX8	ENST00000262415	1108	PANCAN
DHX8	ENST00000262415	1111	PANCAN
DICER1	ENST00000526495	1705	PANCAN
DICER1	ENST00000526495	1709	PANCAN
DICER1	ENST00000526495	1806	PANCAN
DICER1	ENST00000526495	1809	PANCAN
DICER1	ENST00000526495	1810	PANCAN
DICER1	ENST00000526495	1813	PANCAN
DICER1	ENST00000526495	1742	PANCAN
DLGAP1	ENST00000315677	230	PANCAN
DMBT1	ENST00000368909	1061	PANCAN
DMBT1	ENST00000368909	826	PANCAN
DMBT1	ENST00000368909	175	PANCAN
DMBT1	ENST00000368909	806	PANCAN
DMBT1	ENST00000368909	801	PANCAN
DMBT1	ENST00000368909	1979	PANCAN
DMBT1	ENST00000368909	196	PANCAN
DMBT1	ENST00000368909	1044	PANCAN
DMBT1	ENST00000368909	1080	PANCAN
DMBT1	ENST00000368909	1058	PANCAN
DMBT1	ENST00000368909	1562	PANCAN
DMBT1	ENST00000368909	1565	PANCAN
DMD	ENST00000357033	2061	PANCAN
DMD	ENST00000357033	2062	PANCAN
DNAH1	ENST00000420323	2321	PANCAN
DNAH17	ENST00000389840	3641	PANCAN
DNAH3	ENST00000261383	1966	PANCAN
DNAH5	ENST00000265104	4153	PANCAN
DNAH5	ENST00000265104	3236	PANCAN
DNAH6	ENST00000389394	582	PANCAN
DNAH6	ENST00000389394	537	PANCAN
DNAH6	ENST00000389394	534	PANCAN
DNAH6	ENST00000389394	581	PANCAN
DNAH6	ENST00000389394	606	PANCAN
DNAH6	ENST00000389394	552	PANCAN
DNAH7	ENST00000312428	756	PANCAN
DNAH9	ENST00000262442	356	PANCAN
DNAH9	ENST00000262442	2640	PANCAN
DNAJC13	ENST00000260818	2112	PANCAN
DNASE1	ENST00000246949	38	PANCAN
DNM1L	ENST00000549701	472	PANCAN
DPP4	ENST00000360534	127	PANCAN
DPP4	ENST00000360534	153	PANCAN
DPP4	ENST00000360534	172	PANCAN
DPP4	ENST00000360534	199	PANCAN
DPP4	ENST00000360534	201	PANCAN
DPP4	ENST00000360534	213	PANCAN
DPP4	ENST00000360534	260	PANCAN
DPP4	ENST00000360534	264	PANCAN
DPP4	ENST00000360534	299	PANCAN
DPP4	ENST00000360534	321	PANCAN
DPP4	ENST00000360534	349	PANCAN
DPP4	ENST00000360534	351	PANCAN
DPP4	ENST00000360534	353	PANCAN
DPP4	ENST00000360534	356	PANCAN
DPP4	ENST00000360534	596	PANCAN
DPP4	ENST00000360534	642	PANCAN
DPP4	ENST00000360534	644	PANCAN
DPP4	ENST00000360534	647	PANCAN
DPP4	ENST00000360534	654	PANCAN
DPP4	ENST00000360534	664	PANCAN
DPP4	ENST00000360534	668	PANCAN
DPP4	ENST00000360534	671	PANCAN
DPP4	ENST00000360534	672	PANCAN
DPP4	ENST00000360534	698	PANCAN
DPP4	ENST00000360534	713	PANCAN
DPP4	ENST00000360534	734	PANCAN
DPP4	ENST00000360534	738	PANCAN
DPP4	ENST00000360534	741	PANCAN
DPP4	ENST00000360534	743	PANCAN
DPYD	ENST00000370192	120	PANCAN
DPYD	ENST00000370192	118	PANCAN
DPYS	ENST00000351513	97	PANCAN
DPYS	ENST00000351513	113	PANCAN
DPYS	ENST00000351513	118	PANCAN
DPYS	ENST00000351513	120	PANCAN
DPYS	ENST00000351513	123	PANCAN
DPYS	ENST00000351513	128	PANCAN
DPYS	ENST00000351513	153	PANCAN
DPYS	ENST00000351513	195	PANCAN
DPYS	ENST00000351513	197	PANCAN
DPYS	ENST00000351513	210	PANCAN
DPYS	ENST00000351513	215	PANCAN
DPYS	ENST00000351513	216	PANCAN
DPYS	ENST00000351513	221	PANCAN
DPYS	ENST00000351513	224	PANCAN
DPYS	ENST00000351513	225	PANCAN
DPYS	ENST00000351513	226	PANCAN
DPYS	ENST00000351513	230	PANCAN
DPYS	ENST00000351513	236	PANCAN
DPYS	ENST00000351513	285	PANCAN
DPYS	ENST00000351513	379	PANCAN
DPYS	ENST00000351513	383	PANCAN
DPYS	ENST00000351513	391	PANCAN
DPYS	ENST00000351513	393	PANCAN
DPYS	ENST00000351513	402	PANCAN
DPYS	ENST00000351513	446	PANCAN
DPYS	ENST00000351513	453	PANCAN
DPYS	ENST00000351513	455	PANCAN
DPYS	ENST00000351513	464	PANCAN
DPYS	ENST00000351513	487	PANCAN
DPYS	ENST00000351513	200	PANCAN
DPYS	ENST00000351513	269	PANCAN
DPYS	ENST00000351513	271	PANCAN
DPYS	ENST00000351513	273	PANCAN
DPYS	ENST00000351513	324	PANCAN
DPYS	ENST00000351513	425	PANCAN
DPYS	ENST00000351513	426	PANCAN
DPYS	ENST00000351513	449	PANCAN
DPYS	ENST00000351513	456	PANCAN
DPYS	ENST00000351513	459	PANCAN
DPYS	ENST00000351513	488	PANCAN
DPYSL3	ENST00000343218	511	PANCAN
DPYSL5	ENST00000288699	17	PANCAN
DPYSL5	ENST00000288699	25	PANCAN
DPYSL5	ENST00000288699	55	PANCAN
DPYSL5	ENST00000288699	57	PANCAN
DPYSL5	ENST00000288699	63	PANCAN
DPYSL5	ENST00000288699	64	PANCAN
DPYSL5	ENST00000288699	249	PANCAN
DPYSL5	ENST00000288699	254	PANCAN
DPYSL5	ENST00000288699	309	PANCAN
DPYSL5	ENST00000288699	355	PANCAN
DPYSL5	ENST00000288699	407	PANCAN
DPYSL5	ENST00000288699	21	PANCAN
DPYSL5	ENST00000288699	28	PANCAN
DPYSL5	ENST00000288699	29	PANCAN
DPYSL5	ENST00000288699	157	PANCAN
DPYSL5	ENST00000288699	178	PANCAN
DPYSL5	ENST00000288699	180	PANCAN
DPYSL5	ENST00000288699	239	PANCAN
DPYSL5	ENST00000288699	250	PANCAN
DPYSL5	ENST00000288699	252	PANCAN
DPYSL5	ENST00000288699	276	PANCAN
DPYSL5	ENST00000288699	291	PANCAN
DPYSL5	ENST00000288699	324	PANCAN
DPYSL5	ENST00000288699	326	PANCAN
DPYSL5	ENST00000288699	353	PANCAN
DPYSL5	ENST00000288699	424	PANCAN
DPYSL5	ENST00000288699	437	PANCAN
DPYSL5	ENST00000288699	470	PANCAN
DUPD1	ENST00000338487	87	PANCAN
DUPD1	ENST00000338487	181	PANCAN
DYNC1H1	ENST00000360184	4096	PANCAN
E2F1	ENST00000343380	165	PANCAN
E2F1	ENST00000343380	166	PANCAN
E2F1	ENST00000343380	168	PANCAN
ECEL1	ENST00000304546	457	PANCAN
ECEL1	ENST00000304546	566	PANCAN
ECEL1	ENST00000304546	511	PANCAN
ECEL1	ENST00000304546	584	PANCAN
ECEL1	ENST00000304546	585	PANCAN
EDNRB	ENST00000377211	286	PANCAN
EDNRB	ENST00000377211	99	PANCAN
EDNRB	ENST00000377211	101	PANCAN
EEF1A1	ENST00000316292	432	PANCAN
EEF1A1	ENST00000316292	431	PANCAN
EEF1A1	ENST00000316292	349	PANCAN
EEF1A1	ENST00000316292	429	PANCAN
EEF1A1	ENST00000316292	433	PANCAN
EEF1A1	ENST00000316292	434	PANCAN
EEF1A1	ENST00000316292	430	PANCAN
EEF1A1	ENST00000316292	99	PANCAN
EFEMP1	ENST00000394555	194	PANCAN
EFEMP1	ENST00000394555	196	PANCAN
EFEMP1	ENST00000394555	202	PANCAN
EFNA1	ENST00000368407	111	PANCAN
EGFR	ENST00000275493	108	PANCAN
EGFR	ENST00000275493	254	PANCAN
EGFR	ENST00000275493	256	PANCAN
EGFR	ENST00000275493	261	PANCAN
EGFR	ENST00000275493	270	PANCAN
EGFR	ENST00000275493	273	PANCAN
EGFR	ENST00000275493	289	PANCAN
EGFR	ENST00000275493	598	PANCAN
EGFR	ENST00000275493	62	PANCAN
EGFR	ENST00000275493	84	PANCAN
EGFR	ENST00000275493	596	PANCAN
EGFR	ENST00000275493	625	PANCAN
EGFR	ENST00000275493	252	PANCAN
EGFR	ENST00000275493	272	PANCAN
EGFR	ENST00000275493	594	PANCAN
EGFR	ENST00000275493	628	PANCAN
EGFR	ENST00000275493	636	PANCAN
EGFR	ENST00000275493	754	PANCAN
EGFR	ENST00000275493	759	PANCAN
EGFR	ENST00000275493	836	PANCAN
EGFR	ENST00000275493	858	PANCAN
EGFR	ENST00000275493	861	PANCAN
EGFR	ENST00000275493	891	PANCAN
EGFR	ENST00000275493	604	PANCAN
EGFR	ENST00000275493	769	PANCAN
EGFR	ENST00000275493	719	PANCAN
EGFR	ENST00000275493	720	PANCAN
EGFR	ENST00000275493	724	PANCAN
EGFR	ENST00000275493	790	PANCAN
EGFR	ENST00000275493	872	PANCAN
EGFR	ENST00000275493	833	PANCAN
EGFR	ENST00000275493	864	PANCAN
EGFR	ENST00000275493	263	PANCAN
EGFR	ENST00000275493	63	PANCAN
EGFR	ENST00000275493	85	PANCAN
EGFR	ENST00000275493	87	PANCAN
EGFR	ENST00000275493	222	PANCAN
EGFR	ENST00000275493	709	PANCAN
EGFR	ENST00000275493	712	PANCAN
EGFR	ENST00000275493	742	PANCAN
EGFR	ENST00000275493	744	PANCAN
EGFR	ENST00000275493	768	PANCAN
EGFR	ENST00000275493	774	PANCAN
EGFR	ENST00000275493	789	PANCAN
EGFR	ENST00000275493	843	PANCAN
EGFR	ENST00000275493	852	PANCAN
EGFR	ENST00000275493	711	PANCAN
EGFR	ENST00000275493	716	PANCAN
EGFR	ENST00000275493	304	PANCAN
EGFR	ENST00000275493	239	PANCAN
EIF2AK3	ENST00000303236	310	PANCAN
EIF2AK3	ENST00000303236	311	PANCAN
EIF2AK3	ENST00000303236	313	PANCAN
EIF2AK3	ENST00000303236	319	PANCAN
EIF2AK3	ENST00000303236	339	PANCAN
ELAVL2	ENST00000397312	169	PANCAN
ELAVL2	ENST00000397312	38	PANCAN
ELL2	ENST00000237853	580	PANCAN
ENAH	ENST00000366844	98	PANCAN
ENGASE	ENST00000579016	183	PANCAN
ENOSF1	ENST00000340116	214	PANCAN
ENOSF1	ENST00000340116	231	PANCAN
ENPP3	ENST00000414305	87	PANCAN
ENPP3	ENST00000414305	89	PANCAN
ENPP3	ENST00000414305	102	PANCAN
EPB41L3	ENST00000341928	1061	PANCAN
EPB41L3	ENST00000341928	1068	PANCAN
EPHA10	ENST00000373048	148	PANCAN
EPHA2	ENST00000358432	70	PANCAN
EPHA2	ENST00000358432	103	PANCAN
EPHA2	ENST00000358432	188	PANCAN
EPHA2	ENST00000358432	69	PANCAN
EPHA6	ENST00000389672	246	PANCAN
EPHA8	ENST00000166244	219	PANCAN
EPHA8	ENST00000166244	95	PANCAN
EPHA8	ENST00000166244	220	PANCAN
EPHA8	ENST00000166244	249	PANCAN
EPHX2	ENST00000521400	293	PANCAN
EPHX2	ENST00000521400	269	PANCAN
EPHX2	ENST00000521400	394	PANCAN
EPHX2	ENST00000521400	524	PANCAN
EPHX2	ENST00000521400	498	PANCAN
EPHX2	ENST00000521400	430	PANCAN
EPHX2	ENST00000521400	461	PANCAN
EPRS	ENST00000366923	1125	PANCAN
EPRS	ENST00000366923	1127	PANCAN
EPRS	ENST00000366923	1129	PANCAN
EPRS	ENST00000366923	1193	PANCAN
EPRS	ENST00000366923	1225	PANCAN
EPRS	ENST00000366923	1239	PANCAN
EPRS	ENST00000366923	1049	PANCAN
EPRS	ENST00000366923	1050	PANCAN
EPRS	ENST00000366923	1079	PANCAN
EPRS	ENST00000366923	1224	PANCAN
ERBB2	ENST00000269571	755	PANCAN
ERBB2	ENST00000269571	767	PANCAN
ERBB2	ENST00000269571	839	PANCAN
ERBB2	ENST00000269571	305	PANCAN
ERBB2	ENST00000269571	310	PANCAN
ERBB2	ENST00000269571	313	PANCAN
ERBB2	ENST00000269571	277	PANCAN
ERBB2	ENST00000269571	285	PANCAN
ERBB2	ENST00000269571	329	PANCAN
ERBB2	ENST00000269571	678	PANCAN
ERBB2	ENST00000269571	733	PANCAN
ERBB2	ENST00000269571	756	PANCAN
ERBB2	ENST00000269571	649	PANCAN
ERBB2	ENST00000269571	653	PANCAN
ERBB2	ENST00000269571	776	PANCAN
ERBB2	ENST00000269571	777	PANCAN
ERBB3	ENST00000267101	81	PANCAN
ERBB3	ENST00000267101	103	PANCAN
ERBB3	ENST00000267101	104	PANCAN
ERBB3	ENST00000267101	138	PANCAN
ERBB3	ENST00000267101	232	PANCAN
ERBB3	ENST00000267101	245	PANCAN
ERBB3	ENST00000267101	925	PANCAN
ERBB3	ENST00000267101	928	PANCAN
ERBB3	ENST00000267101	939	PANCAN
ERBB4	ENST00000342788	713	PANCAN
ERCC2	ENST00000391945	74	PANCAN
ERCC2	ENST00000391945	75	PANCAN
ERCC2	ENST00000391945	209	PANCAN
ERCC2	ENST00000391945	238	PANCAN
ERCC2	ENST00000391945	606	PANCAN
ERCC2	ENST00000391945	72	PANCAN
ERCC2	ENST00000391945	512	PANCAN
ERCC2	ENST00000391945	659	PANCAN
ERCC2	ENST00000391945	511	PANCAN
ERCC2	ENST00000391945	71	PANCAN
ERCC2	ENST00000391945	232	PANCAN
ERCC2	ENST00000391945	231	PANCAN
ERCC2	ENST00000391945	80	PANCAN
ERN1	ENST00000433197	570	PANCAN
ERN1	ENST00000433197	588	PANCAN
ERN1	ENST00000433197	808	PANCAN
ESR1	ENST00000440973	537	PANCAN
ESR1	ENST00000440973	373	PANCAN
ESR1	ENST00000440973	386	PANCAN
ESR1	ENST00000440973	538	PANCAN
ESR1	ENST00000440973	541	PANCAN
ESR1	ENST00000440973	361	PANCAN
ESR1	ENST00000440973	395	PANCAN
ESR1	ENST00000440973	354	PANCAN
ESR2	ENST00000341099	326	PANCAN
ESRRG	ENST00000366937	285	PANCAN
ESRRG	ENST00000366937	291	PANCAN
ESRRG	ENST00000366937	317	PANCAN
ESRRG	ENST00000366937	318	PANCAN
ESRRG	ENST00000366937	320	PANCAN
ESRRG	ENST00000366937	321	PANCAN
ESRRG	ENST00000366937	414	PANCAN
ESRRG	ENST00000366937	426	PANCAN
EXOG	ENST00000287675	89	PANCAN
EXOG	ENST00000287675	222	PANCAN
EYA2	ENST00000327619	285	PANCAN
EYA4	ENST00000367895	110	PANCAN
EYS	ENST00000503581	402	PANCAN
F11	ENST00000403665	570	PANCAN
F2	ENST00000311907	349	PANCAN
F2	ENST00000311907	577	PANCAN
FAM120C	ENST00000375180	200	PANCAN
FAM47B	ENST00000329357	231	PANCAN
FASLG	ENST00000367721	251	PANCAN
FASLG	ENST00000367721	185	PANCAN
FASLG	ENST00000367721	213	PANCAN
FASLG	ENST00000367721	224	PANCAN
FAT1	ENST00000441802	3353	PANCAN
FAT1	ENST00000441802	147	PANCAN
FAT1	ENST00000441802	174	PANCAN
FAT4	ENST00000394329	2512	PANCAN
FAT4	ENST00000394329	2513	PANCAN
FBP2	ENST00000375337	169	PANCAN
FBP2	ENST00000375337	50	PANCAN
FBXW7	ENST00000281708	385	PANCAN
FBXW7	ENST00000281708	426	PANCAN
FBXW7	ENST00000281708	438	PANCAN
FBXW7	ENST00000281708	465	PANCAN
FBXW7	ENST00000281708	476	PANCAN
FBXW7	ENST00000281708	479	PANCAN
FBXW7	ENST00000281708	502	PANCAN
FBXW7	ENST00000281708	505	PANCAN
FBXW7	ENST00000281708	516	PANCAN
FBXW7	ENST00000281708	517	PANCAN
FBXW7	ENST00000281708	543	PANCAN
FBXW7	ENST00000281708	545	PANCAN
FBXW7	ENST00000281708	546	PANCAN
FBXW7	ENST00000281708	585	PANCAN
FBXW7	ENST00000281708	423	PANCAN
FBXW7	ENST00000281708	520	PANCAN
FBXW7	ENST00000281708	558	PANCAN
FBXW7	ENST00000281708	441	PANCAN
FBXW7	ENST00000281708	398	PANCAN
FBXW9	ENST00000393261	376	PANCAN
FBXW9	ENST00000393261	342	PANCAN
FBXW9	ENST00000393261	160	PANCAN
FCGRT	ENST00000221466	168	PANCAN
FCGRT	ENST00000221466	39	PANCAN
FCRLB	ENST00000367948	58	PANCAN
FDPS	ENST00000356657	98	PANCAN
FDPS	ENST00000356657	121	PANCAN
FDPS	ENST00000356657	150	PANCAN
FDPS	ENST00000356657	153	PANCAN
FDPS	ENST00000356657	178	PANCAN
FDPS	ENST00000356657	209	PANCAN
FDPS	ENST00000356657	212	PANCAN
FDPS	ENST00000356657	272	PANCAN
FDPS	ENST00000356657	275	PANCAN
FDPS	ENST00000356657	322	PANCAN
FDPS	ENST00000356657	411	PANCAN
FGD5	ENST00000285046	398	PANCAN
FGD5	ENST00000285046	391	PANCAN
FGD5	ENST00000285046	394	PANCAN
FGD5	ENST00000285046	473	PANCAN
FGD6	ENST00000343958	339	PANCAN
FGD6	ENST00000343958	832	PANCAN
FGF1	ENST00000359370	112	PANCAN
FGF7	ENST00000267843	159	PANCAN
FGF7	ENST00000267843	160	PANCAN
FGF7	ENST00000267843	176	PANCAN
FGFR2	ENST00000457416	237	PANCAN
FGFR2	ENST00000457416	251	PANCAN
FGFR2	ENST00000457416	252	PANCAN
FGFR2	ENST00000457416	253	PANCAN
FGFR2	ENST00000457416	254	PANCAN
FGFR2	ENST00000457416	276	PANCAN
FGFR2	ENST00000457416	383	PANCAN
FGFR2	ENST00000457416	385	PANCAN
FGFR2	ENST00000457416	440	PANCAN
FGFR2	ENST00000457416	606	PANCAN
FGFR2	ENST00000457416	247	PANCAN
FGFR2	ENST00000457416	438	PANCAN
FGFR2	ENST00000457416	227	PANCAN
FGFR2	ENST00000457416	545	PANCAN
FGFR2	ENST00000457416	550	PANCAN
FGFR2	ENST00000457416	553	PANCAN
FGFR2	ENST00000457416	564	PANCAN
FGFR2	ENST00000457416	538	PANCAN
FGFR2	ENST00000457416	582	PANCAN
FGFR2	ENST00000457416	236	PANCAN
FGFR2	ENST00000457416	290	PANCAN
FGFR2	ENST00000457416	618	PANCAN
FGFR3	ENST00000340107	248	PANCAN
FGFR3	ENST00000340107	249	PANCAN
FGFR3	ENST00000340107	605	PANCAN
FGFR3	ENST00000340107	373	PANCAN
FGFR3	ENST00000340107	372	PANCAN
FGFR3	ENST00000340107	375	PANCAN
FHIT	ENST00000468189	95	PANCAN
FHIT	ENST00000468189	42	PANCAN
FHIT	ENST00000468189	49	PANCAN
FHIT	ENST00000468189	63	PANCAN
FHIT	ENST00000468189	69	PANCAN
FHIT	ENST00000468189	138	PANCAN
FILIP1L	ENST00000354552	822	PANCAN
FLT3	ENST00000241453	614	PANCAN
FLT3	ENST00000241453	615	PANCAN
FLT3	ENST00000241453	617	PANCAN
FLT3	ENST00000241453	618	PANCAN
FLT3	ENST00000241453	622	PANCAN
FLT3	ENST00000241453	835	PANCAN
FLT3	ENST00000241453	839	PANCAN
FLT3	ENST00000241453	841	PANCAN
FLT3	ENST00000241453	843	PANCAN
FLT3	ENST00000241453	849	PANCAN
FLT3	ENST00000241453	854	PANCAN
FLT3	ENST00000241453	855	PANCAN
FLT3	ENST00000241453	856	PANCAN
FLT3	ENST00000241453	937	PANCAN
FLT4	ENST00000261937	1072	PANCAN
FLT4	ENST00000261937	160	PANCAN
FLT4	ENST00000261937	167	PANCAN
FLT4	ENST00000261937	168	PANCAN
FLT4	ENST00000261937	189	PANCAN
FLT4	ENST00000261937	191	PANCAN
FLT4	ENST00000261937	1060	PANCAN
FLT4	ENST00000261937	1061	PANCAN
FLT4	ENST00000261937	1073	PANCAN
FLT4	ENST00000261937	516	PANCAN
FMN2	ENST00000319653	1624	PANCAN
FMNL3	ENST00000335154	282	PANCAN
FN1	ENST00000354785	1567	PANCAN
FN1	ENST00000354785	1615	PANCAN
FOLH1	ENST00000256999	173	PANCAN
FOLH1	ENST00000256999	196	PANCAN
FOLH1	ENST00000256999	485	PANCAN
FOLH1	ENST00000256999	495	PANCAN
FOLH1	ENST00000256999	497	PANCAN
FOLH1	ENST00000256999	500	PANCAN
FOLH1	ENST00000256999	517	PANCAN
FOLH1	ENST00000256999	520	PANCAN
FOLH1	ENST00000256999	115	PANCAN
FOLH1	ENST00000256999	171	PANCAN
FOLH1	ENST00000256999	256	PANCAN
FOLH1	ENST00000256999	280	PANCAN
FOLH1	ENST00000256999	295	PANCAN
FOLH1	ENST00000256999	356	PANCAN
FOLH1	ENST00000256999	492	PANCAN
FOLH1	ENST00000256999	518	PANCAN
FOLH1	ENST00000256999	522	PANCAN
FOLH1	ENST00000256999	691	PANCAN
FOLH1	ENST00000256999	692	PANCAN
FOLH1	ENST00000256999	707	PANCAN
FOLH1	ENST00000256999	114	PANCAN
FOLH1	ENST00000256999	163	PANCAN
FOLH1	ENST00000256999	168	PANCAN
FOLH1	ENST00000256999	224	PANCAN
FOLH1	ENST00000256999	225	PANCAN
FOLH1	ENST00000256999	263	PANCAN
FOLH1	ENST00000256999	267	PANCAN
FOLH1	ENST00000256999	293	PANCAN
FOLH1	ENST00000256999	381	PANCAN
FOLH1	ENST00000256999	424	PANCAN
FOLH1	ENST00000256999	430	PANCAN
FOLH1	ENST00000256999	534	PANCAN
FOLH1	ENST00000256999	571	PANCAN
FOLH1	ENST00000256999	625	PANCAN
FOLH1	ENST00000256999	689	PANCAN
FOLH1	ENST00000256999	702	PANCAN
FOLH1	ENST00000256999	732	PANCAN
FOLH1	ENST00000256999	85	PANCAN
FOLH1	ENST00000256999	90	PANCAN
FOLH1	ENST00000256999	230	PANCAN
FOLH1	ENST00000256999	278	PANCAN
FOLH1	ENST00000256999	364	PANCAN
FOLH1	ENST00000256999	508	PANCAN
FOLH1	ENST00000256999	601	PANCAN
FOLH1	ENST00000256999	619	PANCAN
FOLH1	ENST00000256999	620	PANCAN
FOLH1	ENST00000256999	624	PANCAN
FOLH1	ENST00000256999	708	PANCAN
FOLH1	ENST00000256999	718	PANCAN
FOLH1	ENST00000256999	720	PANCAN
FOLH1	ENST00000256999	206	PANCAN
FOLH1	ENST00000256999	527	PANCAN
FOLH1	ENST00000256999	92	PANCAN
FOLH1	ENST00000256999	96	PANCAN
FOLH1	ENST00000256999	125	PANCAN
FOLH1	ENST00000256999	143	PANCAN
FOLH1	ENST00000256999	145	PANCAN
FOLH1	ENST00000256999	177	PANCAN
FOLH1	ENST00000256999	211	PANCAN
FOLH1	ENST00000256999	281	PANCAN
FOLH1	ENST00000256999	392	PANCAN
FOLH1	ENST00000256999	400	PANCAN
FOLH1	ENST00000256999	401	PANCAN
FOLH1	ENST00000256999	407	PANCAN
FOLH1	ENST00000256999	412	PANCAN
FOLH1	ENST00000256999	567	PANCAN
FOLH1	ENST00000256999	580	PANCAN
FOLH1	ENST00000256999	589	PANCAN
FOLH1	ENST00000256999	596	PANCAN
FOLH1	ENST00000256999	605	PANCAN
FOLH1	ENST00000256999	643	PANCAN
FOLH1	ENST00000256999	695	PANCAN
FOXA1	ENST00000250448	250	PANCAN
FOXA1	ENST00000250448	249	PANCAN
FOXA1	ENST00000250448	266	PANCAN
FSCN1	ENST00000382361	60	PANCAN
FSCN1	ENST00000382361	316	PANCAN
FSCN1	ENST00000382361	317	PANCAN
FSCN1	ENST00000382361	349	PANCAN
FSCN1	ENST00000382361	353	PANCAN
FSIP2	ENST00000343098	5748	PANCAN
FSIP2	ENST00000343098	5438	PANCAN
FSIP2	ENST00000343098	5727	PANCAN
FTMT	ENST00000321339	104	PANCAN
FTMT	ENST00000321339	168	PANCAN
FTMT	ENST00000321339	212	PANCAN
FTMT	ENST00000321339	67	PANCAN
FTMT	ENST00000321339	107	PANCAN
G6PD	ENST00000393562	189	PANCAN
GABRA2	ENST00000510861	298	PANCAN
GABRA2	ENST00000510861	316	PANCAN
GABRA3	ENST00000370314	453	PANCAN
GAK	ENST00000314167	320	PANCAN
GALNT15	ENST00000339732	439	PANCAN
GALNT15	ENST00000339732	437	PANCAN
GAPDH	ENST00000229239	97	PANCAN
GARS	ENST00000389266	375	PANCAN
GARS	ENST00000389266	238	PANCAN
GATM	ENST00000396659	151	PANCAN
GATM	ENST00000396659	194	PANCAN
GBP1	ENST00000370473	240	PANCAN
GDA	ENST00000238018	14	PANCAN
GDA	ENST00000238018	15	PANCAN
GDA	ENST00000238018	17	PANCAN
GDA	ENST00000238018	76	PANCAN
GDA	ENST00000238018	77	PANCAN
GDA	ENST00000238018	172	PANCAN
GDA	ENST00000238018	173	PANCAN
GDA	ENST00000238018	186	PANCAN
GDA	ENST00000238018	187	PANCAN
GDA	ENST00000238018	192	PANCAN
GDA	ENST00000238018	215	PANCAN
GDA	ENST00000238018	216	PANCAN
GDA	ENST00000238018	219	PANCAN
GDA	ENST00000238018	254	PANCAN
GDA	ENST00000238018	384	PANCAN
GDA	ENST00000238018	388	PANCAN
GDA	ENST00000238018	390	PANCAN
GDA	ENST00000238018	402	PANCAN
GDA	ENST00000238018	407	PANCAN
GDA	ENST00000238018	435	PANCAN
GDNF	ENST00000427982	155	PANCAN
GDNF	ENST00000427982	169	PANCAN
GDNF	ENST00000427982	215	PANCAN
GDNF	ENST00000427982	132	PANCAN
GDNF	ENST00000427982	144	PANCAN
GDNF	ENST00000427982	164	PANCAN
GDNF	ENST00000427982	166	PANCAN
GDNF	ENST00000427982	170	PANCAN
GDNF	ENST00000427982	179	PANCAN
GFRA1	ENST00000355422	179	PANCAN
GFRA1	ENST00000355422	186	PANCAN
GFRA1	ENST00000355422	189	PANCAN
GFRA1	ENST00000355422	190	PANCAN
GFRA1	ENST00000355422	197	PANCAN
GFRA1	ENST00000355422	214	PANCAN
GFRA1	ENST00000355422	222	PANCAN
GFRA1	ENST00000355422	224	PANCAN
GFRA1	ENST00000355422	226	PANCAN
GFRA1	ENST00000355422	232	PANCAN
GFRA1	ENST00000355422	234	PANCAN
GFRA1	ENST00000355422	235	PANCAN
GFRA1	ENST00000355422	312	PANCAN
GFRA1	ENST00000355422	171	PANCAN
GFRA1	ENST00000355422	194	PANCAN
GFRA1	ENST00000355422	198	PANCAN
GFRA1	ENST00000355422	201	PANCAN
GFRA1	ENST00000355422	209	PANCAN
GFRA1	ENST00000355422	210	PANCAN
GFRA1	ENST00000355422	291	PANCAN
GH1	ENST00000323322	52	PANCAN
GH1	ENST00000323322	131	PANCAN
GHR	ENST00000230882	142	PANCAN
GHR	ENST00000230882	147	PANCAN
GHR	ENST00000230882	150	PANCAN
GHR	ENST00000230882	151	PANCAN
GHR	ENST00000230882	152	PANCAN
GHR	ENST00000230882	178	PANCAN
GIGYF2	ENST00000409451	755	PANCAN
GIGYF2	ENST00000409451	756	PANCAN
GIMAP4	ENST00000255945	40	PANCAN
GIMAP4	ENST00000255945	42	PANCAN
GIMAP4	ENST00000255945	44	PANCAN
GIMAP4	ENST00000255945	47	PANCAN
GIMAP4	ENST00000255945	53	PANCAN
GIMAP4	ENST00000255945	54	PANCAN
GIMAP4	ENST00000255945	57	PANCAN
GIMAP4	ENST00000255945	72	PANCAN
GIMAP4	ENST00000255945	85	PANCAN
GIMAP4	ENST00000255945	89	PANCAN
GIMAP4	ENST00000255945	96	PANCAN
GIMAP4	ENST00000255945	98	PANCAN
GIMAP4	ENST00000255945	99	PANCAN
GIMAP4	ENST00000255945	100	PANCAN
GIMAP4	ENST00000255945	112	PANCAN
GIMAP4	ENST00000255945	115	PANCAN
GIMAP4	ENST00000255945	120	PANCAN
GIMAP4	ENST00000255945	216	PANCAN
GJA8	ENST00000240986	78	PANCAN
GJB2	ENST00000382844	143	PANCAN
GJB3	ENST00000373366	158	PANCAN
GLS	ENST00000320717	465	PANCAN
GLS	ENST00000320717	475	PANCAN
GLS	ENST00000320717	472	PANCAN
GLS	ENST00000320717	494	PANCAN
GLS	ENST00000320717	496	PANCAN
GLS	ENST00000320717	543	PANCAN
GMIP	ENST00000203556	230	PANCAN
GNA11	ENST00000078429	209	PANCAN
GNA11	ENST00000078429	213	PANCAN
GNA11	ENST00000078429	241	PANCAN
GNA13	ENST00000439174	58	PANCAN
GNA13	ENST00000439174	60	PANCAN
GNA13	ENST00000439174	200	PANCAN
GNAQ	ENST00000286548	48	PANCAN
GNAQ	ENST00000286548	209	PANCAN
GNAQ	ENST00000286548	247	PANCAN
GNAQ	ENST00000286548	214	PANCAN
GNAS	ENST00000371100	844	PANCAN
GNAS	ENST00000371100	703	PANCAN
GNAS	ENST00000371100	849	PANCAN
GNAS	ENST00000371100	852	PANCAN
GNG2	ENST00000335281	55	PANCAN
GNG2	ENST00000335281	58	PANCAN
GNG2	ENST00000335281	60	PANCAN
GNG2	ENST00000335281	65	PANCAN
GNRHR	ENST00000226413	262	PANCAN
GOLGA3	ENST00000204726	1121	PANCAN
GOLGA3	ENST00000204726	1031	PANCAN
GOLGB1	ENST00000393667	1270	PANCAN
GPI	ENST00000415930	120	PANCAN
GPI	ENST00000415930	145	PANCAN
GPI	ENST00000415930	321	PANCAN
GPI	ENST00000415930	329	PANCAN
GPI	ENST00000415930	352	PANCAN
GPI	ENST00000415930	395	PANCAN
GPI	ENST00000415930	440	PANCAN
GPR78	ENST00000382487	299	PANCAN
GPR83	ENST00000243673	375	PANCAN
GRID2	ENST00000282020	30	PANCAN
GRID2	ENST00000282020	56	PANCAN
GRID2	ENST00000282020	57	PANCAN
GRID2	ENST00000282020	58	PANCAN
GRID2	ENST00000282020	85	PANCAN
GRID2	ENST00000282020	86	PANCAN
GRID2	ENST00000282020	89	PANCAN
GRID2	ENST00000282020	90	PANCAN
GRID2	ENST00000282020	100	PANCAN
GRID2	ENST00000282020	103	PANCAN
GRID2	ENST00000282020	106	PANCAN
GRID2	ENST00000282020	107	PANCAN
GRID2	ENST00000282020	108	PANCAN
GRID2	ENST00000282020	115	PANCAN
GRID2	ENST00000282020	116	PANCAN
GRID2	ENST00000282020	120	PANCAN
GRID2	ENST00000282020	122	PANCAN
GRID2	ENST00000282020	142	PANCAN
GRID2	ENST00000282020	147	PANCAN
GRID2	ENST00000282020	150	PANCAN
GRID2	ENST00000282020	173	PANCAN
GRID2	ENST00000282020	194	PANCAN
GRID2	ENST00000282020	236	PANCAN
GRID2	ENST00000282020	239	PANCAN
GRID2	ENST00000282020	244	PANCAN
GRID2	ENST00000282020	245	PANCAN
GRID2	ENST00000282020	246	PANCAN
GRID2	ENST00000282020	254	PANCAN
GRID2	ENST00000282020	272	PANCAN
GRID2	ENST00000282020	277	PANCAN
GRID2	ENST00000282020	311	PANCAN
GRID2	ENST00000282020	312	PANCAN
GRID2	ENST00000282020	313	PANCAN
GRID2	ENST00000282020	314	PANCAN
GRID2	ENST00000282020	337	PANCAN
GRID2	ENST00000282020	352	PANCAN
GRID2	ENST00000282020	362	PANCAN
GRID2	ENST00000282020	364	PANCAN
GRID2	ENST00000282020	365	PANCAN
GRID2	ENST00000282020	367	PANCAN
GRID2	ENST00000282020	369	PANCAN
GRID2	ENST00000282020	394	PANCAN
GRID2	ENST00000282020	397	PANCAN
GRID2	ENST00000282020	423	PANCAN
GRID2	ENST00000282020	425	PANCAN
GRID2	ENST00000282020	426	PANCAN
GRID2	ENST00000282020	135	PANCAN
GRID2	ENST00000282020	41	PANCAN
GRID2	ENST00000282020	45	PANCAN
GRID2	ENST00000282020	153	PANCAN
GRID2	ENST00000282020	180	PANCAN
GRID2	ENST00000282020	192	PANCAN
GRID2	ENST00000282020	201	PANCAN
GRID2	ENST00000282020	209	PANCAN
GRID2	ENST00000282020	211	PANCAN
GRID2	ENST00000282020	264	PANCAN
GRID2	ENST00000282020	267	PANCAN
GRID2	ENST00000282020	295	PANCAN
GRID2	ENST00000282020	302	PANCAN
GRID2	ENST00000282020	343	PANCAN
GRID2	ENST00000282020	384	PANCAN
GRID2	ENST00000282020	388	PANCAN
GRID2	ENST00000282020	427	PANCAN
GRIN2A	ENST00000396573	511	PANCAN
GRIN2A	ENST00000396573	529	PANCAN
GRM5	ENST00000418177	136	PANCAN
GRM5	ENST00000418177	124	PANCAN
GRM7	ENST00000357716	52	PANCAN
GRM7	ENST00000357716	57	PANCAN
GRM7	ENST00000357716	72	PANCAN
GRM7	ENST00000357716	79	PANCAN
GRM7	ENST00000357716	104	PANCAN
GRM7	ENST00000357716	108	PANCAN
GRM7	ENST00000357716	115	PANCAN
GRM7	ENST00000357716	118	PANCAN
GRM7	ENST00000357716	120	PANCAN
GRM7	ENST00000357716	122	PANCAN
GRM7	ENST00000357716	152	PANCAN
GRM7	ENST00000357716	159	PANCAN
GRM7	ENST00000357716	161	PANCAN
GRM7	ENST00000357716	162	PANCAN
GRM7	ENST00000357716	176	PANCAN
GRM7	ENST00000357716	182	PANCAN
GRM7	ENST00000357716	185	PANCAN
GRM7	ENST00000357716	187	PANCAN
GRM7	ENST00000357716	188	PANCAN
GRM7	ENST00000357716	194	PANCAN
GRM7	ENST00000357716	197	PANCAN
GRM7	ENST00000357716	200	PANCAN
GRM7	ENST00000357716	202	PANCAN
GRM7	ENST00000357716	223	PANCAN
GRM7	ENST00000357716	224	PANCAN
GRM7	ENST00000357716	234	PANCAN
GRM7	ENST00000357716	236	PANCAN
GRM7	ENST00000357716	237	PANCAN
GRM7	ENST00000357716	255	PANCAN
GRM7	ENST00000357716	361	PANCAN
GRM7	ENST00000357716	366	PANCAN
GRM7	ENST00000357716	372	PANCAN
GRM7	ENST00000357716	418	PANCAN
GRM7	ENST00000357716	420	PANCAN
GRM7	ENST00000357716	421	PANCAN
GRM7	ENST00000357716	425	PANCAN
GRM7	ENST00000357716	436	PANCAN
GRM7	ENST00000357716	452	PANCAN
GRM7	ENST00000357716	453	PANCAN
GRM7	ENST00000357716	454	PANCAN
GRM7	ENST00000357716	483	PANCAN
GRM7	ENST00000357716	491	PANCAN
GRM7	ENST00000357716	492	PANCAN
GRM7	ENST00000357716	493	PANCAN
GRM7	ENST00000357716	495	PANCAN
GRM7	ENST00000357716	496	PANCAN
GSK3B	ENST00000316626	216	PANCAN
GSK3B	ENST00000316626	228	PANCAN
GSK3B	ENST00000316626	229	PANCAN
GSK3B	ENST00000316626	262	PANCAN
GSR	ENST00000221130	335	PANCAN
GSR	ENST00000221130	479	PANCAN
GTF2E1	ENST00000283875	169	PANCAN
GTF2F1	ENST00000394456	459	PANCAN
GTF2I	ENST00000324896	424	PANCAN
GUSB	ENST00000304895	80	PANCAN
GUSB	ENST00000304895	213	PANCAN
GUSB	ENST00000304895	216	PANCAN
GUSB	ENST00000304895	550	PANCAN
GUSB	ENST00000304895	559	PANCAN
GUSB	ENST00000304895	615	PANCAN
GUSB	ENST00000304895	620	PANCAN
GYG1	ENST00000345003	127	PANCAN
GYG1	ENST00000345003	129	PANCAN
GYG1	ENST00000345003	125	PANCAN
H2AFY	ENST00000511689	175	PANCAN
H2AFZ	ENST00000296417	52	PANCAN
H2AFZ	ENST00000296417	56	PANCAN
HAUS5	ENST00000203166	255	PANCAN
HBB	ENST00000335295	90	PANCAN
HBB	ENST00000335295	144	PANCAN
HBB	ENST00000335295	37	PANCAN
HBB	ENST00000335295	41	PANCAN
HBB	ENST00000335295	14	PANCAN
HBB	ENST00000335295	35	PANCAN
HBB	ENST00000335295	42	PANCAN
HBB	ENST00000335295	44	PANCAN
HBB	ENST00000335295	104	PANCAN
HBB	ENST00000335295	131	PANCAN
HBG2	ENST00000380259	86	PANCAN
HEATR6	ENST00000184956	908	PANCAN
HEPH	ENST00000519389	483	PANCAN
HEPH	ENST00000519389	998	PANCAN
HGD	ENST00000283871	23	PANCAN
HGD	ENST00000283871	37	PANCAN
HGD	ENST00000283871	150	PANCAN
HGD	ENST00000283871	152	PANCAN
HGD	ENST00000283871	170	PANCAN
HGD	ENST00000283871	187	PANCAN
HGD	ENST00000283871	437	PANCAN
HGD	ENST00000283871	439	PANCAN
HIF1AN	ENST00000299163	123	PANCAN
HIF1AN	ENST00000299163	126	PANCAN
HIF1AN	ENST00000299163	129	PANCAN
HIF1AN	ENST00000299163	130	PANCAN
HIF1AN	ENST00000299163	146	PANCAN
HIF1AN	ENST00000299163	122	PANCAN
HIST1H2BH	ENST00000356350	73	PANCAN
HIST1H2BH	ENST00000356350	72	PANCAN
HIST2H2BE	ENST00000369155	77	PANCAN
HLA-DRA	ENST00000395388	71	PANCAN
HLA-E	ENST00000376630	64	PANCAN
HMGCLL1	ENST00000398661	304	PANCAN
HMGCLL1	ENST00000398661	307	PANCAN
HMGCLL1	ENST00000398661	308	PANCAN
HMGCLL1	ENST00000398661	309	PANCAN
HMGN5	ENST00000358130	53	PANCAN
HNRNPA3	ENST00000392524	79	PANCAN
HPRT1	ENST00000298556	47	PANCAN
HRAS	ENST00000451590	11	PANCAN
HRAS	ENST00000451590	12	PANCAN
HRAS	ENST00000451590	13	PANCAN
HRAS	ENST00000451590	59	PANCAN
HRAS	ENST00000451590	60	PANCAN
HRAS	ENST00000451590	61	PANCAN
HRAS	ENST00000451590	117	PANCAN
HRAS	ENST00000451590	118	PANCAN
HRAS	ENST00000451590	53	PANCAN
HRAS	ENST00000451590	33	PANCAN
HRAS	ENST00000451590	120	PANCAN
HRAS	ENST00000451590	143	PANCAN
HRAS	ENST00000451590	147	PANCAN
HS6ST2	ENST00000521489	556	PANCAN
HSD11B1	ENST00000367028	36	PANCAN
HSP90AA1	ENST00000334701	787	PANCAN
HSP90AA1	ENST00000334701	790	PANCAN
HSP90AA1	ENST00000334701	806	PANCAN
HSP90AA1	ENST00000334701	807	PANCAN
HSPB8	ENST00000281938	185	PANCAN
HTR1E	ENST00000305344	109	PANCAN
IAPP	ENST00000240652	54	PANCAN
IDE	ENST00000265986	350	PANCAN
IDE	ENST00000265986	594	PANCAN
IDE	ENST00000265986	609	PANCAN
IDE	ENST00000265986	815	PANCAN
IDE	ENST00000265986	885	PANCAN
IDE	ENST00000265986	888	PANCAN
IDH1	ENST00000415913	109	PANCAN
IDH1	ENST00000415913	132	PANCAN
IDH2	ENST00000330062	140	PANCAN
IDH2	ENST00000330062	172	PANCAN
IFT80	ENST00000326448	248	PANCAN
IGF1R	ENST00000268035	1170	PANCAN
IL10	ENST00000423557	59	PANCAN
IL10	ENST00000423557	126	PANCAN
IL10RA	ENST00000227752	97	PANCAN
IL10RA	ENST00000227752	117	PANCAN
IL10RA	ENST00000227752	173	PANCAN
IL10RA	ENST00000227752	34	PANCAN
IL10RA	ENST00000227752	105	PANCAN
IL10RA	ENST00000227752	108	PANCAN
IL10RA	ENST00000227752	178	PANCAN
IL10RA	ENST00000227752	179	PANCAN
IL1RAPL2	ENST00000372582	270	PANCAN
IL1RAPL2	ENST00000372582	337	PANCAN
IL6	ENST00000404625	51	PANCAN
IL6	ENST00000404625	53	PANCAN
IL6	ENST00000404625	58	PANCAN
IL6	ENST00000404625	59	PANCAN
IL6	ENST00000404625	60	PANCAN
IL6	ENST00000404625	63	PANCAN
IMPDH1	ENST00000338791	15	PANCAN
INHBA	ENST00000242208	373	PANCAN
INHBA	ENST00000242208	377	PANCAN
INHBA	ENST00000242208	381	PANCAN
INHBA	ENST00000242208	330	PANCAN
INHBA	ENST00000242208	341	PANCAN
INHBA	ENST00000242208	372	PANCAN
INHBA	ENST00000242208	385	PANCAN
INHBA	ENST00000242208	426	PANCAN
INSC	ENST00000379554	534	PANCAN
INSC	ENST00000379554	491	PANCAN
INSR	ENST00000302850	137	PANCAN
INSR	ENST00000302850	373	PANCAN
INSR	ENST00000302850	400	PANCAN
INSR	ENST00000302850	401	PANCAN
INSR	ENST00000302850	1015	PANCAN
INSR	ENST00000302850	1020	PANCAN
INSR	ENST00000302850	1023	PANCAN
INSR	ENST00000302850	1092	PANCAN
INTS1	ENST00000404767	779	PANCAN
IPO13	ENST00000372343	198	PANCAN
IPO5	ENST00000261574	790	PANCAN
IPO7	ENST00000379719	844	PANCAN
ITGA4	ENST00000397033	428	PANCAN
ITGAX	ENST00000268296	410	PANCAN
ITGAX	ENST00000268296	421	PANCAN
ITGAX	ENST00000268296	426	PANCAN
ITGAX	ENST00000268296	461	PANCAN
ITGAX	ENST00000268296	462	PANCAN
ITGAX	ENST00000268296	463	PANCAN
ITGAX	ENST00000268296	464	PANCAN
ITGAX	ENST00000268296	465	PANCAN
ITGAX	ENST00000268296	509	PANCAN
ITGAX	ENST00000268296	615	PANCAN
ITGAX	ENST00000268296	684	PANCAN
ITGAX	ENST00000268296	685	PANCAN
ITGAX	ENST00000268296	687	PANCAN
ITGAX	ENST00000268296	707	PANCAN
ITGAX	ENST00000268296	738	PANCAN
ITGAX	ENST00000268296	816	PANCAN
ITGAX	ENST00000268296	870	PANCAN
ITGAX	ENST00000268296	143	PANCAN
ITGAX	ENST00000268296	366	PANCAN
ITGAX	ENST00000268296	500	PANCAN
ITGAX	ENST00000268296	505	PANCAN
ITGAX	ENST00000268296	528	PANCAN
ITGAX	ENST00000268296	532	PANCAN
ITGAX	ENST00000268296	550	PANCAN
ITGAX	ENST00000268296	562	PANCAN
ITGAX	ENST00000268296	573	PANCAN
ITGAX	ENST00000268296	574	PANCAN
ITGAX	ENST00000268296	578	PANCAN
ITGAX	ENST00000268296	591	PANCAN
ITGAX	ENST00000268296	593	PANCAN
ITGAX	ENST00000268296	614	PANCAN
ITGAX	ENST00000268296	616	PANCAN
ITGAX	ENST00000268296	706	PANCAN
ITGAX	ENST00000268296	751	PANCAN
ITGAX	ENST00000268296	811	PANCAN
ITGAX	ENST00000268296	871	PANCAN
ITGAX	ENST00000268296	904	PANCAN
ITGAX	ENST00000268296	1035	PANCAN
ITGB1	ENST00000396033	149	PANCAN
ITGB2	ENST00000397850	270	PANCAN
ITGB2	ENST00000397850	271	PANCAN
ITGB2	ENST00000397850	529	PANCAN
ITGB2	ENST00000397850	83	PANCAN
ITGB2	ENST00000397850	234	PANCAN
ITGB2	ENST00000397850	236	PANCAN
ITGB2	ENST00000397850	264	PANCAN
ITGB2	ENST00000397850	265	PANCAN
ITGB2	ENST00000397850	298	PANCAN
ITGB2	ENST00000397850	537	PANCAN
ITGB2	ENST00000397850	600	PANCAN
KARS	ENST00000319410	159	PANCAN
KAT6A	ENST00000396930	1487	PANCAN
KAT6A	ENST00000396930	1549	PANCAN
KAT6A	ENST00000396930	1551	PANCAN
KATNB1	ENST00000379661	405	PANCAN
KBTBD6	ENST00000379485	428	PANCAN
KCNAB2	ENST00000378083	103	PANCAN
KCND3	ENST00000315987	49	PANCAN
KCNH4	ENST00000264661	511	PANCAN
KCNJ6	ENST00000609713	276	PANCAN
KCNJ6	ENST00000609713	67	PANCAN
KCNJ6	ENST00000609713	70	PANCAN
KCNJ6	ENST00000609713	266	PANCAN
KCNMA1	ENST00000404857	528	PANCAN
KCNMA1	ENST00000404857	841	PANCAN
KCNMA1	ENST00000404857	875	PANCAN
KCNMA1	ENST00000404857	845	PANCAN
KDM4B	ENST00000159111	243	PANCAN
KDM4D	ENST00000335080	206	PANCAN
KDR	ENST00000263923	163	PANCAN
KDR	ENST00000263923	195	PANCAN
KDR	ENST00000263923	197	PANCAN
KDR	ENST00000263923	168	PANCAN
KDR	ENST00000263923	178	PANCAN
KDR	ENST00000263923	180	PANCAN
KDR	ENST00000263923	218	PANCAN
KDR	ENST00000263923	1104	PANCAN
KDR	ENST00000263923	274	PANCAN
KEAP1	ENST00000171111	333	PANCAN
KEAP1	ENST00000171111	415	PANCAN
KEAP1	ENST00000171111	461	PANCAN
KEAP1	ENST00000171111	477	PANCAN
KEAP1	ENST00000171111	483	PANCAN
KEAP1	ENST00000171111	524	PANCAN
KEAP1	ENST00000171111	525	PANCAN
KEAP1	ENST00000171111	603	PANCAN
KEAP1	ENST00000171111	571	PANCAN
KEAP1	ENST00000171111	413	PANCAN
KEAP1	ENST00000171111	155	PANCAN
KEAP1	ENST00000171111	338	PANCAN
KEAP1	ENST00000171111	417	PANCAN
KEAP1	ENST00000171111	379	PANCAN
KEAP1	ENST00000171111	139	PANCAN
KEAP1	ENST00000171111	167	PANCAN
KEAP1	ENST00000171111	171	PANCAN
KEAP1	ENST00000171111	152	PANCAN
KEAP1	ENST00000171111	460	PANCAN
KEAP1	ENST00000171111	429	PANCAN
KEAP1	ENST00000171111	430	PANCAN
KEAP1	ENST00000171111	145	PANCAN
KIAA0319L	ENST00000325722	768	PANCAN
KIAA0430	ENST00000396368	1125	PANCAN
KIAA1211	ENST00000504228	659	PANCAN
KIAA1211	ENST00000504228	658	PANCAN
KIF15	ENST00000326047	1293	PANCAN
KIF2C	ENST00000372224	623	PANCAN
KIF2C	ENST00000372224	624	PANCAN
KIF5B	ENST00000302418	82	PANCAN
KIF5B	ENST00000302418	80	PANCAN
KIF5B	ENST00000302418	81	PANCAN
KIF5B	ENST00000302418	289	PANCAN
[truncated: 2,039 more rows]
